# Supplementary material for: MMAB promotes negative feedback control of cholesterol homeostasis
Source: Nat Commun. 2021 Nov 8;12:6448. doi: 10.1038/s41467-021-26787-7 (PMC8575900; doi:10.1038/s41467-021-26787-7)
Supplement: Supplementary file 4 — Dataset 1 [file 41467_2021_26787_MOESM4_ESM.xlsx]

## Sheet: siRNA Screen Hits
Gene Name	Gene Symbol	Entrez Gene ID	RefSeq	Plate ID	Z'-score 1	Z'-score 2	Z'-score 3	Rank
Postive Regulators				>= 2.0
calcium channel voltage-dependent alpha 1I subunit	CACNA1I	8911	NM_021096	05_O04	7.21386	8.35527	6.91839	I
RNA U transporter 1	RNUT1	10073	NM_005701	18_F10	7.41462	6.81401	8.32824	I
high-mobility group box 1	HMGB1	3146	NM_002128	26_L21	6.56161	4.90087	7.53489	I
U-box domain containing 5	UBCE7IP5	22888	NM_014948	31_H02	6.64563	6.42843	7.25157	I
jumonji domain containing 2C	JMJD2C	23081	NM_015061	32_G15	7.50794	6.8206	7.66717	I
KIAA1191	KIAA1191	57179	NM_020444	38_O06	6.30997	5.02023	7.26541	I
engulfment and cell motility 2 (ced-12 homolog C. elegans)	ELMO2	63916	NM_182764	39_O08	7.53654	5.72027	7.67634	I
tumor protein p53 inducible nuclear protein 1	TP53INP1	94241	NM_033285	44_B07	6.44927	9.24457	9.39022	I
LOC283547	LINC00639	283547	XM_378454	51_L23	6.25451	7.33353	5.62379	I
LOC255130	LOC255130	255130	XM_173119	51_O09	7.26252	7.34644	6.44354	I
MGC33370	C1orf101	257044	NM_173807	51_O11	7.8035	8.84498	7.01349	I
-	NCR3LG1	374383	NM_001009913	54_P20	7.15395	6.24138	6.6752	I
-	LOC389778	389778	XM_374301	56_B06	5.9064	6.32646	7.60386	I
synaptotagmin I	SYT1	6857	NM_005639	67_P19	6.86422	6.1148	7.05703	I
WNK lysine deficient protein kinase 1	PRKWNK1	65125	NM_018979	02_I04	5.20892	4.86878	7.47755	II
G protein-coupled receptor 55	GPR55	9290	NM_005683	03_A08	5.7869	4.37122	5.0141	II
ubiquitin specific protease 3	USP3	9960	NM_006537	05_I14	5.58486	4.81637	5.15543	II
dermatan 4 sulfotransferase 1	D4ST1	113189	NM_130468	10_B08	6.24166	3.18549	5.69441	II
kelch-like 18 (Drosophila)	KLHL18	23276	NM_025010	21_D02	5.21001	4.50548	5.30811	II
chromosome 8 open reading frame 4	C8orf4	56892	NM_020130	38_M13	5.34921	5.41859	5.47391	II
keratin associated protein 4-10	KRTAP4-10	85285	NM_033060	43_B07	5.33775	3.07893	5.9067	II
proline rich 8	MGC20460	92454	NM_053043	44_O14	7.23539	4.11578	5.09506	II
KH domain containing RNA binding signal transduction associated 2	KHDRBS2	202559	NM_152688	50_A11	5.67105	4.68806	5.77892	II
C10orf27	C10orf27	219793	NM_152710	50_O19	5.45757	6.44438	5.96371	II
chromosome 20 open reading frame 185	C20orf185	359710	NM_182658	54_A06	6.47852	5.15205	4.35505	II
V-set and immunoglobulin domain containing 6	VSIG6	388078	XM_370835	55_A12	6.07275	5.29539	4.72192	II
-	LOC400558	400558	XM_378631	59_C09	5.60248	5.45523	5.52726	II
FDPSL2B	LOC441261	441261	XM_499334	62_L02	5.66145	5.13501	5.68316	II
-	LOC441651	441651	XM_497362	63_K02	5.32334	6.38476	5.59791	II
zinc finger protein 319	ZNF319	57567	NM_020807	68_E10	5.8537	6.30058	5.96365	II
acyl-CoA synthetase medium-chain family member 4	ACSM4	341392	XM_292035	53_L08	5.44859	6.64987	5.56132	II
MGC35555	MGC35555	340419	NM_178565	53_L23	4.72681	5.32644	5.02887	II
v-abl Abelson murine leukemia viral oncogene homolog 2 (arg Abelson-related gene)	ABL2	27	NM_005158	01_A09	4.18196	2.5856	4.17062	III
PAS domain containing serine/threonine kinase	PASK	23178	NM_015148	02_I20	3.24722	2.75994	4.66192	III
non-metastatic cells 1 protein (NM23A) expressed in	NME1	4830	NM_198175	02_O12	4.29313	3.6396	4.0967	III
G protein-coupled receptor 50	GPR50	9248	NM_004224	03_A14	5.8747	3.8624	4.85506	III
a disintegrin and metalloproteinase domain 29	ADAM29	11086	NM_021779	04_G23	4.42328	3.46988	4.05364	III
calcium channel voltage-dependent alpha 2/delta subunit 2	CACNA2D2	9254	NM_001005505	05_B07	4.05468	4.01539	3.06899	III
potassium intermediate/small conductance calcium-activated channel subfamily N member 4	KCNN4	3783	NM_002250	05_D08	4.4633	3.41743	4.52157	III
nucleoporin 107kDa	NUP107	57122	NM_020401	06_F21	4.77587	4.76102	6.27118	III
solute carrier family 12 (sodium/potassium/chloride transporters) member 2	SLC12A2	6558	NM_001046	06_L13	2.5078	4.13263	4.40517	III
ATP-binding cassette sub-family G (WHITE) member 5 (sterolin 1)	ABCG5	64240	NM_022436	06_M20	4.31254	4.61604	2.31749	III
protein phosphatase 1 regulatory (inhibitor) subunit 14A	PPP1R14A	94274	NM_033256	07_D18	4.63158	5.26651	4.771	III
pyrroline-5-carboxylate reductase-like	PYCRL	65263	NM_023078	10_A16	4.11692	3.02335	5.40623	III
GALNACT-2	GALNACT-2	55454	NM_018590	11_E18	5.0343	3.90629	4.7447	III
fetal Alzheimer antigen	FALZ	2186	NM_182641	11_G23	4.63019	1.96581	4.1027	III
heparan sulfate (glucosamine) 3-O-sulfotransferase 4	HS3ST4	9951	NM_006040	11_L05	4.49927	3.30097	4.67494	III
regulator of G-protein signalling 4	RGS4	5999	NM_005613	12_B08	3.86832	4.16694	5.64616	III
arylsulfatase E (chondrodysplasia punctata 1)	ARSE	415	NM_000047	14_M07	5.09222	4.47392	3.82878	III
ureidopropionase beta	UPB1	51733	NM_016327	15_E07	2.57568	4.63992	4.44342	III
gastrulation brain homeo box 2	GBX2	2637	NM_001485	15_P11	3.60075	5.01201	4.04358	III
T-box 5	TBX5	6910	NM_080718	17_I19	3.7984	4.33227	4.00494	III
FLJ20257/ methylphosphate capping enzyme	FLJ20257/MEPCE	56257	NM_019606	17_J23	4.64538	3.88416	4.75529	III
butyrophilin-like 9	BTNL9	153579	NM_152547	17_N19	5.37615	4.12979	3.71738	III
transcription termination factor RNA polymerase I	TTF1	7270	NM_007344	17_O18	4.51061	4.91366	3.52543	III
mannose-6-phosphate receptor (cation dependent)	M6PR	4074	NM_002355	18_H11	4.19332	5.50785	2.47301	III
superoxide dismutase 1 soluble (amyotrophic lateral sclerosis 1 (adult))	SOD1	6647	NM_000454	19_G06	4.37433	4.68676	3.65236	III
E2F transcription factor 6	E2F6	1876	NM_198257	20_P23	4.4357	4.23708	1.6848	III
ring finger protein 150	RNF150	57484	NM_020724	24_E21	4.00046	3.36873	4.11012	III
DKFZp727A071	PARS2	25973	NM_152268	24_O07	2.24179	4.83542	5.36058	III
lectin galactoside-binding soluble 9 (galectin 9)	LGALS9	3965	NM_002308	26_D04	3.50033	4.2406	4.42005	III
guanylate binding protein 3	GBP3	2635	NM_018284	26_E08	6.41181	4.61112	4.31936	III
IK cytokine down-regulator of HLA II	IK	3550	NM_006083	27_E07	4.30204	4.22977	4.04664	III
eukaryotic translation initiation factor 3 subunit 1 alpha 35kDa	EIF3S1	8669	NM_003758	29_M12	7.46179	2.01862	4.03834	III
pleckstrin homology domain containing family C (with FERM domain) member 1	PLEKHC1	10979	NM_006832	31_P18	3.82857	4.05672	6.88474	III
olfactory receptor family 52 subfamily A member 1	OR52A1	23538	NM_012375	32_F08	4.50403	2.81618	4.71861	III
pleckstrin homology domain containing family A (phosphoinositide binding specific) member 9	LOC51054	51054	NM_015899	34_P06	5.01195	4.48648	0.521806	III
endogenous retroviral family W env(C7) member 1 (syncytin)	ERVWE1	30816	NM_014590	34_P14	5.75263	4.63496	-0.100991	III
dymeclin	FLJ20071	54808	NM_017653	36_K11	4.50312	4.2254	4.12923	III
FLJ20272	FLJ20272	55622	NM_017735	37_D11	4.5316	2.83308	4.52294	III
KIAA1324	KIAA1324	57535	NM_020775	38_A06	4.31643	6.01537	3.0126	III
component of oligomeric golgi complex 6	COG6	57511	NM_020751	38_C02	4.48059	4.38379	2.33393	III
SLIT-ROBO Rho GTPase activating protein 1	SRGAP1	57522	NM_020762	38_N11	1.91511	4.37181	4.30966	III
chromosome 20 open reading frame 177	C20orf177	63939	NM_022106	39_M08	3.70142	4.06096	4.55452	III
amyotrophic lateral sclerosis 2 (juvenile) chromosome region candidate 4	ALS2CR4	65062	NM_152388	39_N14	4.2415	4.3651	4.0029	III
transmembrane protein 38A	MGC3169	79041	NM_024074	40_O09	4.99059	4.91178	4.41754	III
chromosome 18 open reading frame 21	C18orf21	83608	NM_031446	42_C23	4.08975	4.09646	3.67911	III
l(3)mbt-like 3 (Drosophila)	L3MBTL3	84456	NM_001007102	42_D16	4.91257	4.95707	4.20859	III
prokineticin 1	PROK1	84432	NM_032414	42_N09	4.92855	5.00981	4.92412	III
pleckstrin homology-like domain family B member 2	PHLDB2	90102	NM_145753	43_B23	5.19051	3.94497	4.23265	III
DRCTNNB1A	DRCTNNB1A	84668	NM_032581	43_G05	3.49415	4.74606	4.03028	III
FLJ14981	MPND	84954	NM_032868	43_K13	4.92396	3.84397	4.25495	III
NID67	NID67	85027	NM_032947	43_O10	4.3283	3.36737	4.56506	III
nucleoporin 210kDa-like	LOC91181	91181	NM_207308	43_P06	4.02724	1.31175	4.38482	III
-	LOC116437	116437	XM_378394	44_B06	2.93301	4.76008	5.04525	III
C1q and tumor necrosis factor related protein 7	C1QTNF7	114905	NM_031911	44_N10	5.25933	3.50057	4.18054	III
UNQ2446	UNQ2446	123904	NM_198443	45_A14	1.89465	4.25693	4.10386	III
-	RLTPR	146206	NM_001013838	47_D21	4.43982	4.44576	4.40548	III
COMM domain containing 7	COMMD7	149951	NM_053041	48_C21	4.10732	5.02956	4.75579	III
chromosome 9 open reading frame 10 opposite strand	C9orf10OS	158293	NM_198841	48_D18	2.98628	5.69368	4.4042	III
placenta-specific 4	PLAC4	191585	NM_182832	49_D13	4.98717	3.99013	4.29082	III
-	LOC164118	164118	XM_089384	49_M18	4.90032	4.84113	4.54958	III
FLJ38426	FLJ38426	283742	NM_173611	51_P04	3.83322	4.27706	4.0179	III
ZSCAN1	ZSCAN1	284312	NM_182572	52_A23	4.88566	4.22858	4.37942	III
LOC340069	LOC340069	340069	NM_182761	53_H17	4.44813	4.33022	4.59036	III
chromosome 6 open reading frame 204	C6orf204	387119	NM_206921	54_N02	2.87627	4.2338	4.14963	III
-	LOC387791	387791	XM_370639	55_O13	4.07197	5.32583	4.08055	III
FLJ45717	FLJ45717	388759	NM_207401	56_E21	4.37821	3.95187	4.57988	III
-	LOC389159	389159	XM_374055	56_L07	2.92736	4.93382	4.03909	III
-	LOC440004	440004	XM_498497	60_B18	4.13251	3.99277	4.26906	III
chromosome 9 open reading frame 106	C9orf106	414318	NM_001012715	60_L20	2.70281	4.41592	4.48443	III
-	LOC439985	439985	NM_001013696	60_N21	4.69015	4.09887	3.61374	III
-	LOC440113	440113	XM_498549	61_K07	4.40139	4.09811	4.22923	III
-	LOC441016	441016	XM_496693	62_C02	4.18843	4.25915	4.15704	III
-	LOC442003	442003	XM_497824	64_D20	4.2206	3.65352	5.04449	III
-	LOC441506	441506	XM_497133	64_F19	3.9045	4.74163	4.21879	III
four and a half LIM domains 2	FHL2	2274	NM_201556	65_H04	4.92846	3.93341	4.91408	III
bridging integrator 3	BIN3	55909	NM_018688	65_I09	4.8398	5.01517	3.62498	III
cadherin 13 H-cadherin (heart)	CDH13	1012	NM_001257	65_K02	4.54341	3.61078	6.34548	III
interleukin 2	IL2	3558	NM_000586	66_O06	4.60062	4.19641	5.21529	III
protocadherin alpha subfamily C 2	PCDHAC2	56134	NM_031883	67_E11	3.73574	4.01473	4.22162	III
translocase of outer mitochondrial membrane 70 homolog A (yeast)	TOMM70A	9868	NM_014820	67_H08	3.83023	4.20662	4.04554	III
POU domain class 5 transcription factor 1	POU5F1	5460	NM_002701	67_M16	4.84656	4.21495	4.05744	III
pleiomorphic adenoma gene 1	PLAG1	5324	NM_002655	67_O17	4.63071	4.37762	3.87684	III
zinc finger protein 84 (HPF2)	ZNF84	7637	NM_003428	69_M05	5.02689	4.86918	2.60929	III
GTP binding protein 1	GTPBP1	9567	NM_004286	12_J02	4.61049	3.99419	6.13532	III
COP9 constitutive photomorphogenic homolog subunit 8 (Arabidopsis)	COPS8	10920	NM_198189	31_N07	4.67324	2.57754	4.50819	III
phosphatidylinositol-4-phosphate 5-kinase type II alpha	PIP5K2A	5305	NM_005028	02_A20	3.44239	2.78838	3.29156	IV
unc-51-like kinase 1 (C. elegans)	ULK1	8408	NM_003565	02_N23	3.6238	5.22831	2.46407	IV
serum/glucocorticoid regulated kinase-like	SGKL	23678	NM_170709	02_P07	3.41241	1.52685	3.52778	IV
calcitonin receptor	CALCR	799	NM_001742	03_C19	4.10182	1.75014	3.14783	IV
G protein-coupled bile acid receptor 1	GPBAR1	151306	NM_170699	03_O04	0.495887	4.35827	3.15629	IV
egf-like module containing mucin-like hormone receptor-like 4	EMR4	326342	XM_377506	03_O05	1.76106	3.72157	3.21037	IV
transmembrane protease serine 11A	LOC339967/ TMPRSS11A	339967	NM_182606	04_J19	3.43106	2.8119	3.66691	IV
proprotein convertase subtilisin/kexin type 9	PCSK9	255738	NM_174936	04_N06	2.50788	3.95735	3.56964	IV
caspase 1 apoptosis-related cysteine protease (interleukin 1 beta convertase)	CASP1	834	NM_033294	04_O06	2.61896	4.39666	3.64507	IV
potassium voltage-gated channel shaker-related subfamily member 1 (episodic ataxia with myokymia)	KCNA1	3736	NM_000217	05_B23	4.81914	3.30965	3.81637	IV
chloride channel 2	CLCN2	1181	NM_004366	05_I08	3.33805	1.66532	3.12152	IV
ubiquitin specific protease 34	USP34	9736	NM_014709	05_I19	4.70507	3.39148	3.66728	IV
sodium channel voltage-gated type XI alpha	SCN11A	11280	NM_014139	06_C09	3.30948	3.67806	3.15903	IV
transient receptor potential cation channel subfamily V member 4	TRPV4	59341	NM_147204	06_I07	3.46621	3.86973	2.47217	IV
voltage-dependent anion channel 2	VDAC2	7417	NM_003375	06_I15	3.31644	3.46314	1.45335	IV
ATP-binding cassette sub-family G (WHITE) member 1	ABCG1	9619	NM_207630	06_O04	3.17769	3.24945	1.76526	IV
dual specificity phosphatase 26 (putative)	MGC1136	78986	NM_024025	07_F13	3.51333	4.18324	3.4877	IV
solute carrier family 7 (cationic amino acid transporter y+ system) member 4	SLC7A4	6545	NM_004173	07_O09	3.40277	3.24866	3.91735	IV
cytochrome P450 family 51 subfamily A polypeptide 1	CYP51A1	1595	NM_000786	08_B21	2.58645	3.72024	3.16166	IV
cholinergic receptor nicotinic alpha polypeptide 9	CHRNA9	55584	NM_017581	08_D06	3.59854	3.59162	2.77768	IV
membrane-spanning 4-domains subfamily A member 3 (hematopoietic cell-specific)	MS4A3	932	NM_001031809	09_A18	4.0272	3.76233	3.93644	IV
coxsackie virus and adenovirus receptor	CXADR	1525	NM_001338	09_A21	3.46816	2.99783	3.33448	IV
seizure related 6 homolog (mouse)-like 2	SEZ6L2	26470	NM_012410	09_H18	3.72775	3.04553	3.26558	IV
alanine-glyoxylate aminotransferase 2-like 1	AGXT2L1	64850	NM_031279	10_F18	3.90773	3.4709	3.85526	IV
3-hydroxy-3-methylglutaryl-Coenzyme A reductase	HMGCR	3156	NM_000859	10_G16	2.99858	3.532	3.05753	IV
polymerase (DNA directed) nu	POLN	353497	NM_181808	12_C19	3.52544	2.64287	3.39482	IV
phosphoribosyl pyrophosphate synthetase-associated protein 2	PRPSAP2	5636	NM_002767	12_E21	3.00475	3.37242	3.40934	IV
phosphoribosyl transferase domain containing 1	PRTFDC1	56952	NM_020200	12_E23	3.50474	2.17761	3.55852	IV
guanine nucleotide binding protein (G protein) alpha transducing activity polypeptide 2	GNAT2	2780	NM_005272	12_L12	2.63649	3.58212	3.03789	IV
Rho GTPase activating protein 17	ARHGAP17	55114	NM_018054	12_N11	2.73232	3.55434	3.10696	IV
sulfotransferase family cytosolic 1A phenol-preferring member 2	SULT1A2	6799	NM_177528	12_O14	3.11192	2.93998	3.80182	IV
Rho guanine nucleotide exchange factor (GEF) 7	ARHGEF7	8874	NM_003899	13_D06	3.02404	3.35508	2.40883	IV
solute carrier family 25 (mitochondrial carrier; oxoglutarate carrier), member 11	SLC25A11	8402	NM_003562	13_D20	3.69897	3.7077	4.39974	IV
collapsin response mediator protein 1	CRMP1	1400	NM_001014809	14_K10	3.89617	3.57452	3.98196	IV
cleavage and polyadenylation specific factor 2 100kDa	CPSF2	53981	NM_017437	14_K14	3.67558	2.27291	3.061	IV
CUGBP, Elav-like family member 2	CUGPB2	100173942		15_I04	3.5047	2.99631	2.98619	IV
Ewing sarcoma breakpoint region 1	EWSR1	2130	NM_005243	15_J16	3.39496	3.95561	3.57994	IV
poly(A) polymerase gamma	PAPOLG	64895	NM_022894	16_M02	3.87249	2.41727	3.37304	IV
replication protein A1 70kDa	RPA1	6117	NM_002945	16_N20	3.51972	1.97435	3.53925	IV
small nuclear ribonucleoprotein polypeptide G	SNRPG	6637	NM_003096	16_P04	3.08721	3.77358	2.535	IV
SRY (sex determining region Y)-box 30	SOX30	11063	NM_178424	17_A11	3.56002	4.10903	3.81052	IV
transcription termination factor RNA polymerase II	TTF2	8458	NM_003594	17_O16	3.03423	4.48694	3.27252	IV
intelectin 1 (galactofuranose binding)	ITLN1	55600	NM_017625	18_B11	3.64039	3.46673	3.47115	IV
plasminogen-like	PLGL	5342	NM_002665	18_B12	3.78113	3.09417	2.84217	IV
serine (or cysteine) proteinase inhibitor clade B (ovalbumin) member 9	SERPINB9	5272	NM_004155	20_A11	2.28066	3.01681	6.23968	IV
myeloid differentiation primary response gene (88)	MYD88	4615	NM_002468	20_D21	3.98356	3.55961	1.44415	IV
forkhead box N4	FOXN4	121643	NM_213596	20_L10	3.16428	2.24579	3.09627	IV
milk fat globule-EGF factor 8 protein	MFGE8	4240	NM_005928	20_M06	3.66658	3.51604	2.50604	IV
L1 cell adhesion molecule (hydrocephalus stenosis of aqueduct of Sylvius 1 MASA (mental retardatio	L1CAM	3897	NM_024003	20_O02	3.98092	2.20244	3.97644	IV
forkhead box E1 (thyroid transcription factor 2)	FOXE1	2304	NM_004473	21_C07	3.34868	2.51863	3.23573	IV
kinesin family member 13B	KIF13B	23303	NM_015254	21_J06	3.68454	3.64112	3.15384	IV
paired related homeobox 2	PRRX2	51450	NM_016307	21_K11	2.46491	5.95223	3.31275	IV
keratin associated protein 23-1	KRTAP23-1	337963	NM_181624	22_C21	3.0904	1.72961	3.91185	IV
ankyrin repeat and BTB (POZ) domain containing 2	ABTB2	25841	NM_145804	22_D23	2.94026	3.93396	6.04318	IV
Usher syndrome 1C (autosomal recessive severe)	USH1C	10083	NM_153676	22_P14	3.4831	1.81312	3.08168	IV
fibroblast growth factor 2 (basic)	FGF2	2247	NM_002006	23_E05	3.25696	3.08561	1.90796	IV
tripartite motif-containing 47	TRIM47	91107	NM_033452	24_C12	3.00511	3.26173	4.86342	IV
FK506 binding protein 7	FKBP7	51661	NM_016105	24_N11	3.28047	3.47528	2.74079	IV
glypican 4	GPC4	2239	NM_001448	26_D05	1.97705	3.47296	3.11161	IV
LPS-responsive vesicle trafficking beach and anchor containing	LRBA	987	NM_006726	26_E05	3.3801	3.57624	3.14401	IV
filamin A alpha (actin binding protein 280)	FLNA	2316	NM_001456	26_I10	3.89494	4.39061	2.16649	IV
interleukin 18 (interferon-gamma-inducing factor)	IL18	3606	NM_001562	26_J04	2.83147	3.50794	3.25927	IV
collagen type VIII alpha 2	COL8A2	1296	NM_005202	26_M05	2.41674	3.70985	3.01926	IV
interferon regulatory factor 8	ICSBP1	3394	NM_002163	26_P15	3.64673	3.97948	4.215	IV
nephroblastoma overexpressed gene	NOV	4856	NM_002514	27_B15	3.69183	2.48763	3.90485	IV
sodium channel voltage-gated type IV beta	SCN4B	6330	NM_174934	27_D02	3.83547	3.95316	3.0844	IV
NGFI-A binding protein 2 (EGR1 binding protein 2)	NAB2	4665	NM_005967	27_E12	3.21395	3.32924	3.46492	IV
retinaldehyde binding protein 1	RLBP1	6017	NM_000326	27_F14	2.96141	3.40201	3.63976	IV
prodynorphin	PDYN	5173	NM_024411	27_G06	4.22339	2.32233	3.1358	IV
keratin 6B	KRT6B	3854	NM_005555	27_I09	3.44329	2.42471	3.99486	IV
purine-rich element binding protein B	PURB	5814	NM_033224	27_J10	2.96485	2.97023	3.34409	IV
properdin P factor complement	PFC	5199	NM_002621	27_J15	4.18547	3.13211	3.42628	IV
lymphocyte antigen 6 complex locus H	LY6H	4062	NM_002347	27_O05	3.1409	3.43685	2.54257	IV
transducin (beta)-like 1X-linked	TBL1X	6907	NM_005647	28_A06	3.79406	3.28322	4.16222	IV
signal sequence receptor delta (translocon-associated protein delta)	SSR4	6748	NM_006280	28_E20	3.10987	3.48282	4.74917	IV
histone 1 H2aj	HIST1H2AJ	8331	NM_021066	29_A19	2.27895	5.32698	3.32788	IV
interferon induced transmembrane protein 1 (9-27)	IFITM1	8519	NM_003641	29_M11	3.30812	2.18312	3.77863	IV
zinc finger BED domain containing 4	ZBED4	9889	NM_014838	30_B19	0.964227	3.29117	3.25274	IV
KIAA0274	KIAA0274	9896	NM_014845	30_D07	3.9674	3.49836	1.54129	IV
solute carrier family 35 member E2	SLC35E2	9906	NM_014854	30_D19	3.52713	4.66234	1.59674	IV
DIPA	DIPA	11007	NM_006848	31_D17	3.14743	3.48046	3.18586	IV
WAS protein family member 3	WASF3	10810	NM_006646	31_I08	3.08368	3.3782	2.13923	IV
Yip1 interacting factor homolog (S. cerevisiae)	YIF1	10897	NM_020470	31_L05	3.87518	2.60813	3.54433	IV
KIAA0999	KIAA0999	23387	NM_025164	32_N14	3.09638	3.45519	1.16801	IV
syntaxin 12	STX12	23673	NM_177424	33_C05	2.97156	3.57703	6.60642	IV
cytoskeleton associated protein 2	CKAP2	26586	NM_018204	33_L10	3.58854	4.4758	1.75984	IV
chromosome 1 open reading frame 73	DKFZP434B168	25896	NM_015434	33_O17	3.12661	4.53771	3.19341	IV
CLST11240	CLST11240	51751	NM_016438	35_A08	3.55477	3.15373	-0.141755	IV
CSE-C	CSE-C	54414	NM_018978	35_L16	2.16258	3.4124	3.09406	IV
chromosome 21 open reading frame 77	C21orf77	55264	NM_018277	37_A13	3.39204	2.8863	3.31707	IV
spermatogenesis associated 1	SPATA1	64173	NM_022354	39_E14	3.11851	3.09065	3.24787	IV
CTF18 chromosome transmission fidelity factor 18 homolog (S. cerevisiae)	CHTF18	63922	NM_022092	39_O04	4.23365	3.77623	3.2495	IV
BCL6 co-repressor-like 1	BCORL1	63035	NM_021946	39_O05	3.78748	3.08361	3.0213	IV
NDRG family member 4	NDRG4	65009	NM_022910	39_P02	3.87728	4.15456	3.30724	IV
alveolar soft part sarcoma chromosome region candidate 1	ASPSCR1	79058	NM_024083	40_A21	2.90397	3.39032	3.91144	IV
WD repeat domain 58	MGC2655	79228	NM_024339	40_K19	3.34284	3.45881	2.49381	IV
nucleosomal binding protein 1	NSBP1	79366	NM_030763	40_M17	3.4466	3.13873	2.06374	IV
sperm associated antigen 16	PF20	79582	NM_001025436	40_O08	3.14741	2.07006	3.19158	IV
triggering receptor expressed on myeloid cells-like 2	TREML2	79865	NM_024807	41_A05	3.22027	2.85711	3.24571	IV
pp9099	pp9099	80301	NM_025201	41_B07	3.27078	2.10738	3.01656	IV
unc-93 homolog B1 (C. elegans)	UNC93B1	81622	NM_030930	41_J12	3.14908	3.51235	2.84883	IV
chromosome 16 open reading frame 50	DKFZp434I099	84229	NM_032269	42_C12	3.42114	4.80843	3.68257	IV
DKFZp434N035	DKFZp434N035	84222	NM_032262	42_E02	3.05329	3.90293	3.14024	IV
RNA binding motif and ELMO domain 1	RBED1	84173	NM_032213	42_G16	3.53452	3.35937	3.49039	IV
resistin like beta	RETNLB	84666	NM_032579	42_J04	3.58862	2.72208	3.83551	IV
hook homolog 3 (Drosophila)	HOOK3	84376	NM_032410	42_L23	2.62076	3.26316	3.77162	IV
KIAA1727	KIAA1727	85462	NM_033393	43_G02	4.13709	2.5135	3.98975	IV
Down syndrome critical region gene 8	DSCR8	84677	NM_203428	43_G07	3.29029	2.05309	3.08889	IV
zinc finger CCCH-type containing 5	ZC3H5	85451	XM_036115	43_H05	3.01193	3.16361	2.45666	IV
zinc finger CCCH-type containing 12C	ZC3H12C	85463	XM_370654	43_J05	3.90909	2.67922	3.18819	IV
MGC11332	MGC11332	84804	NM_032718	43_M11	2.71046	3.37117	3.27354	IV
FLJ14627	FLJ14627	84900	NM_032814	43_M12	4.56454	2.69968	3.71742	IV
MIST	MIST	116449	NM_052964	44_B02	1.81889	3.41417	3.31704	IV
chemokine-like factor super family 5	CKLFSF5	116173	NM_181618	44_D06	2.7262	3.46473	3.32273	IV
chromosome 14 open reading frame 150	C14orf150	112840	NM_080666	44_F07	2.45355	3.95609	3.12989	IV
KIAA1913	KIAA1913	114801	NM_052913	44_P23	5.55539	2.05503	3.41937	IV
-	LOC121952	121952	XM_062872	45_K06	3.46138	3.20776	3.14225	IV
LSM11 U7 small nuclear RNA associated	LSM11	134353	NM_173491	46_A08	3.75563	3.7071	3.49523	IV
cystatin 9-like (mouse)	CST9L	128821	NM_080610	46_C23	3.41103	3.46499	3.14238	IV
-	LOC138972	138972	XM_071201	46_D10	3.47439	3.16326	2.43635	IV
TMEM125	MGC17299	128218	NM_144626	46_M09	4.35571	3.35792	3.75283	IV
EMI domain containing 2	EMID2	136227	NM_133457	46_N06	3.15223	3.30772	4.16297	IV
olfactory receptor family 2 subfamily A member 14	OR2A14	135941	NM_001001659	46_N14	3.91973	3.46741	5.20831	IV
Gup1	Gup1	145781	NM_001018096	47_A08	3.73241	2.99007	4.08535	IV
-	LOC145780	145780	XM_096864	47_A10	3.5531	2.54266	3.39541	IV
ankyrin repeat and SOCS box-containing 7	ASB7	140460	NM_024708	47_E19	3.80351	1.745	6.01552	IV
protein phosphatase 1 regulatory (inhibitor) subunit 1C	PPP1R1C	151242	XM_087137	48_C16	2.71769	3.06981	3.42172	IV
chromosome 9 open reading frame 14	C9orf14	158035	XM_376821	48_F18	3.3464	3.08107	2.62594	IV
DnaJ (Hsp40) homolog subfamily C member 18	MGC29463	202052	NM_152686	49_B14	2.69186	3.53197	3.21659	IV
stimulated by retinoic acid 13 homolog (mouse)	STRA13	201254	NM_144998	49_L23	4.8553	3.21647	3.00057	IV
-	LOC164045	164045	NM_001017975	49_M20	2.32442	3.19594	3.8985	IV
LOC221140	LOC221140	221140	XM_167908	50_C10	3.57094	2.64422	3.3081	IV
LASS3	LASS3	204219	NM_178842	50_E19	3.65887	3.58197	3.85817	IV
OR5B21	OR5B21	219968	NM_001005218	50_M02	3.90132	4.01046	3.69912	IV
NXF	NXF	266743	NM_178864	51_I12	3.55339	3.58993	3.29643	IV
EPGN	EPGN	255324	NM_001013442	51_O14	3.92666	3.74505	3.43607	IV
LOC283854	LOC283854	283854	XM_378599	52_C05	3.01551	3.22138	2.64358	IV
DKFZp686P0288	DKFZp686P0288	285190	NM_182588	52_F19	3.55654	3.11601	3.58317	IV
chromosome 1 open reading frame 185	C1orf185	284546	XM_209252	52_G14	3.33171	2.69048	3.31539	IV
-	LOC284441	284441	XM_208204	52_I12	4.07849	3.96731	2.74489	IV
-	DKFZp761P0212	284187	XM_498683	52_M07	2.8474	3.19963	3.71288	IV
LOC286257	LOC286257	286257	NM_183241	53_A21	3.02546	3.1102	3.84167	IV
-	LOC286478	286478	XM_212326	53_E21	3.11811	2.87766	3.54965	IV
-	LOC339274	339274	XM_497537	53_I06	3.09469	3.10637	3.66768	IV
LOC317671	LOC317671	317671	NM_173362	53_I20	3.53997	2.95401	3.15501	IV
LOC374768	LOC374768	374768	NM_199339	54_N16	3.26164	3.64143	3.29911	IV
-	LOC387871	387871	XM_373539	55_M08	4.04149	3.02031	3.68776	IV
-	LOC389747	389747	XM_497048	56_D08	4.28264	3.60099	3.89461	IV
musculoskeletal embryonic nuclear protein 1	MUSTN1	389125	NM_205853	56_G04	2.81531	3.21743	3.08433	IV
-	LOC389652	389652	XM_372040	56_J04	2.49954	3.14304	3.29785	IV
olfactory receptor family 8 subfamily H member 2	OR8H2	390151	NM_001005200	57_A20	3.28746	3.29918	3.67972	IV
olfactory receptor family 52 subfamily N member 5	OR11-62	390075	NM_001001922	57_E10	3.30146	3.26918	2.96269	IV
-	FLJ21408	400512	XM_378573	58_B04	3.7496	4.44714	3.99906	IV
-	LOC391258	391258	XM_497770	58_E09	3.8976	3.43291	3.2224	IV
-	LOC391767	391767	XM_373078	58_O04	3.77219	2.61322	3.2339	IV
-	LOC401317	401317	XM_380095	59_F08	3.55496	4.0217	3.30063	IV
-	LOC400526	400526	XM_375344	59_O05	4.25407	3.19581	3.57827	IV
MGC33692	MGC33692	414918	NM_001001794	60_L12	2.87614	3.17442	3.18712	IV
family with sequence similarity 45 member A	FAM45A	404636	NM_207009	60_P08	4.43786	3.43481	3.62144	IV
-	LOC440089	440089	XM_495915	61_G17	3.56257	3.08434	2.94555	IV
-	LOC440484	440484	XM_496268	61_L09	3.6943	4.02324	3.41067	IV
-	LOC440149	440149	XM_498567	61_O15	4.08402	3.22405	3.5352	IV
-	LOC441198	441198	XM_499263	62_N06	3.85881	3.9187	3.25814	IV
-	LOC440750	440750	XM_301210	62_O07	3.78875	3.26076	3.62518	IV
-	LOC442016	442016	XM_497838	63_B04	2.56586	3.33695	3.40488	IV
-	LOC441842	441842	XM_497614	63_D23	3.85395	2.50649	3.24048	IV
-	DKFZp434M131	441452	XM_212241	63_M18	3.6102	3.72348	3.09066	IV
-	LOC441826	441826	XM_499202	63_P19	5.79108	3.15502	3.79234	IV
-	LOC441952	441952	XM_497771	64_F16	3.40671	3.02893	2.53772	IV
aarF domain containing kinase 1	ADCK1	57143	NM_020421	65_A11	3.1425	3.64308	3.13549	IV
dachshund homolog 1 (Drosophila)	DACH1	1602	NM_080760	65_F19	3.81968	2.78262	3.10275	IV
calbindin 2 29kDa (calretinin)	CALB2	794	NM_001740	65_M05	3.30667	2.77982	3.28136	IV
pre-B-cell colony enhancing factor 1	PBEF1	10135	NM_182790	66_B20	3.63717	3.13906	2.90988	IV
major histocompatibility complex class II DM alpha	HLA-DMA	3108	NM_006120	66_G15	3.78664	3.49515	3.74905	IV
heat shock 70kDa protein 1-like	HSPA1L	3305	NM_005527	66_K21	3.2187	2.95862	3.11581	IV
vacuolar protein sorting 41 (yeast)	VPS41	27072	NM_014396	67_B08	3.03519	3.08504	2.75645	IV
vacuolar protein sorting protein 18	VPS18	57617	NM_080432	67_B14	3.65171	3.16633	3.03386	IV
sterol regulatory element binding transcription factor 2	SREBF2	6721	NM_004599	67_L07	4.0573	2.67899	3.27181	IV
zinc finger protein 624	ZNF624	57547	NM_020787	69_C09	3.84642	3.37	3.10857	IV
THUMP domain containing 2	THUMPD2	80745	NM_025264	12_K02	3.25631	3.59557	3.58802	IV
BRCA1 interacting protein C-terminal helicase 1	BRIP1	83990	NM_032043	15_M19	2.83279	4.01946	3.81334	IV
chromosome 16 open reading frame 49	DKFZP434K046/COQ9	57017	NM_020312	17_L06	2.47966	3.92534	3.09758	IV
small nuclear ribonucleoprotein D3 polypeptide 18kDa	SNRPD3	6634	NM_004175	25_C21	3.86494	4.49417	2.294	IV
chromobox homolog 7	CBX7	23492	NM_175709	32_J10	2.78755	5.14508	3.4273	IV
KIAA1804	KIAA1804	84451	NM_032435	42_D20	3.93134	4.97779	3.62826	IV
-	LOC400526	400526	XM_375344	59_O05	4.25407	3.19581	3.57827	IV
mitogen-activated protein kinase 15	ERK8	225689	NM_139021	01_A04	2.66405	2.15399	1.56331	V
EPH receptor B4	EPHB4	2050	NM_004444	01_A14	2.62954	2.72348	1.2803	V
activin A receptor type II	ACVR2	92	NM_001616	01_A17	2.76639	2.1218	2.3382	V
activin A receptor type II-like 1	ACVRL1	94	NM_000020	01_A19	1.97059	2.2393	2.34966	V
Fas-activated serine/threonine kinase	FASTK	10922	NM_033015	01_B11	3.05688	2.79635	2.34773	V
U2AF homology motif (UHM) kinase 1	KIS	127933	NM_175866	01_B16	2.12535	3.53276	1.72124	V
hexokinase domain containing 1	FLJ22761	80201	NM_025130	01_D17	2.26919	3.21714	2.35231	V
FN3KRP	FN3KRP	79672	NM_024619	01_F11	1.10595	2.08059	2.9579	V
deoxyguanosine kinase	DGUOK	1716	NM_080917	01_J07	3.05137	0.894212	2.44067	V
mitogen-activated protein kinase kinase kinase 5	MAP3K5	4217	NM_005923	01_J12	0.997812	2.71119	2.62602	V
casein kinase 1 alpha 1	CSNK1A1	1452	NM_001025105	01_K04	1.4849	1.96006	2.25421	V
mitogen-activated protein kinase kinase 5	MAP2K5	5607	NM_145162	01_L04	2.07876	2.36638	2.24066	V
mitogen-activated protein kinase kinase 1 interacting protein 1	MAP2K1IP1	8649	NM_021970	01_L06	3.71176	1.57496	2.21122	V
male germ cell-associated kinase	MAK	4117	NM_005906	01_L08	1.97825	1.03765	2.80284	V
inositol hexaphosphate kinase 2	IHPK2	51447	NM_001005912	01_L21	2.73005	0.021637	2.06709	V
cell division cycle 2 G1 to S and G2 to M	CDC2	983	NM_033379	01_M15	2.75429	2.85699	5.5544	V
SCY1-like 2 (S. cerevisiae)	FLJ10074	55681	NM_017988	01_P16	1.91239	1.82588	2.27001	V
N-acetylglucosamine kinase	NAGK	55577	NM_017567	02_A13	2.66507	2.15205	1.6069	V
mitogen-activated protein kinase 9	MAPK9	5601	NM_139069	02_I05	0.581618	2.9852	2.96845	V
calcitonin receptor-like	CALCRL	10203	NM_005795	02_L06	2.66046	1.08214	2.44535	V
v-yes-1 Yamaguchi sarcoma viral oncogene homolog 1	YES1	7525	NM_005433	02_P17	2.15525	2.6109	2.74205	V
angiotensin II receptor type 2	AGTR2	186	NM_000686	03_A13	3.77036	2.14585	2.65688	V
G protein-coupled receptor 1	GPR1	2825	NM_005279	03_C23	3.9959	1.90035	2.87462	V
G protein-coupled receptor 22	GPR22	2845	NM_005295	03_E14	2.40899	2.02381	2.82954	V
G protein-coupled receptor 171	GPR171	29909	NM_013308	03_G06	2.61861	2.25828	2.22752	V
chemokine (C-C motif) receptor-like 1	CCRL1	51554	NM_016557	03_G07	1.80524	2.84019	2.82825	V
G protein-coupled receptor 128	GPR128	84873	NM_032787	03_G21	2.73064	1.63971	2.96962	V
histamine receptor H1	HRH1	3269	NM_000861	03_H11	2.80952	1.39039	2.08982	V
cannabinoid receptor 1 (brain)	CNR1	1268	NM_016083	03_I11	1.72439	2.62253	2.60314	V
relaxin 3 receptor 1	SALPR	51289	NM_016568	03_J14	2.04575	1.52619	2.49634	V
5-hydroxytryptamine (serotonin) receptor 5A	HTR5A	3361	NM_024012	03_J15	3.08788	1.44951	2.28292	V
G protein-coupled receptor 97	GPR97	222487	NM_170776	03_K02	0.964848	2.81338	2.0023	V
melanocortin 3 receptor	MC3R	4159	NM_019888	03_L21	1.45501	2.47626	2.36266	V
endothelial differentiation lysophosphatidic acid G-protein-coupled receptor 7	EDG7	23566	NM_012152	03_M11	1.76231	3.73963	2.66732	V
endothelin receptor type A	EDNRA	1909	NM_001957	03_M15	0.820527	2.17838	2.45059	V
MAS-related GPR member X3	MRGX3	117195	NM_054031	03_N17	1.40588	2.34636	3.25818	V
melatonin receptor 1B	MTNR1B	4544	NM_005959	03_N23	1.76448	2.82942	2.78325	V
sonic hedgehog homolog (Drosophila)	SHH	6469	NM_000193	04_B10	2.48745	2.17059	3.47988	V
dipeptidylpeptidase 9	DPP9	91039	NM_139159	04_C10	2.23696	1.91425	1.78346	V
matrix metalloproteinase 2 (gelatinase A 72kDa gelatinase 72kDa type IV collagenase)	MMP2	4313	NM_004530	04_D18	2.00819	1.07195	2.05668	V
cathepsin E	CTSE	1510	NM_148964	04_G10	1.98094	1.73625	2.50762	V
presenilin 2 (Alzheimer disease 4)	PSEN2	5664	NM_000447	04_H04	2.70182	1.91375	3.0953	V
presenilin associated rhomboid-like	PSARL	55486	NM_018622	04_H08	2.43088	2.32624	2.73363	V
carboxypeptidase B1 (tissue)	CPB1	1360	NM_001871	04_K02	2.57509	2.22932	2.44382	V
a disintegrin-like and metalloprotease (reprolysin type) with thrombospondin type 1 motif 18	ADAMTS18	170692	NM_199355	04_K11	2.14376	2.34751	1.60322	V
methionyl aminopeptidase 1	METAP1	23173	NM_015143	04_L23	2.43393	2.72963	2.11554	V
calcium channel voltage-dependent alpha 2/delta subunit 1	CACNA2D1	781	NM_000722	05_B05	2.40199	1.58077	1.95947	V
mucolipin 3	MCOLN3	55283	NM_018298	05_B06	2.39954	1.22084	1.93232	V
tryptase gamma 1	TPSG1	25823	NM_012467	05_C19	3.3415	2.9669	2.84586	V
protease serine 11 (IGF binding)	PRSS11	5654	NM_002775	05_E11	2.06224	1.92336	2.57844	V
potassium channel subfamily K member 16	KCNK16	83795	NM_032115	05_F20	2.23079	0.199719	2.07164	V
ubiquitin specific protease 4 (proto-oncogene)	USP4	7375	NM_199443	05_G16	2.2613	1.70746	2.93209	V
potassium inwardly-rectifying channel subfamily J member 5	KCNJ5	3762	NM_000890	05_H16	2.41113	1.00796	3.01715	V
chloride channel 5 (nephrolithiasis 2 X-linked Dent disease)	CLCN5	1184	NM_000084	05_I02	1.63477	2.66128	2.11809	V
potassium voltage-gated channel subfamily H (eag-related) member 7	KCNH7	90134	NM_173162	05_J20	2.57768	2.13671	2.78603	V
SEC11-like 2 (S. cerevisiae)	SEC11L2	157708	XM_088367	05_M07	2.173	2.62273	2.28286	V
potassium large conductance calcium-activated channel subfamily M alpha member 1	KCNMA1	3778	NM_001014797	05_N21	2.34164	1.24099	2.19947	V
ATPase H+ transporting lysosomal 13kDa V1 subunit G isoform 2	ATP6V1G2	534	NM_138282	06_C06	3.38747	2.96803	2.71176	V
sodium channel voltage-gated type III beta	SCN3B	55800	NM_018400	06_C21	2.18465	1.66847	2.0501	V
ATPase (Na+)/K+ transporting beta 4 polypeptide	ATP1B4	23439	NM_012069	06_E20	2.53484	2.07858	1.80895	V
peroxisomal biogenesis factor 3	PEX3	8504	NM_003630	06_H09	2.95998	2.11681	3.42834	V
Rhesus blood group D antigen	RHD	6007	NM_016225	06_J05	1.41304	3.03968	2.03147	V
solute carrier family 1 (high affinity aspartate/glutamate transporter) member 6	SLC1A6	6511	NM_005071	06_L16	1.02011	2.37136	1.95244	V
solute carrier family 12 (potassium/chloride transporters) member 6	SLC12A6	9990	NM_005135	06_L21	2.04949	1.72376	2.19684	V
ATP-binding cassette sub-family C (CFTR/MRP) member 1	ABCC1	4363	NM_019901	06_O05	3.12481	2.55014	0.80943	V
solute carrier family 17 (sodium-dependent inorganic phosphate cotransporter) member 7	SLC17A7	57030	NM_020309	07_A07	2.414	2.07566	1.2635	V
dual specificity phosphatase 6	DUSP6	1848	NM_022652	07_A12	1.66015	2.76568	2.97995	V
CTD (carboxy-terminal domain RNA polymerase II polypeptide A) phosphatase subunit 1	CTDP1	9150	NM_048368	07_E04	2.74831	2.80492	3.39479	V
solute carrier family 6 (neurotransmitter transporter serotonin) member 4	SLC6A4	6532	NM_001045	07_E18	2.71914	2.82695	2.58621	V
myotubularin 1	MTM1	4534	NM_000252	07_F19	2.6544	2.27971	1.45927	V
solute carrier family 23 (nucleobase transporters) member 2	SLC23A2	9962	NM_005116	07_G07	2.30887	2.1917	3.02108	V
solute carrier family 4 sodium bicarbonate cotransporter member 4	SLC4A4	8671	NM_003759	07_G11	1.94605	2.4386	2.97326	V
solute carrier family 4 sodium bicarbonate cotransporter member 5	SLC4A5	57835	NM_133479	07_G13	1.93533	1.85528	2.67378	V
acid phosphatase 2 lysosomal	ACP2	53	NM_001610	07_I04	1.74516	2.44118	2.23004	V
cytochrome P450 family 4 subfamily A polypeptide 11	CYP4A11	1579	NM_000778	08_A04	2.49959	2.66919	1.9512	V
cytochrome P450 family 2 subfamily F polypeptide 1	CYP2F1	1572	NM_000774	08_C06	2.31931	1.9471	1.6127	V
protein phosphatase 2 (formerly 2A) regulatory subunit B' beta	PR48	28227	NM_199326	08_C09	2.24728	2.42855	1.86682	V
hydroxysteroid (17-beta) dehydrogenase 6	RODH	8630	NM_003725	08_D07	1.98091	2.36387	1.25891	V
sarcosine dehydrogenase	SARDH	1757	NM_007101	08_D11	2.35734	2.30803	2.00697	V
cytochrome P450 family 27 subfamily B polypeptide 1	CYP27B1	1594	NM_000785	08_E06	2.71424	2.30461	1.32292	V
CD302 antigen	DCL-1	9936	NM_014880	08_F14	2.00729	1.73027	2.20736	V
synaptojanin 1	SYNJ1	8867	NM_203446	08_K11	2.10284	1.92053	2.43789	V
colony stimulating factor 2 receptor alpha low-affinity (granulocyte-macrophage)	CSF2RA	1438	NM_172247	09_A11	3.85328	2.36126	2.98089	V
low density lipoprotein receptor-related protein 5	LRP5	4041	NM_002335	09_E14	1.88396	2.28704	2.66106	V
killer cell immunoglobulin-like receptor three domains long cytoplasmic tail 1	KIR3DL1	3811	NM_013289	09_K18	1.79845	2.67778	3.68291	V
tumor necrosis factor receptor superfamily member 1A	TNFRSF1A	7132	NM_001065	10_A05	2.4584	1.15225	3.21435	V
tumor necrosis factor receptor superfamily member 25	TNFRSF25	8718	NM_148972	10_A09	1.98066	0.841189	2.26212	V
sterol-C5-desaturase (ERG3 delta-5-desaturase homolog fungal)-like	SC5DL	6309	NM_001024956	10_C19	4.12923	1.74287	3.71533	V
alcohol dehydrogenase 7 (class IV) mu or sigma polypeptide	ADH7	131	NM_000673	10_E13	3.32083	2.76009	2.84704	V
lamin B receptor	LBR	3930	NM_194442	10_E18	1.98192	1.89526	2.39724	V
interferon gamma-inducible protein 30	IFI30	10437	NM_006332	10_E20	2.85853	2.33808	2.35111	V
topoisomerase (DNA) II alpha 170kDa	TOP2A	7153	NM_001067	10_F23	2.28483	2.49849	1.41282	V
cytochrome c oxidase subunit 8A (ubiquitous)	COX8A	1351	NM_004074	10_I07	2.65861	2.78236	2.17414	V
glucose phosphate isomerase	GPI	2821	NM_000175	10_L07	2.96123	3.62142	2.61234	V
prostaglandin I2 (prostacyclin) synthase	PTGIS	5740	NM_000961	10_N16	2.52671	3.95344	2.72598	V
lecithin retinol acyltransferase (phosphatidylcholine--retinol O-acyltransferase)	LRAT	9227	NM_004744	11_A02	1.57291	2.78854	2.15256	V
UDP-GlcNAc:betaGal beta-1 3-N-acetylglucosaminyltransferase 7	B3GNT7	93010	NM_145236	11_A15	0.577642	2.23518	2.09176	V
euchromatic histone methyltransferase 1	EHMT1	79813	NM_024757	11_C23	1.5772	4.75246	2.37452	V
glutathione S-transferase A3	GSTA3	2940	NM_000847	11_D19	1.51873	4.17892	2.28796	V
heparan sulfate (glucosamine) 3-O-sulfotransferase 3A1	HS3ST3A1	9955	NM_006042	11_E04	1.93176	2.19952	2.02892	V
UDP-N-acetyl-alpha-D-galactosamine:polypeptide N-acetylgalactosaminyltransferase 13 (GalNAc-T13)	GALNT13	114805	NM_052917	11_E08	2.47792	2.02334	1.62935	V
UDP-N-acetyl-alpha-D-galactosamine:polypeptide N-acetylgalactosaminyltransferase 12 (GalNAc-T12)	GALNT12	79695	NM_024642	11_E10	2.57495	2.21879	2.61851	V
E1A binding protein p300	EP300	2033	NM_001429	11_E19	2.54276	1.92771	2.76458	V
glutathione S-transferase M3 (brain)	GSTM3	2947	NM_000849	11_F07	1.86158	2.32539	1.94955	V
Nik related kinase	NRK	203447	NM_198465	11_F08	2.58144	2.59193	1.78288	V
glutathione S-transferase omega 2	GSTO2	119391	NM_183239	11_F15	2.62886	2.16815	3.07585	V
microsomal glutathione S-transferase 2	MGST2	4258	NM_002413	11_L18	1.97352	1.56275	2.69949	V
elongation of very long chain fatty acids (FEN1/Elo2 SUR4/Elo3 yeast)-like 4	ELOVL4	6785	NM_022726	11_M12	2.57741	1.40999	2.38738	V
mannosyl (alpha-1 6-)-glycoprotein beta-1 2-N-acetylglucosaminyltransferase	MGAT2	4247	NM_001015883	11_N10	2.13725	1.22873	2.11491	V
dehydrodolichyl diphosphate synthase	DHDDS	79947	NM_024887	11_O13	2.80893	2.31099	3.42031	V
regulator of G-protein signalling 3	RGS3	5998	NM_021106	12_B10	3.88419	2.36489	2.52199	V
EH-domain containing 1	EHD1	10938	NM_006795	12_B18	1.5965	2.85644	2.18342	V
xylosyltransferase I	XYLT1	64131	NM_022166	12_C06	2.21039	2.35287	2.05645	V
regulator of G-protein signalling 12	RGS12	6002	NM_198432	12_D06	2.48134	2.33803	2.32339	V
nitric oxide synthase 3 (endothelial cell)	NOS3	4846	NM_000603	12_D13	1.93724	2.17385	1.60028	V
phosphoribosylformylglycinamidine synthase (FGAR amidotransferase)	PFAS	5198	NM_012393	12_D19	2.26724	1.7272	1.25733	V
polymerase (RNA) III (DNA directed) polypeptide H (22.9kD)	POLR3H	171568	NM_001018050	12_E07	0.913865	2.35466	2.74701	V
UDP-glucose pyrophosphorylase 2	UGP2	7360	NM_001001521	12_G12	2.11582	2.77212	2.48492	V
polycystic kidney disease 1-like 2	PKD1L2	114780	NM_182740	12_H02	2.5314	2.73862	2.44444	V
glutamate-ammonia ligase (glutamine synthase)	GLUL	2752	NM_002065	12_H19	2.35259	2.45157	1.94049	V
transcription factor B2 mitochondrial	TFB2M	64216	NM_022366	12_K18	2.39533	2.51157	2.81711	V
guanine nucleotide binding protein (G protein) alpha 12	GNA12	2768	NM_007353	12_N12	2.59712	2.70054	2.56071	V
SMP3	SMP3	80235	NM_025163	12_O13	2.06812	2.95964	3.01432	V
cyclic nucleotide gated channel beta 3	CNGB3	54714	NM_019098	12_P19	1.39596	2.23833	2.69938	V
ATPase family, AAA domain containing 1	ATAD1	84896	NM_032810	13_B02	2.31655	2.50313	3.03384	V
solute carrier family 25, member 26	SLC25A26	115286	NM_173471	13_B16	1.58788	1.99251	2.94432	V
fatty acid binding protein 6, ileal (gastrotropin)	FABP6	2172	NM_001445	13_B17	2.02599	2.24909	3.12507	V
palmitoyl-protein thioesterase 1 (ceroid-lipofuscinosis, neuronal 1, infantile)	PPT1	5538	NM_000310	13_E10	1.41303	1.92804	2.22537	V
IQ motif containing GTPase activating protein 2	IQGAP2	10788	NM_006633	13_G09	2.28167	2.38155	2.5621	V
lipase, member I	LIPI	149998	NM_198996	13_I20	-4.86232	2.30969	2.85493	V
odorant binding protein 2A	OBP2A	29991	NM_014582	13_L08	2.54767	2.13208	2.72429	V
ipocalin 2 (oncogene 24p3)	LCN2	3934	NM_005564	13_N12	2.44765	3.24341	2.59108	V
sorting nexin 13	SNX13	23161	NM_015132	13_O12	0.839385	2.76319	2.00111	V
cytoglobin	CYGB	114757	NM_134268	13_P05	4.98679	2.1506	-1.40136	V
fatty acid binding protein 3, muscle and heart (mammary-derived growth inhibitor)	FABP3	2170	NM_004102	13_P11	4.48219	2.32734	-1.63887	V
solute carrier family 25 (mitochondrial carrier; adenine nucleotide translocator), member 6	SLC25A6	293	NM_001636	14_A07	2.88346	3.24303	0.82418	V
exosome component 7	EXOSC7	23016	NM_015004	14_A16	2.23833	3.13211	1.15423	V
exosome component 6	EXOSC6	118460	NM_058219	14_A18	2.93575	4.52354	2.95602	V
arginyl aminopeptidase (aminopeptidase B)	RNPEP	6051	NM_020216	14_D04	2.014	1.21555	1.98767	V
dCMP deaminase	DCTD	1635	NM_001012732	14_G23	1.02783	1.94794	2.71437	V
guanine nucleotide binding protein (G protein), beta 5	GNB5	10681	NM_016194	14_H05	2.11067	3.40843	2.35905	V
retinoblastoma binding protein 6	RBBP6	5930	NM_032626	14_H06	1.08988	1.32383	1.10857	V
hect (homologous to the E6-AP (UBE3A) carboxyl terminus) domain and RCC1 (CHC1)-like domain (RLD) 1	HERC1	8925	NM_003922	14_H17	1.86223	4.60312	3.89389	V
angiogenin ribonuclease RNase A family 5	ANG	283	NM_001145	14_I07	2.68846	2.32103	1.74514	V
RAD51 homolog (RecA homolog E. coli) (S. cerevisiae)	RAD51	5888	NM_002875	14_J16	2.61178	-2.3916	2.97728	V
dedicator of cytokinesis 10	FLJ20220	55619	NM_017718	14_K23	2.52543	2.46364	2.95618	V
proteasome (prosome macropain) 26S subunit ATPase 5	PSMC5	5705	NM_002805	14_L06	2.97113	2.43704	1.57363	V
proteasome (prosome macropain) 26S subunit ATPase 4	PSMC4	5704	NM_153001	14_L08	2.2515	2.56273	1.96816	V
dynein cytoplasmic heavy polypeptide 2	FLJ11756	79659	NM_024606	14_M02	2.15709	2.61359	2.06564	V
chitinase 3-like 2	CHI3L2	1117	NM_001025199	14_M04	-1.16733	2.94817	2.31952	V
BCS1-like (yeast)	BCS1L	617	NM_004328	14_M20	2.81167	1.8158	2.63661	V
processing of precursor 7 ribonuclease P subunit (S. cerevisiae)	POP7	10248	NM_005837	14_N02	2.10041	2.47475	-1.62743	V
phytoceramidase, alkaline	PHCA	55331	NM_018367	14_N10	3.02346	2.66106	2.71179	V
DEAD (Asp-Glu-Ala-Asp) box polypeptide 6	DDX6	1656	NM_004397	15_A14	0.523408	2.52005	3.66467	V
sulfatase 2	SULF2	55959	NM_198596	15_A21	2.69049	1.863	2.61989	V
human T-cell leukemia virus enhancer factor	HTLF	3344	NM_002158	15_F08	2.83825	2.72607	2.97696	V
apolipoprotein B mRNA editing enzyme catalytic polypeptide 1	APOBEC1	339	NM_005889	15_G23	2.26345	2.17928	2.50867	V
eukaryotic translation initiation factor 4A isoform 2	EIF4A2	1974	NM_001967	15_L20	1.92063	2.29931	2.65464	V
forkhead box P2	FOXP2	93986	NM_148898	15_N13	2.39435	2.2627	2.10014	V
fusion (involved in t(12;16) in malignant liposarcoma)	FUS	2521	NM_001010850	15_N19	1.90923	2.33804	2.12484	V
BTAF1 RNA polymerase II B-TFIID transcription factor-associated 170kDa (Mot1 homolog S. cerevisia	BTAF1	9044	NM_003972	15_O07	5.22688	2.8419	3.39936	V
origin recognition complex subunit 3-like (yeast)	ORC3L	23595	NM_181837	16_B05	4.65367	3.0444	1.38455	V
paired box gene 3 (Waardenburg syndrome 1)	PAX3	5077	NM_181461	16_D11	2.21899	2.06147	2.36881	V
ROD1 regulator of differentiation 1 (S. pombe)	ROD1	9991	NM_005156	16_D23	2.25399	3.49655	2.31106	V
NK2 transcription factor related locus 2 (Drosophila)	NKX2-2	4821	NM_002509	16_E16	2.31393	1.63632	2.1519	V
PHD finger protein 6	PHF6	84295	NM_032458	16_F15	1.90208	3.31099	1.86796	V
SWI/SNF related matrix associated actin dependent regulator of chromatin subfamily a member 2	SMARCA2	6595	NM_139045	16_F16	2.56914	3.05636	2.05397	V
PHD finger protein 7	PHF7	51533	NM_173341	16_F17	2.57972	2.65677	2.08275	V
PRP19/PSO4 homolog (S. cerevisiae)	PRP19	27339	NM_014502	16_G02	2.87968	2.88451	2.60578	V
homeo box C11	HOXC11	3227	NM_014212	16_G11	2.62321	2.13561	2.77536	V
mutS homolog 5 (E. coli)	MSH5	4439	NM_172165	16_G17	2.50042	2.23954	3.41814	V
T-box brain 1	TBR1	10716	NM_006593	16_H04	1.33533	2.70453	2.22534	V
postmeiotic segregation increased 2-like 5	PMS2L5	5383	NM_174930	16_H05	1.24327	2.06822	1.96763	V
PMS2 postmeiotic segregation increased 2 (S. cerevisiae)	PMS2	5395	NM_000535	16_I02	1.5376	2.12336	2.53243	V
staufen RNA binding protein (Drosophila)	STAU	6780	NM_017454	16_J04	1.78347	2.22999	2.19369	V
PEPP-2	PEPP-2	84528	NM_032498	16_K02	2.84616	2.24471	2.21856	V
mutS homolog 3 (E. coli)	MSH3	4437	NM_002439	16_K10	2.0137	2.16678	1.992	V
myeloid/lymphoid or mixed-lineage leukemia (trithorax homolog Drosophila); translocated to 7	MLLT7	4303	NM_005938	16_K20	2.19117	1.92059	1.85424	V
nuclear factor I/A	NFIA	4774	NM_005595	16_K21	2.57427	2.25536	2.24567	V
arginyl-tRNA synthetase-like	RARSL	57038	NM_020320	16_L13	2.31853	1.96646	1.75011	V
poly(A) polymerase alpha	PAPOLA	10914	NM_032632	16_M06	1.99337	1.32243	2.23485	V
neuro-oncological ventral antigen 1	NOVA1	4857	NM_006489	16_M23	2.4278	1.21122	3.4438	V
RNA binding motif protein 14	RBM14	10432	NM_006328	16_N07	2.00578	1.86001	2.04155	V
retinoid X receptor gamma	RXRG	6258	NM_006917	16_N10	2.11541	2.33262	2.26016	V
serine dehydratase	SDS	10993	NM_006843	17_A10	2.49686	2.48462	2.5933	V
signal transducer and activator of transcription 6 interleukin-4 induced	STAT6	6778	NM_003153	17_E21	2.43879	2.0095	2.48362	V
dual oxidase 1	DUOX1	53905	NM_175940	17_F14	1.92935	2.24845	1.6376	V
zinc finger protein 498	ZNF498	221785	NM_145115	17_G08	1.7317	2.04431	1.98687	V
ATP synthase H+ transporting mitochondrial F0 complex subunit g	ATP5L	10632	NM_006476	17_J11	2.3189	1.86707	2.16601	V
zinc finger protein 36 C3H type-like 1	ZFP36L1	677	NM_004926	17_K10	2.45318	2.06984	2.46955	V
COP9 constitutive photomorphogenic homolog subunit 3 (Arabidopsis)	COPS3	8533	NM_003653	17_L08	1.72591	2.22736	2.30826	V
X-ray repair complementing defective repair in Chinese hamster cells 3	XRCC3	7517	NM_005432	17_M10	2.21707	2.31678	2.49809	V
butyrophilin-like 3	BTNL3	10917	NM_006707	17_N15	3.21411	2.63815	2.78371	V
VENT-like homeobox 2	VENTX2	27287	NM_014468	17_O06	2.61938	2.02301	2.22354	V
caspase recruitment domain family member 11	CARD11	84433	NM_032415	17_P16	2.04813	2.29887	1.56848	V
NACHT leucine rich repeat and PYD containing 11	NALP11	204801	NM_145007	18_A14	1.98395	1.26824	2.27577	V
fibrinogen C domain containing 1	FIBCD1	84929	NM_032843	18_A19	2.30394	1.94267	1.50688	V
inter-alpha (globulin) inhibitor H5-like	ITIH5L	347365	NM_198510	18_B09	2.79329	0.771886	2.58949	V
pleckstrin homology domain containing family M (with RUN domain) member 2	PLEKHM2	23207	XM_290944	18_B14	2.97323	3.29279	2.48159	V
colipase pancreatic	CLPS	1208	NM_001832	18_C05	1.98157	2.27224	2.17294	V
mitochondrial translation optimization 1 homolog (S. cerevisiae)	MTO1	25821	NM_012123	18_C06	2.34946	1.24201	2.6389	V
formin binding protein 1	FNBP1	23048	NM_015033	18_C13	3.51177	2.42219	4.71843	V
histone 1 H2bo	HIST1H2BO	8348	NM_003527	18_C16	2.08562	2.42367	2.96697	V
non imprinted in Prader-Willi/Angelman syndrome 2	NIPA2	81614	NM_030922	18_D15	2.37374	2.75101	3.19734	V
MGC39650	MGC39650/ PROCA1	147011	NM_152465	18_E10	1.44679	2.33469	3.17588	V
lipocalin 7	LCN7	64129	NM_022164	18_F07	2.91874	2.54802	1.95751	V
deoxynucleotidyltransferase terminal interacting protein 1	DNTTIP1	116092	NM_052951	18_I05	1.94514	2.74154	2.47984	V
coagulation factor V (proaccelerin labile factor)	F5	2153	NM_000130	18_O05	1.93393	2.11644	2.25846	V
enolase 2 (gamma neuronal)	ENO2	2026	NM_001975	19_A04	2.4721	0.977713	1.95772	V
tyrosine 3-monooxygenase/tryptophan 5-monooxygenase activation protein theta polypeptide	YWHAQ	10971	NM_006826	19_A10	2.49271	1.31711	2.20772	V
YY1 associated factor 2	YAF2	10138	NM_005748	19_A20	2.52659	1.61787	2.56859	V
adenosylmethionine decarboxylase 1	AMD1	262	NM_001033059	19_C06	2.01809	0.298328	1.91035	V
serine (or cysteine) proteinase inhibitor clade A (alpha-1 antiproteinase antitrypsin) member 5	SERPINA5	5104	NM_000624	19_D04	2.07	1.14166	2.36296	V
serine (or cysteine) proteinase inhibitor clade A (alpha-1 antiproteinase antitrypsin) member 3	SERPINA3	12	NM_001085	19_D08	1.94231	1.03836	2.00034	V
3-hydroxymethyl-3-methylglutaryl-Coenzyme A lyase (hydroxymethylglutaricaciduria)	HMGCL	3155	NM_000191	19_D21	2.46901	1.06067	2.65498	V
proteasome (prosome macropain) 26S subunit non-ATPase 7 (Mov34 homolog)	PSMD7	5713	NM_002811	19_E07	2.00976	1.36274	2.88727	V
valosin-containing protein	VCP	7415	NM_007126	19_E12	2.64745	1.72956	3.07648	V
protein tyrosine phosphatase-like (proline instead of catalytic arginine) member b	PTPLB	201562	NM_198402	19_E15	2.08131	1.28019	2.67771	V
transmembrane 7 superfamily member 1 (upregulated in kidney)	TM7SF1	7107	NM_003272	19_E19	2.31321	1.60215	2.6195	V
interleukin 4 induced 1	IL4I1	259307	NM_172374	19_F05	2.66135	2.25114	2.29603	V
thioredoxin-like 4A	TXNL4A	10907	XM_499552	19_G14	2.2303	1.93857	2.28433	V
retinoic acid receptor responder (tazarotene induced) 2	RARRES2	5919	NM_002889	19_I07	2.4372	1.91699	1.64241	V
thioredoxin	TXN	7295	NM_003329	19_J05	2.33795	2.81201	2.19278	V
baculoviral IAP repeat-containing 2	BIRC2	329	NM_001166	19_J20	2.11011	2.69437	1.62812	V
spectrin alpha non-erythrocytic 1 (alpha-fodrin)	SPTAN1	6709	NM_003127	19_O13	0.972008	2.79987	2.94842	V
squalene epoxidase	SQLE	6713	NM_003129	19_O15	1.83952	4.05354	2.71278	V
exportin 1 (CRM1 homolog yeast)	XPO1	7514	NM_003400	19_O17	0.636625	1.95021	2.14041	V
KUB3	KUB3	91419	NM_033276	19_O23	0.409527	3.19393	2.01818	V
guanylate cyclase 1 soluble beta 2	GUCY1B2	2974	NM_004129	19_P18	1.33188	4.03459	2.84711	V
serine (or cysteine) proteinase inhibitor clade A (alpha-1 antiproteinase antitrypsin) member 7	SERPINA7	6906	NM_000354	19_P23	1.32592	4.64945	2.79323	V
serine (or cysteine) proteinase inhibitor clade F (alpha-2 antiplasmin pigment epithelium derived	SERPINF1	5176	NM_002615	20_A21	1.8224	1.9219	2.54812	V
jub ajuba homolog (Xenopus laevis)	JUB	84962	NM_032876	20_B23	0.695809	3.47902	2.30468	V
matrix-remodelling associated 5	DKFZp564I1922/MXRA5	25878	NM_015419	20_D05	2.27227	3.28324	1.08355	V
mitogen-activated protein kinase 8 interacting protein 3	MAPK8IP3	23162	NM_015133	20_D09	3.21443	2.53537	0.706562	V
secreted phosphoprotein 1 (osteopontin bone sialoprotein I early T-lymphocyte activation 1)	SPP1	6696	NM_000582	20_I06	3.56146	2.12816	2.06385	V
forkhead box Q1	FOXQ1	94234	NM_033260	20_L04	2.27115	2.35692	3.18474	V
BTB and CNC homology 1 basic leucine zipper transcription factor 1	BACH1	571	NM_001186	20_L11	1.4754	1.90747	3.04092	V
forkhead box L1	FOXL1	2300	NM_005250	20_L12	2.77127	2.71706	4.00376	V
protein kinase AMP-activated gamma 1 non-catalytic subunit	PRKAG1	5571	NM_212461	20_L18	1.227	2.06344	2.86994	V
forkhead box B1	FOXB1	27023	NM_012182	20_N06	2.21822	2.30901	3.62771	V
myeloid/lymphoid or mixed-lineage leukemia (trithorax homolog Drosophila); translocated to 6	MLLT6	4302	NM_005937	21_A17	2.33164	4.1936	2.89568	V
Spi-C transcription factor (Spi-1/PU.1 related)	SPIC	121599	NM_152323	21_B07	2.18897	2.59276	0.859822	V
serum response factor (c-fos serum response element-binding transcription factor)	SRF	6722	NM_003131	21_B11	2.48476	2.80107	1.65322	V
structure specific recognition protein 1	SSRP1	6749	NM_003146	21_B13	2.03589	2.64374	1.66476	V
zinc finger protein 232	ZNF232	7775	NM_014519	21_C08	2.98958	1.98285	2.12864	V
MYST histone acetyltransferase 1	MYST1	84148	NM_032188	21_C21	1.90498	2.42752	0.512108	V
zinc fingers and homeoboxes 1	ZHX1	11244	NM_007222	21_E04	1.62131	2.50173	2.59986	V
goosecoid-like	GSCL	2928	NM_005315	21_E05	2.17179	2.20797	2.63312	V
ARP5 actin-related protein 5 homolog (yeast)	ACTR5	79913	NM_024855	21_F19	3.48534	1.79521	2.76404	V
transcription elongation factor A (SII) 1	TCEA1	6917	NM_006756	21_K02	0.847617	2.69208	1.91547	V
embryonal Fyn-associated substrate	EFS	10278	NM_032459	21_P04	2.55368	2.31941	1.78764	V
Down syndrome critical region gene 1-like 2	DSCR1L2	11123	NM_013441	22_B02	3.34639	2.10655	2.89397	V
supervillin	SVIL	6840	NM_003174	22_C02	2.5776	2.13519	2.47517	V
myosin heavy polypeptide 6 cardiac muscle alpha (cardiomyopathy hypertrophic 1)	MYH6	4624	NM_002471	22_C18	2.22839	1.11003	2.96767	V
corticotropin releasing hormone	CRH	1392	NM_000756	22_D06	2.3531	2.34686	3.87339	V
kangai 1 (suppression of tumorigenicity 6 prostate; CD82 antigen (R2 leukocyte antigen antigen det	KAI1	3732	NM_002231	22_D18	1.62259	2.9928	4.73054	V
K6HF	K6HF	9119	NM_004693	22_E05	2.48597	1.51248	2.56356	V
peripherin	PRPH	5630	NM_006262	22_H09	2.3288	2.61973	1.32864	V
LIM domain only 6	LMO6	4007	NM_006150	22_I12	2.36413	2.56763	1.14477	V
doublecortin and CaM kinase-like 2	MGC45428/DCLK2	166614	NM_152619	22_K19	2.44206	1.39757	2.01287	V
small proline-rich protein 1B (cornifin)	SPRR1B	6699	NM_003125	22_L11	1.51376	4.7472	2.60254	V
vimentin	VIM	7431	NM_003380	22_P04	2.38018	0.301079	4.32781	V
tropomyosin 2 (beta)	TPM2	7169	NM_003289	22_P09	2.474	0.536703	4.90843	V
tropomyosin 3	TPM3	7170	NM_153649	22_P11	3.2002	1.83671	5.04417	V
Ras homolog enriched in brain like 1	RHEBL1	121268	NM_144593	23_A10	1.27373	4.17967	2.80388	V
neuralized-like (Drosophila)	NEURL	9148	NM_004210	23_B08	2.60978	1.97627	3.92224	V
fibulin 5	FBLN5	10516	NM_006329	23_C19	2.1853	0.841953	3.27169	V
methylcrotonoyl-Coenzyme A carboxylase 2 (beta)	MCCC2	64087	NM_022132	23_D14	2.49226	0.0169976	2.10899	V
ras-related C3 botulinum toxin substrate 2 (rho family small GTP binding protein Rac2)	RAC2	5880	NM_002872	23_E04	2.09649	2.02052	1.08452	V
thymopoietin	TMPO	7112	NM_003276	23_F18	0.933877	2.75324	2.63657	V
IBR domain containing 2	IBRDC2	255488	NM_182757	23_H10	2.86125	1.84805	2.25875	V
neuroblastoma RAS viral (v-ras) oncogene homolog	NRAS	4893	NM_002524	23_O15	1.88373	2.72548	2.27024	V
tripartite motif-containing 68	RNF137	55128	NM_018073	24_B05	4.96304	1.8973	3.20715	V
ubiquitin-activating enzyme E1-domain containing 1	UBE1DC1	79876	NM_198329	24_D07	2.97284	1.23829	3.60919	V
pregnancy-zone protein	PZP	5858	NM_002864	24_D20	2.64385	1.6153	2.90401	V
fibronectin leucine rich transmembrane protein 3	FLRT3	23767	NM_198391	24_F06	2.38332	1.10673	1.89893	V
myosin light polypeptide 1 alkali; skeletal fast	MYL1	4632	NM_079422	24_N02	2.05666	2.20181	2.89781	V
Parkinson disease (autosomal recessive juvenile) 2 parkin	PARK2	5071	NM_004562	24_O05	1.2244	2.31023	2.07805	V
myosin light polypeptide 6 alkali smooth muscle and non-muscle	MYL6		NM_079425	25_C11	2.27311	3.08191	0.891691	V
matrix metalloproteinase 13 (collagenase 3)	MMP13	4322	NM_002427	25_M05	1.58957	2.09046	4.22897	V
complement component 3	C3	718	NM_000064	25_N05	2.86317	0.773806	2.31022	V
complement component 7	C7	730	NM_000587	25_N15	1.94055	1.13505	2.65548	V
cholecystokinin	CCK	885	NM_000729	26_A05	2.69295	3.11358	0.72363	V
CSE1 chromosome segregation 1-like (yeast)	CSE1L	1434	NM_177436	26_C09	1.34026	2.53897	2.22108	V
colony stimulating factor 3 (granulocyte)	CSF3	1440	NM_172219	26_C15	2.25872	3.6424	2.36397	V
ephrin-B2	EFNB2	1948	NM_004093	26_C20	2.43044	2.91289	1.73024	V
growth arrest-specific 8	GAS8	2622	NM_001481	26_E12	3.43822	1.94828	2.11936	V
heterogeneous nuclear ribonucleoprotein H2 (H)	HNRPH2	3188	NM_019597	26_F14	2.17255	1.93108	2.36432	V
interferon alpha-inducible protein (clone IFI-6-16)	G1P3	2537	NM_002038	26_G02	3.11462	2.54537	2.54715	V
cytokine inducible SH2-containing protein	CISH	1154	NM_145071	26_I07	4.68216	3.3797	2.32093	V
hematopoietic protein 1	HEM1	3071	NM_005337	26_L12	2.58296	2.05528	2.29462	V
hypocretin (orexin) neuropeptide precursor	HCRT	3060	NM_001524	26_L16	3.15429	2.41986	2.96347	V
collagen type IX alpha 1	COL9A1	1297	NM_078485	26_M07	1.64991	3.71997	2.80022	V
Fanconi anemia complementation group F	FANCF	2188	NM_022725	26_M08	1.56568	3.35344	2.4736	V
glia maturation factor beta	GMFB	2764	NM_004124	26_N09	2.81173	1.73137	2.72827	V
ecotropic viral integration site 2A	EVI2A	2123	NM_014210	26_O02	2.29974	2.46834	2.80102	V
echinoderm microtubule associated protein like 1	EML1	2009	NM_001008707	26_O09	1.98403	1.38708	2.10652	V
interferon alpha 6	IFNA6	3443	NM_021002	26_P02	2.46648	1.65042	2.38525	V
interferon alpha 4	IFNA4	3441	NM_021068	26_P06	2.44027	1.57484	2.70938	V
inhibitor of DNA binding 2 dominant negative helix-loop-helix protein	ID2	3398	NM_002166	26_P21	2.24746	2.4235	2.40685	V
nuclear factor of kappa light polypeptide gene enhancer in B-cells inhibitor-like 2	NFKBIL2	4796	NM_013432	27_A12	2.05464	1.62643	2.71716	V
nuclear factor of kappa light polypeptide gene enhancer in B-cells inhibitor alpha	NFKBIA	4792	NM_020529	27_A16	2.40912	1.97029	3.03644	V
mab-21-like 1 (C. elegans)	MAB21L1	4081	NM_005584	27_A19	2.17376	2.22589	2.45455	V
stromal cell-derived factor 2	SDF2	6388	NM_006923	27_B02	2.53771	1.39522	2.68992	V
insulin-like growth factor 1 (somatomedin C)	IGF1	3479	NM_000618	27_C05	2.42933	1.69719	2.42968	V
neurotrophin 3	NTF3	4908	NM_002527	27_D07	1.35436	3.06974	2.52289	V
profilin 1	PFN1	5216	NM_005022	27_E02	2.12589	2.85629	1.78974	V
interleukin 3 (colony-stimulating factor multiple)	IL3	3562	NM_000588	27_E09	2.45977	3.17141	2.4502	V
PDZ domain containing 1	PDZK1	5174	NM_002614	27_G04	2.51438	1.1884	2.22901	V
RAN binding protein 5	RANBP5	3843	NM_002271	27_I05	3.43198	2.20356	2.30629	V
pentaxin-related gene rapidly induced by IL-1 beta	PTX3	5806	NM_002852	27_J12	2.19027	1.31365	1.95198	V
lectin galactoside-binding soluble 1 (galectin 1)	LGALS1	3956	NM_002305	27_K13	2.40259	2.66393	1.64154	V
microfibrillar-associated protein 1	MFAP1	4236	NM_005926	27_K18	2.28191	2.12305	1.84269	V
mucin 4 tracheobronchial	MUC4	4585	NM_004532	27_K23	2.7046	2.66451	2.09898	V
plakophilin 1 (ectodermal dysplasia/skin fragility syndrome)	PKP1	5317	NM_001005337	27_L17	2.51815	2.55925	1.91925	V
proteasome (prosome macropain) 26S subunit non-ATPase 4	PSMD4	5710	NM_002810	27_L20	2.31703	2.29522	1.52111	V
SMAD mothers against DPP homolog 9 (Drosophila)	SMAD9	4093	NM_005905	27_O20	1.9054	4.38835	2.58009	V
mitochondrial ribosomal protein L23	MRPL23	6150	NM_021134	28_A07	2.45006	1.58472	2.69383	V
tubulin-specific chaperone e	TBCE	6905	NM_003193	28_A08	2.06075	1.92597	2.41651	V
dysferlin limb girdle muscular dystrophy 2B (autosomal recessive)	DYSF	8291	NM_003494	28_B04	2.25428	2.64362	1.23906	V
surfeit 4	SURF4	6836	NM_033161	28_C18	1.89087	1.90498	2.19252	V
splicing factor 3a subunit 2 66kDa	SF3A2	8175	NM_007165	28_D06	1.07895	3.28794	4.96647	V
syntaxin binding protein 1	STXBP1	6812	NM_001032221	28_E06	0.963099	2.59429	3.34885	V
thrombopoietin (myeloproliferative leukemia virus oncogene ligand megakaryocyte growth and developm	THPO	7066	NM_199228	28_F07	3.86218	2.71888	2.77639	V
UNR	UNR	7812	NM_001007553	28_J14	2.19274	3.55102	2.46758	V
small nuclear RNA activating complex polypeptide 1 43kDa	SNAPC1	6617	NM_003082	28_K02	2.13893	2.76009	1.69471	V
secreted frizzled-related protein 4	SFRP4	6424	NM_003014	28_O12	1.91658	2.06548	-0.199878	V
secreted frizzled-related protein 2	SFRP2	6423	NM_003013	28_O14	2.57439	2.161	0.404171	V
wingless-type MMTV integration site family member 7A	WNT7A	7476	NM_004625	29_A05	0.938383	2.90315	2.44008	V
CRIPT	CRIPT	9419	NM_014171	29_B16	1.9779	3.84887	2.38123	V
ring finger protein (C3HC4 type) 8	RNF8	9025	NM_183078	29_B17	2.0399	4.00658	2.22326	V
BAI1-associated protein 3	BAIAP3	8938	NM_003933	29_C02	0.45047	2.95584	2.28593	V
klotho	KL	9365	NM_153683	29_D14	3.21929	1.68977	2.78386	V
cullin 2	CUL2	8453	NM_003591	29_K11	0.809595	4.52017	2.48621	V
insulin receptor substrate 4	IRS4	8471	NM_003604	29_K17	1.1696	2.19314	2.12096	V
histone 1 H3i	HIST1H3I	8354	NM_003533	29_M14	2.90144	1.08119	2.99034	V
breast carcinoma amplified sequence 1	BCAS1	8537	NM_003657	29_M15	2.94249	1.09591	2.58397	V
apoptosis inhibitor 5	API5	8539	NM_006595	29_M17	4.25317	1.34481	2.78477	V
PRP4 pre-mRNA processing factor 4 homolog (yeast)	PRPF4	9128	NM_004697	29_N20	4.06733	1.6602	2.4528	V
TATA box binding protein (TBP)-associated factor RNA polymerase I A 48kDa	TAF1A	9015	NM_005681	29_P13	4.12336	1.18759	1.96027	V
glypican 6	GPC6	10082	NM_005708	30_A04	2.80002	2.50302	1.43929	V
proteasome (prosome macropain) 26S subunit non-ATPase 6	p44S10	9861	NM_014814	30_A06	2.89744	2.28443	0.634161	V
APG5 autophagy 5-like (S. cerevisiae)	APG5L	9474	NM_004849	30_A11	2.3751	2.01878	0.313821	V
CAP350	CAP350	9857	NM_014810	30_A14	2.3774	2.82175	0.931879	V
guanine nucleotide binding protein (G protein) beta polypeptide 2-like 1	GNB2L1	10399	NM_006098	30_B16	1.16353	2.30743	2.90562	V
transmembrane protein 5	TMEM5	10329	NM_014254	30_D20	3.71944	2.88357	0.439213	V
armadillo repeat containing X-linked 2	ARMCX2	9823	NM_177949	30_E08	2.24313	1.93029	2.01715	V
Sfi1 homolog spindle assembly associated (yeast)	SFI1	9814	NM_014775	30_E18	1.99639	3.03763	1.68844	V
KIAA0711	KIAA0711	9920	NM_014867	30_F19	2.21083	3.54242	2.65558	V
chromosome 16 open reading frame 7	C16orf7	9605	NM_004913	30_G15	2.25101	1.72905	2.02201	V
NDP52	NDP52	10241	NM_005831	30_J14	2.69835	0.580174	3.84586	V
DEP domain containing 5	KIAA0645	9681	NM_014662	30_M05	2.32867	2.10117	-0.213656	V
KIAA0738	KIAA0738	9747	NM_014719	30_M06	2.32509	1.91829	-0.298346	V
chromosome 21 open reading frame 6	C21orf6	10069	NM_016940	30_N13	2.84837	1.98004	1.48144	V
zona pellucida glycoprotein 1 (sperm receptor)	ZP1	22917	NM_207341	31_D12	1.32777	2.11555	1.92063	V
leucine rich repeat containing 41	MUF1	10489	NM_006369	31_E15	2.03386	2.17498	1.01742	V
RIPX	RIPX	22902	NM_014961	31_F08	3.11359	2.42463	2.4454	V
Cep164	Cep164	22897	NM_014956	31_F14	2.59188	2.10552	1.80248	V
serine/threonine kinase receptor associated protein	STRAP	11171	NM_007178	31_F18	3.34055	2.19461	1.63554	V
tubulin gamma complex associated protein 2	TUBGCP2	10844	NM_006659	31_G08	2.49623	2.01044	1.27397	V
ubiquitin D	UBD	10537	NM_006398	31_G13	2.69587	2.50086	2.4123	V
chromosome 5 open reading frame 4	C5orf4	10826	NM_032385	31_G14	2.09733	1.92534	1.16513	V
TBC1 domain family member 8 (with GRAM domain)	TBC1D8	11138	NM_007063	31_H20	1.96975	2.34283	1.89295	V
complexin 2	CPLX2	10814	NM_006650	31_I02	2.15724	2.32851	2.3423	V
ARPP-19	ARPP-19	10776	NM_006628	31_K10	3.82754	2.96474	1.48794	V
chromosome 20 open reading frame 18	C20orf18	10616	NM_031227	31_M11	1.9107	0.228712	3.84403	V
HSGT1	HSGT1	11319	NM_007265	31_P06	2.47588	1.16841	2.78289	V
ADP-ribosylation factor-like 6 interacting protein	ARL6IP	23204	NM_015161	32_B09	4.57846	1.96489	1.73909	V
astrotactin 2	ASTN2	23245	NM_198188	32_F13	2.65968	0.372137	2.26107	V
NESG1	NESG1	25790	NM_012337	32_H04	2.80009	1.12231	2.30217	V
F-box protein 46	20D7-FC4	23403	XM_371179	32_L20	2.01646	2.20784	3.12291	V
SH3 and multiple ankyrin repeat domains 2	SHANK2	22941	NM_012309	32_M07	2.3287	3.91493	2.15195	V
retinoic acid induced 14	RAI14	26064	NM_015577	33_A16	2.4503	2.46981	4.69702	V
ASF1 anti-silencing function 1 homolog A (S. cerevisiae)	ASF1A	25842	NM_014034	33_K11	2.57415	3.06576	1.62173	V
zinc finger protein 521	ZNF521	25925	NM_015461	33_M14	2.23956	2.87893	2.70102	V
DKFZP564J0863	DKFZP564J0863	25923	NM_015459	33_M16	2.29145	3.83879	2.03789	V
zinc finger DHHC domain containing 5	ZDHHC5	25921	NM_015457	33_M18	1.46932	2.17052	1.97687	V
F-box protein 8	FBXO8	26269	NM_012180	33_N17	1.31326	2.58104	3.04381	V
POT1 protection of telomeres 1 homolog (S. pombe)	POT1	25913	NM_015450	33_O06	2.0291	2.26344	0.872404	V
DKFZP564M082	DKFZP564M082	25906	NM_014042	33_O16	1.95461	3.50973	1.50724	V
ets homologous factor	EHF	26298	NM_172233	33_P17	1.33713	2.00045	2.12771	V
ubiquilin 1	UBQLN1	29979	NM_053067	34_B11	0.645373	2.30467	2.12477	V
PDZ domain containing 6	PDZK6	27152	NM_015693	34_C07	1.72467	2.28664	1.99507	V
interleukin 1 family member 8 (eta)	IL1F8	27177	NM_173178	34_C19	0.706995	2.8658	3.1656	V
nucleolar and spindle associated protein 1	NUSAP1	51203	NM_018454	34_D04	2.26885	3.42373	0.0234491	V
CGI-96	CGI-96	27341	NM_015703	34_I21	2.22958	0.355549	2.10744	V
RUN and TBC1 domain containing 3	RUTBC3	27352	NM_015705	34_K09	2.36111	0.465688	1.97184	V
chromosome 18 open reading frame 8	C18orf8	29919	NM_013326	34_L07	2.14056	1.24259	2.46238	V
anaphase promoting complex subunit 4	ANAPC4	29945	NM_013367	34_N07	2.73593	1.45523	2.62554	V
SERTA domain containing 3	SERTAD3	29946	NM_013368	34_N09	2.65095	2.33159	1.47045	V
transmembrane protein 14A	TMEM14A	28978	NM_014051	34_O09	2.73724	1.85073	2.79358	V
PRO0149	PRO0149	29035	NM_014117	34_O14	5.10009	2.52562	3.49685	V
LOC51057	LOC51057	51057	NM_015910	34_P04	1.94055	2.12412	-1.684	V
chromosome 6 open reading frame 74	C6orf74	51020	NM_016063	34_P11	2.52978	2.56966	-1.15194	V
chromosome 9 open reading frame 127	C9orf127	51754	NM_016446	35_A06	2.37313	2.28255	-1.0612	V
LOC51249	LOC51249	51249	NM_016486	35_A15	3.69007	2.1166	-0.742471	V
Enah/Vasp-like	EVL	51466	NM_016337	35_A16	2.49218	1.90832	-1.40034	V
HSPC138	HSPC138	51501	NM_016401	35_B07	1.91359	3.07888	1.04087	V
Trafficking protein particle complex 2-like	TRAPPC2L	51693	NM_016209	35_C04	2.18727	2.02007	0.32672	V
chromosome 9 open reading frame 77	C9orf77	51104	NM_016014	35_E09	0.256748	2.28063	2.19744	V
FLJ11235	FLJ11235	54508	XM_496773	35_F10	0.16396	2.44219	2.6956	V
PC2 (positive cofactor 2 multiprotein complex) glutamine/Q-rich-associated protein	PCQAP (MED15)	51586	NM_001003891	35_I02	2.23531	0.973334	3.09065	V
brain protein 44-like	BRP44L	51660	NM_016098	35_L07	1.45128	2.22695	2.50477	V
BM88	BM88	51286	NM_016564	35_M10	2.77247	3.71785	2.23079	V
coatomer protein complex subunit zeta 2	COPZ2	51226	NM_016429	35_M13	2.12788	2.03506	1.32332	V
immediate early response 5	IER5	51278	NM_016545	35_M18	2.35241	1.81663	2.00301	V
LW-1	LW-1	51402	NM_016153	35_M23	2.44613	1.54163	2.0266	V
RP42	RP42	54165	NM_020640	35_N08	1.58568	2.37565	2.26029	V
RAP80	RAP80	51720	NM_016290	35_N09	1.95148	2.8916	2.49829	V
chromosome 21 open reading frame 37	C21orf37	54076	NM_001005521	35_N18	2.1118	2.57026	2.30816	V
leucine zipper transcription factor-like 1	LZTFL1	54585	NM_020347	36_A11	2.61763	2.36224	1.75993	V
ICF45	ICF45	54974	NM_017872	36_A18	2.91495	2.01302	1.13579	V
FLJ20516	FLJ20516	54962	NM_017858	36_C16	2.18206	2.30359	1.65644	V
leucine rich repeat containing 1	LRRC1	55227	NM_025168	36_D18	2.22764	4.08207	-0.0675153	V
COMM domain containing 8	COMMD8	54951	NM_017845	36_E12	1.9735	3.62315	2.77613	V
solute carrier family 35 member F2	SLC35F2	54733	NM_017515	36_E17	3.06958	4.03797	2.25595	V
solute carrier family 41 member 3	SLC41A3	54946	NM_001008487	36_E18	2.51977	3.18307	2.15315	V
leucine zipper protein 5	MTB	54892	NM_017760	36_E23	3.42152	2.94627	2.27232	V
absent in melanoma 1-like	AIM1L	55057	NM_017977	36_H23	3.09679	0.662357	2.33374	V
FLJ20345	FLJ20345	54903	NM_017777	36_K06	2.60473	3.33959	2.80011	V
CDK5 regulatory subunit associated protein 1-like 1	CDKAL1	54901	NM_017774	36_K10	1.94963	2.40606	1.68557	V
castor homolog 1 zinc finger (Drosophila)	FLJ20321	54897	NM_017766	36_K14	2.22176	2.20464	1.88772	V
FLJ20125	FLJ20125	54826	NM_017676	36_M07	2.06707	0.781993	2.28001	V
Rho guanine nucleotide exchange factor (GEF) 10-like	ARHGEF10L	55160	NM_001011722	36_N02	2.27662	1.21304	4.2847	V
WD repeat domain 70	FLJ10233	55100	NM_018034	36_N07	2.83207	1.68574	10.6679	V
THAP domain containing apoptosis associated protein 1	THAP1	55145	NM_199003	36_P02	1.82867	2.28702	2.37833	V
DKFZp547A023	DKFZp547A023	55917	NM_018704	37_B16	2.20159	3.33027	1.21798	V
chromosome 11 open reading frame 23	C11orf23	55291	NM_018312	37_C17	2.41648	1.93738	0.797033	V
chromosome 6 open reading frame 70	C6orf70	55780	NM_018341	37_F21	-0.352506	2.70277	2.78244	V
proline-rich nuclear receptor coactivator 2	PNRC2	55629	NM_017761	37_K06	3.55546	2.25968	0.321779	V
FLJ20297	FLJ20297	55627	NM_017951	37_K08	2.50995	0.986996	2.18625	V
IMPACT	IMPACT	55364	NM_018439	37_K11	2.05862	1.36482	2.55067	V
FLJ20097	FLJ20097	55610	NM_017667	37_M08	3.9028	1.76866	2.82791	V
docking protein 4	DOK4	55715	NM_018110	37_N09	2.04631	2.69068	0.718378	V
brain expressed X-linked 1	BEX1	55859	NM_018476	37_N15	2.63728	2.50779	-0.0923848	V
pellino homolog 2 (Drosophila)	PELI2	57161	NM_021255	38_A14	1.92998	2.38883	0.685361	V
arrestin domain containing 3	ARRDC3	57561	NM_020801	38_B21	3.28585	2.4982	1.95677	V
chromosome 20 open reading frame 3	C20orf3	57136	NM_020531	38_C12	2.67379	1.96886	0.694554	V
NHS-like 1	NHSL1	57224	XM_496826	38_D11	2.09917	1.94702	0.645528	V
family with sequence similarity 62 (C2 domain containing) member B	KIAA1228	57488	NM_020728	38_E06	2.6601	1.5675	1.96529	V
KIAA1553	KIAA1553	57673	XM_166320	38_H06	3.19286	2.98885	2.4967	V
CEAL1	CEAL1	56971	NM_020219	38_K12	1.00646	3.12708	2.83565	V
leucine rich repeat and fibronectin type III domain containing 2	LRFN2	57497	NM_020737	38_L09	1.94724	3.47632	2.55813	V
THAP domain containing 11	THAP11	57215	NM_020457	38_M06	2.39743	1.99526	2.13272	V
phosphatidylinositol transfer protein membrane-associated 2	PITPNM2	57605	NM_020845	38_N06	1.41119	2.36447	2.66256	V
KIAA1432	KIAA1432	57589	NM_020829	38_N20	0.553709	2.18064	2.45277	V
nicalin homolog (zebrafish)	LOC56926	56926	NM_020170	38_O20	2.57512	1.28632	3.57253	V
chromosome 7 open reading frame 26	C7orf26	79034	NM_024067	39_B04	2.26245	1.9283	2.90045	V
MASA	MASA	58478	NM_021204	39_C13	2.16428	1.52673	2.40829	V
stimulated by retinoic acid gene 6 homolog (mouse)	FLJ12541	64220	NM_022369	39_E04	2.37806	1.52334	2.17493	V
prune homolog (Drosophila)	HTCD37	58497	NM_021222	39_E07	2.28416	1.33383	1.97602	V
PERP TP53 apoptosis effector	PERP	64065	NM_022121	39_K02	2.21939	2.3535	1.72328	V
MDS018	MDS018	60490	NM_021823	39_K07	2.90681	2.9292	3.22099	V
spermatogenesis associated serine-rich 2	SPATS2	65244	NM_023071	39_L04	2.94727	2.14801	2.73437	V
RINT-1	RINT-1	60561	NM_021930	39_M07	1.51662	2.10832	2.09939	V
short coiled-coil protein	SCOC	60592	NM_032547	39_M09	1.99493	2.30723	2.62251	V
chromosome 6 open reading frame 79	C6orf79	63933	NM_001031713	39_M12	2.7549	2.13728	2.37202	V
stromal membrane-associated protein 1	SMAP1	60682	NM_021940	39_M17	2.53686	2.62617	2.21301	V
chromosome 20 open reading frame 51	C20orf51	63930	NM_022099	39_M18	2.40201	2.72579	2.68105	V
leucine rich repeat containing 19	LRRC19	64922	NM_022901	39_N17	2.64312	2.70604	2.43948	V
ankyrin repeat domain 5	ANKRD5	63926	NM_022096	39_O02	2.70679	2.47596	1.82913	V
chromosome 10 open reading frame 84	C10orf84	63877	NM_022063	39_O11	4.50205	2.83902	1.65442	V
thyroid adenoma associated	THADA	63892	NM_022065	39_O15	2.23508	2.34807	1.42583	V
potassium channel tetramerisation domain containing 15	KCTD15	79047	NM_024076	40_A13	2.05914	2.39666	3.02681	V
FLJ23476	FLJ23476	79693	NM_024640	40_C02	1.42966	2.739	2.55437	V
MGC5508	MGC5508	79073	NM_024092	40_C13	2.06651	2.50801	3.52259	V
zinc finger protein 329	FLJ12586	79673	NM_024620	40_E10	2.12332	1.66175	2.26976	V
olfactory receptor family 51 subfamily G member 1	OR51G1	79324	NM_001005237	40_E14	2.43239	1.91353	2.05482	V
SHC SH2-domain binding protein 1	SHCBP1	79801	NM_024745	40_H20	2.7832	2.74868	2.61556	V
IQ motif containing with AAA domain	IQCA	79781	NM_024726	40_H21	2.05315	2.15649	2.20207	V
chromosome 16 open reading frame 33	C16orf33	79622	NM_024571	40_K12	2.277	2.52678	1.64653	V
chromosome 14 open reading frame 138	C14orf138	79609	NM_024558	40_M02	2.5485	2.44996	2.58265	V
chromosome 7 open reading frame 24	C7orf24	79017	NM_024051	40_M05	2.67931	1.98261	1.70296	V
FLJ22349	FLJ22349	79879	NM_024821	40_N08	2.24178	2.54332	2.81132	V
zinc finger AN1-type domain 1	FLJ14007	79752	NM_024699	40_N16	2.72998	2.58923	2.14862	V
FLJ12118	FLJ12118	79587	NM_024537	40_O04	2.90516	1.96836	3.06243	V
solute carrier family 35 member F5	SLC35F5	80255	NM_025181	41_A14	2.83438	2.85329	2.31341	V
FLJ22494	FLJ22494	79873	NM_024815	41_A17	2.33373	2.44432	2.27187	V
polyamine modulated factor 1 binding protein 1	PMFBP1	83449	NM_031293	41_B08	2.37072	2.02413	2.58236	V
RUN and FYVE domain containing 1	RUFY1	80230	NM_025158	41_C06	2.78392	2.55013	2.82983	V
activating transcription factor 7 interacting protein 2	ATF7IP2	80063	NM_024997	41_C23	2.3937	2.91928	2.17019	V
Fc receptor-like 5	IRTA2	83416	NM_031281	41_D04	2.7312	2.53814	1.83755	V
FLJ21075	FLJ21075	80099	NM_025031	41_E19	2.12654	2.10512	1.82854	V
UBX domain containing 1	UBXD1	80700	NM_025241	41_F11	3.40909	2.47005	2.83784	V
FLJ13111	FLJ13111	80152	NM_025082	41_I08	2.04116	2.03593	2.06631	V
leucine rich repeat containing 27	LRRC27	80313	NM_030626	41_M04	1.52468	2.18139	1.98768	V
collectin sub-family member 12	COLEC12	81035	NM_130386	41_N09	1.94211	2.57118	2.69917	V
chromosome 1 open reading frame 21	C1orf21	81563	NM_030806	41_N10	1.68716	2.7844	3.16158	V
olfactory receptor family 4 subfamily A member 15	OR4A15	81328	NM_001005275	41_P09	2.59305	2.82637	2.85065	V
MGC4293	MGC4293	83475	NM_031304	42_A07	3.63488	2.3679	2.57688	V
leucine zipper down-regulated in cancer 1-like	LDOC1L	84247	NM_032287	42_A14	3.92131	2.2267	2.37578	V
chromosome 7 open reading frame 21	C7orf21	83590	NM_031434	42_C05	2.3684	2.8262	2.5613	V
chromosome 2 open reading frame 7	C2orf7	84279	NM_032319	42_D11	2.70871	2.71191	2.24946	V
ring finger and KH domain containing 3	RKHD3	84206	NM_032246	42_E12	2.51189	2.39333	1.67401	V
FLJ23356	FLJ23356	84197	NM_032237	42_E14	2.4531	2.10508	1.77794	V
NYD-SP17	NYD-SP17	84692	NM_032600	42_H04	2.76949	2.47842	3.04711	V
brix domain containing 1	BXDC1	84154	NM_032194	42_I04	2.96455	2.65725	3.38504	V
AYP1	AYP1	84153	NM_032193	42_I06	2.64339	2.57316	2.7738	V
FLJ13614	FLJ13614	84142	NM_139076	42_I10	1.90256	2.27593	1.57875	V
keratin associated protein 1-5	KRTAP1-5	83895	NM_031957	42_M13	1.29877	2.05188	2.29707	V
chromosome 16 open reading frame 45	BC008967	89927	NM_033201	43_A08	2.28687	2.03648	1.42257	V
LOC89894	LOC89894	89894	NM_138341	43_A10	3.17163	1.67856	2.88809	V
RNA binding motif protein 17	RBM17	84991	NM_032905	43_C14	2.56126	2.00882	2.43046	V
FLJ14525	FLJ14525	84886	NM_032800	43_C19	2.69277	2.20919	3.24114	V
chromosome 16 open reading frame 34	C16orf34	90861	NM_144570	43_D14	2.04064	2.31014	2.23368	V
-	LOC90193	90193	XM_029805	43_D17	1.90959	1.89731	2.55698	V
DKFZp434I1610	DKFZp434I1610	90592	NM_144566	43_H12	2.98016	2.78548	1.9979	V
keratin associated protein 2-4	KRTAP2-4	85294	NM_033184	43_M10	2.37242	2.93933	2.34111	V
chromosome 14 open reading frame 9	C14orf9	90809	NM_144568	43_N19	2.61775	2.86358	3.6407	V
keratin associated protein 9-4	KRTAP9-4	85280	NM_033191	43_O02	2.51979	1.49331	2.19893	V
LOC116236	LOC116236	116236	NM_198147	44_B18	1.37643	2.24382	2.39878	V
SEC14 and spectrin domains 1	SESTD1	91404	NM_178123	44_C05	2.03839	2.30495	1.99869	V
phosphatidylinositol glycan class S	PIGS	94005	NM_033198	44_C08	2.6076	3.25982	2.9997	V
MGC32020	MGC32020	91442	NM_152266	44_C11	2.03689	2.16895	2.17891	V
ATPase inhibitory factor 1	ATPIF1	93974	NM_178190	44_C12	2.30952	2.02392	2.43545	V
RWD domain containing 2	RWDD2	112611	NM_033411	44_D09	1.53995	2.67395	2.64994	V
MGC20235	MGC20235	113277	NM_145041	44_G02	2.17436	3.06981	1.98618	V
transmembrane protein 10	TMEM10	93377	NM_033207	44_G12	1.56654	2.45294	2.02876	V
cell division cycle associated 5	CDCA5	113130	NM_080668	44_H05	1.49333	2.28306	2.31935	V
LOC92691	LOC92691	92691	NM_138390	44_M12	2.47358	1.24135	1.92208	V
lactamase beta	LACTB	114294	NM_032857	44_N05	2.95426	2.00877	2.59635	V
-	DKFZp761O2018	92293	XM_044062	44_O05	2.44766	0.437758	1.78933	V
LIP8	LIP8	116840	NM_001037144	45_A19	0.61602	2.87323	2.40378	V
N-terminal asparagine amidase	NTAN1	123803	NM_173474	45_C06	2.8599	2.4779	2.88481	V
WAS protein homology region 2 domain containing 1	WHDC1	123720	XM_058720	45_C12	2.33937	1.23775	2.3549	V
leucine rich repeat containing 28	LRRC28	123355	NM_144598	45_E02	0.80733	2.11055	2.21643	V
chromosome 1 open reading frame 102	NOR1	127700	NM_145047	45_F06	2.72322	2.24143	2.05435	V
FLJ30656	FLJ30656	124801	NM_152344	45_F15	2.15583	2.89721	2.6401	V
chromosome 14 open reading frame 35	C14orf35	122830	NM_001011713	45_G04	1.0685	2.0452	2.28486	V
chromosome 10 open reading frame 87	C10orf87	118663	NM_144587	45_G19	2.53295	3.68966	2.87598	V
MGC49942	MGC49942	124944	NM_174893	45_H13	2.23646	2.60723	1.3817	V
chromosome 10 open reading frame 83	C10orf83	118812	NM_178832	45_I18	3.33584	2.92505	2.33665	V
ankyrin repeat and SOCS box-containing 17	ASB17	127247	NM_080868	45_J08	3.21892	2.54949	2.98506	V
TIM14	TIM14	131118	NM_201259	46_A12	1.48594	2.78096	2.34489	V
chromosome 20 open reading frame 142	C20orf142	128486	XM_371399	46_A23	0.951296	3.49919	2.1205	V
zinc finger ZZ type with ankyrin repeat domain 1	LOC142678	142678	NM_080875	46_B04	1.29236	3.31352	2.63505	V
kelch repeat and BTB (POZ) domain containing 5	KBTBD5	131377	NM_152393	46_B05	0.649788	2.23153	1.916	V
chromosome 2 open reading frame 22	C2orf22	130814	NM_152391	46_C10	2.75435	2.61347	3.42375	V
MGC33926	MGC33926	130733	NM_152390	46_C14	1.60983	2.16627	2.20363	V
nudix (nucleoside diphosphate linked moiety X)-type motif 16	FLJ31265	131870	NM_152395	46_D09	2.22571	2.56159	1.23995	V
RNA (guanine-9-) methyltransferase domain containing 1	Rg9mtd1	54931	NM_017819	46_D13	3.03884	2.08533	2.44266	V
-	RG9MTD1	131909	XM_067605					V
diffuse panbronchiolitis critical region 1	DPCR1	135656	NM_080870	46_D21	2.39094	2.71281	1.61871	V
WBSCR28	WBSCR28	135886	NM_182504	46_D23	3.08455	2.73735	2.05467	V
olfactory receptor family 5 subfamily BF member 1	OR5BF1	127066	NM_001001918	46_E07	2.99305	2.37031	0.252537	V
-	LOC133491	133491	XM_376444	46_E08	3.31414	2.66068	0.810315	V
LOC136242	LOC136242	136242	XM_059830	46_F19	2.73126	1.47233	2.48369	V
FLJ30834	FLJ30834	132332	NM_152399	46_I08	2.2383	3.17848	1.82322	V
myotrophin	MTPN	136319	NM_145808	46_L18	1.90033	1.10823	3.05532	V
chromosome 20 open reading frame 178	C20orf178	128866	NM_176812	46_M12	2.19945	1.86452	2.7063	V
apolipoprotein A-I binding protein	APOA1BP	128240	NM_144772	46_M13	4.11252	1.66978	3.37108	V
cystatin 9 (testatin)	CST9	128822	NM_001008693	46_M20	2.05827	1.35898	2.08823	V
-	LOC139542	139542	XM_066752	47_A21	3.06579	2.26175	1.9953	V
MOB1 Mps One Binder kinase activator-like 2C (yeast)	MOBKL2C	148932	NM_145279	47_F04	1.75109	2.73066	2.9911	V
FLJ32252	FLJ32252	146336	NM_182510	47_F17	1.88339	2.12596	2.44572	V
-	LOC144742	144742	XM_378388	47_G08	2.61482	1.4767	2.51435	V
SELM	SELM	140606	NM_080430	47_G11	2.79096	1.31346	2.61742	V
WD repeat domain 66	MGC33630	144406	NM_144668	47_I10	2.41268	2.22745	1.21139	V
chromosome 20 open reading frame 117	C20orf117	140710	NM_199181	47_I11	2.08322	1.90826	0.725811	V
-	LOC144404	144404	XM_084852	47_I12	2.33767	3.72464	1.20857	V
zinc finger protein 555	ZNF555	148254	NM_152791	47_J16	2.28013	1.47225	4.06723	V
chromosome 20 open reading frame 62	C20orf62	140834	NM_178476	47_K17	2.32677	3.73448	2.75146	V
-	LOC146439	146439	XM_085463	47_L20	2.01606	2.75619	1.69806	V
cystatin 11	CST11	140880	NM_130794	47_M09	2.78538	2.45525	2.89892	V
collagen and calcium binding EGF domains 1	FLJ30681	147372	NM_133459	47_N19	2.1299	2.04964	2.81179	V
ankyrin repeat and SOCS box-containing 14	ASB14	142686	NM_130387	47_O07	2.8326	1.27943	2.24824	V
LOC147650	LOC147650	147650	NM_207324	47_P13	2.17585	2.37989	1.18746	V
family with sequence similarity 71 member B	MGC26988	153745	NM_130899	48_A02	2.73475	1.15992	2.90171	V
chromosome 1 open reading frame 64	MGC24047	149563	NM_178840	48_A13	2.12182	1.85501	4.16083	V
pyrin and HIN domain family member 1	IFIX	149628	NM_152501	48_A19	2.87359	1.82883	2.67546	V
chromosome 9 open reading frame 138	C9orf138	158297	NM_153707	48_D16	1.49095	3.08851	2.09112	V
vitamin K epoxide reductase complex subunit 1-like 1	VKORC1L1	154807	NM_173517	48_F13	2.19436	2.69004	1.8952	V
RNA binding motif protein 33	LOC155435	155435	NM_001008408	48_H21	2.37587	1.77351	2.45952	V
ring finger protein 38	RNF38	152006	NM_194332	48_K08	2.7982	2.2853	1.80896	V
FLJ25415	FLJ25415	150709	XM_371586	48_K11	1.94782	2.1969	0.721643	V
LOC158931	LOC158931	158931	NM_001006938	48_N06	1.94594	2.04316	2.11075	V
FLJ31818	FLJ31818	154743	NM_152556	48_N20	2.47931	2.59516	2.93689	V
-	LOC151256	151256	XM_087141	48_O13	3.32969	2.22114	2.41038	V
MGC21644	MGC21644	153768	NM_205846	48_P05	2.16801	2.96226	2.59505	V
-	LOC158376	158376	XM_379632	48_P17	2.51854	0.850458	1.9258	V
-	LOC163404	163404	NM_001037317	49_A23	2.32819	1.55182	2.456	V
-	LOC202181	202181	XM_496787	49_B10	2.48389	3.09034	2.8659	V
family with sequence similarity 9 member C	FAM9C	171484	NM_174901	49_D07	2.25887	3.01826	1.89018	V
chromosome 14 open reading frame 147	C14orf147	171546	NM_138288	49_D09	2.12886	2.02162	1.74403	V
DKFZp762A217	DKFZp762A217	160335	NM_152588	49_E05	1.74146	2.79845	2.01757	V
ITR	ITR	160897	NM_180989	49_G05	3.11845	2.58526	1.90267	V
prickle-like 2 (Drosophila)	PRICKLE2	166336	NM_198859	49_I16	2.67986	2.3314	3.11979	V
LOC201158	LOC201158	201158	NM_145301	49_J23	2.77492	3.10321	2.04154	V
MGC35154	MGC35154	165100	NM_152614	49_K12	3.03224	1.95017	2.21654	V
citrate lyase beta like	CLYBL	171425	NM_138280	49_M04	1.95287	2.53439	2.23166	V
FLJ90166	FLJ90166	164284	NM_153360	49_M10	2.7262	2.9036	2.17044	V
WAP four-disulfide core domain 13	WFDC13	164237	NM_172005	49_M12	2.34419	2.87824	2.16561	V
NACHT leucine rich repeat and PYD containing 7	NALP7	199713	NM_206828	49_N11	2.04254	2.3542	1.66048	V
FLJ37549	FLJ37549	163115	NM_152605	49_O05	1.9119	1.74887	2.54075	V
DKFZp761A078	DKFZp761A078	163786	NM_194292	49_O08	1.79469	2.13902	2.18762	V
ankyrin repeat domain 38	LOC163782	163782	NM_181712	49_O10	1.57771	2.24476	2.01178	V
-	LOC199899	199899	XM_378866	49_P11	2.04918	2.80658	2.11123	V
C6orf184	C6orf184	221261	XM_168053	50_A18	2.97137	2.18375	3.30051	V
LOC221091	LOC221091	221091	NM_203422	50_C14	2.49982	2.16545	2.38708	V
SAMD6	SAMD6	203286	NM_173551	50_C19	2.42799	1.70667	2.48357	V
MGC34827	MGC34827	203429	NM_152693	50_E05	2.75422	2.40111	2.39657	V
LOC254359	LOC254359	254359	NM_207340	50_F10	2.1251	2.03617	2.66626	V
MGC33365	MGC33365	205428	NM_173552	50_G07	1.87022	2.35075	2.03335	V
FLJ30707	FLJ30707	220108	NM_145019	50_I04	2.54199	3.29621	2.82276	V
LOC219414	LOC219414	219414	XM_169434	50_I11	2.26862	2.06106	2.11781	V
ORAOV1	ORAOV1	220064	NM_153451	50_I16	2.30313	2.32648	1.97201	V
C6orf69	C6orf69	222658	NM_173562	50_J11	1.06086	2.0215	2.15801	V
DEFB121	DEFB121	245934	NM_001011878	50_N23	2.10093	2.17267	2.45116	V
CX40.1	CX40.1	219770	NM_153368	50_O13	2.80372	2.09308	2.29469	V
PLEKHK1	PLEKHK1	219790	NM_145307	50_O17	2.52567	2.00473	0.74303	V
LACE1	LACE1	246269	NM_145315	50_P23	2.01168	1.96063	2.0965	V
FLJ90231	FLJ90231	283176	NM_173581	51_A08	2.53693	2.33461	3.00802	V
LOC255177	LOC255177	255177	XM_378516	51_A13	1.30264	2.03982	2.19768	V
FLJ38723	FLJ38723	255180	NM_173805	51_A15	2.66101	3.43449	2.88608	V
FRMD3	FRMD3	257019	NM_174938	51_C16	2.21528	2.51527	2.72525	V
TAS2R40	TAS2R40	259286	NM_176882	51_D05	2.55706	2.19659	3.00756	V
C14orf24	C14orf24	283635	NM_173607	51_D10	3.28359	1.97061	1.75107	V
COL24A1	COL24A1	255631	NM_152890	51_E13	2.61362	2.78039	3.13603	V
MAMDC2	MAMDC2	256691	NM_153267	51_E16	2.07701	2.57099	2.15861	V
LOC283575	LOC283575	283575	XM_498581	51_F14	2.46519	2.3014	2.40107	V
MLR1	MLR1	254251	NM_153686	51_I07	2.63826	3.09856	2.28846	V
FLJ38736	FLJ38736	256764	NM_182758	51_M13	1.61031	1.9873	2.33888	V
LOC283583	LOC283583	283583	XM_211092	51_N17	2.30566	2.19668	1.9555	V
OLFML1	OLFML1	283298	NM_198474	51_N20	1.74371	2.08217	1.91195	V
LOC283804	LOC283804	283804	XM_208847	52_A15	2.42013	2.60024	2.29225	V
LOC284933	LOC284933	284933	XM_498883	52_B05	2.90592	2.82605	1.91096	V
LOC284948	LOC284948	284948	NM_198482	52_B11	2.14091	1.95658	1.57353	V
MGC47816	MGC47816	284716	NM_173642	52_C20	2.00187	2.30582	1.34196	V
C8orf21	C8orf21	286046	NM_173683	52_D20	2.71344	2.54059	2.24882	V
LOC283922	LOC283922	283922	XM_208908	52_E05	2.19077	2.16905	2.32729	V
CYB561D1	CYB561D1	284613	NM_182580	52_E18	1.90207	1.68264	2.09816	V
LOC283994	LOC283994	283994	XM_211291	52_G05	2.19806	1.64597	2.37371	V
LOC283999	LOC283999	283999	XM_211287	52_G07	2.26461	2.13036	1.12019	V
-	LOC285194	285194	XM_379207	52_I04	2.36551	2.75248	2.03307	V
MGC33407	MGC33407	284382	NM_178525	52_M06	2.51876	2.06176	2.14673	V
-	LOC284240	284240	XM_378763	52_M17	2.07753	2.07172	2.21736	V
-	LOC284931	284931	XM_211694	52_O02	2.28439	2.56235	2.33039	V
LOC339745	LOC339745	339745	NM_001001664	53_A04	2.84814	2.37615	2.36771	V
MGC35206	MGC35206	339669	NM_178552	53_A12	2.7293	2.96612	1.95849	V
chromosome 9 open reading frame 75	C9orf75	286262	NM_173691	53_A23	2.4806	1.38177	1.92113	V
-	LOC339778	339778	XM_496547	53_B15	1.9424	2.25352	1.86499	V
chromosome 1 open reading frame 70	C1orf70	339453	XM_294960	53_E12	2.68603	2.82779	2.7107	V
MGC87631	MGC87631	339184	NM_001004306	53_F05	2.57596	2.2793	2.60114	V
FLJ25770	FLJ25770	339965	NM_178555	53_F17	1.97166	1.76572	2.05596	V
nanos homolog 2 (Drosophila)	NANOS2	339345	NM_001029861	53_G08	2.41272	2.86643	2.3206	V
-	LOC339290	339290	XM_375527	53_I02	2.29789	2.59236	2.11009	V
methylmalonic aciduria (cobalamin deficiency) type B	MMAB	326625	NM_052845	53_I21	2.17704	2.50067	2.49509	V
-	LOC340168	340168	NM_001025290	53_J17	2.98278	2.62928	2.79934	V
FLJ37659	FLJ37659	286499	NM_173698	53_K20	2.04552	1.69507	2.05581	V
NACHT leucine rich repeat and PYD containing 9	NALP9	338321	NM_176820	53_M09	2.53014	2.06507	3.01872	V
-	LOC339583	339583	XM_295007	53_N07	2.74474	2.77678	3.11704	V
-	LOC338749	338749	XM_294692	53_O10	3.18437	2.41124	2.75822	V
-	LOC338667	338667	XM_294675	53_O21	1.87253	2.40126	2.56498	V
-	LOC340900	340900	XM_291767	53_P02	2.93998	3.13616	2.38458	V
FLJ16008	FLJ16008	339761	NM_001001665	53_P07	2.05337	1.79253	2.51875	V
developmental pluripotency associated 3	DPPA3	359787	NM_199286	54_A04	2.3083	2.00745	1.99193	V
-	LOC343295	343295	XM_497684	54_A13	2.57822	2.41147	2.84589	V
-	LOC347381	347381	XM_498351	54_B15	3.21551	2.86117	2.30283	V
patched domain containing 3	PTCHD3	374308	NM_001034842	54_B21	2.54621	2.86471	1.8321	V
-	LOC341333	341333	XM_296117	54_C09	2.62769	2.11706	1.93724	V
-	LOC347475	347475	XM_298045	54_D11	2.73611	2.99058	2.43326	V
chromosome 9 open reading frame 119	C9orf119	375757	XM_372143	54_D16	2.24056	2.40173	2.64972	V
aquaporin 7 pseudogene 1	AQP7P1	375719	XM_372110	54_D20	2.34568	1.99948	2.34758	V
-	LOC349196	349196	NM_001025473	54_E10	2.65783	2.32253	2.4909	V
olfactory receptor family 8 subfamily S member 1	OR8S1	341568	NM_001005203	54_E11	2.14232	2.09838	2.52216	V
MGC42367	MGC42367	343990	NM_207362	54_E13	1.75818	1.96551	2.33335	V
leucine rich repeat transmembrane neuronal 1	LRRTM1	347730	NM_178839	54_K06	2.44087	2.93656	2.74304	V
late cornified envelope 2D	SPRL1A	353141	NM_178430	54_L15	2.97603	3.25886	2.50839	V
FLJ25222	FLJ25222	374666	NM_199163	54_N20	2.66095	2.99547	2.68106	V
immunoglobulin heavy variable 1/OR15-1	IGHV1OR15-1	388077	XM_370834	55_A14	2.22833	1.65418	2.58216	V
-	LOC388076	388076	XM_370833	55_A16	2.28302	2.31772	1.63593	V
SMT3 suppressor of mif two 3 homolog 4 (yeast)	SUMO4	387082	NM_001002255	55_A19	2.37881	3.21569	2.93503	V
-	LOC388123	388123	XM_373628	55_B09	1.77197	2.51952	2.06923	V
-	LOC388643	388643	XM_373849	55_B14	1.49321	2.05858	1.90729	V
-	LOC388015	388015	XM_370776	55_C06	4.25244	2.20234	2.15403	V
-	LOC387942	387942	XM_373573	55_E20	2.1666	1.96663	2.16398	V
-	LOC388199	388199	NM_001013638	55_F13	1.89089	2.01317	2.31882	V
-	LOC388255	388255	XM_370973	55_H15	1.62236	2.74814	2.78318	V
-	LOC387915	387915	XM_373561	55_I04	2.35804	2.09037	2.81105	V
-	LOC387905	387905	XM_373559	55_I12	2.00986	1.94021	1.65146	V
-	LOC388514	388514	XM_371145	55_L04	2.7686	2.70234	2.9014	V
-	LOC388337	388337	XM_371018	55_L23	2.3901	2.26877	2.20047	V
-	LOC387764	387764	XM_373498	55_M13	2.71046	2.41324	3.37998	V
-	LOC388351	388351	XM_371026	55_N11	2.35902	2.55483	2.14367	V
-	LOC387832	387832	XM_370674	55_O12	3.18075	2.3362	2.75186	V
-	LOC389189	389189	XM_374071	56_A04	3.23211	2.19226	1.76349	V
-	LOC389183	389183	XM_374065	56_A12	4.10383	2.76231	2.35853	V
-	LOC389203	389203	XM_371691	56_B11	2.82655	2.173	2.51896	V
-	LOC388480	388480	XM_373779	56_C05	3.25887	2.50349	1.95904	V
-	LOC389167	389167	XM_374061	56_C08	2.9262	2.30071	2.68553	V
-	LOC388907	388907	XM_371470	56_E20	2.42453	2.07087	3.18815	V
-	LOC389268	389268	XM_374110	56_F21	1.83506	2.04485	3.30839	V
carcinoembryonic antigen-related cell adhesion molecule 16	CEACAM16	388551	XM_371177	56_G05	2.89512	3.12801	2.85444	V
UNQ2754	UNQ2754	389610	NM_207411	56_L08	1.23825	2.40223	2.61885	V
-	FLJ34931	388939	NM_001029883	56_O07	2.35504	3.13401	2.55236	V
-	LOC390564	390564	XM_372562	57_A08	1.97436	2.13492	2.46006	V
-	LOC389441	389441	XM_374189	57_A09	2.48168	2.94358	2.68654	V
-	LOC389443	389443	XM_374191	57_A13	2.00208	1.90433	1.28152	V
olfactory receptor family 5 subfamily B member 2	OR5B2	390190	NM_001005566	57_B07	2.24482	2.2589	1.66207	V
-	LOC391040	391040	XM_372779	57_D06	2.16833	1.82969	1.91318	V
-	LOC389892	389892	XM_372254	57_E19	1.9497	2.61481	2.51126	V
ubiquitin-conjugating enzyme E2N-like	UBE2NL	389898	NM_001012989	57_E23	2.31726	2.7719	2.24379	V
-	LOC390988	390988	XM_372755	57_F18	2.34081	2.17798	2.07236	V
-	LOC390363	390363	XM_495936	57_G06	2.21983	2.04615	2.55704	V
-	LOC389725	389725	XM_372090	57_K11	2.50886	1.88828	2.61927	V
-	LOC389727	389727	XM_372092	57_K13	2.58355	2.82375	2.51093	V
olfactory receptor family 52 subfamily A member 4	OR52A4	390053	NM_001005222	57_K15	2.1653	2.24254	2.96706	V
-	LOC389787	389787	XM_497072	57_O05	3.29613	2.72381	2.71947	V
-	LOC391137	391137	XM_372805	58_A19	3.18214	2.24716	2.00194	V
-	LOC392539	392539	XM_373370	58_B21	0.71411	2.36514	2.33906	V
-	LOC391265	391265	XM_497576	58_E11	2.17525	1.93501	1.93932	V
-	DKFZp781M2440	400369	XM_378512	58_F04	2.22175	3.31061	2.56325	V
-	LOC392226	392226	XM_498286	58_G10	2.53012	2.79191	2.42397	V
-	LOC400201	400201	XM_378449	58_H14	2.09212	3.18117	2.7323	V
-	LOC391825	391825	XM_498017	58_K20	2.57447	1.97332	2.58625	V
-	LOC399898	399898	NM_001013666	58_N17	2.17651	2.12065	2.13203	V
-	LOC391669	391669	XM_497970	58_O09	2.85507	2.66549	3.33639	V
-	LOC399961	399961	XM_378317	58_P18	1.60606	2.17577	2.19993	V
-	LOC400751	400751	XM_378859	59_B07	3.10396	2.43695	2.79222	V
-	LOC401155	401155	XM_379276	59_B18	2.10305	2.1035	1.92343	V
-	LOC400969	400969	XM_379108	59_B19	2.09696	1.61916	2.02687	V
-	LOC400924	400924	NM_001013676	59_E02	1.80319	2.04595	2.51341	V
-	LOC400891	400891	NM_001013675	59_E10	2.85865	3.34923	2.3905	V
-	LOC400602	400602	XM_378682	59_E17	2.5097	1.86177	2.18281	V
FLJ46020	FLJ46020	400863	NM_207472	59_G06	2.60331	2.18001	2.1229	V
-	LOC400846	400846	XM_378981	59_H05	2.29393	2.16791	1.26962	V
FLJ35767	FLJ35767	400629	NM_207459	59_I18	2.77455	2.73117	1.79104	V
FLJ44313	FLJ44313	400658	NM_207460	59_K09	2.6496	2.79099	2.24423	V
-	LOC401048	401048	XM_379171	59_L14	2.08084	1.39944	2.43079	V
-	LOC400690	400690	XM_378798	59_M21	2.36856	2.45661	2.29209	V
-	LOC400705	400705	XM_375619	59_O09	1.41584	2.03077	1.94207	V
-	LOC400992	400992	XM_379118	59_P18	2.35191	2.07901	2.1866	V
acetoacetyl-CoA synthetase-like	AACSL	401224	XM_376454	60_C07	1.90235	1.41268	2.71198	V
-	LOC401860	401860	XM_377445	60_C18	0.628305	1.93956	2.42441	V
-	LOC401270	401270	XM_376522	60_G05	2.61365	2.20179	2.63454	V
-	LOC401619	401619	XM_377053	60_I12	4.06406	2.31856	1.95455	V
chromosome 8 open reading frame 15	C8orf15	439940	NM_001033662	60_J06	4.0342	3.18586	2.57523	V
-	LOC401581	401581	XM_376981	60_K10	2.69712	1.95824	2.92184	V
FLJ42280	FLJ42280	401388	NM_207503	60_K11	2.66494	0.997642	3.08155	V
MGC21382	MGC21382	415117	NM_001001850	60_L08	2.54576	2.34359	1.89802	V
BRCC2	BRCC2	414899	NM_001001786	60_L14	1.98177	2.43867	2.08292	V
olfactory receptor family 5 subfamily BU member 1	OR5BU1	401994	NM_001004734	60_M06	2.28193	2.07783	3.72974	V
-	LOC401823	401823	XM_497463	60_M17	2.12266	1.87306	3.37076	V
chromosome 10 open reading frame 31	C10orf31	414196	NM_001012713	60_N04	2.20698	3.40251	2.79425	V
-	LOC402695	402695	XM_380044	60_N11	2.16411	2.54413	1.92741	V
family with sequence similarity 19 (chemokine (C-C motif)-like) member A1	TAFA1	407738	NM_213609	60_N18	1.62106	2.16404	2.17955	V
FLJ45248	FLJ45248	401472	NM_207505	60_O09	2.29247	1.59542	2.26102	V
-	RAB41P	440375	XM_496163	61_A06	2.24092	2.75747	2.95462	V
-	LOC440388	440388	XM_496170	61_B13	2.02524	2.41053	1.54672	V
-	LOC440345	440345	XM_496125	61_C12	2.50659	2.44489	2.37741	V
-	LOC440720	440720	XM_496438	61_D06	1.54938	2.45146	2.10525	V
-	LOC440336	440336	XM_498633	61_E02	2.95399	1.85507	2.4057	V
-	LOC440313	440313	NM_001013704	61_E16	2.02535	2.04503	1.67804	V
-	FLJ33046	440074	XM_498532	61_E21	2.34758	1.72409	2.03848	V
-	LOC440702	440702	XM_496425	61_F08	2.71477	2.86587	2.80307	V
FLJ42842	FLJ42842	440446	NM_001004335	61_F23	2.24957	2.53054	1.43411	V
-	LOC440274	440274	XM_498608	61_I14	3.06456	2.68778	2.89739	V
-	LOC440118	440118	XM_498554	61_K17	2.65183	3.00844	2.38066	V
-	LOC440123	440123	XM_498557	61_M05	3.69867	2.73704	2.57231	V
MGC88374	MGC88374	440184	NM_001004331	61_O04	2.21674	1.75483	2.19168	V
-	LOC441032	441032	XM_496711	62_A02	1.13978	2.62091	3.12611	V
-	LOC440752	440752	XM_498844	62_A11	0.0810723	2.12886	2.06352	V
-	LOC440911	440911	XM_496597	62_A18	2.01557	2.31106	2.66848	V
-	LOC440760	440760	XM_498848	62_A21	2.96452	2.4842	2.74968	V
-	LOC440780	440780	XM_498863	62_C21	2.03369	2.0621	1.98064	V
-	LOC440781	440781	XM_498864	62_C23	3.25153	2.80435	2.90467	V
-	LOC441134	441134	XM_499028	62_F12	2.73448	2.29378	2.16607	V
LOC441091	LOC441091	441091	XM_499005	62_H15	2.35201	3.12693	2.42456	V
-	LOC440817	440817	XM_496515	62_K14	3.32743	2.93686	4.45401	V
-	LOC440805	440805	XM_496504	62_K18	2.39177	2.29575	2.40094	V
-	LOC441245	441245	XM_496889	62_L08	2.2414	1.90696	2.1436	V
-	LOC441208	441208	NM_001013723	62_N04	2.11574	2.88086	2.78391	V
-	LOC440919	440919	XM_498915	62_O08	2.5659	2.68632	2.73846	V
-	LOC440765	440765	XM_498851	62_O18	2.92403	2.57803	2.65988	V
-	LOC440899	440899	XM_498908	62_O19	2.1672	1.75185	2.22214	V
-	LOC441789	441789	XM_497535	63_C02	1.5855	2.1539	2.6572	V
-	LOC441641	441641	XM_497347	63_D13	2.07257	2.3245	2.09759	V
-	LOC441912	441912	XM_497720	63_H16	2.00193	1.54618	2.25801	V
-	LOC441551	441551	XM_497216	63_M21	1.6529	2.15793	2.37132	V
-	LOC441790	441790	XM_497536	63_N05	2.15363	2.27011	3.00739	V
-	LOC441436	441436	XM_497053	63_O08	2.22403	2.84994	2.4657	V
-	LOC441722	441722	XM_497450	64_J23	3.35656	2.76781	2.36032	V
-	LOC441339	441339	XM_499103	64_M18	2.17448	2.50164	2.34195	V
-	LOC441894	441894	XM_497694	64_M23	2.67396	2.48098	2.51967	V
-	LOC441748	441748	XM_497486	64_O15	2.97185	2.56854	2.28189	V
chemokine (C-C motif) ligand 25	CCL25	6370	NM_005624	65_B05	2.28522	2.5534	2.41101	V
claudin 2	CLDN2	9075	NM_020384	65_C14	2.61729	2.94494	3.04596	V
activating transcription factor 5	ATF5	22809	NM_012068	65_G07	2.74835	2.10585	2.39871	V
BTB (POZ) domain containing 4	BTBD4	140685	NM_025224	65_I21	2.82277	2.41939	2.93989	V
ets variant gene 5 (ets-related molecule)	ETV5	2119	NM_004454	65_J06	2.98721	2.41756	2.8967	V
E74-like factor 2 (ets domain transcription factor)	ELF2	1998	NM_201999	65_L10	2.89367	2.10115	4.01946	V
E74-like factor 1 (ets domain transcription factor)	ELF1	1997	NM_172373	65_L12	2.15326	1.8709	2.02802	V
chaperonin containing TCP1 subunit 6A (zeta 1)	CCT6A	908	NM_001762	65_M02	2.26172	3.05157	-0.606536	V
eukaryotic translation initiation factor 2 subunit 1 alpha 35kDa	EIF2S1	1965	NM_004094	65_P06	2.66229	3.26281	2.58852	V
eukaryotic translation initiation factor 2C 1	EIF2C1	26523	NM_012199	65_P10	2.53949	2.16641	2.58053	V
interferon beta 1 fibroblast	IFNB1	3456	NM_002176	66_A20	2.25252	2.63739	2.64257	V
ELAV (embryonic lethal abnormal vision Drosophila)-like 1 (Hu antigen R)	ELAVL1	1994	NM_001419	66_C07	2.84928	2.88705	2.43372	V
leprecan-like 1	LEPREL1	55214	NM_018192	66_C10	3.05291	2.98085	2.89952	V
golgi SNAP receptor complex member 1	GOSR1	9527	NM_004871	66_C15	2.92619	2.8009	2.71892	V
heat shock 90kDa protein 1 alpha	HSPCA	3320	NM_005348	66_C20	2.371	3.22269	2.85276	V
guanylate cyclase activator 1B (retina)	GUCA1B	2979	NM_002098	66_E23	1.50179	2.07043	4.37764	V
potassium channel tetramerisation domain containing 12	KCTD12	115207	NM_138444	66_F05	2.26645	2.05685	2.10266	V
laminin alpha 5	LAMA5	3911	NM_005560	66_J15	2.41314	2.19232	1.13933	V
heat shock 70kDa protein 1A	HSPA1A	3303	NM_005345	66_K17	3.29584	2.93712	2.77898	V
La ribonucleoprotein domain family member 5	LARP5	23185	NM_015155	66_L11	3.30482	1.81115	2.44243	V
c-myc binding protein	MYCBP	26292	NM_012333	66_L12	2.8607	2.03799	1.90483	V
heat shock 27kDa protein 2	HSPB2	3316	NM_001541	66_M17	1.89912	2.05564	1.94418	V
stress 70 protein chaperone microsome-associated 60kDa	STCH	6782	NM_006948	67_C02	1.93631	2.20978	1.91543	V
runt-related transcription factor 1; translocated to 1 (cyclin D-related)	CBFA2T1	862	NM_175636	67_C06	2.54295	3.21567	2.45072	V
protocadherin alpha 9	PCDHA9	9752	NM_031857	67_E07	2.32752	2.50336	1.88602	V
protocadherin beta 10	PCDHB10	56126	NM_018930	67_E15	2.1788	2.39969	1.8577	V
TNF receptor-associated protein 1	TRAP1	10131	NM_016292	67_F16	1.94252	1.88129	2.2574	V
Sp8 transcription factor	SP8	221833	NM_182700	67_J13	2.85027	2.21447	2.49199	V
protocadherin gamma subfamily C 4	PCDHGC4	56098	NM_032406	67_K17	2.70539	1.92992	1.75547	V
polycomb group ring finger 6	RNF134	84108	NM_032154	67_M05	2.20883	1.34832	2.86306	V
peroxisome proliferative activated receptor gamma coactivator 1 alpha	PPARGC1A	10891	NM_013261	67_M10	2.08495	1.22901	1.98253	V
synaptotagmin-like 5	SYTL5	94122	NM_138780	67_N12	2.50375	2.83617	3.16782	V
syntaxin 3A	STX3A	6809	NM_004177	67_N15	2.75451	1.3903	1.93426	V
PHD finger protein 20	C20orf104	51230	NM_016436	67_O05	2.47689	1.80864	2.09405	V
POU domain class 2 transcription factor 1	POU2F1	5451	NM_002697	67_O14	1.9374	1.83376	2.00786	V
synaptotagmin XII	SYT12	91683	NM_177963	67_P20	1.95651	2.41489	2.00761	V
zinc finger protein 382	ZNF382	84911	NM_032825	68_A10	2.14249	1.79499	2.27254	V
zinc finger protein 22 (KOX 15)	ZNF22	7570	NM_006963	68_B07	3.08718	2.71624	2.90354	V
zinc finger protein 46 (KUP)	ZNF46	7597	NM_006977	68_C09	2.34783	2.80802	1.83064	V
zinc finger protein 336	ZNF336	64412	NM_022482	68_C16	2.22542	1.64079	2.53848	V
zinc finger protein 174	ZNF174	7727	NM_003450	68_C20	2.53438	2.46998	2.63139	V
zinc finger protein 565	ZNF565	147929	NM_152477	68_D14	2.11928	1.33645	2.3023	V
zinc finger protein 311	ZNF311	282890	NM_001010877	68_E16	2.36003	2.64426	2.46982	V
zinc finger protein 676	LOC163223	163223	NM_001001411	68_J02	3.60529	2.65892	4.50797	V
zinc finger protein 25 (KOX 19)	ZNF25	219749	NM_145011	68_K10	2.48461	2.8445	2.39801	V
zinc finger protein 519	ZNF519	162655	NM_145287	68_L11	3.28114	2.32489	2.68685	V
zinc finger protein 471	ZNF471	57573	NM_020813	68_L14	2.02852	2.68897	1.89789	V
zinc finger protein 155 (pHZ-96)	ZNF155	7711	NM_003445	68_M11	2.28966	2.56959	1.83385	V
zinc finger protein 157 (HZF22)	ZNF157	7712	NM_003446	68_M13	2.26881	3.08143	1.61813	V
zinc finger protein 613	ZNF613	79898	NM_024840	68_N08	3.33483	2.35566	2.66109	V
zinc finger protein 206	ZNF206	84891	NM_032805	68_O14	1.98797	2.15434	1.45836	V
zinc finger protein 585A	ZNF585A	199704	NM_152655	68_P12	3.00896	2.66247	1.96569	V
ATP-binding cassette sub-family C (CFTR/MRP) member 1	ABCC1	4363	NM_019901	06_O05	3.12481	2.55014	0.80943	V
LOC85865	LOC85865	85865	NM_033107	43_J15	3.79032	2.81297	2.23929	V
Negative Regulators				<= -2.0
fucokinase	FUK	197258	NM_145059	01_F17	-1.51327	-1.91758	-2.13123	VI
mitogen-activated protein kinase kinase kinase 9	MAP3K9	4293	NM_033141	01_J04	-2.76173	-2.6683	-2.80564	VI
dual-specificity tyrosine-(Y)-phosphorylation regulated kinase 4	DYRK4	8798	NM_003845	01_L05	-2.46294	-1.95583	-2.58845	VI
citron (rho-interacting serine/threonine kinase 21)	CIT	11113	NM_007174	01_M14	-2.33379	-2.17962	-1.74637	VI
egf-like module containing mucin-like hormone receptor-like 2	EMR2	30817	NM_152918	02_B04	-1.975	-2.18063	-2.31076	VI
adrenomedullin receptor	ADMR	11318	NM_007264	02_B20	-2.11287	-1.91354	-2.04438	VI
non-metastatic cells 4 protein expressed in	NME4	4833	NM_005009	02_C17	-2.04604	-0.957529	-2.28291	VI
protein kinase cAMP-dependent catalytic beta	PRKACB	5567	NM_207578	02_D13	-2.08641	-2.00012	-2.19947	VI
PX domain containing serine/threonine kinase	PXK	54899	NM_017771	02_E08	-1.97912	-1.68211	-2.13271	VI
cholinergic receptor muscarinic 3	CHRM3	1131	NM_000740	02_H04	-2.5662	-2.01898	-2.04053	VI
protein kinase Y-linked	PRKY	5616	NM_002760	02_H13	-2.4348	-1.79297	-2.17678	VI
PTK2 protein tyrosine kinase 2	PTK2	5747	NM_005607	02_J07	-2.06557	-1.64075	-1.96762	VI
transformation/transcription domain-associated protein	TRRAP	8295	NM_003496	02_L21	-1.95519	-1.25529	-2.21679	VI
serine/threonine kinase 23	STK23	26576	NM_014370	02_N12	-1.21544	-2.06965	-2.02713	VI
G protein-coupled receptor 12	GPR12	2835	NM_005288	03_K14	-2.29522	-2.09966	-2.59016	VI
HtrA serine peptidase 4	FLJ90724	203100	NM_153692	04_B19	-2.65169	-2.26511	-2.28274	VI
chymotrypsin C (caldecrin)	CTRC	11330	NM_007272	04_H07	0.334044	-2.28615	-2.26592	VI
beta-site APP-cleaving enzyme 2	BACE2	25825	NM_012105	04_O11	-2.17872	-1.70085	-1.90608	VI
coagulation factor VIII procoagulant component (hemophilia A)	F8	2157	NM_000132	04_P05	-2.41623	-2.04028	-2.04625	VI
coagulation factor IX (plasma thromboplastic component Christmas disease hemophilia B)	F9	2158	NM_000133	04_P07	-2.35881	-1.74533	-1.99268	VI
potassium intermediate/small conductance calcium-activated channel subfamily N member 3	KCNN3	3782	NM_170782	05_D10	-1.90575	-2.4899	-1.97459	VI
ubiquitin specific protease 9 Y-linked (fat facets-like Drosophila)	USP9Y	8287	NM_004654	05_E10	-1.95366	-2.33433	-1.72289	VI
potassium voltage-gated channel Isk-related family member 3	KCNE3	10008	NM_005472	05_F23	-2.15994	-2.28465	-1.8331	VI
potassium voltage-gated channel KQT-like subfamily member 3	KCNQ3	3786	NM_004519	05_P21	-2.12963	-1.72634	-2.37409	VI
coatomer protein complex subunit beta	COPB	1315	NM_016451	06_B07	-2.05118	-2.34869	-2.01739	VI
folate receptor 2 (fetal)	FOLR2	2350	NM_000803	06_B19	-1.90636	-2.18103	-1.78341	VI
FLJ14753	FLJ14753	84641	NM_032558	06_D15	-2.37533	-2.17925	-2.17088	VI
two pore segment channel 1	TPCN1	53373	NM_017901	06_E19	-2.22693	-2.73406	-1.94049	VI
voltage-dependent anion channel 3	VDAC3	7419	NM_005662	06_I17	-2.1295	-2.07447	-2.2063	VI
solute carrier family 10 (sodium/bile acid cotransporter family) member 2	SLC10A2	6555	NM_000452	06_J21	-2.03991	-2.04425	-2.20437	VI
nucleoporin 62kDa	NUP62	23636	NM_012346	06_L20	-2.02826	-1.97493	-1.87783	VI
solute carrier family 9 (sodium/hydrogen exchanger) isoform 1 (antiporter Na+/H+ amiloride sensit	SLC9A1	6548	NM_003047	07_A18	-2.17966	-2.22178	-2.67469	VI
solute carrier organic anion transporter family member 1A2	SLCO1A2	6579	NM_021094	07_B05	-2.05192	-2.12686	-2.24631	VI
dual specificity phosphatase 21	DUSP21	63904	NM_022076	07_C02	-1.84977	-2.11074	-2.19003	VI
myotubularin related protein 9	MTMR9	66036	NM_015458	07_H13	-1.85295	-2.12627	-1.92337	VI
solute carrier family 5 (sodium iodide symporter) member 5	SLC5A5	6528	NM_000453	07_I13	-2.78446	-2.79958	-2.54806	VI
protein tyrosine phosphatase non-receptor type 3	PTPN3	5774	NM_002829	07_J04	-1.99942	-1.79598	-2.02027	VI
solute carrier family 7 (cationic amino acid transporter y+ system) member 1	SLC7A1	6541	NM_003045	07_M17	-2.43026	-2.33882	-1.97442	VI
protein phosphatase 2 regulatory subunit B (B56) epsilon isoform	PPP2R5E	5529	NM_006246	07_N08	-2.89255	-3.15224	-2.85151	VI
solute carrier family 7 (cationic amino acid transporter y+ system) member 9	SLC7A9	11136	NM_014270	07_O19	-2.66479	-2.69782	-2.51996	VI
CD36 antigen (collagen type I receptor thrombospondin receptor)	CD36	948	NM_000072	08_F10	-1.84497	-1.95236	-2.08515	VI
glycerol-3-phosphate dehydrogenase 1 (soluble)	GPD1	2819	NM_005276	08_G10	-2.37605	-1.98007	-2.40631	VI
cytochrome P450 family 20 subfamily A polypeptide 1	CYP20A1	57404	NM_177538	08_J09	-1.78746	-2.16857	-2.06428	VI
ankyrin 1 erythrocytic	ANK1	286	NM_020480	08_J14	-2.02266	-2.29932	-2.32435	VI
advanced glycosylation end product-specific receptor	AGER	177	NM_001136	08_J20	-2.28767	-2.34682	-2.29291	VI
CD163 antigen	CD163	9332	NM_004244	08_L21	-2.17066	-2.26507	-2.10495	VI
alcohol dehydrogenase iron containing 1	ADHFE1	137872	NM_144650	08_O05	-1.99943	-2.07259	-2.33062	VI
aldo-keto reductase family 1 member C1 (dihydrodiol dehydrogenase 1; 20-alpha (3-alpha)-hydroxyster	AKR1C1	1645	NM_001353	08_O07	-1.76034	-1.91595	-2.22499	VI
lactate dehydrogenase D	LDHD	197257	NM_153486	08_O17	-2.19648	-2.05098	-2.3201	VI
cubilin (intrinsic factor-cobalamin receptor)	CUBN	8029	NM_001081	09_A17	-1.77395	-2.24891	-2.15658	VI
oligodendrocyte myelin glycoprotein	OMG	4974	NM_002544	09_D09	-2.0777	-1.98769	-1.89315	VI
glutathione peroxidase 4 (phospholipid hydroperoxidase)	GPX4	2879	NM_002085	09_D12	-2.86299	-2.46098	-2.03075	VI
peptidoglycan recognition protein 3	PGLYRP3	114771	NM_052891	09_F07	-2.16291	-2.01209	-2.43343	VI
leukocyte immunoglobulin-like receptor subfamily B (with TM and ITIM domains) member 2	LILRB2	10288	NM_005874	09_G16	-2.49876	-2.24457	-2.82552	VI
protein tyrosine phosphatase receptor type R	PTPRR	5801	NM_130846	09_H07	-2.20086	-1.97422	-2.38645	VI
low density lipoprotein receptor (familial hypercholesterolemia)	LDLR	3949	NM_000527	09_I18	-2.96223	-2.76726	-2.94041	VI
peptidylprolyl isomerase (cyclophilin)-like 3	PPIL3	53938	NM_130906	10_D23	-2.19751	-2.43486	-2.10468	VI
CHPF	CHPF	79586	NM_024536	10_H08	-2.47174	-2.68075	-2.83229	VI
dehydrogenase/reductase (SDR family) member 9	DHRS9	10170	NM_199204	10_I14	-2.24049	-1.37915	-2.55778	VI
butyrobetaine (gamma) 2-oxoglutarate dioxygenase (gamma-butyrobetaine hydroxylase) 1	BBOX1	8424	NM_003986	10_K04	-2.33546	-2.1552	-2.11907	VI
hydroxysteroid (11-beta) dehydrogenase 2	HSD11B2	3291	NM_000196	10_K13	-2.14449	-2.9078	-2.47766	VI
DKFZp586M1819	DKFZp586M1819	137964	NM_178819	10_L19	-2.07503	-1.94501	-0.852999	VI
lysyl oxidase-like 2	LOXL2	4017	NM_002318	10_M05	-2.1736	-2.18334	-2.09985	VI
peroxisomal trans-2-enoyl-CoA reductase	PECR	55825	NM_018441	10_O17	-2.36816	-1.67423	-2.03515	VI
peroxiredoxin 6	PRDX6	9588	NM_004905	10_O20	-2.79359	-2.73817	-2.77204	VI
P450 (cytochrome) oxidoreductase	POR	5447	NM_000941	10_O21	-2.29735	-1.63668	-2.21669	VI
phosphoglycerate mutase 2 (muscle)	PGAM2	5224	NM_000290	10_P07	-2.35111	-2.36971	-2.23045	VI
heparan sulfate (glucosamine) 3-O-sulfotransferase 2	HS3ST2	9956	NM_006043	11_J21	0.483357	-2.58877	-2.01014	VI
exostoses (multiple) 1	EXT1	2131	NM_000127	11_K16	-3.10118	-1.96855	-1.9775	VI
CREB binding protein (Rubinstein-Taybi syndrome)	CREBBP	1387	NM_004380	11_M11	-1.82175	-1.93195	-2.13147	VI
mitogen-activated protein kinase kinase kinase kinase 5	MAP4K5	11183	NM_198794	11_P06	-1.38362	-2.0699	-2.49085	VI
tetratricopeptide repeat domain 10	TTC10	8100	NM_006531	11_C04	-2.00722	-1.40642	-2.0149	VI
UDP-N-acetyl-alpha-D-galactosamine:polypeptide N-acetylgalactosaminyltransferase 7 (GalNAc-T7)	GALNT7	51809	NM_017423	11_C16	-2.01811	-0.177343	-2.03453	VI
xylosyltransferase II	XYLT2	64132	NM_022167	12_C04	-1.99732	-2.1605	-1.96209	VI
uridine phosphorylase 2	UPP2	151531	NM_173355	12_C18	-2.41933	-2.58258	-2.26636	VI
Rho GTPase activating protein 10	ARHGAP10	79658	NM_024605	12_F16	-2.17315	-2.11208	-1.98732	VI
UDP-glucose ceramide glucosyltransferase	UGCG	7357	NM_003358	12_G18	-2.01613	-1.86101	-1.5089	VI
tyrosylprotein sulfotransferase 2	TPST2	8459	NM_003595	12_I06	-2.82382	-2.3902	-2.53723	VI
ST6 (alpha-N-acetyl-neuraminyl-2 3-beta-galactosyl-1 3)-N-acetylgalactosaminide alpha-2 6-sialyltran	SIAT7E	81849	NM_030965	12_M19	-2.19261	-2.10358	-1.96548	VI
deoxyhypusine synthase	DHPS	1725	NM_013406	12_P07	-2.60951	-2.14887	-1.95269	VI
monoglyceride lipase	MGLL	11343	NM_001003794	13_I19	-2.1801	-2.37593	-2.00302	VI
adenosine deaminase RNA-specific B2 (RED2 homolog rat)	ADARB2	105	NM_018702	13_J04	-1.986	-2.60252	-2.22072	VI
polymerase (RNA) II (DNA directed) polypeptide F	POLR2F	5435	NM_021974	13_K10	-1.76258	-2.05501	-1.67	VI
phospholipase A2 group IIF	PLA2G2F	64600	NM_022819	13_K15	-1.71871	-2.10293	-1.84956	VI
galactosylceramidase (Krabbe disease)	GALC	2581	NM_001037525	14_D13	-1.9586	-2.25014	-1.85077	VI
apolipoprotein B mRNA editing enzyme catalytic polypeptide-like 2	APOBEC2	10930	NM_006789	14_I13	-2.15467	-2.42174	-2.21273	VI
DEAD (Asp-Glu-Ala-Asp) box polypeptide 1	DDX1	1653	NM_004939	15_G14	0.530887	-2.51062	-2.22451	VI
aristaless related homeobox	ARX	170302	NM_139058	15_I15	0.542835	-2.18169	-2.20143	VI
cleavage and polyadenylation specific factor 1 160kDa	CPSF1	29894	NM_013291	15_K02	-4.17572	-2.6445	-1.71964	VI
Cbp/p300-interacting transactivator with Glu/Asp-rich carboxy-terminal domain 1	CITED1	4435	NM_004143	15_K12	0.525626	-2.02499	-1.46611	VI
forkhead box J1	FOXJ1	2302	NM_001454	15_L19	-2.23152	-2.32712	-2.23184	VI
hypermethylated in cancer 2	HIC2	23119	NM_015094	15_N02	-1.8019	-2.29295	-2.5291	VI
DEAH (Asp-Glu-Ala-His) box polypeptide 35	DHX35	60625	NM_021931	15_P05	-1.4468	-2.18621	-2.43172	VI
distal-less homeo box 2	DLX2	1746	NM_004405	15_P20	-2.21876	-1.83903	-2.39273	VI
nuclear RNA export factor 1	NXF1	10482	NM_006362	16_A16	-1.70466	-2.22262	-2.12517	VI
SMC4 structural maintenance of chromosomes 4-like 1 (yeast)	SMC4L1	10051	NM_005496	16_D10	-2.03076	-1.99444	-1.47077	VI
spen homolog transcriptional regulator (Drosophila)	SHARP	23013	NM_015001	16_H14	-2.08337	-2.00918	-1.81415	VI
RAD54-like (S. cerevisiae)	RAD54L	8438	NM_003579	16_L09	-1.61605	-1.93066	-2.11055	VI
signal recognition particle 14kDa (homologous Alu RNA binding protein)	SRP14	6727	NM_003134	17_C09	-2.14251	-1.84731	-1.99437	VI
synovial sarcoma X breakpoint 5	SSX5	6758	NM_175723	17_E17	-2.13378	-2.01286	-2.46044	VI
ankyrin repeat and SOCS box-containing 2	ASB2	51676	NM_016150	17_H21	-2.12975	-2.30441	-2.24165	VI
chromosome 15 open reading frame 16	C15orf16	161725	NM_130901	17_P07	-2.42074	-2.26233	-2.0904	VI
glutathione S-transferase kappa 1	GSTK1	373156	NM_015917	18_M11	-2.45806	-2.65035	0.637101	VI
potassium voltage-gated channel Isk-related family member 4	KCNE4	23704	NM_080671	18_M12	-2.54929	-3.75719	-0.718111	VI
nuclear factor of kappa light polypeptide gene enhancer in B-cells inhibitor epsilon	NFKBIE	4794	NM_004556	18_P12	-1.48246	-1.95642	-2.24688	VI
phosphatidylinositol transfer protein beta	PITPNB	23760	NM_012399	18_P17	-1.5752	-2.26935	-2.2195	VI
SSB1	SSB1	80176	NM_025106	19_A19	-1.84718	-2.24743	-2.09102	VI
pyrin domain containing 1	PYC1	260434	NM_152901	19_F04	-1.84939	-2.20455	-1.81213	VI
INCA	INCA	440068	NM_001007232	19_F20	-1.71125	-2.20511	-1.80149	VI
WAP four-disulfide core domain 12	WFDC12	128488	NM_080869	19_J02	-2.08944	-2.17103	-2.29793	VI
-	LOC391059	391059	NM_001013660	19_K11	-2.01132	-1.97166	-2.37421	VI
translocase of inner mitochondrial membrane 13 homolog (yeast)	TIMM13	26517	NM_012458	19_M12	-2.08615	-1.45458	-2.40458	VI
2-deoxyribose-5-phosphate aldolase homolog (C. elegans)	CGI-26	51071	NM_015954	19_N19	-2.14372	-1.24812	-2.26004	VI
cyclin-dependent kinase inhibitor 1C (p57 Kip2)	CDKN1C	1028	NM_000076	20_A08	-2.086	-1.94291	-0.586585	VI
serine protease inhibitor Kazal type 1	SPINK1	6690	NM_003122	20_C13	-2.17708	-1.89713	-2.14958	VI
tissue factor pathway inhibitor (lipoprotein-associated coagulation inhibitor)	TFPI	7035	NM_001032281	20_E09	-2.39998	-1.66437	-2.0036	VI
breast cancer anti-estrogen resistance 1	BCAR1	9564	NM_014567	20_G17	-2.52053	-2.11629	-1.84917	VI
EGF-containing fibulin-like extracellular matrix protein 1	EFEMP1	2202	NM_004105	20_K11	-2.25744	-1.8569	-1.49795	VI
integrin beta 6	ITGB6	3694	NM_000888	20_O12	-0.885786	-2.49763	-2.24564	VI
zinc finger protein 575	ZNF575	284346	NM_174945	21_A02	-1.99546	-2.6007	-2.73742	VI
transcription elongation factor A (SII) 2	TCEA2	6919	NM_003195	21_F05	-1.391	-1.99455	-2.2884	VI
one cut domain family member 2	ONECUT2	9480	NM_004852	21_G19	-1.97973	-2.10199	-2.37637	VI
advillin	AVIL	10677	NM_006576	21_H23	-2.37909	-2.0405	-2.7908	VI
filaggrin	FLG	2312	NM_002016	21_N06	-2.01701	-1.9841	-1.98463	VI
dynein axonemal heavy polypeptide 17	DNAH17	8632	NM_003727	21_N21	-1.92897	-2.17878	-1.49059	VI
SRY (sex determining region Y)-box 9 (campomelic dysplasia autosomal sex-reversal)	SOX9	6662	NM_000346	21_O06	-2.1436	-1.52699	-2.29891	VI
kinesin family member 1B	KIF1B	23095	NM_183416	22_G11	-1.93213	-1.57096	-2.03493	VI
kelch-like 7 (Drosophila)	KLHL7	55975	NM_018846	22_M15	-1.5361	-2.47312	-2.13448	VI
synaptopodin 2-like	SYNPO2L	79933	NM_024875	22_N07	-2.42934	-2.24322	-1.63056	VI
angiopoietin-like 1	ANGPTL1	9068	NM_004673	22_N12	-2.65039	-2.57016	-2.00463	VI
tektin 3	TEKT3	64518	NM_031898	22_N13	-2.073	-2.0664	-1.41554	VI
adiponectin C1Q and collagen domain containing	ACDC	9370	NM_004797	22_N18	-2.10145	-2.20985	-1.79328	VI
CD2-associated protein	CD2AP	23607	NM_012120	22_N23	-1.94842	-1.93764	-2.04599	VI
membrane-associated ring finger (C3HC4) 2	LOC51257	51257	NM_016496	23_F10	-2.64611	-1.36521	-1.86032	VI
RAB5C member RAS oncogene family	RAB5C	5878	NM_004583	23_G12	-2.78565	-1.5237	-2.64565	VI
GTP binding protein 5 (putative)	GTPBP5	26164	NM_015666	23_G13	-2.13296	-0.532395	-1.81639	VI
GULP engulfment adaptor PTB domain containing 1	GULP1	51454	NM_016315	23_G17	-2.43658	-1.11436	-2.50626	VI
MCF.2 cell line derived transforming sequence-like 2	KIAA0861	23101	NM_015078	23_G20	-1.92874	-0.0683751	-2.02414	VI
SH3-domain kinase binding protein 1	SH3KBP1	30011	NM_001024666	23_J17	-2.22653	-1.90418	-1.86614	VI
SHC (Src homology 2 domain containing) transforming protein 1	SHC1	6464	NM_183001	23_J19	-2.14183	-2.05851	-2.0232	VI
phospholipase C beta 1 (phosphoinositide-specific)	PLCB1	23236	NM_015192	24_L06	-2.26001	-2.05742	-1.63152	VI
interleukin enhancer binding factor 2 45kDa	ILF2	3608	NM_004515	24_P10	-2.19711	-1.58407	-2.74994	VI
Ras and Rab interactor 1	RIN1	9610	NM_004292	24_P13	-1.91409	-1.14679	-2.2876	VI
endothelial differentiation-related factor 1	EDF1	8721	NM_153200	24_P14	-1.90901	-1.23229	-2.18271	VI
suppressor of cytokine signaling 5	SOCS5	9655	NM_144949	24_P17	-2.09247	-1.64092	-2.37754	VI
tenascin C (hexabrachion)	TNC	3371	NM_002160	25_A23	-1.99832	-1.75058	-2.57947	VI
coatomer protein complex subunit alpha	COPA	1314	NM_004371	25_B10	-1.2947	-1.94782	-2.10573	VI
collagen type XIX alpha 1	COL19A1	1310	NM_001858	25_B12	-1.57255	-2.02145	-2.26555	VI
chondroadherin	CHAD	1101	NM_001267	25_H08	-2.59191	-2.45285	-2.02748	VI
chromosome 16 open reading frame 3	C16orf3	750	NM_001214	25_P15	-1.99982	-1.21636	-2.17824	VI
cystinosis nephropathic	CTNS	1497	NM_004937	26_E11	-1.82913	-1.92876	-2.30795	VI
dom-3 homolog Z (C. elegans)	DOM3Z	1797	NM_005510	26_G20	-1.6652	-2.69665	-1.96179	VI
major histocompatibility complex class II DQ alpha 1	HLA-DQA1	3117	NM_002122	26_J15	-2.63649	-1.76488	-2.31529	VI
G protein pathway suppressor 1	GPS1	2873	NM_004127	26_P11	-2.19674	-1.59549	-2.08711	VI
metallothionein 1F (functional)	MT1F	4494	NM_005949	27_G18	-2.08635	-2.81471	-1.97097	VI
RAD23 homolog B (S. cerevisiae)	RAD23B	5887	NM_002874	27_H12	-2.01632	-2.71873	-1.73744	VI
ribosomal protein large P2	RPLP2	6181	NM_001004	27_L02	-1.87061	-1.9481	-2.71845	VI
persephin	PSPN	5623	NM_004158	27_P04	-1.98123	-0.244026	-2.37054	VI
protamine 2	PRM2	5620	NM_002762	27_P08	-2.234	-0.485513	-2.41556	VI
protamine 1	PRM1	5619	NM_002761	27_P10	-2.38089	-0.470098	-2.45743	VI
ubiquitin C	UBC	7316	NM_021009	28_N13	-1.69784	-2.14547	-2.34174	VI
wingless-type MMTV integration site family member 2	WNT2	7472	NM_003391	28_P08	-2.09417	-1.12446	-2.0841	VI
UV radiation resistance associated gene	UVRAG	7405	NM_003369	28_P13	-2.04941	-1.31527	-1.9075	VI
ribosomal protein L14	RPL14	9045	NM_001034996	29_B23	-2.03595	-0.503607	-2.17756	VI
fibroblast growth factor 16	FGF16	8823	NM_003868	29_H09	-2.47084	-2.29537	-2.78758	VI
CD84 antigen (leukocyte antigen)	CD84	8832	NM_003874	29_H13	-1.89197	-1.92205	-2.379	VI
Fas apoptotic inhibitory molecule 3	TOSO	9214	NM_005449	29_J10	-2.01462	-1.52195	-2.11573	VI
tumor necrosis factor (ligand) superfamily member 12	TNFSF12	8742	NM_003809	29_K02	-2.45479	-1.05691	-2.34033	VI
PTPRF interacting protein binding protein 2 (liprin beta 2)	PPFIBP2	8495	NM_003621	29_K23	-2.15535	-2.02136	-2.10024	VI
immunoglobulin superfamily member 2	IGSF2	9398	NM_004258	29_P19	-0.0901897	-2.24508	-1.94905	VI
interferon alpha-inducible protein (clone IFI-15K)	G1P2	9636	NM_005101	30_I07	-2.73033	-1.82586	-0.306482	VI
translocation associated membrane protein 2	TRAM2	9697	NM_012288	30_O05	-0.739513	-1.86984	-2.26872	VI
homocysteine-inducible endoplasmic reticulum stress-inducible ubiquitin-like domain member 1	HERPUD1	9709	NM_014685	30_O13	-1.09919	-1.70285	-2.23869	VI
prolactin regulatory element binding	PREB	10113	NM_013388	30_P19	-2.02429	-2.47461	-2.46262	VI
chromosome 12 open reading frame 8	C12orf8	10961	NM_006817	31_B11	-1.94787	-0.663341	-2.27923	VI
sex comb on midleg homolog 1 (Drosophila)	SCMH1	22955	NM_012236	31_B14	-2.19869	-0.61597	-2.05207	VI
cytoskeleton-associated protein 4	CKAP4	10970	NM_006825	31_B21	-2.54558	-1.22246	-2.22604	VI
mitochondrial ribosomal protein L3	MRPL3	11222	NM_007208	31_N19	-2.13531	-2.5924	-1.64031	VI
dishevelled associated activator of morphogenesis 2	DAAM2	23500	NM_015345	32_J08	-2.7557	-1.65514	-2.16254	VI
pescadillo homolog 1 containing BRCT domain (zebrafish)	PES1	23481	NM_014303	32_J14	-2.56228	-2.01436	-2.16651	VI
jumonji domain containing 3	JMJD3	23135	XM_043272	32_K19	-2.374	-2.3942	-1.82386	VI
KIAA0409	KIAA0409	23378	NM_015324	32_P08	-1.99707	-0.0758282	-2.38069	VI
-	KIAA0895	23366	NM_015314	32_P14	-2.71691	-1.09534	-3.36198	VI
dual adaptor of phosphotyrosine and 3-phosphoinositides	DAPP1	27071	NM_014395	33_D12	-3.10246	-1.74985	-2.8656	VI
olfactory receptor family 1 subfamily C member 1	OR1C1	26188	NM_012353	33_H11	-1.73504	-2.9778	-1.94127	VI
chromatin modifying protein 2B	DKFZP564O123	25978	NM_014043	33_I21	-1.10295	-2.16875	-2.18138	VI
fibroblast growth factor 20	FGF20	26281	NM_019851	33_P11	-2.21477	-2.00389	-1.98958	VI
MyoD family inhibitor domain containing	HIC	29969	NM_199072	34_A02	-3.20572	-0.255287	-2.52863	VI
striatin calmodulin binding protein 4	STRN4	29888	NM_013403	34_E14	-2.3794	-0.942938	-3.01925	VI
ubiquitin-fold modifier conjugating enzyme 1	Ufc1	51506	NM_016406	35_B13	-2.04347	-0.409279	-2.48199	VI
chromosome 20 open reading frame 43	C20orf43	51507	NM_016407	35_B15	-1.94655	-0.39695	-2.44018	VI
membrane associated DNA binding protein	MNAB	54542	NM_018835	35_B18	-1.95143	-0.301206	-2.66748	VI
anaphase promoting complex subunit 5	ANAPC5	51433	NM_016237	35_C12	-2.09091	-1.93731	-2.688	VI
bridging integrator 2	BIN2	51411	NM_016293	35_C18	-2.46122	-2.74306	-2.37578	VI
HSPC196	HSPC196	51524	NM_016464	35_D07	-1.24113	-2.21972	-2.14141	VI
fizzy/cell division cycle 20 related 1 (Drosophila)	FZR1	51343	NM_016263	35_G20	-0.296331	-2.94366	-2.17602	VI
chromosome X open reading frame 9	CXorf9	54440	NM_018990	35_H19	-2.05607	-2.0903	-2.12842	VI
FLJ20232	FLJ20232	54471	NM_019008	35_H20	-2.03604	-2.47251	-2.06046	VI
mitochondrial ribosomal protein L20	MRPL20	55052	NM_017971	36_H17	-2.50609	-2.75494	-1.08443	VI
HSA277841	HSA277841	55421	NM_018553	37_E20	-2.04073	-1.52831	-2.48642	VI
KIAA1434	KIAA1434	56261	NM_019593	37_J02	-2.24865	-0.00790722	-2.25296	VI
catenin beta like 1	CTNNBL1	56259	NM_030877	37_J06	-2.00912	-0.661126	-2.31206	VI
FLJ10006	FLJ10006	55677	NM_017969	37_J07	-2.07539	-0.569461	-1.99398	VI
leiomodin 3 (fetal)	LMOD3	56203	NM_198271	37_L04	-2.43647	-2.93705	-0.895057	VI
ankyrin repeat domain 10	ANKRD10	55608	NM_017664	37_M12	-2.65771	-2.26631	-2.18666	VI
KIAA1609	KIAA1609	57707	NM_020947	38_D16	-1.47962	-2.00472	-2.38551	VI
KIAA1543	KIAA1543	57662	XM_048362	38_H20	-1.91061	-2.05642	-1.7257	VI
pleckstrin homology domain containing family G (with RhoGef domain) member 1	PLEKHG1	57480	NM_001029884	38_J15	-1.13993	-2.08602	-2.18637	VI
zinc finger SWIM-type containing 5	ZSWIM5	57643	XM_046581	38_J16	-0.956082	-1.9968	-2.054	VI
-	KIAA1210	57481	XM_172801	38_J17	-0.995196	-1.92628	-2.14747	VI
Rho GTPase activating protein 23	ARHGAP23	57636	XM_290799	38_J20	-1.67883	-1.98357	-2.28506	VI
modulator of apoptosis 1	MOAP1	64112	NM_022151	39_G12	-2.27445	-2.05513	-2.07673	VI
RAB member RAS oncogene family-like 5	RABL5	64792	NM_022777	39_J17	-2.24471	-2.46936	-2.55484	VI
FLJ22531	FLJ22531	79703	NM_024650	40_A12	-2.02887	-2.28898	-1.85579	VI
FLJ13231	FLJ13231	65250	NM_023073	40_E05	-1.982	-2.00957	-1.98914	VI
coiled-coil-helix-coiled-coil-helix domain containing 7	CHCHD7	79145	NM_001011669	40_G17	-2.44004	-2.37615	-2.30334	VI
chromosome 6 open reading frame 155	C6orf155	79940	NM_024882	40_H08	-2.46931	-2.57672	-2.36524	VI
FLJ11539	FLJ11539	79804	XM_496724	40_H14	-2.31123	-2.16655	-2.05272	VI
gasdermin domain containing 1	GSDMDC1	79792	NM_024736	40_J15	-2.18085	-1.88485	-1.99654	VI
FLJ13224	FLJ13224	79857	XM_495918	40_P06	-1.94058	-2.34927	-2.28532	VI
FLJ22688	FLJ22688	80199	NM_025129	41_E16	-2.16816	-2.4469	-2.55972	VI
DRF1	DRF1	80174	NM_025104	41_G12	-1.78812	-2.27952	-2.12216	VI
chromosome 6 open reading frame 27	C6orf27	80737	NM_025258	41_H09	-2.29362	-2.09816	-2.07589	VI
olfactory receptor family 5 subfamily V member 1	OR5V1	81696	NM_030876	41_H10	-2.53852	-2.3732	-2.29517	VI
FLJ22795	FLJ22795	80154	NM_025084	41_I19	-2.03171	-2.16834	-1.8811	VI
sorting nexin family member 27	SNX27	81609	NM_030918	41_L08	-2.0811	-2.23998	-2.01371	VI
CDK5 regulatory subunit associated protein 3	CDK5RAP3	80279	NM_176096	41_O02	-2.08035	-2.12856	-2.26231	VI
leucine rich repeat containing 3	LRRC3	81543	NM_030891	41_P12	-2.42306	-2.38257	-2.08313	VI
MGC10540	MGC10540	84313	NM_032353	42_H17	-2.29244	-2.04436	-2.21745	VI
GLIS family zinc finger 2	GLIS2	84662	NM_032575	42_J10	-1.84752	-2.48145	-2.30514	VI
chromosome 21 open reading frame 69	C21orf69	84537	NM_058189	43_A11	-1.64932	-2.04841	-2.01787	VI
kelch-like 6 (Drosophila)	KLHL6	89857	NM_130446	43_C02	-1.93011	-2.16233	-2.11971	VI
LOC90529	LOC90529	90529	NM_178122	43_H20	-2.06879	-1.94986	-2.28636	VI
SOC	SOC	91544	NM_145345	43_L02	-2.16596	-1.21374	-2.21311	VI
galactose-3-O-sulfotransferase 3	GAL3ST3	89792	NM_033036	43_L11	-2.66384	-2.67546	-2.66514	VI
chromosome 14 open reading frame 172	FLJ40452	115708	NM_152307	44_H16	-2.36962	-1.51544	-1.90417	VI
MGC16169	MGC16169	93627	NM_033115	44_M23	-1.46494	-2.18641	-2.25977	VI
zinc finger protein 543	ZNF543	125919	NM_213598	45_H20	-2.37095	-2.22396	-2.48919	VI
LOC124491	LOC124491	124491	NM_145254	45_P14	-2.25325	-2.64852	-2.42339	VI
GIPC PDZ domain containing family member 3	GIPC3	126326	NM_133261	45_P19	-2.45601	-2.42819	-2.51846	VI
chromosome 19 open reading frame 21	C19orf21	126353	NM_173481	45_P21	-2.3532	-2.79139	-2.66174	VI
-	LOC131076	131076	NM_001017928	46_A14	-2.18259	-2.10378	-1.57105	VI
chromosome 2 open reading frame 11	C2orf11	130132	NM_144629	46_G10	-1.91627	-2.82967	-2.09539	VI
amyotrophic lateral sclerosis 2 (juvenile) chromosome region candidate 16	ALS2CR16	130029	NM_205543	46_G20	-1.63013	-2.3936	-2.56406	VI
taube nuss homolog (mouse)	TBN	129685	NM_138572	46_I14	-2.04428	-2.19948	-2.52667	VI
MGC35118	MGC35118	145942	NM_152453	47_B21	-2.18187	-2.10837	-2.11801	VI
-	LOC149157	149157	XM_498824	47_D06	-2.07054	-2.11472	-1.82392	VI
FLJ32810	FLJ32810	143872	XM_370651	47_M12	-2.02335	-2.41235	-2.20121	VI
chromosome 10 open reading frame 82	C10orf82	143379	NM_144661	47_O14	-1.75136	-2.79445	-1.95303	VI
olfactory receptor family 6 subfamily B member 3	OR6B3	150681	NM_173351	48_G16	-1.44529	-2.25746	-1.82908	VI
Williams Beuren syndrome chromosome region 27	WBSCR27	155368	NM_152559	48_H17	-1.87077	-2.10645	-1.59701	VI
-	LOC201229	201229	XM_375430	49_H06	-2.15783	-2.11198	-0.902383	VI
chromosome 6 open reading frame 118	C6orf118	168090	NM_144980	49_K21	-1.74646	-2.4181	-2.2443	VI
chromosome 9 open reading frame 94	C9orf94	206938	NM_152702	50_G21	-1.94474	-2.07926	-1.93041	VI
defensin beta 130	DEFB130	245940	NM_001037804	50_P11	-1.98453	-2.09218	-1.91356	VI
-	LOC283400	283400	XM_378356	51_H15	-2.25775	-1.96543	-2.19759	VI
keratin associated protein 13-4	KRTAP13-4	284827	NM_181600	52_A16	-2.28796	-2.74523	-2.72272	VI
FLJ40852	FLJ40852	285962	NM_173677	52_F20	-1.77871	-1.96712	-2.02682	VI
MGC34725	MGC34725	284427	NM_173637	52_G23	-2.00019	-2.14417	-2.02785	VI
gasdermin 1	GSDM1	284110	NM_178171	52_K05	-2.07647	-1.9769	-1.98741	VI
-	LOC284688	284688	XM_378912	52_M21	-2.45042	-2.29219	-2.34213	VI
-	LOC285547	285547	XM_379258	52_P11	-2.08857	-2.21483	-2.31585	VI
FLJ37131	FLJ37131	286122	NM_173687	52_P23	-1.89293	-1.98464	-2.05358	VI
-	LOC339692	339692	XM_496582	53_A08	-1.87594	-2.05265	-2.03183	VI
olfactory receptor family 52 subfamily L member 1	OR52L1	338751	NM_001005173	53_O06	-2.0441	-2.1451	-2.3139	VI
-	LOC338611	338611	XM_291745	53_O09	-1.99441	-2.11058	-2.01901	VI
-	LOC339793	339793	XM_291017	53_P20	-2.12569	-2.19373	-2.15733	VI
-	LOC340581	340581	XM_295270	53_P23	-2.02484	-2.10281	-2.27389	VI
ectonucleoside triphosphate diphosphohydrolase 8	UNQ2492	377841	NM_198585	54_B18	-2.04559	-2.33681	-2.73884	VI
-	LOC341511	341511	XM_292109	54_E07	-2.10238	-2.04177	-2.38889	VI
-	LOC344471	344471	XM_497899	54_G17	-2.63756	-2.45666	-2.36948	VI
spermatogenesis and centriole associated 1	MGC61633	375686	NM_198572	54_N21	-2.26506	-2.38562	-2.38059	VI
LOC346673	LOC346673	346673	NM_182489	54_O23	-2.51047	-2.68366	-2.28661	VI
-	FLJ10489	379034	XM_379597	54_P02	-2.46831	-2.38794	-2.53282	VI
-	LOC388419	388419	XM_371078	55_P14	-1.93653	-2.14324	-1.61257	VI
-	LOC388789	388789	XM_373908	56_G07	-1.41285	-2.04148	-1.90651	VI
-	LOC388814	388814	XM_373926	56_I18	-2.00639	-2.19492	-2.16835	VI
-	LOC389405	389405	XM_371829	56_P19	-1.9102	-2.2574	-1.65118	VI
-	LOC391075	391075	XM_497702	57_B10	-2.11296	-2.18029	-2.02064	VI
-	LOC391560	391560	XM_497928	57_D02	-1.77576	-2.23245	-1.94983	VI
-	LOC390604	390604	XM_372579	57_P07	-1.9786	-2.097	-2.20497	VI
-	LOC392559	392559	XM_373378	58_D15	-3.28775	-2.82361	-2.73862	VI
-	LOC400161	400161	XM_378434	58_J06	-1.70853	-2.05137	-2.16537	VI
-	LOC391581	391581	XM_497940	58_M11	-1.73005	-2.15722	-2.19288	VI
FLJ45300	FLJ45300	399957	NM_001001681	58_P23	-2.3644	-2.28752	-2.36372	VI
-	LOC400675	400675	XM_378776	59_K23	-1.94268	-2.02498	-1.88352	VI
FLJ33360	FLJ33360	401172	NM_001001702	59_P10	-2.45547	-2.55013	-2.68291	VI
-	FLJ44606	401207	XM_376423	60_A15	-2.21092	-2.27911	-2.1291	VI
hyaluronan and proteoglycan link protein 4	HAPLN4	404037	NM_023002	60_B21	-2.09661	-1.61677	-2.07206	VI
-	LOC402193	402193	XM_497982	60_G06	-2.01761	-1.97895	-1.70902	VI
-	LOC439914	439914	XM_499586	60_H21	-2.15431	-2.16204	-2.8772	VI
-	LOC440421	440421	XM_496202	61_D23	-2.83181	-2.71044	-2.92559	VI
-	LOC440679	440679	XM_498814	61_H08	-2.3391	-1.88478	-2.00013	VI
-	LOC440234	440234	XM_370839	61_K20	-1.99755	-2.28988	-2.03822	VI
FLJ41170	FLJ41170	440200	NM_001004332	61_M10	-2.28406	-2.20112	-2.36319	VI
-	LOC440524	440524	XM_498716	61_P15	-2.3551	-2.47682	-2.3666	VI
-	LOC440538	440538	XM_498723	61_P16	-2.53384	-2.91666	-2.53737	VI
-	LOC440616	440616	XM_498760	62_G05	-2.40258	-1.99208	-2.06403	VI
-	LOC442003	442003	XM_497824	63_B20	-2.18175	-2.31744	-2.29175	VI
-	LOC441952	441952	XM_497771	63_F04	-2.13127	-2.16518	-2.0567	VI
-	LOC441506	441506	XM_497133	63_G20	-2.44914	-2.6647	-2.89427	VI
-	LOC441722	441722	XM_497450	63_H21	-2.50002	-2.91139	-2.54905	VI
-	LOC441339	441339	XM_499103	63_I05	-1.7678	-2.45285	-2.30292	VI
-	LOC441894	441894	XM_497694	63_J18	-2.04348	-2.64809	-2.27513	VI
-	LOC441748	441748	XM_497486	63_J19	-2.02862	-2.01391	-2.21287	VI
-	LOC442065	442065	XM_497898	64_C15	-2.26186	-2.53946	-2.37833	VI
-	LOC442208	442208	XM_498091	64_C20	-2.95541	-2.98678	-2.80705	VI
-	LOC442329	442329	XM_498220	64_D07	-2.55963	-1.98882	-1.83349	VI
GTPase IMAP family member 6	hIAN2	474344	NM_001007224	64_F11	-2.56685	-2.25682	-1.9631	VI
-	LOC541469	541469	NM_001013617	64_H18	-2.3683	-2.55454	-2.56463	VI
-	LOC442376	442376	XM_499235	64_I18	-2.25074	-2.10433	-2.19947	VI
-	LOC442146	442146	XM_498028	64_I19	-2.12408	-2.16882	-1.99528	VI
Sprn	SPRN	92170	NM_138384	64_J15	-1.90499	-2.16647	-1.82097	VI
-	SPRN	503542	NM_001012508					VI
-	LOC442368	442368	XM_498259	64_K10	-2.46254	-2.82918	-2.18059	VI
-	bA16L21.2.1	548645	NM_001015882	64_L15	-2.28006	-2.19861	-1.94358	VI
-	LOC442665	442665	XM_499408	64_P18	-2.16716	-2.18077	-1.78758	VI
CCR4-NOT transcription complex subunit 7	CNOT7	29883	NM_054026	65_A06	-2.70346	-2.27715	-2.62841	VI
aryl hydrocarbon receptor interacting protein	AIP	9049	NM_003977	65_O20	-1.91889	-2.14824	-2.07953	VI
Kruppel-like factor 6	COPEB	1316	NM_001008490	66_G06	-2.18848	-1.89342	-1.91347	VI
flotillin 1	FLOT1	10211	NM_005803	66_I09	-2.05085	-2.08547	-1.87113	VI
interleukin 4	IL4	3565	NM_000589	66_O02	-2.20184	-2.06261	-2.01123	VI
matrilin 3	MATN3	4148	NM_002381	66_P13	-2.21825	-1.91753	-1.91023	VI
peptidylglycine alpha-amidating monooxygenase COOH-terminal interactor	PAMCI	9182	NM_005447	66_P21	-2.11826	-1.98202	-1.9734	VI
protocadherin 18	PCDH18	54510	NM_019035	67_A13	-2.23712	-2.18756	-2.40212	VI
S100 calcium binding protein beta (neural)	S100B	6285	NM_006272	67_B11	-2.60084	-2.46376	-2.72881	VI
sorting nexin 10	SNX10	29887	NM_013322	67_H09	-2.06515	-2.16515	-2.25798	VI
protocadherin gamma subfamily B 3	PCDHGB3	56102	NM_032097	67_K07	-2.42202	-2.26927	-1.88758	VI
synaptotagmin X	SYT10	341359	NM_198992	67_P21	-2.31595	-2.65662	-2.3155	VI
zinc finger protein 426	ZNF426	79088	NM_024106	68_B23	-2.0043	-2.17089	-1.90471	VI
zinc finger and BTB domain containing 41	FRBZ1	360023	NM_194314	68_C21	-2.65753	-2.70327	-2.67033	VI
zinc finger protein 278	ZNF278	23598	NM_032051	68_H05	-2.05426	-2.17623	-1.99549	VI
zinc finger protein 497	ZNF497	162968	NM_198458	68_J11	-2.18825	-2.16206	-2.19681	VI
zinc finger protein 540	ZNF540	163255	NM_152606	68_L23	-2.23214	-1.83337	-2.08189	VI
zinc finger protein 407	ZNF407	55628	NM_017757	68_P07	-2.16774	-2.21397	-2.50965	VI
zinc finger protein 570	ZNF570	148268	NM_144694	68_P17	-2.16689	-2.23087	-2.36732	VI
zinc finger protein 623	KIAA0628	9831	NM_014789	69_C07	-2.64954	-2.5811	-1.65224	VI
zinc finger protein 658	DKFZP572C163	26149	NM_033160	69_E07	-2.13984	-2.0896	-1.41465	VI
FLJ10891	FLJ10891	55762	NM_018260	69_I09	-2.30942	-1.97084	-1.72457	VI
-	LOC148206	148206	NM_182515	69_K05	-2.32683	-1.59503	-2.14063	VI
mitogen-activated protein kinase kinase kinase 1	MAP3K1	4214	XM_042066	01_L02	-2.33551	-1.67954	-1.99805	VII
calpain 3 (p94)	CAPN3	825	NM_173087	04_O14	-2.71012	-2.22682	-2.22653	VII
FtsJ homolog 1 (E. coli)	FTSJ1	24140	NM_177434	11_I23	-2.98705	-3.1112	-3.17188	VII
DEXI	DEXI	28955	NM_014015	34_E20	-3.23403	-2.05911	-3.41738	VII
WD repeat domain 41	WDR41	55255	NM_018268	36_B04	-3.25787	-2.59197	-3.51955	VII
chromosome 21 open reading frame 94	C21orf94	246705	NM_145180	50_P14	-3.34023	-3.32188	-3.21553	VII
-	FLJ38122	401289	XM_379459	60_I05	-2.70279	-3.15463	-3.24341	VII
-	LOC442380	442380	XM_498273	64_I14	-3.61647	-3.56512	-3.27953	VII
chromosome 1 open reading frame 191	C1orf191	619518	NM_001034847	64_P15	-3.0864	-3.12827	-2.89581	VII
zinc finger protein 7 (KOX 4 clone HF.16)	ZNF7	7553	NM_003416	69_I05	-3.76854	-3.10874	-2.15397	VII
interleukin 17 receptor B	IL17RB	55540	NM_018725	18_O12	-6.10968	-6.60052	-0.290329	VIII

## Sheet: Top 250 Hits
Number	Gene Symbol	Entrez gene ID	LDLR Activity
1	SREBF2	6721	Increase
2	CYP51A1	1595	Increase
3	HMGCR	3156	Increase
4	FHL2	2274	Increase
5	VPS41	27072	Increase
6	TTF1	7270	Increase
7	RBBP6	5930	Increase
8	CLCN5	1184	Increase
9	HCRT	3060	Increase
10	RUFY3	22902	Increase
11	MFGE8	4240	Increase
12	PCDHAC2	56134	Increase
13	SC5DL	6309	Increase
14	CCDC85B	11007	Increase
15	SQLE	6713	Increase
16	COPS8	10920	Increase
17	ATP6V1G2	534	Increase
18	CHRNA9	55584	Increase
19	USH1C	10083	Increase
20	CACNA1I	8911	Increase
21	GNB2L1	10399	Increase
22	PAPOLG	64895	Increase
23	PCSK9	255738	Increase
24	GCOM1	145781	Increase
25	C2orf86	51057	Increase
26	EMID2	136227	Increase
27	HERC1	8925	Increase
28	MMAB	326625	Increase
29	CCDC54	84692	Increase
30	RBM33	155435	Increase
31	LOC338667	338667	Increase
32	PHF20	51230	Increase
33	EIF4A2	1974	Increase
34	STAT6	6778	Increase
35	SERPINF1	5176	Increase
36	YIF1A	10897	Increase
37	HMGCL	3155	Increase
38	SYT1	6857	Increase
39	SLC17A7	57030	Increase
40	PLEKHO2	80301	Increase
41	F5	2153	Increase
42	ANG	283	Increase
43	CYP27B1	1594	Increase
44	CTSE	1510	Increase
45	KRT75	9119	Increase
46	IRS4	8471	Increase
47	SNUPN	10073	Increase
48	TNFRSF1A	7132	Increase
49	PAX3	5077	Increase
50	PTGIS	5740	Increase
51	DUSP6	1848	Increase
52	ULK1	8408	Increase
53	LRP5	4041	Increase
54	SARDH	1757	Increase
55	KCNJ5	3762	Increase
56	SULT1A2	6799	Increase
57	SLC23A2	9962	Increase
58	STX12	23673	Increase
59	SHANK2	22941	Increase
60	SPTSSA	171546	Increase
61	SFI1	9814	Increase
62	HLA-DMA	3108	Increase
63	TMEM14A	28978	Increase
64	MKS1	54903	Increase
65	DOCK10	55619	Increase
66	TNFRSF25	8718	Increase
67	PIGZ	80235	Increase
68	HKDC1	80201	Increase
69	CISH	1154	Increase
70	ARHGEF10L	55160	Increase
71	MED15	51586	Increase
72	EHD1	10938	Increase
73	FAXDC2	10826	Increase
74	IP6K2	51447	Increase
75	GBP3	2635	Increase
76	TMEM191A	84222	Increase
77	CCDC135	84229	Increase
78	SIAE	54414	Increase
79	FCRL5	83416	Increase
80	DNAJC19	131118	Increase
81	CPLX2	10814	Increase
82	TRIM47	91107	Increase
83	RCAN3	11123	Increase
84	FHDC1	85462	Increase
85	ABHD15	116236	Increase
86	PPP1R14A	94274	Increase
87	C6orf70	55780	Increase
88	ZNF84	7637	Increase
89	KANK4	163782	Increase
90	TMEM178	130733	Increase
91	C9orf127	51754	Increase
92	FRMD3	257019	Increase
93	CEACAM19	56971	Increase
94	CNTROB	116840	Increase
95	OBP2A	29991	Increase
96	GSTM3	2947	Increase
97	PERP	64065	Increase
98	SHH	6469	Increase
99	SCN4B	6330	Increase
100	SEZ6L2	26470	Increase
101	CLYBL	171425	Increase
102	LRRC28	123355	Increase
103	SLC6A4	6532	Increase
104	GLUL	2752	Increase
105	ZBTB46	140685	Increase
106	FOXL1	2300	Increase
107	ORAOV1	220064	Increase
108	TMEM106A	113277	Increase
109	CST9	128822	Increase
110	GOSR1	9527	Increase
111	B3GNT7	93010	Increase
112	RUNX1T1	862	Increase
113	THADA	63892	Increase
114	ABCG5	64240	Increase
115	GALNT2	2590	Increase
116	LACTB	114294	Increase
117	C8orf21	286046	Increase
118	CDKAL1	54901	Increase
119	SUMO4	387082	Increase
120	ETV5	2119	Increase
121	KL	9365	Increase
122	LIPI	149998	Increase
123	MC3R	4159	Increase
124	PSEN2	5664	Increase
125	KIAA0999	23387	Increase
126	TMPO	7112	Increase
127	ABCC1	4363	Increase
128	PRKWNK1	65125	Increase
129	ADH7	131	Increase
130	SLC4A5	57835	Increase
131	THPO	7066	Increase
132	ZPI	22917	Increase
133	AGTR2	186	Increase
134	SPP1	6696	Increase
135	CALCRL	10203	Increase
136	CASP1	834	Increase
137	CYP4A11	1579	Increase
138	EDNRA	1909	Increase
139	HSPA1L	3305	Increase
140	HSPA1A	3303	Increase
141	IGF1	3479	Increase
142	IL18	3606	Increase
143	IL2	3558	Increase
144	KIR3DL1	3811	Increase
145	MMP13	4322	Increase
146	MMP2	4313	Increase
147	MYH6	4624	Increase
148	SERPINA5	5104	Increase
149	JMJD2C	23081	Increase
150	STXBP1	6812	Increase
151	UBOX5	22888	Increase
152	GPR55	9290	Increase
153	GPR50	9248	Increase
154	VPS18	57617	Increase
155	HOOK3	84376	Increase
156	STX3	6809	Increase
157	SYTL5	94122	Increase
158	PARK2	5071	Increase
159	TMUB1	83590	Increase
160	PSMD7	5713	Increase
161	PSMD4	5710	Increase
162	PSMC4	5704	Increase
163	PSMC5	5705	Increase
164	SSRP1	6749	Increase
165	RGS3	5998	Increase
166	PDZK1	5174	Increase
167	SLC25A11	8402	Increase
168	LSM12	124801	Increase
169	THAP11	57215	Increase
170	EIF2C1	26523	Increase
171	ATL3	25923	Increase
172	CASZ1	54897	Increase
173	ZC3H5	85451	Increase
174	C9orf142	286257	Increase
175	CPSF2	53981	Increase
176	FERMT2	10979	Increase
177	PRPF4	9128	Increase
178	EIF3J	8669	Increase
179	UBD	10537	Increase
180	NFKB1A	4792	Increase
181	COPS3	8533	Increase
182	ADCK1	57143	Increase
183	ARHGEF7	8874	Increase
184	ARHGAP17	55114	Increase
185	SRGAP1	57522	Increase
186	EHMT1	79813	Increase
187	GPR97	222487	Increase
188	GPR1	2825	Increase
189	MATN3	4148	Decrease
190	MAP4K5	11183	Decrease
191	MT1F	4494	Decrease
192	MAP3K1	4214	Decrease
193	SHC1	6464	Decrease
194	ANKRD10	55608	Decrease
195	ONECUT2	9480	Decrease
196	CD2AP	23607	Decrease
197	TRAM2	9697	Decrease
198	KLF6	1316	Decrease
199	CHRM3	1131	Decrease
200	AIP	9049	Decrease
201	TCEA2	6919	Decrease
202	IFT88	8100	Decrease
203	RIN1	9610	Decrease
204	POR	5447	Decrease
205	KIF1B	23095	Decrease
206	TFPI	7035	Decrease
207	MGLL	11343	Decrease
208	SLC5A5	6528	Decrease
209	MOAP1	64112	Decrease
210	PPFIBP2	8495	Decrease
211	PLCB1	23236	Decrease
212	GPD1	2819	Decrease
213	PCDHGB3	56102	Decrease
214	HIC2	23119	Decrease
215	AKR1C1	1645	Decrease
216	GSTK1	373156	Decrease
217	UFC1	51506	Decrease
218	TPCN1	53373	Decrease
219	GALNT7	51809	Decrease
220	CDK5RAP3	80279	Decrease
221	RP5-1022P6.2	56261	Decrease
222	LOC388789	388789	Decrease
223	ADHFE1	137872	Decrease
224	KCNE3	10008	Decrease
225	TIMM13	26517	Decrease
226	ZSWIM5	57643	Decrease
227	COPB1	1315	Decrease
228	HAPLN4	404037	Decrease
229	AGPAT6	137964	Decrease
230	GPR182	11318	Decrease
231	ZNF575	284346	Decrease
232	LOC340581	340581	Decrease
233	OR1C1	26188	Decrease
234	CAPN3	825	Decrease
235	CD36	948	Decrease
236	ACDC	9370	Decrease
237	F8	2157	Decrease
238	CDKN1C	1028	Decrease
239	CTNS	1497	Decrease
240	HSD11B2	3291	Decrease
241	IL4	3565	Decrease
242	LOXL2	4017	Decrease
243	HLA-DQA1	3117	Decrease
244	SLC7A1	6541	Decrease
245	SLC9A1	6548	Decrease
246	AGER	177	Decrease
247	F9	2158	Decrease
248	BBOX1	8424	Decrease
249	LDLR	3929	Decrease
250	NPC1	4864	Increase

## Sheet: DAVID Functional Clustering 250
Category	Term	Count	%	PValue	Genes	List Total	Pop Hits	Pop Total	Fold Enrichment	Bonferroni	Benjamini	FDR
GOTERM_BP_FAT	GO:0008202~steroid metabolic process	14	5.90717	6.86381e-06	IL4, LDLR, HMGCR, CYP51A1, SHH, SREBF2, NPC1, CYP27B1, SQLE, SULT1A2, HSD11B2, PCSK9, SC5DL, AKR1C1	195	202	13528	4.80812	0.0125161	0.0125161	0.0116818
SP_PIR_KEYWORDS	disease mutation	39	16.4557	4.07935e-05	HCRT, SLC5A5, LDLR, PAX3, MMP2, SHH, TNFRSF1A, CYP27B1, ANG, PCSK9, HMGCL, KCNE3, MATN3, STXBP1, F8, F9, MYH6, PARK2, MMP13, CAPN3, MMAB, POR, CDKN1C, MKS1, KRT75, NPC1, GLUL, ABCG5, CD36, KIF1B, F5, PSEN2, HSD11B2, SCN4B, LIPI, CTNS, SC5DL, LRP5, CLCN5	234	1591	19235	2.01498	0.0147394	0.0147394	0.056103
GOTERM_BP_FAT	GO:0001666~response to hypoxia	10	4.21941	0.000132939	GPR182, EDNRA, ANG, IL18, PSEN2, HSD11B2, CASP1, MMP13, MMP2, SHH	195	134	13528	5.17719	0.216481	0.114834	0.226026
GOTERM_BP_FAT	GO:0015918~sterol transport	6	2.53165	0.000172938	NPC1, ABCG5, CD36, STX12, LDLR, AKR1C1	195	37	13528	11.2499	0.271938	0.100386	0.293939
GOTERM_BP_FAT	GO:0030301~cholesterol transport	6	2.53165	0.000172938	NPC1, ABCG5, CD36, STX12, LDLR, AKR1C1	195	37	13528	11.2499	0.271938	0.100386	0.293939
GOTERM_CC_FAT	GO:0031988~membrane-bounded vesicle	21	8.86076	0.000184193	HCRT, SYT1, STX3, LDLR, F8, STXBP1, IGF1, VPS41, ATP6V1G2, CD2AP, SHH, SLC17A7, KIF1B, STX12, CD36, F5, SERPINF1, ULK1, COPB1, EHD1, SPP1	184	568	12782	2.56834	0.0492209	0.0492209	0.24246
GOTERM_BP_FAT	GO:0070482~response to oxygen levels	10	4.21941	0.000195627	GPR182, EDNRA, ANG, IL18, PSEN2, HSD11B2, CASP1, MMP13, MMP2, SHH	195	141	13528	4.92017	0.301633	0.0858428	0.332442
GOTERM_BP_FAT	GO:0010033~response to organic substance	24	10.1266	0.000268214	LDLR, FHL2, MFGE8, HSPA1A, ADH7, MMP13, SHH, SREBF2, EDNRA, HSPA1L, STAT6, TNFRSF1A, GSTM3, GLUL, CYP27B1, ANG, SQLE, PCSK9, HSD11B2, SHC1, CASP1, SLC9A1, THPO, SPP1	195	721	13528	2.30927	0.388743	0.0937569	0.455529
GOTERM_CC_FAT	GO:0016023~cytoplasmic membrane-bounded vesicle	20	8.43882	0.000341244	HCRT, SYT1, STX3, LDLR, F8, STXBP1, IGF1, ATP6V1G2, VPS41, CD2AP, SHH, SLC17A7, KIF1B, STX12, CD36, F5, SERPINF1, ULK1, COPB1, EHD1	184	550	12782	2.52609	0.0892772	0.045682	0.448763
GOTERM_CC_FAT	GO:0044433~cytoplasmic vesicle part	11	4.64135	0.00035909	SLC17A7, SYT1, KIF1B, CD36, F5, LDLR, ULK1, COPB1, F8, IGF1, ATP6V1G2	184	187	12782	4.08632	0.0937213	0.0322706	0.472182
GOTERM_BP_FAT	GO:0032268~regulation of cellular protein metabolic process	18	7.59494	0.000479417	IL4, EIF2C1, IGF1, SHH, EDNRA, MAP4K5, PSMC5, PSMC4, ANG, SERPINA5, EIF4A2, MAP3K1, PSEN2, PCSK9, PSMD4, IFT88, PSMD7, IL2	195	474	13528	2.63447	0.585193	0.13641	0.812858
SP_PIR_KEYWORDS	transport	37	15.6118	0.000494132	SLC5A5, CPLX2, LDLR, OBP2A, SLC6A4, ATP6V1G2, TIMM13, TPCN1, HOOK3, TRAM2, STX12, CHRNA9, SLC23A2, COPB1, KCNE3, DNAJC19, SLC4A5, VPS18, STX3, SNUPN, CACNA1I, STXBP1, VPS41, HERC1, YIF1A, KCNJ5, SLC17A7, SLC25A11, ABCG5, CD36, SLC7A1, SCN4B, ABCC1, GOSR1, CTNS, SLC9A1, CLCN5	234	1670	19235	1.82122	0.164653	0.086027	0.677615
GOTERM_CC_FAT	GO:0031982~vesicle	22	9.2827	0.000603367	HCRT, SYT1, STX3, LDLR, F8, STXBP1, IGF1, VPS41, ATP6V1G2, CD2AP, SHH, SREBF2, SLC17A7, KIF1B, STX12, CD36, F5, SERPINF1, ULK1, COPB1, EHD1, SPP1	184	670	12782	2.28102	0.152422	0.0405002	0.792212
GOTERM_BP_FAT	GO:0016125~sterol metabolic process	8	3.37553	0.000617917	IL4, LDLR, HMGCR, CYP51A1, SQLE, PCSK9, SC5DL, SREBF2	195	101	13528	5.495	0.67833	0.149587	1.04653
GOTERM_BP_FAT	GO:0019220~regulation of phosphate metabolic process	18	7.59494	0.000621031	IL4, HCRT, HMGCR, IGF1, CISH, CDKN1C, EDNRA, AGTR2, MAP4K5, RGS3, ANG, MAP3K1, PSEN2, CDK5RAP3, SHC1, PPP1R14A, DUSP6, IL2	195	485	13528	2.57472	0.680163	0.132806	1.05177
GOTERM_BP_FAT	GO:0051174~regulation of phosphorus metabolic process	18	7.59494	0.000621031	IL4, HCRT, HMGCR, IGF1, CISH, CDKN1C, EDNRA, AGTR2, MAP4K5, RGS3, ANG, MAP3K1, PSEN2, CDK5RAP3, SHC1, PPP1R14A, DUSP6, IL2	195	485	13528	2.57472	0.680163	0.132806	1.05177
GOTERM_BP_FAT	GO:0016192~vesicle-mediated transport	20	8.43882	0.000626197	CPLX2, STX3, LDLR, ATL3, STXBP1, MFGE8, VPS41, YIF1A, HOOK3, NPC1, STX12, CD36, ULK1, COPB1, SYTL5, RIN1, GOSR1, EHD1, CLCN5, LRP5	195	576	13528	2.40883	0.683183	0.119896	1.06048
GOTERM_CC_FAT	GO:0044459~plasma membrane part	50	21.097	0.000753262	SYT1, HCRT, LDLR, TNFRSF25, FERMT2, SLC6A4, FHL2, ARHGAP17, HLA-DMA, PCDHAC2, EDNRA, TNFRSF1A, AGTR2, CHRNA9, SLC23A2, COPB1, PCSK9, SHC1, MC3R, CALCRL, EHD1, IRS4, VPS18, STX3, ARHGEF7, KL, CACNA1I, MFGE8, MYH6, SHANK2, AGER, HLA-DQA1, SLC17A7, KCNJ5, SLC25A11, NPC1, ABCG5, CD36, CHRM3, GPR55, SLC7A1, PSEN2, SCN4B, GPR50, ABCC1, PERP, PDZK1, KIR3DL1, CLCN5, SLC9A1	184	2203	12782	1.57665	0.186551	0.0404533	0.98812
GOTERM_BP_FAT	GO:0044093~positive regulation of molecular function	20	8.43882	0.000770006	IL4, HCRT, CISH, SHH, EDNRA, MOAP1, AGTR2, MAP4K5, PSMC5, CYP27B1, PSMC4, ANG, MAP3K1, PSEN2, SHC1, PSMD4, CALCRL, MC3R, PSMD7, IL2	195	586	13528	2.36773	0.756711	0.131815	1.30252
GOTERM_CC_FAT	GO:0031410~cytoplasmic vesicle	21	8.86076	0.000881376	HCRT, SYT1, STX3, LDLR, F8, STXBP1, IGF1, ATP6V1G2, VPS41, CD2AP, SHH, SREBF2, SLC17A7, KIF1B, STX12, CD36, F5, SERPINF1, ULK1, COPB1, EHD1	184	642	12782	2.2723	0.214632	0.0394673	1.15528
GOTERM_CC_FAT	GO:0031090~organelle membrane	30	12.6582	0.000888305	GALNT2, SYT1, LDLR, HMGCR, CYP51A1, ATP6V1G2, TIMM13, HLA-DMA, HOOK3, EDNRA, TRAM2, CYP27B1, COPB1, GSTK1, DNAJC19, HMGCL, VPS18, PIGZ, VPS41, SREBF2, SLC17A7, SLC25A11, CYP4A11, KIF1B, CD36, ULK1, SQLE, TMPO, GOSR1, CTNS	184	1096	12782	1.90148	0.216124	0.0341882	1.16431
GOTERM_BP_FAT	GO:0042325~regulation of phosphorylation	17	7.173	0.00111483	IL4, HCRT, HMGCR, IGF1, CISH, CDKN1C, EDNRA, MAP4K5, RGS3, ANG, MAP3K1, PSEN2, CDK5RAP3, SHC1, PPP1R14A, DUSP6, IL2	195	466	13528	2.53082	0.87086	0.169791	1.88063
GOTERM_BP_FAT	GO:0032269~negative regulation of cellular protein metabolic process	10	4.21941	0.00115761	PSMC5, EIF2C1, PSMC4, ANG, SERPINA5, PSEN2, PSMD4, PSMD7, SHH, IL2	195	180	13528	3.85413	0.88062	0.162321	1.95212
GOTERM_CC_FAT	GO:0005774~vacuolar membrane	6	2.53165	0.00120481	VPS18, VPS41, ATP6V1G2, CTNS, HLA-DMA, HOOK3	184	56	12782	7.44293	0.281304	0.0404488	1.57612
GOTERM_CC_FAT	GO:0005624~membrane fraction	24	10.1266	0.00124873	STX3, HMGCR, CYP51A1, KL, SLC6A4, VPS41, PCDHAC2, POR, AIP, SREBF2, SLC17A7, CYP4A11, AGPAT6, ABCG5, CD36, ULK1, SQLE, SLC23A2, MAP3K1, PSEN2, HSD11B2, ABCC1, PLCB1, SLC9A1	184	809	12782	2.06084	0.289911	0.0373261	1.63314
GOTERM_BP_FAT	GO:0043085~positive regulation of catalytic activity	18	7.59494	0.00133503	HCRT, CISH, EDNRA, AGTR2, MAP4K5, MOAP1, PSMC5, CYP27B1, PSMC4, ANG, MAP3K1, PSEN2, SHC1, PSMD4, CALCRL, MC3R, PSMD7, IL2	195	520	13528	2.40142	0.913829	0.171858	2.24813
GOTERM_BP_FAT	GO:0045859~regulation of protein kinase activity	14	5.90717	0.00143291	HCRT, HMGCR, CISH, EDNRA, CDKN1C, MAP4K5, ANG, RGS3, MAP3K1, PSEN2, SHC1, CDK5RAP3, DUSP6, IL2	195	345	13528	2.81519	0.928014	0.171343	2.41107
GOTERM_BP_FAT	GO:0051248~negative regulation of protein metabolic process	10	4.21941	0.00150985	PSMC5, EIF2C1, PSMC4, ANG, SERPINA5, PSEN2, PSMD4, PSMD7, SHH, IL2	195	187	13528	3.70986	0.937505	0.168766	2.53896
GOTERM_BP_FAT	GO:0042060~wound healing	10	4.21941	0.00174693	KLF6, CD36, F5, MAP3K1, STXBP1, TFPI, F8, F9, IGF1, SHH	195	191	13528	3.63217	0.959579	0.1817	2.93208
GOTERM_BP_FAT	GO:0043549~regulation of kinase activity	14	5.90717	0.00194108	HCRT, HMGCR, CISH, EDNRA, CDKN1C, MAP4K5, ANG, RGS3, MAP3K1, PSEN2, SHC1, CDK5RAP3, DUSP6, IL2	195	357	13528	2.72056	0.971712	0.189193	3.2529
SP_PIR_KEYWORDS	autocatalytic cleavage	4	1.68776	0.00198613	CTSE, PCSK9, MMP2, SHH	234	21	19235	15.6573	0.515031	0.214334	2.69788
GOTERM_CC_FAT	GO:0005626~insoluble fraction	24	10.1266	0.00200655	STX3, HMGCR, CYP51A1, KL, SLC6A4, VPS41, PCDHAC2, POR, AIP, SREBF2, SLC17A7, CYP4A11, AGPAT6, ABCG5, CD36, ULK1, SQLE, SLC23A2, MAP3K1, PSEN2, HSD11B2, ABCC1, PLCB1, SLC9A1	184	839	12782	1.98715	0.42325	0.0535476	2.61219
GOTERM_BP_FAT	GO:0008203~cholesterol metabolic process	7	2.95359	0.00206674	IL4, LDLR, HMGCR, CYP51A1, SQLE, PCSK9, SREBF2	195	92	13528	5.27848	0.977548	0.190154	3.46002
GOTERM_BP_FAT	GO:0055092~sterol homeostasis	5	2.1097	0.00206718	NPC1, ABCG5, LDLR, PCSK9, AKR1C1	195	38	13528	9.12821	0.977566	0.181148	3.46074
GOTERM_BP_FAT	GO:0042632~cholesterol homeostasis	5	2.1097	0.00206718	NPC1, ABCG5, LDLR, PCSK9, AKR1C1	195	38	13528	9.12821	0.977566	0.181148	3.46074
GOTERM_BP_FAT	GO:0032101~regulation of response to external stimulus	9	3.79747	0.00208257	EDNRA, TNFRSF1A, NPC1, CYP27B1, SERPINF1, CALCRL, AGER, SPP1, IL2	195	159	13528	3.92685	0.978193	0.174095	3.48609
UP_SEQ_FEATURE	domain:F5/8 type C 1	3	1.26582	0.00214914	F5, F8, MFGE8	234	6	19113	40.8397	0.857921	0.857921	3.30122
UP_SEQ_FEATURE	domain:F5/8 type C 2	3	1.26582	0.00214914	F5, F8, MFGE8	234	6	19113	40.8397	0.857921	0.857921	3.30122
UP_SEQ_FEATURE	region of interest:B	3	1.26582	0.00214914	F5, F8, IGF1	234	6	19113	40.8397	0.857921	0.857921	3.30122
SP_PIR_KEYWORDS	transmembrane protein	18	7.59494	0.0021669	GPR182, SYT1, SLC5A5, LDLR, SLC6A4, HLA-DMA, HLA-DQA1, SLC25A11, CYP4A11, TNFRSF1A, AGTR2, CD36, CHRM3, SLC23A2, ABCC1, CALCRL, TMPO, SLC9A1	234	642	19235	2.3047	0.545978	0.17914	2.94005
GOTERM_CC_FAT	GO:0044437~vacuolar part	6	2.53165	0.00219366	VPS18, VPS41, ATP6V1G2, CTNS, HLA-DMA, HOOK3	184	64	12782	6.51257	0.452134	0.0532329	2.85255
GOTERM_BP_FAT	GO:0051338~regulation of transferase activity	14	5.90717	0.00278797	HCRT, HMGCR, CISH, EDNRA, CDKN1C, MAP4K5, ANG, RGS3, MAP3K1, PSEN2, SHC1, CDK5RAP3, DUSP6, IL2	195	372	13528	2.61086	0.994042	0.216478	4.64071
GOTERM_BP_FAT	GO:0016044~membrane organization	14	5.90717	0.00340347	NPC1, CD36, STX3, LDLR, ULK1, SERPINA5, COPB1, STXBP1, RIN1, MFGE8, TIMM13, EHD1, LRP5, CLCN5	195	381	13528	2.54919	0.998081	0.247508	5.63755
GOTERM_CC_FAT	GO:0005773~vacuole	11	4.64135	0.00341174	SIAE, VPS18, NPC1, STX3, ULK1, PCSK9, VPS41, ATP6V1G2, CTNS, HLA-DMA, HOOK3	184	252	12782	3.03231	0.607969	0.0750675	4.40382
GOTERM_BP_FAT	GO:0050817~coagulation	7	2.95359	0.00347009	CD36, F5, STXBP1, TFPI, F8, F9, SHH	195	102	13528	4.76099	0.998303	0.242199	5.74486
GOTERM_BP_FAT	GO:0007596~blood coagulation	7	2.95359	0.00347009	CD36, F5, STXBP1, TFPI, F8, F9, SHH	195	102	13528	4.76099	0.998303	0.242199	5.74486
KEGG_PATHWAY	hsa00100:Steroid biosynthesis	4	1.68776	0.00355247	CYP27B1, CYP51A1, SQLE, SC5DL	96	17	5085	12.4632	0.331116	0.331116	3.96021
UP_SEQ_FEATURE	sequence variant	167	70.4641	0.00375211	HMGCR, OBP2A, SLC6A4, MMP2, CD2AP, CLYBL, SHH, AIP, HOOK3, TRIM47, GSTM3, AGTR2, PTGIS, CHRNA9, GCOM1, SULT1A2, HMGCL, SLC4A5, TMEM14A, IRS4, MATN3, HKDC1, CCDC135, F8, F9, MFGE8, VPS41, MYH6, POR, HLA-DQA1, MKS1, NPC1, GLUL, MAP4K5, CD36, CST9, SERPINF1, F5, GPR55, MED15, CNTROB, TFPI, HSD11B2, GPR50, GBP3, KIR3DL1, ADHFE1, CYP51A1, HSPA1A, ORAOV1, FHDC1, PCDHAC2, HSPA1L, SIAE, STX12, B3GNT7, C6…	234	11992	19113	1.13746	0.966945	0.818188	5.69676
GOTERM_CC_FAT	GO:0030659~cytoplasmic vesicle membrane	8	3.37553	0.00384319	SLC17A7, SYT1, KIF1B, CD36, LDLR, ULK1, COPB1, ATP6V1G2	184	139	12782	3.99812	0.651829	0.0779525	4.94777
GOTERM_CC_FAT	GO:0012505~endomembrane system	22	9.2827	0.00400774	GALNT2, SYT1, PIGZ, LDLR, HMGCR, CYP51A1, SNUPN, ATP6V1G2, SREBF2, SLC17A7, EDNRA, CYP4A11, NPC1, TRAM2, KIF1B, CD36, GCOM1, ULK1, SQLE, COPB1, TMPO, GOSR1	184	782	12782	1.95433	0.667238	0.0755856	5.15448
GOTERM_BP_FAT	GO:0050878~regulation of body fluid levels	8	3.37553	0.00420849	CD36, F5, STXBP1, TFPI, F8, HSD11B2, F9, SHH	195	141	13528	3.93613	0.999564	0.27563	6.92653
GOTERM_CC_FAT	GO:0005615~extracellular space	20	8.43882	0.00436394	IL4, LDLR, KL, IL18, F8, IGF1, MFGE8, MMP13, MMP2, AGER, SHH, F5, SERPINF1, ANG, TFPI, PCSK9, LOXL2, THPO, IL2, SPP1	184	685	12782	2.02825	0.698304	0.0767813	5.60052
GOTERM_BP_FAT	GO:0006897~endocytosis	10	4.21941	0.00449269	NPC1, CD36, LDLR, ULK1, STXBP1, RIN1, MFGE8, EHD1, LRP5, CLCN5	195	220	13528	3.15338	0.999742	0.28144	7.37762
GOTERM_BP_FAT	GO:0010324~membrane invagination	10	4.21941	0.00449269	NPC1, CD36, LDLR, ULK1, STXBP1, RIN1, MFGE8, EHD1, LRP5, CLCN5	195	220	13528	3.15338	0.999742	0.28144	7.37762
GOTERM_BP_FAT	GO:0007599~hemostasis	7	2.95359	0.00459623	CD36, F5, STXBP1, TFPI, F8, F9, SHH	195	108	13528	4.49649	0.999787	0.277571	7.54145
GOTERM_BP_FAT	GO:0030299~intestinal cholesterol absorption	3	1.26582	0.00541223	ABCG5, LDLR, AKR1C1	195	8	13528	26.0154	0.999953	0.308457	8.82306
GOTERM_BP_FAT	GO:0032102~negative regulation of response to external stimulus	5	2.1097	0.00564476	NPC1, SERPINF1, CALCRL, SPP1, IL2	195	50	13528	6.93744	0.999969	0.309943	9.1852
GOTERM_BP_FAT	GO:0051052~regulation of DNA metabolic process	7	2.95359	0.00597123	STAT6, IL4, HCRT, IGF1, TTF1, SHC1, IL2	195	114	13528	4.25983	0.999983	0.315432	9.69135
GOTERM_CC_FAT	GO:0012506~vesicle membrane	8	3.37553	0.00602558	SLC17A7, SYT1, KIF1B, CD36, LDLR, ULK1, COPB1, ATP6V1G2	184	151	12782	3.68039	0.809099	0.0983241	7.6557
GOTERM_BP_FAT	GO:0055088~lipid homeostasis	5	2.1097	0.00605773	NPC1, ABCG5, LDLR, PCSK9, AKR1C1	195	51	13528	6.80141	0.999986	0.31041	9.82501
GOTERM_CC_FAT	GO:0000267~cell fraction	27	11.3924	0.00619428	HMGCR, CYP51A1, SLC6A4, PCDHAC2, AIP, GSTM3, AGPAT6, SLC23A2, MAP3K1, PLCB1, GPD1, STX3, KL, VPS41, POR, SREBF2, SLC17A7, CYP4A11, ABCG5, CD36, SQLE, ULK1, PSEN2, HSD11B2, ABCC1, SLC9A1, DUSP6	184	1083	12782	1.73187	0.817774	0.0952962	7.86203
GOTERM_BP_FAT	GO:0001503~ossification	7	2.95359	0.00622666	CYP27B1, FHL2, IGF1, MMP13, MMP2, SHH, SPP1	195	115	13528	4.22279	0.999989	0.309079	10.0855
GOTERM_BP_FAT	GO:0009725~response to hormone stimulus	13	5.48523	0.00670487	LDLR, FHL2, MFGE8, MMP13, SHH, SREBF2, GSTM3, CYP27B1, ANG, PCSK9, HSD11B2, SHC1, SPP1	195	367	13528	2.4574	0.999996	0.320078	10.8191
GOTERM_BP_FAT	GO:0006836~neurotransmitter transport	6	2.53165	0.00677997	SLC17A7, SYT1, CPLX2, STX3, SLC6A4, PARK2	195	83	13528	5.01501	0.999996	0.314969	10.9338
GOTERM_BP_FAT	GO:0045911~positive regulation of DNA recombination	3	1.26582	0.00689319	STAT6, IL4, IL2	195	9	13528	23.1248	0.999997	0.311553	11.1064
GOTERM_BP_FAT	GO:0045830~positive regulation of isotype switching	3	1.26582	0.00689319	STAT6, IL4, IL2	195	9	13528	23.1248	0.999997	0.311553	11.1064
GOTERM_BP_FAT	GO:0042104~positive regulation of activated T cell proliferation	3	1.26582	0.00689319	IL4, IL18, IL2	195	9	13528	23.1248	0.999997	0.311553	11.1064
SP_PIR_KEYWORDS	membrane	95	40.0844	0.00699412	SYT1, SLC5A5, LDLR, HMGCR, ATL3, SLC6A4, ARHGAP17, FCRL5, MMP2, HLA-DMA, TMEM178, SHH, FRMD3, EDNRA, SEZ6L2, AGPAT6, AGTR2, PTGIS, CHRNA9, CEACAM19, SLC23A2, COPB1, TMUB1, CALCRL, DNAJC19, TMEM14A, SLC4A5, IRS4, GPR97, PIGZ, STX3, STXBP1, MFGE8, PCDHGB3, HERC1, YIF1A, POR, HLA-DQA1, NPC1, CD36, CHRM3, GPR55, SQLE, TMEM106A, PSEN2, RIN1, GPR50, GBP3, SC5DL, KIR3DL1, GPR182, GALNT2, OR1C1, GALNT7, …	234	6256	19235	1.24825	0.922292	0.400081	9.2038
GOTERM_BP_FAT	GO:0045944~positive regulation of transcription from RNA polymerase II promoter	13	5.48523	0.00722094	IL4, KLF6, ONECUT2, TTF1, IGF1, PAX3, SHH, SREBF2, STAT6, TNFRSF1A, MAP3K1, ARHGEF10L, IL2	195	371	13528	2.43091	0.999998	0.316109	11.6045
GOTERM_BP_FAT	GO:0006694~steroid biosynthetic process	6	2.53165	0.00748656	CYP27B1, HMGCR, CYP51A1, SQLE, HSD11B2, SC5DL	195	85	13528	4.89701	0.999999	0.318216	12.0061
SP_PIR_KEYWORDS	Secreted	33	13.9241	0.0075382	GALNT2, TNFRSF25, OBP2A, IL18, MMP2, SHH, PCDHAC2, TNFRSF1A, ADCK1, ANG, SERPINA5, EMID2, PCSK9, LOXL2, THPO, SPP1, IL4, MATN3, HAPLN4, ABHD15, KL, F8, F9, IGF1, MFGE8, MMP13, AGER, CST9, SERPINF1, F5, TFPI, LIPI, IL2	234	1689	19235	1.60606	0.936346	0.368116	9.88578
BIOCARTA	h_il18Pathway:IL 18 Signaling Pathway	3	1.26582	0.00826226	IL18, CASP1, IL2	44	5	1437	19.5955	0.642556	0.642556	9.13581
GOTERM_CC_FAT	GO:0031091~platelet alpha granule	5	2.1097	0.00836716	CD36, F5, STXBP1, F8, IGF1	184	56	12782	6.20245	0.899966	0.120061	10.4817
GOTERM_BP_FAT	GO:0051054~positive regulation of DNA metabolic process	5	2.1097	0.00842453	STAT6, IL4, IGF1, SHC1, IL2	195	56	13528	6.19414	1	0.342678	13.4108
GOTERM_BP_FAT	GO:0042523~positive regulation of tyrosine phosphorylation of Stat5 protein	3	1.26582	0.0085356	IL4, IGF1, IL2	195	10	13528	20.8123	1	0.338965	13.5758
GOTERM_BP_FAT	GO:0044241~lipid digestion	3	1.26582	0.0085356	ABCG5, LDLR, AKR1C1	195	10	13528	20.8123	1	0.338965	13.5758
GOTERM_BP_FAT	GO:0060348~bone development	7	2.95359	0.00856469	CYP27B1, FHL2, IGF1, MMP13, MMP2, SHH, SPP1	195	123	13528	3.94813	1	0.332833	13.6189
SP_PIR_KEYWORDS	oxidoreductase	15	6.32911	0.00881947	GPD1, ADHFE1, HMGCR, CYP51A1, ADH7, BBOX1, POR, CYP4A11, CYP27B1, SQLE, HSD11B2, LOXL2, SARDH, AKR1C1, SC5DL	234	562	19235	2.19397	0.960225	0.369124	11.4731
GOTERM_BP_FAT	GO:0045893~positive regulation of transcription, DNA-dependent	15	6.32911	0.00889352	IL4, KLF6, ONECUT2, FHL2, TTF1, IGF1, PAX3, SHH, SREBF2, STAT6, TNFRSF1A, PSMC5, MAP3K1, ARHGEF10L, IL2	195	477	13528	2.18158	1	0.336227	14.1053
GOTERM_BP_FAT	GO:0051254~positive regulation of RNA metabolic process	15	6.32911	0.00952781	IL4, KLF6, ONECUT2, FHL2, TTF1, IGF1, PAX3, SHH, SREBF2, STAT6, TNFRSF1A, PSMC5, MAP3K1, ARHGEF10L, IL2	195	481	13528	2.16344	1	0.348496	15.0361
GOTERM_CC_FAT	GO:0030139~endocytic vesicle	5	2.1097	0.0100314	SYT1, STX12, LDLR, EHD1, CD2AP	184	59	12782	5.88707	0.936866	0.135319	12.4415
SP_PIR_KEYWORDS	neurotransmitter transport	4	1.68776	0.010067	SLC17A7, CPLX2, STX3, SLC6A4	234	37	19235	8.88658	0.974851	0.368948	12.9936
GOTERM_BP_FAT	GO:0031399~regulation of protein modification process	11	4.64135	0.0101778	EDNRA, IL4, MAP4K5, PSMC5, PSMC4, MAP3K1, PSEN2, IGF1, PSMD4, PSMD7, IL2	195	295	13528	2.58684	1	0.360426	15.9802
GOTERM_BP_FAT	GO:0030308~negative regulation of cell growth	6	2.53165	0.0103625	AGTR2, CYP27B1, CCDC85B, ULK1, IP6K2, SPP1	195	92	13528	4.52441	1	0.358869	16.2466
GOTERM_CC_FAT	GO:0005886~plasma membrane	70	29.5359	0.0103825	SYT1, SLC5A5, LDLR, FERMT2, SLC6A4, ARHGAP17, FCRL5, HLA-DMA, CD2AP, MMP2, SHH, EDNRA, SEZ6L2, AGTR2, CHRNA9, SLC23A2, COPB1, SHC1, CALCRL, SLC4A5, IRS4, GPR97, STX3, ARHGEF7, F8, STXBP1, F9, MFGE8, MYH6, PCDHGB3, HLA-DQA1, NPC1, CD36, CHRM3, GPR55, F5, PSEN2, TFPI, RIN1, GPR50, KIR3DL1, GPR182, HCRT, OR1C1, TNFRSF25, FHL2, PCDHAC2, TNFRSF1A, PCSK9, MC3R, EHD1, VPS18, KL, CACNA1I, SHANK2, AGER, C…	184	3777	12782	1.28745	0.942713	0.133232	12.8498
GOTERM_CC_FAT	GO:0005887~integral to plasma membrane	28	11.8143	0.010679	LDLR, TNFRSF25, SLC6A4, PCDHAC2, EDNRA, TNFRSF1A, AGTR2, CHRNA9, SLC23A2, CALCRL, MC3R, KL, AGER, HLA-DQA1, KCNJ5, SLC25A11, NPC1, CD36, GPR55, CHRM3, SLC7A1, PSEN2, SCN4B, GPR50, ABCC1, PERP, KIR3DL1, CLCN5	184	1188	12782	1.63728	0.947228	0.130715	13.1932
GOTERM_BP_FAT	GO:0031329~regulation of cellular catabolic process	5	2.1097	0.0113276	NPC1, ULK1, PCSK9, IGF1, SHH	195	61	13528	5.68642	1	0.378183	17.626
GOTERM_BP_FAT	GO:0010604~positive regulation of macromolecule metabolic process	22	9.2827	0.0113564	IL4, KLF6, ONECUT2, FHL2, TTF1, IGF1, PAX3, SHH, SREBF2, EDNRA, STAT6, TNFRSF1A, PSMC5, PSMC4, MAP3K1, PCSK9, SHC1, PSMD4, IFT88, PSMD7, ARHGEF10L, IL2	195	857	13528	1.78091	1	0.372329	17.6668
OMIM_DISEASE	Common variants at 30 loci contribute to polygenic dyslipidemia	5	2.1097	0.0115908	GALNT2, LDLR, HMGCR, PCSK9, MMAB	74	45	3671	5.51201	0.853926	0.853926	13.1957
GOTERM_MF_FAT	GO:0042802~identical protein binding	18	7.59494	0.0121817	GPD1, SYT1, HMGCR, ATL3, SLC6A4, RUNX1T1, STXBP1, FHL2, MYH6, HOOK3, MOAP1, GLUL, GSTM3, MAP3K1, GSTK1, CTSE, PCSK9, THAP11	190	640	12983	1.92183	0.998186	0.998186	16.2415
GOTERM_CC_FAT	GO:0030897~HOPS complex	3	1.26582	0.0122438	VPS18, VPS41, HOOK3	184	12	12782	17.3668	0.965799	0.142241	14.9853
GOTERM_BP_FAT	GO:0046006~regulation of activated T cell proliferation	3	1.26582	0.0122854	IL4, IL18, IL2	195	12	13528	17.3436	1	0.389278	18.9737
BIOCARTA	h_41bbPathway:The 4-1BB-dependent immune response	4	1.68776	0.0126697	IL4, MAP4K5, MAP3K1, IL2	44	17	1437	7.68449	0.794248	0.546402	13.6911
SP_PIR_KEYWORDS	Sodium	6	2.53165	0.0135298	SLC17A7, SLC5A5, SLC23A2, SCN4B, SLC9A1, SLC4A5	234	116	19235	4.25177	0.992976	0.423594	17.0883
SP_PIR_KEYWORDS	Sodium transport	6	2.53165	0.0135298	SLC17A7, SLC5A5, SLC23A2, SCN4B, SLC9A1, SLC4A5	234	116	19235	4.25177	0.992976	0.423594	17.0883
GOTERM_BP_FAT	GO:0016126~sterol biosynthetic process	4	1.68776	0.0135687	HMGCR, CYP51A1, SQLE, SC5DL	195	35	13528	7.9285	1	0.413384	20.747
GOTERM_BP_FAT	GO:0045792~negative regulation of cell size	6	2.53165	0.0139172	AGTR2, CYP27B1, CCDC85B, ULK1, IP6K2, SPP1	195	99	13528	4.20451	1	0.414788	21.2222
GOTERM_BP_FAT	GO:0009719~response to endogenous stimulus	13	5.48523	0.0139684	LDLR, FHL2, MFGE8, MMP13, SHH, SREBF2, GSTM3, CYP27B1, ANG, PCSK9, HSD11B2, SHC1, SPP1	195	405	13528	2.22683	1	0.409503	21.2918
GOTERM_CC_FAT	GO:0031226~intrinsic to plasma membrane	28	11.8143	0.0140671	LDLR, TNFRSF25, SLC6A4, PCDHAC2, EDNRA, TNFRSF1A, AGTR2, CHRNA9, SLC23A2, CALCRL, MC3R, KL, AGER, HLA-DQA1, KCNJ5, SLC25A11, NPC1, CD36, GPR55, CHRM3, SLC7A1, PSEN2, SCN4B, GPR50, ABCC1, PERP, KIR3DL1, CLCN5	184	1215	12782	1.60089	0.979385	0.155298	17.0303
COG_ONTOLOGY	Secondary metabolites biosynthesis, transport, and catabolism	5	2.1097	0.0142671	CYP4A11, CYP27B1, PTGIS, F5, CYP51A1	30	65	1950	5	0.170397	0.170397	9.07521
GOTERM_BP_FAT	GO:0042522~regulation of tyrosine phosphorylation of Stat5 protein	3	1.26582	0.0143832	IL4, IGF1, IL2	195	13	13528	16.0095	1	0.412394	21.8535
GOTERM_BP_FAT	GO:0045191~regulation of isotype switching	3	1.26582	0.0143832	STAT6, IL4, IL2	195	13	13528	16.0095	1	0.412394	21.8535
GOTERM_BP_FAT	GO:0048585~negative regulation of response to stimulus	6	2.53165	0.0144842	STAT6, NPC1, SERPINF1, CALCRL, SPP1, IL2	195	100	13528	4.16246	1	0.40842	21.9896
GOTERM_BP_FAT	GO:0007205~activation of protein kinase C activity by G-protein coupled receptor protein signaling pathway	4	1.68776	0.0146489	EDNRA, HCRT, CISH, IL2	195	36	13528	7.70826	1	0.405932	22.2113
GOTERM_CC_FAT	GO:0030141~secretory granule	8	3.37553	0.0149759	HCRT, SYT1, CD36, STX3, F5, STXBP1, F8, IGF1	184	180	12782	3.08744	0.983988	0.158247	18.0326
GOTERM_BP_FAT	GO:0021700~developmental maturation	6	2.53165	0.0150665	CDKN1C, AGPAT6, ANG, PSEN2, STXBP1, MMP2	195	101	13528	4.12125	1	0.408805	22.7704
GOTERM_BP_FAT	GO:0051050~positive regulation of transport	9	3.79747	0.0151669	EDNRA, HCRT, ANG, PCSK9, MFGE8, CASP1, PDZK1, SHH, IL2	195	223	13528	2.79986	1	0.405089	22.9044
SP_PIR_KEYWORDS	membrane trafficking	3	1.26582	0.0156782	SYT1, CPLX2, COPB1	234	16	19235	15.4127	0.996824	0.437411	19.538
SP_PIR_KEYWORDS	blood coagulation	4	1.68776	0.0161325	F5, TFPI, F8, F9	234	44	19235	7.4728	0.997315	0.416198	20.0475
SP_PIR_KEYWORDS	pharmaceutical	4	1.68776	0.0161325	F8, F9, TMPO, IL2	234	44	19235	7.4728	0.997315	0.416198	20.0475
GOTERM_BP_FAT	GO:0008284~positive regulation of cell proliferation	13	5.48523	0.0163387	IL4, IL18, IGF1, MFGE8, PAX3, AGER, SHH, ANG, SHC1, CALCRL, THPO, IL2, LRP5	195	414	13528	2.17842	1	0.422832	24.4509
GOTERM_BP_FAT	GO:0044265~cellular macromolecule catabolic process	19	8.01688	0.0164772	EIF2C1, LDLR, UFC1, HSPA1A, UBOX5, PARK2, HERC1, CD2AP, CISH, SUMO4, PSMC5, CD36, PSMC4, MAP3K1, PSEN2, PCSK9, UBD, PSMD4, PSMD7	195	725	13528	1.81809	1	0.419822	24.6317
GOTERM_BP_FAT	GO:0043627~response to estrogen stimulus	6	2.53165	0.0175519	GSTM3, CYP27B1, LDLR, MFGE8, MMP13, SHH	195	105	13528	3.96425	1	0.434512	26.0213
GOTERM_MF_FAT	GO:0005507~copper ion binding	5	2.1097	0.018044	F5, ANG, F8, LOXL2, MT1F	190	69	12983	4.95156	0.999915	0.990802	23.1491
GOTERM_BP_FAT	GO:0031401~positive regulation of protein modification process	8	3.37553	0.0182876	EDNRA, IL4, PSMC5, PSMC4, IGF1, PSMD4, PSMD7, IL2	195	187	13528	2.96789	1	0.442303	26.9585
GOTERM_BP_FAT	GO:0043086~negative regulation of catalytic activity	10	4.21941	0.0185557	CDKN1C, CYP27B1, PSMC5, PSMC4, HMGCR, RGS3, PCSK9, PSMD4, PSMD7, DUSP6	195	277	13528	2.50449	1	0.441519	27.2972
GOTERM_CC_FAT	GO:0005783~endoplasmic reticulum	23	9.70464	0.0190157	HCRT, PIGZ, HMGCR, CYP51A1, ATL3, HSPA1A, HLA-DMA, YIF1A, POR, SHH, SREBF2, SEZ6L2, CYP4A11, AGPAT6, NPC1, TRAM2, PTGIS, SQLE, EMID2, PSEN2, PCSK9, HSD11B2, SC5DL	184	960	12782	1.66432	0.994807	0.189756	22.3537
GOTERM_CC_FAT	GO:0044421~extracellular region part	23	9.70464	0.0190157	IL4, MATN3, HAPLN4, LDLR, KL, IL18, F8, IGF1, MFGE8, MMP13, MMP2, AGER, SHH, F5, SERPINF1, ANG, EMID2, TFPI, PCSK9, LOXL2, THPO, IL2, SPP1	184	960	12782	1.66432	0.994807	0.189756	22.3537
OMIM_DISEASE	Newly identified loci that influence lipid concentrations and risk of coronary artery disease	4	1.68776	0.0190329	GALNT2, LDLR, PCSK9, MMAB	74	29	3671	6.8425	0.958026	0.795124	20.8048
GOTERM_BP_FAT	GO:0032270~positive regulation of cellular protein metabolic process	9	3.79747	0.0192324	EDNRA, IL4, PSMC5, PSMC4, IGF1, PSMD4, PSMD7, IFT88, IL2	195	233	13528	2.6797	1	0.447842	28.1458
SP_PIR_KEYWORDS	steroid metabolism	4	1.68776	0.0203409	LDLR, PCSK9, SULT1A2, SREBF2	234	48	19235	6.85007	0.999436	0.463865	24.6258
GOTERM_BP_FAT	GO:0009611~response to wounding	15	6.32911	0.0205564	KLF6, KL, STXBP1, F8, IGF1, F9, AGER, SHH, TNFRSF1A, CD36, F5, MAP3K1, TFPI, MGLL, SPP1	195	530	13528	1.96343	1	0.464643	29.779
GOTERM_CC_FAT	GO:0030662~coated vesicle membrane	5	2.1097	0.0205781	SLC17A7, SYT1, LDLR, COPB1, ATP6V1G2	184	73	12782	4.75804	0.996645	0.196778	23.9676
GOTERM_BP_FAT	GO:0048545~response to steroid hormone stimulus	8	3.37553	0.0207915	GSTM3, CYP27B1, LDLR, HSD11B2, MFGE8, MMP13, SHH, SPP1	195	192	13528	2.8906	1	0.463049	30.0653
GOTERM_BP_FAT	GO:0045926~negative regulation of growth	6	2.53165	0.0210222	AGTR2, CYP27B1, CCDC85B, ULK1, IP6K2, SPP1	195	110	13528	3.78406	1	0.461431	30.3452
SP_PIR_KEYWORDS	duplication	8	3.37553	0.0213283	TNFRSF1A, SLC25A11, SYT1, F5, LDLR, TFPI, F8, ABCC1	234	228	19235	2.88424	0.999609	0.45319	25.6642
GOTERM_BP_FAT	GO:0050892~intestinal absorption	3	1.26582	0.0215143	ABCG5, LDLR, AKR1C1	195	16	13528	13.0077	1	0.463982	30.9388
UP_SEQ_FEATURE	transmembrane region	75	31.6456	0.0215627	SYT1, SLC5A5, LDLR, HMGCR, ATL3, SLC6A4, FCRL5, HLA-DMA, TMEM178, FRMD3, EDNRA, SEZ6L2, AGPAT6, AGTR2, PTGIS, CHRNA9, CEACAM19, SLC23A2, TMUB1, CALCRL, DNAJC19, TMEM14A, SLC4A5, GPR97, PIGZ, STX3, PCDHGB3, YIF1A, HLA-DQA1, NPC1, CD36, CHRM3, GPR55, SQLE, TMEM106A, PSEN2, GPR50, GBP3, KIR3DL1, SC5DL, GPR182, GALNT2, OR1C1, GALNT7, CYP51A1, TNFRSF25, CDKAL1, PCDHAC2, TPCN1, TNFRSF1A, TRAM2, STX12, …	234	4911	19113	1.2474	1	0.998627	28.8318
GOTERM_BP_FAT	GO:0055114~oxidation reduction	17	7.173	0.0215916	GPD1, ADHFE1, HMGCR, CYP51A1, F8, ADH7, BBOX1, POR, CYP4A11, CYP27B1, F5, SQLE, HSD11B2, LOXL2, SARDH, AKR1C1, SC5DL	195	639	13528	1.84564	1	0.46002	31.0316
GOTERM_BP_FAT	GO:0001558~regulation of cell growth	8	3.37553	0.021873	AGTR2, CYP27B1, CCDC85B, ULK1, CISH, IP6K2, SPP1, IL2	195	194	13528	2.8608	1	0.459297	31.3684
GOTERM_BP_FAT	GO:0001649~osteoblast differentiation	4	1.68776	0.0221301	FHL2, IGF1, SHH, SPP1	195	42	13528	6.60708	1	0.458227	31.6748
GOTERM_BP_FAT	GO:0051173~positive regulation of nitrogen compound metabolic process	17	7.173	0.0230193	IL4, KLF6, ONECUT2, FHL2, TTF1, IGF1, PAX3, SHH, SREBF2, STAT6, TNFRSF1A, AGTR2, PSMC5, MAP3K1, SHC1, ARHGEF10L, IL2	195	644	13528	1.83131	1	0.466579	32.7246
INTERPRO	IPR000626:Ubiquitin	4	1.68776	0.0232805	UBD, TMUB1, PARK2, SUMO4	223	46	16659	6.496	0.999997	0.999997	29.0027
GOTERM_BP_FAT	GO:0050727~regulation of inflammatory response	5	2.1097	0.0236227	EDNRA, TNFRSF1A, SERPINF1, CALCRL, IL2	195	76	13528	4.5641	1	0.47047	33.4283
SMART	SM00213:UBQ	4	1.68776	0.023627	UBD, TMUB1, PARK2, SUMO4	123	46	9079	6.41852	0.949653	0.949653	24.157
SP_PIR_KEYWORDS	polymorphism	156	65.8228	0.0239366	HMGCR, OBP2A, SLC6A4, MMP2, CD2AP, CLYBL, AIP, HOOK3, TRIM47, GSTM3, AGTR2, PTGIS, CHRNA9, GCOM1, SULT1A2, SLC4A5, TMEM14A, IRS4, MATN3, HKDC1, CCDC135, F8, F9, MFGE8, VPS41, MYH6, POR, HLA-DQA1, MKS1, NPC1, MAP4K5, CD36, CST9, SERPINF1, F5, GPR55, MED15, CNTROB, TFPI, HSD11B2, GPR50, GBP3, KIR3DL1, ADHFE1, CYP51A1, HSPA1A, ORAOV1, FHDC1, PCDHAC2, HSPA1L, SIAE, STX12, B3GNT7, C6ORF70, EIF3J, ARHG…	234	11550	19235	1.11025	0.999852	0.467366	28.3437
GOTERM_BP_FAT	GO:0051247~positive regulation of protein metabolic process	9	3.79747	0.024037	EDNRA, IL4, PSMC5, PSMC4, IGF1, PSMD4, PSMD7, IFT88, IL2	195	243	13528	2.56942	1	0.471551	33.9075
SP_PIR_KEYWORDS	hemophilia	2	0.843882	0.0240806	F8, F9	234	2	19235	82.2009	0.99986	0.446507	28.489
GOTERM_BP_FAT	GO:0032147~activation of protein kinase activity	6	2.53165	0.0241	EDNRA, HCRT, ANG, MAP3K1, CISH, IL2	195	114	13528	3.65128	1	0.467672	33.9801
GOTERM_BP_FAT	GO:0051240~positive regulation of multicellular organismal process	9	3.79747	0.0242394	HCRT, AGTR2, CHRM3, KL, IL18, PSEN2, CASP1, SHH, SPP1	195	244	13528	2.55889	1	0.464942	34.1404
UP_SEQ_FEATURE	mutagenesis site	36	15.1899	0.0245136	LDLR, TNFRSF25, CCDC85B, ATL3, UFC1, ARHGAP17, SHH, STAT6, MOAP1, ANG, PCSK9, CASP1, KCNE3, AKR1C1, HMGCL, IRS4, SSRP1, SNUPN, RUNX1T1, PARK2, SREBF2, CYP4A11, NPC1, MAP4K5, MED15, CHRM3, PSEN2, TFPI, CTSE, RIN1, HSD11B2, LIPI, ABCC1, CPSF2, SLC9A1, CLCN5	234	2045	19113	1.43788	1	0.996403	32.1081
SP_PIR_KEYWORDS	transmembrane	75	31.6456	0.0247008	SYT1, SLC5A5, LDLR, HMGCR, ATL3, SLC6A4, FCRL5, HLA-DMA, TMEM178, FRMD3, EDNRA, SEZ6L2, AGPAT6, AGTR2, PTGIS, CHRNA9, CEACAM19, SLC23A2, TMUB1, CALCRL, DNAJC19, TMEM14A, SLC4A5, GPR97, PIGZ, STX3, PCDHGB3, YIF1A, HLA-DQA1, NPC1, CD36, CHRM3, GPR55, SQLE, TMEM106A, PSEN2, GPR50, GBP3, KIR3DL1, SC5DL, GPR182, GALNT2, OR1C1, GALNT7, CYP51A1, TNFRSF25, CDKAL1, PCDHAC2, TPCN1, TNFRSF1A, TRAM2, STX12, …	234	4973	19235	1.23971	0.999889	0.433909	29.1117
GOTERM_BP_FAT	GO:0040008~regulation of growth	11	4.64135	0.0253447	AGTR2, AGPAT6, CYP27B1, CCDC85B, ULK1, IGF1, SHC1, CISH, IP6K2, SPP1, IL2	195	341	13528	2.23788	1	0.475496	35.3987
UP_SEQ_FEATURE	glycosylation site:O-linked (GalNAc...)	5	2.1097	0.0261406	TFPI, F9, THPO, SPP1, IL2	234	92	19113	4.4391	1	0.991811	33.8536
SP_PIR_KEYWORDS	dimer	3	1.26582	0.0263725	SYT1, GSTM3, ADH7	234	21	19235	11.743	0.99994	0.435752	30.765
UP_SEQ_FEATURE	metal ion-binding site:Calcium 3; via carbonyl oxygen	3	1.26582	0.0266846	SYT1, MMP13, MMP2	234	21	19113	11.6685	1	0.983238	34.4278
GOTERM_BP_FAT	GO:0010469~regulation of receptor activity	3	1.26582	0.0269227	PSEN2, PCSK9, SHC1	195	18	13528	11.5624	1	0.491739	37.1559
GOTERM_BP_FAT	GO:0046907~intracellular transport	17	7.173	0.0270669	STX3, SNUPN, ATL3, VPS41, TIMM13, MYH6, AIP, HOOK3, NPC1, STX12, KIF1B, COPB1, PCSK9, SYTL5, GOSR1, EHD1, DNAJC19	195	657	13528	1.79507	1	0.488989	37.3143
SP_PIR_KEYWORDS	endoplasmic reticulum	16	6.75105	0.027427	HCRT, PIGZ, HMGCR, CYP51A1, ATL3, YIF1A, POR, SREBF2, SEZ6L2, CYP4A11, AGPAT6, PTGIS, SQLE, PSEN2, HSD11B2, SC5DL	234	713	19235	1.84462	0.99996	0.430151	31.7894
SP_PIR_KEYWORDS	signal	52	21.9409	0.0279797	LDLR, OBP2A, HLA-DMA, MMP2, FCRL5, SHH, TMEM178, EDNRA, SEZ6L2, ADCK1, AGPAT6, CHRNA9, GCOM1, CEACAM19, ANG, SERPINA5, EMID2, CALCRL, LOXL2, GPR97, MATN3, F8, F9, MFGE8, PCDHGB3, MMP13, HLA-DQA1, NPC1, CST9, F5, SERPINF1, TFPI, CTSE, KIR3DL1, HCRT, TNFRSF25, PCDHAC2, TNFRSF1A, SIAE, PCSK9, THPO, SPP1, IL4, HAPLN4, ABHD15, KL, IGF1, AGER, SCN4B, LIPI, IL2, LRP5	234	3250	19235	1.31521	0.999967	0.419389	32.3208
GOTERM_BP_FAT	GO:0048660~regulation of smooth muscle cell proliferation	4	1.68776	0.0280761	ANG, IGF1, CALCRL, AGER	195	46	13528	6.03255	1	0.497213	38.4119
GOTERM_BP_FAT	GO:0010810~regulation of cell-substrate adhesion	4	1.68776	0.0280761	CD36, EMID2, ONECUT2, SPP1	195	46	13528	6.03255	1	0.497213	38.4119
GOTERM_MF_FAT	GO:0031402~sodium ion binding	6	2.53165	0.0280996	SLC17A7, SLC5A5, SLC23A2, SCN4B, SLC9A1, SLC4A5	190	117	12983	3.50418	1	0.9925	33.7772
GOTERM_BP_FAT	GO:0006812~cation transport	15	6.32911	0.0282473	SLC5A5, CACNA1I, ATP6V1G2, TPCN1, SLC17A7, KCNJ5, CYP27B1, CHRNA9, SLC23A2, PSEN2, SCN4B, PDZK1, KCNE3, SLC9A1, SLC4A5	195	553	13528	1.88176	1	0.494828	38.5962
GOTERM_BP_FAT	GO:0031400~negative regulation of protein modification process	6	2.53165	0.0283374	PSMC5, PSMC4, PSEN2, PSMD4, PSMD7, IL2	195	119	13528	3.49787	1	0.491497	38.6931
GOTERM_BP_FAT	GO:0015993~molecular hydrogen transport	2	0.843882	0.0284766	ADHFE1, SLC23A2	195	2	13528	69.3744	1	0.488829	38.8424
GOTERM_BP_FAT	GO:0048670~regulation of collateral sprouting	2	0.843882	0.0284766	ULK1, SPP1	195	2	13528	69.3744	1	0.488829	38.8424
GOTERM_BP_FAT	GO:0048671~negative regulation of collateral sprouting	2	0.843882	0.0284766	ULK1, SPP1	195	2	13528	69.3744	1	0.488829	38.8424
GOTERM_BP_FAT	GO:0048295~positive regulation of isotype switching to IgE isotypes	2	0.843882	0.0284766	STAT6, IL4	195	2	13528	69.3744	1	0.488829	38.8424
KEGG_PATHWAY	hsa05330:Allograft rejection	4	1.68776	0.0289076	IL4, HLA-DMA, HLA-DQA1, IL2	96	36	5085	5.88542	0.963655	0.809356	28.3275
OMIM_DISEASE	Six new loci associated with blood low-density lipoprotein cholesterol, high-density lipoprotein cholesterol or triglycerides in humans	4	1.68776	0.0290493	GALNT2, LDLR, HMGCR, PCSK9	74	34	3671	5.83625	0.992281	0.802374	30.081
GOTERM_BP_FAT	GO:0046486~glycerolipid metabolic process	7	2.95359	0.029298	GPD1, AGPAT6, PIGZ, ANG, PCSK9, PLCB1, IP6K2	195	162	13528	2.99766	1	0.494427	39.7165
GOTERM_BP_FAT	GO:0008361~regulation of cell size	8	3.37553	0.0295234	AGTR2, CYP27B1, CCDC85B, ULK1, SLC9A1, IP6K2, SPP1, IL2	195	206	13528	2.69415	1	0.492827	39.9543
GOTERM_BP_FAT	GO:0033344~cholesterol efflux	3	1.26582	0.0298105	NPC1, ABCG5, STX12	195	19	13528	10.9538	1	0.491987	40.256
SP_PIR_KEYWORDS	proteasome	4	1.68776	0.0303963	PSMC5, PSMC4, PSMD4, PSMD7	234	56	19235	5.87149	0.999987	0.429815	34.5991
PIR_SUPERFAMILY	PIRSF000354:coagulation factors V/VIII	2	0.843882	0.0305919	F5, F8	115	2	7396	64.313	0.989931	0.989931	30.9377
UP_SEQ_FEATURE	signal peptide	52	21.9409	0.0310441	LDLR, OBP2A, HLA-DMA, MMP2, FCRL5, SHH, TMEM178, EDNRA, SEZ6L2, ADCK1, AGPAT6, CHRNA9, GCOM1, CEACAM19, ANG, SERPINA5, EMID2, CALCRL, LOXL2, GPR97, MATN3, F8, F9, MFGE8, PCDHGB3, MMP13, HLA-DQA1, NPC1, CST9, F5, SERPINF1, TFPI, CTSE, KIR3DL1, HCRT, TNFRSF25, PCDHAC2, TNFRSF1A, SIAE, PCSK9, THPO, SPP1, IL4, HAPLN4, ABHD15, KL, IGF1, AGER, SCN4B, LIPI, IL2, LRP5	234	3250	19113	1.30687	1	0.983197	38.8635
GOTERM_BP_FAT	GO:0051604~protein maturation	6	2.53165	0.0310929	PSEN2, PCSK9, CASP1, IFT88, SHH, AIP	195	122	13528	3.41185	1	0.502585	41.5859
GOTERM_BP_FAT	GO:0009057~macromolecule catabolic process	19	8.01688	0.0317411	EIF2C1, LDLR, UFC1, HSPA1A, UBOX5, PARK2, HERC1, CD2AP, CISH, SUMO4, PSMC5, CD36, PSMC4, MAP3K1, PSEN2, PCSK9, UBD, PSMD4, PSMD7	195	781	13528	1.68772	1	0.505711	42.2475
GOTERM_BP_FAT	GO:0006357~regulation of transcription from RNA polymerase II promoter	18	7.59494	0.0323205	IL4, KLF6, EHMT1, ONECUT2, FHL2, TTF1, IGF1, PAX3, SHH, SREBF2, CDKN1C, STAT6, TNFRSF1A, MED15, MAP3K1, TCEA2, ARHGEF10L, IL2	195	727	13528	1.71766	1	0.507995	42.8329
GOTERM_BP_FAT	GO:0045941~positive regulation of transcription	15	6.32911	0.032599	IL4, KLF6, ONECUT2, FHL2, TTF1, IGF1, PAX3, SHH, SREBF2, STAT6, TNFRSF1A, PSMC5, MAP3K1, ARHGEF10L, IL2	195	564	13528	1.84506	1	0.506959	43.1123
SP_PIR_KEYWORDS	phosphoprotein	103	43.4599	0.0338293	SYT1, CD2AP, MMP2, HOOK3, AIP, TRIM47, AGTR2, GCOM1, TMUB1, IRS4, MATN3, F9, POR, MAP4K5, GLUL, SERPINF1, F5, MED15, CNTROB, TFPI, HSPA1A, STX12, EIF3J, THAP11, ARHGEF10L, SPP1, EHMT1, CACNA1I, PPFIBP2, SHANK2, SREBF2, C9ORF142, CDKN1C, SLC25A11, ABCG5, PSMC4, ULK1, RGS3, TMPO, GNB2L1, PDZK1, SLC9A1, SLC5A5, LDLR, COPS3, ATL3, FERMT2, ARHGAP17, PHF20, COPS8, FCRL5, THADA, FRMD3, AGPAT6, ADCK1, SL…	234	7263	19235	1.16573	0.999996	0.449276	37.7136
SP_PIR_KEYWORDS	cardiac muscle	3	1.26582	0.0338513	FHL2, CDK5RAP3, MYH6	234	24	19235	10.2751	0.999996	0.434352	37.7331
SP_PIR_KEYWORDS	heart	3	1.26582	0.0338513	FHL2, CDK5RAP3, MYH6	234	24	19235	10.2751	0.999996	0.434352	37.7331
GOTERM_BP_FAT	GO:0044057~regulation of system process	10	4.21941	0.0342319	HCRT, AGTR2, ABCG5, CHRM3, PSEN2, STXBP1, MYH6, CALCRL, PARK2, IL2	195	309	13528	2.24512	1	0.520334	44.7247
GOTERM_BP_FAT	GO:0010605~negative regulation of macromolecule metabolic process	18	7.59494	0.0349302	HCRT, EIF2C1, EHMT1, CCDC85B, TTF1, PAX3, SHH, CDKN1C, HIC2, PSMC5, PSMC4, ANG, SERPINA5, PSEN2, PCSK9, PSMD4, PSMD7, IL2	195	734	13528	1.70128	1	0.523553	45.401
GOTERM_BP_FAT	GO:0045935~positive regulation of nucleobase, nucleoside, nucleotide and nucleic acid metabolic process	16	6.75105	0.035053	IL4, KLF6, ONECUT2, FHL2, TTF1, IGF1, PAX3, SHH, SREBF2, STAT6, TNFRSF1A, PSMC5, MAP3K1, SHC1, ARHGEF10L, IL2	195	624	13528	1.77883	1	0.520826	45.5191
SP_PIR_KEYWORDS	calcium	17	7.173	0.0354504	SYT1, GALNT2, GALNT7, CACNA1I, F8, F9, PCDHGB3, MMP2, CAPN3, MMP13, PCDHAC2, TPCN1, CHRNA9, F5, PCSK9, PLCB1, EHD1	234	803	19235	1.74024	0.999998	0.435168	39.136
KEGG_PATHWAY	hsa05332:Graft-versus-host disease	4	1.68776	0.035555	HLA-DMA, KIR3DL1, HLA-DQA1, IL2	96	39	5085	5.43269	0.983275	0.744268	33.7048
GOTERM_BP_FAT	GO:0030001~metal ion transport	13	5.48523	0.0358905	SLC5A5, CACNA1I, TPCN1, SLC17A7, KCNJ5, CYP27B1, CHRNA9, SLC23A2, PSEN2, SCN4B, KCNE3, SLC4A5, SLC9A1	195	465	13528	1.9395	1	0.525371	46.3184
GOTERM_BP_FAT	GO:0002064~epithelial cell development	3	1.26582	0.0359338	GSTM3, AGPAT6, ONECUT2	195	21	13528	9.91062	1	0.521901	46.3594
GOTERM_BP_FAT	GO:0046928~regulation of neurotransmitter secretion	3	1.26582	0.0359338	HCRT, STXBP1, PARK2	195	21	13528	9.91062	1	0.521901	46.3594
UP_SEQ_FEATURE	domain:F5/8 type A 2	2	0.843882	0.0361298	F5, F8	234	3	19113	54.453	1	0.984579	43.6829
UP_SEQ_FEATURE	repeat:Clathrin	2	0.843882	0.0361298	VPS18, VPS41	234	3	19113	54.453	1	0.984579	43.6829
UP_SEQ_FEATURE	domain:F5/8 type A 3	2	0.843882	0.0361298	F5, F8	234	3	19113	54.453	1	0.984579	43.6829
UP_SEQ_FEATURE	domain:F5/8 type A 1	2	0.843882	0.0361298	F5, F8	234	3	19113	54.453	1	0.984579	43.6829
GOTERM_BP_FAT	GO:0043193~positive regulation of gene-specific transcription	5	2.1097	0.0363543	IL4, PSMC5, MAP3K1, IGF1, ARHGEF10L	195	87	13528	3.98703	1	0.522227	46.7562
GOTERM_BP_FAT	GO:0035113~embryonic appendage morphogenesis	5	2.1097	0.0363543	PSEN2, MMP13, IFT88, SHH, LRP5	195	87	13528	3.98703	1	0.522227	46.7562
GOTERM_BP_FAT	GO:0060191~regulation of lipase activity	5	2.1097	0.0363543	EDNRA, HCRT, AGTR2, ANG, MC3R	195	87	13528	3.98703	1	0.522227	46.7562
GOTERM_BP_FAT	GO:0030326~embryonic limb morphogenesis	5	2.1097	0.0363543	PSEN2, MMP13, IFT88, SHH, LRP5	195	87	13528	3.98703	1	0.522227	46.7562
SP_PIR_KEYWORDS	sterol biosynthesis	3	1.26582	0.0365066	HMGCR, CYP51A1, SC5DL	234	25	19235	9.8641	0.999999	0.431096	40.0465
GOTERM_MF_FAT	GO:0005484~SNAP receptor activity	3	1.26582	0.0369262	STX12, STX3, GOSR1	190	21	12983	9.76165	1	0.992126	41.9619
UP_SEQ_FEATURE	site:Not glycosylated	3	1.26582	0.0369314	GALNT2, TFPI, SLC9A1	234	25	19113	9.80154	1	0.977457	44.4092
INTERPRO	IPR000421:Coagulation factor 5/8 type, C-terminal	3	1.26582	0.0372228	F5, F8, MFGE8	223	23	16659	9.744	1	0.999962	42.3968
GOTERM_CC_FAT	GO:0005768~endosome	10	4.21941	0.0375087	VPS18, NPC1, LDLR, CTSE, PCSK9, VPS41, CTNS, EHD1, HLA-DMA, CLCN5	184	315	12782	2.20531	0.999972	0.321565	39.5772
GOTERM_BP_FAT	GO:0031328~positive regulation of cellular biosynthetic process	17	7.173	0.0375686	IL4, KLF6, ONECUT2, FHL2, TTF1, IGF1, PAX3, SHH, SREBF2, STAT6, TNFRSF1A, AGTR2, PSMC5, MAP3K1, SHC1, ARHGEF10L, IL2	195	685	13528	1.7217	1	0.530251	47.8867
SMART	SM00231:FA58C	3	1.26582	0.0377005	F5, F8, MFGE8	123	23	9079	9.62778	0.991801	0.90945	35.8794
GOTERM_BP_FAT	GO:0001932~regulation of protein amino acid phosphorylation	7	2.95359	0.038526	EDNRA, IL4, MAP4K5, MAP3K1, PSEN2, IGF1, IL2	195	173	13528	2.80705	1	0.535572	48.7621
GOTERM_BP_FAT	GO:0006814~sodium ion transport	6	2.53165	0.0392425	SLC17A7, SLC5A5, SLC23A2, SCN4B, SLC9A1, SLC4A5	195	130	13528	3.20189	1	0.5385	49.4081
KEGG_PATHWAY	hsa04610:Complement and coagulation cascades	5	2.1097	0.0392938	F5, SERPINA5, TFPI, F8, F9	96	69	5085	3.83832	0.989217	0.677756	36.5651
UP_SEQ_FEATURE	topological domain:Cytoplasmic	53	22.3629	0.039436	SYT1, SLC5A5, LDLR, SLC6A4, ATL3, HLA-DMA, FCRL5, TMEM178, EDNRA, SEZ6L2, AGTR2, CHRNA9, CEACAM19, CALCRL, SLC4A5, GPR97, STX3, PCDHGB3, YIF1A, HLA-DQA1, CD36, GPR55, CHRM3, PSEN2, GPR50, KIR3DL1, GPR182, GALNT2, OR1C1, GALNT7, TNFRSF25, TPCN1, PCDHAC2, TNFRSF1A, STX12, B3GNT7, MC3R, KCNE3, KL, CACNA1I, AGER, SREBF2, KCNJ5, SLC17A7, ABCG5, SLC7A1, SCN4B, ABCC1, GOSR1, CTNS, SLC9A1, CLCN5, LRP5	234	3374	19113	1.28305	1	0.97399	46.6227
SP_PIR_KEYWORDS	zymogen	7	2.95359	0.0396795	F5, CTSE, PCSK9, F9, CASP1, MMP13, MMP2	234	206	19235	2.79323	1	0.4454	42.7061
GOTERM_CC_FAT	GO:0030665~clathrin coated vesicle membrane	4	1.68776	0.040128	SLC17A7, SYT1, LDLR, ATP6V1G2	184	53	12782	5.24282	0.999987	0.3302	41.7086
GOTERM_BP_FAT	GO:0010628~positive regulation of gene expression	15	6.32911	0.0402588	IL4, KLF6, ONECUT2, FHL2, TTF1, IGF1, PAX3, SHH, SREBF2, STAT6, TNFRSF1A, PSMC5, MAP3K1, ARHGEF10L, IL2	195	581	13528	1.79108	1	0.544085	50.3113
BIOCARTA	h_il4Pathway:IL 4 signaling pathway	3	1.26582	0.0405406	STAT6, IL4, SHC1	44	11	1437	8.90702	0.994094	0.819241	37.9912
SP_PIR_KEYWORDS	nadp	6	2.53165	0.0414192	CYP27B1, HMGCR, CYP51A1, AKR1C1, SC5DL, POR	234	156	19235	3.16157	1	0.446902	44.1176
GOTERM_BP_FAT	GO:0032535~regulation of cellular component size	9	3.79747	0.0417293	AGTR2, CYP27B1, CCDC85B, ULK1, MAP3K1, SLC9A1, IP6K2, SPP1, IL2	195	271	13528	2.30395	1	0.553519	51.5913
GOTERM_BP_FAT	GO:0007586~digestion	5	2.1097	0.0417968	ABCG5, LDLR, CHRM3, CTSE, AKR1C1	195	91	13528	3.81178	1	0.550424	51.6493
GOTERM_BP_FAT	GO:0045860~positive regulation of protein kinase activity	8	3.37553	0.0418375	EDNRA, HCRT, MAP4K5, ANG, MAP3K1, SHC1, CISH, IL2	195	223	13528	2.48877	1	0.547135	51.6842
GOTERM_BP_FAT	GO:0009891~positive regulation of biosynthetic process	17	7.173	0.041958	IL4, KLF6, ONECUT2, FHL2, TTF1, IGF1, PAX3, SHH, SREBF2, STAT6, TNFRSF1A, AGTR2, PSMC5, MAP3K1, SHC1, ARHGEF10L, IL2	195	695	13528	1.69693	1	0.544585	51.7875
GOTERM_CC_FAT	GO:0030426~growth cone	4	1.68776	0.0420552	STX3, ANG, ARHGEF7, RUFY3	184	54	12782	5.14573	0.999992	0.333654	43.2322
GOTERM_CC_FAT	GO:0030672~synaptic vesicle membrane	3	1.26582	0.0423602	SLC17A7, SYT1, ATP6V1G2	184	23	12782	9.06096	0.999993	0.326538	43.4699
GOTERM_BP_FAT	GO:0042531~positive regulation of tyrosine phosphorylation of STAT protein	3	1.26582	0.0424945	IL4, IGF1, IL2	195	23	13528	9.04883	1	0.545673	52.2451
UP_SEQ_FEATURE	region of interest:Linker	3	1.26582	0.0425323	HMGCR, TMPO, CAPN3	234	27	19113	9.0755	1	0.972229	49.2451
GOTERM_BP_FAT	GO:0008610~lipid biosynthetic process	10	4.21941	0.0434082	AGPAT6, PIGZ, CYP27B1, PTGIS, HMGCR, CYP51A1, ANG, SQLE, HSD11B2, SC5DL	195	323	13528	2.14781	1	0.549941	53.0147
GOTERM_BP_FAT	GO:0032583~regulation of gene-specific transcription	6	2.53165	0.0437623	CDKN1C, IL4, PSMC5, MAP3K1, IGF1, ARHGEF10L	195	134	13528	3.10631	1	0.549422	53.3099
GOTERM_CC_FAT	GO:0030427~site of polarized growth	4	1.68776	0.0440282	STX3, ANG, ARHGEF7, RUFY3	184	55	12782	5.05217	0.999996	0.328324	44.7539
GOTERM_CC_FAT	GO:0005794~Golgi apparatus	20	8.43882	0.0440298	GALNT2, GALNT7, VPS41, PARK2, HERC1, YIF1A, SHH, SREBF2, HOOK3, GLUL, STX12, CD36, MED15, COPB1, B3GNT7, EMID2, PSEN2, GOSR1, PERP, CLCN5	184	872	12782	1.59329	0.999996	0.319928	44.7551
GOTERM_BP_FAT	GO:0002712~regulation of B cell mediated immunity	3	1.26582	0.0459297	STAT6, IL4, IL2	195	24	13528	8.67179	1	0.563774	55.0788
GOTERM_BP_FAT	GO:0002889~regulation of immunoglobulin mediated immune response	3	1.26582	0.0459297	STAT6, IL4, IL2	195	24	13528	8.67179	1	0.563774	55.0788
GOTERM_CC_FAT	GO:0005770~late endosome	4	1.68776	0.0460468	PCSK9, VPS41, CTNS, HLA-DMA	184	56	12782	4.96196	0.999998	0.323897	46.2715
UP_SEQ_FEATURE	compositionally biased region:Pro-rich	19	8.01688	0.0467008	IRS4, RBM33, ARHGAP17, KANK4, SHANK2, CD2AP, SLC17A7, SEZ6L2, TRIM47, MED15, RGS3, CNTROB, CASZ1, GPR50, PLEKHO2, RIN1, SHC1, THPO, LRP5	234	960	19113	1.61657	1	0.97308	52.5854
GOTERM_BP_FAT	GO:0015031~protein transport	18	7.59494	0.0469368	VPS18, STX3, SNUPN, STXBP1, VPS41, TIMM13, HLA-DMA, YIF1A, AIP, HOOK3, TRAM2, CD36, STX12, COPB1, PSEN2, SYTL5, GOSR1, DNAJC19	195	762	13528	1.63876	1	0.568355	55.8791
INTERPRO	IPR001128:Cytochrome P450	4	1.68776	0.0478049	CYP4A11, CYP27B1, PTGIS, CYP51A1	223	61	16659	4.89863	1	0.999842	50.9486
GOTERM_MF_FAT	GO:0050662~coenzyme binding	7	2.95359	0.0490913	GPD1, HMGCR, SQLE, HSD11B2, SARDH, HMGCL, POR	190	181	12983	2.64266	1	0.994399	51.7073
GOTERM_BP_FAT	GO:0033674~positive regulation of kinase activity	8	3.37553	0.0491904	EDNRA, HCRT, MAP4K5, ANG, MAP3K1, SHC1, CISH, IL2	195	231	13528	2.40258	1	0.58239	57.6215
GOTERM_BP_FAT	GO:0060627~regulation of vesicle-mediated transport	5	2.1097	0.0492135	SYT1, STXBP1, PCSK9, MFGE8, CD2AP	195	96	13528	3.61325	1	0.579144	57.639
GOTERM_BP_FAT	GO:0009894~regulation of catabolic process	5	2.1097	0.0492135	NPC1, ULK1, PCSK9, IGF1, SHH	195	96	13528	3.61325	1	0.579144	57.639
GOTERM_MF_FAT	GO:0031420~alkali metal ion binding	8	3.37553	0.0493143	SLC17A7, KCNJ5, SLC5A5, SLC23A2, SCN4B, KCNE3, SLC9A1, SLC4A5	190	228	12983	2.3976	1	0.986973	51.8708
GOTERM_BP_FAT	GO:0010557~positive regulation of macromolecule biosynthetic process	16	6.75105	0.0493254	IL4, KLF6, ONECUT2, FHL2, TTF1, IGF1, PAX3, SHH, SREBF2, STAT6, TNFRSF1A, PSMC5, MAP3K1, SHC1, ARHGEF10L, IL2	195	654	13528	1.69723	1	0.576606	57.7239
GOTERM_BP_FAT	GO:0007041~lysosomal transport	3	1.26582	0.0494633	NPC1, PCSK9, HOOK3	195	25	13528	8.32492	1	0.574294	57.8281
GOTERM_BP_FAT	GO:0042733~embryonic digit morphogenesis	3	1.26582	0.0494633	IFT88, SHH, LRP5	195	25	13528	8.32492	1	0.574294	57.8281
GOTERM_BP_FAT	GO:0006493~protein amino acid O-linked glycosylation	3	1.26582	0.0494633	GALNT2, LDLR, GALNT7	195	25	13528	8.32492	1	0.574294	57.8281
GOTERM_BP_FAT	GO:0050771~negative regulation of axonogenesis	3	1.26582	0.0494633	ULK1, RUFY3, SPP1	195	25	13528	8.32492	1	0.574294	57.8281
SP_PIR_KEYWORDS	ion transport	13	5.48523	0.0496017	SLC5A5, CACNA1I, ATP6V1G2, TPCN1, SLC17A7, KCNJ5, CHRNA9, SLC23A2, SCN4B, KCNE3, SLC4A5, CLCN5, SLC9A1	234	578	19235	1.84881	1	0.496342	50.334
INTERPRO	IPR017972:Cytochrome P450, conserved site	4	1.68776	0.0497593	CYP4A11, CYP27B1, PTGIS, CYP51A1	223	62	16659	4.81962	1	0.998929	52.3924
GOTERM_BP_FAT	GO:0045184~establishment of protein localization	18	7.59494	0.0503513	VPS18, STX3, SNUPN, STXBP1, VPS41, TIMM13, HLA-DMA, YIF1A, AIP, HOOK3, TRAM2, CD36, STX12, COPB1, PSEN2, SYTL5, GOSR1, DNAJC19	195	769	13528	1.62385	1	0.577614	58.4936
GOTERM_BP_FAT	GO:0051251~positive regulation of lymphocyte activation	5	2.1097	0.0507784	STAT6, IL4, IL18, HLA-DMA, IL2	195	97	13528	3.576	1	0.577476	58.8102
GOTERM_BP_FAT	GO:0042327~positive regulation of phosphorylation	5	2.1097	0.0507784	EDNRA, IL4, ANG, IGF1, IL2	195	97	13528	3.576	1	0.577476	58.8102
GOTERM_MF_FAT	GO:0004435~phosphoinositide phospholipase C activity	3	1.26582	0.0508019	EDNRA, CHRM3, PLCB1	190	25	12983	8.19979	1	0.978417	52.9484
GOTERM_BP_FAT	GO:0044092~negative regulation of molecular function	10	4.21941	0.0516528	CDKN1C, CYP27B1, PSMC5, PSMC4, HMGCR, RGS3, PCSK9, PSMD4, PSMD7, DUSP6	195	334	13528	2.07708	1	0.580594	59.4513
GOTERM_BP_FAT	GO:0044257~cellular protein catabolic process	15	6.32911	0.0519779	UFC1, PARK2, UBOX5, HERC1, CD2AP, CISH, SUMO4, PSMC5, PSMC4, MAP3K1, PSEN2, UBD, PCSK9, PSMD4, PSMD7	195	603	13528	1.72573	1	0.579703	59.6872
GOTERM_BP_FAT	GO:0043405~regulation of MAP kinase activity	6	2.53165	0.0523961	MAP4K5, HMGCR, RGS3, MAP3K1, SHC1, DUSP6	195	141	13528	2.9521	1	0.579492	59.9888
GOTERM_BP_FAT	GO:0019932~second-messenger-mediated signaling	8	3.37553	0.0524349	EDNRA, HCRT, AGTR2, CD36, IGF1, CALCRL, MC3R, RCAN3	195	235	13528	2.36168	1	0.576589	60.0167
GOTERM_BP_FAT	GO:0046427~positive regulation of JAK-STAT cascade	3	1.26582	0.0530917	IL4, IGF1, IL2	195	26	13528	8.00473	1	0.578094	60.4858
GOTERM_BP_FAT	GO:0051588~regulation of neurotransmitter transport	3	1.26582	0.0530917	HCRT, STXBP1, PARK2	195	26	13528	8.00473	1	0.578094	60.4858
GOTERM_BP_FAT	GO:0002637~regulation of immunoglobulin production	3	1.26582	0.0530917	STAT6, IL4, IL2	195	26	13528	8.00473	1	0.578094	60.4858
GOTERM_BP_FAT	GO:0000018~regulation of DNA recombination	3	1.26582	0.0530917	STAT6, IL4, IL2	195	26	13528	8.00473	1	0.578094	60.4858
GOTERM_BP_FAT	GO:0035107~appendage morphogenesis	5	2.1097	0.0539895	PSEN2, MMP13, IFT88, SHH, LRP5	195	99	13528	3.50376	1	0.581247	61.1187
GOTERM_BP_FAT	GO:0035108~limb morphogenesis	5	2.1097	0.0539895	PSEN2, MMP13, IFT88, SHH, LRP5	195	99	13528	3.50376	1	0.581247	61.1187
UP_SEQ_FEATURE	glycosylation site:N-linked (GlcNAc...)	62	26.1603	0.0540985	SYT1, SLC5A5, LDLR, HMGCR, SLC6A4, HLA-DMA, MMP2, FCRL5, TMEM178, SHH, EDNRA, SEZ6L2, AGPAT6, AGTR2, CHRNA9, CEACAM19, SLC23A2, SERPINA5, EMID2, CALCRL, LOXL2, GPR97, F8, F9, MFGE8, PCDHGB3, MMP13, HLA-DQA1, NPC1, CD36, CHRM3, SERPINF1, F5, GPR55, TFPI, CTSE, KIR3DL1, GPR182, TNFRSF25, PCDHAC2, TNFRSF1A, SIAE, TRAM2, B3GNT7, PCSK9, MC3R, KCNE3, THPO, SPP1, IL4, HAPLN4, KL, CACNA1I, AGER, ABCG5, S…	234	4129	19113	1.22648	1	0.979356	58.0123
GOTERM_CC_FAT	GO:0045121~membrane raft	6	2.53165	0.0546619	TNFRSF1A, STX12, LDLR, SLC6A4, SHH, SLC9A1	184	143	12782	2.91472	1	0.364287	52.3258
GOTERM_BP_FAT	GO:0045937~positive regulation of phosphate metabolic process	5	2.1097	0.0556356	EDNRA, IL4, ANG, IGF1, IL2	195	100	13528	3.46872	1	0.589418	62.2543
GOTERM_BP_FAT	GO:0010562~positive regulation of phosphorus metabolic process	5	2.1097	0.0556356	EDNRA, IL4, ANG, IGF1, IL2	195	100	13528	3.46872	1	0.589418	62.2543
SP_PIR_KEYWORDS	glycoprotein	64	27.0042	0.0558791	SYT1, SLC5A5, LDLR, HMGCR, SLC6A4, FCRL5, HLA-DMA, MMP2, TMEM178, SHH, EDNRA, SEZ6L2, AGPAT6, AGTR2, CHRNA9, CEACAM19, SLC23A2, SERPINA5, EMID2, CALCRL, LOXL2, GPR97, F8, F9, MFGE8, PCDHGB3, MMP13, HLA-DQA1, NPC1, CD36, CHRM3, SERPINF1, F5, GPR55, TFPI, CTSE, KIR3DL1, GPR182, TNFRSF25, PCDHAC2, TNFRSF1A, SIAE, TRAM2, B3GNT7, PCSK9, MC3R, KCNE3, THPO, SPP1, IL4, HAPLN4, KL, CACNA1I, AGER, SHANK2, …	234	4318	19235	1.21835	1	0.526457	54.6615
GOTERM_BP_FAT	GO:0051386~regulation of nerve growth factor receptor signaling pathway	2	0.843882	0.0561464	AGTR2, ULK1	195	4	13528	34.6872	1	0.589772	62.6003
GOTERM_BP_FAT	GO:0042092~T-helper 2 type immune response	2	0.843882	0.0561464	IL4, IL18	195	4	13528	34.6872	1	0.589772	62.6003
GOTERM_BP_FAT	GO:0048293~regulation of isotype switching to IgE isotypes	2	0.843882	0.0561464	STAT6, IL4	195	4	13528	34.6872	1	0.589772	62.6003
KEGG_PATHWAY	hsa03050:Proteasome	4	1.68776	0.0567528	PSMC5, PSMC4, PSMD4, PSMD7	96	47	5085	4.50798	0.998643	0.732985	48.4901
GOTERM_CC_FAT	GO:0000502~proteasome complex	4	1.68776	0.0568093	PSMC5, PSMC4, PSMD4, PSMD7	184	61	12782	4.55524	1	0.367369	53.7334
SP_PIR_KEYWORDS	cholesterol metabolism	3	1.26582	0.057138	LDLR, PCSK9, SREBF2	234	32	19235	7.70633	1	0.522163	55.4862
GOTERM_BP_FAT	GO:0006869~lipid transport	6	2.53165	0.0577456	NPC1, ABCG5, CD36, STX12, LDLR, AKR1C1	195	145	13528	2.87066	1	0.597294	63.6642
GOTERM_BP_FAT	GO:0051347~positive regulation of transferase activity	8	3.37553	0.0583358	EDNRA, HCRT, MAP4K5, ANG, MAP3K1, SHC1, CISH, IL2	195	240	13528	2.31248	1	0.598093	64.0497
GOTERM_BP_FAT	GO:0051960~regulation of nervous system development	7	2.95359	0.0583872	SERPINF1, ULK1, IGF1, CDK5RAP3, SHH, RUFY3, SPP1	195	192	13528	2.52927	1	0.595411	64.0831
GOTERM_BP_FAT	GO:0043161~proteasomal ubiquitin-dependent protein catabolic process	5	2.1097	0.0590083	PSMC5, PSMC4, PSMD4, CD2AP, PSMD7	195	102	13528	3.4007	1	0.596416	64.4842
GOTERM_BP_FAT	GO:0010498~proteasomal protein catabolic process	5	2.1097	0.0590083	PSMC5, PSMC4, PSMD4, CD2AP, PSMD7	195	102	13528	3.4007	1	0.596416	64.4842
GOTERM_BP_FAT	GO:0042129~regulation of T cell proliferation	4	1.68776	0.0593519	IL4, IL18, SHH, IL2	195	62	13528	4.47577	1	0.595643	64.7043
GOTERM_BP_FAT	GO:0006275~regulation of DNA replication	4	1.68776	0.0593519	HCRT, IGF1, TTF1, SHC1	195	62	13528	4.47577	1	0.595643	64.7043
UP_SEQ_FEATURE	domain:Plastocyanin-like 6	2	0.843882	0.0594912	F5, F8	234	5	19113	32.6718	1	0.981194	61.5958
UP_SEQ_FEATURE	domain:Plastocyanin-like 1	2	0.843882	0.0594912	F5, F8	234	5	19113	32.6718	1	0.981194	61.5958
UP_SEQ_FEATURE	domain:Plastocyanin-like 4	2	0.843882	0.0594912	F5, F8	234	5	19113	32.6718	1	0.981194	61.5958
UP_SEQ_FEATURE	domain:Plastocyanin-like 5	2	0.843882	0.0594912	F5, F8	234	5	19113	32.6718	1	0.981194	61.5958
UP_SEQ_FEATURE	domain:Plastocyanin-like 3	2	0.843882	0.0594912	F5, F8	234	5	19113	32.6718	1	0.981194	61.5958
UP_SEQ_FEATURE	domain:Plastocyanin-like 2	2	0.843882	0.0594912	F5, F8	234	5	19113	32.6718	1	0.981194	61.5958
UP_SEQ_FEATURE	propeptide:Activation peptide	4	1.68776	0.0597492	CTSE, F9, MMP13, MMP2	234	73	19113	4.47559	1	0.975893	61.7599
GOTERM_BP_FAT	GO:0046942~carboxylic acid transport	6	2.53165	0.0605338	CD36, SLC23A2, SLC7A1, CTNS, PDZK1, AKR1C1	195	147	13528	2.83161	1	0.600151	65.4515
GOTERM_BP_FAT	GO:0010811~positive regulation of cell-substrate adhesion	3	1.26582	0.0606197	CD36, EMID2, SPP1	195	28	13528	7.43297	1	0.597768	65.5053
GOTERM_BP_FAT	GO:0032963~collagen metabolic process	3	1.26582	0.0606197	TRAM2, MMP13, MMP2	195	28	13528	7.43297	1	0.597768	65.5053
GOTERM_BP_FAT	GO:0031345~negative regulation of cell projection organization	3	1.26582	0.0606197	ULK1, RUFY3, SPP1	195	28	13528	7.43297	1	0.597768	65.5053
GOTERM_BP_FAT	GO:0048736~appendage development	5	2.1097	0.0607348	PSEN2, MMP13, IFT88, SHH, LRP5	195	103	13528	3.36769	1	0.59559	65.5772
GOTERM_BP_FAT	GO:0060173~limb development	5	2.1097	0.0607348	PSEN2, MMP13, IFT88, SHH, LRP5	195	103	13528	3.36769	1	0.59559	65.5772
GOTERM_BP_FAT	GO:0051186~cofactor metabolic process	7	2.95359	0.0618566	GPD1, AGPAT6, HMGCR, GSTK1, CTNS, MMAB, HMGCL	195	195	13528	2.49036	1	0.599637	66.2702
GOTERM_BP_FAT	GO:0015849~organic acid transport	6	2.53165	0.0619562	CD36, SLC23A2, SLC7A1, CTNS, PDZK1, AKR1C1	195	148	13528	2.81247	1	0.597395	66.3311
GOTERM_BP_FAT	GO:0051249~regulation of lymphocyte activation	6	2.53165	0.0619562	STAT6, IL4, IL18, HLA-DMA, SHH, IL2	195	148	13528	2.81247	1	0.597395	66.3311
GOTERM_MF_FAT	GO:0005158~insulin receptor binding	3	1.26582	0.0622353	IRS4, IGF1, SHC1	190	28	12983	7.32124	1	0.984021	60.5115
SP_PIR_KEYWORDS	tandem repeat	4	1.68776	0.0627967	ZNF84, F5, MYH6, RBBP6	234	75	19235	4.38405	1	0.54475	59.0239
KEGG_PATHWAY	hsa04672:Intestinal immune network for IgA production	4	1.68776	0.0628096	IL4, HLA-DMA, HLA-DQA1, IL2	96	49	5085	4.32398	0.999345	0.70527	52.1232
GOTERM_BP_FAT	GO:0030163~protein catabolic process	15	6.32911	0.0638507	UFC1, PARK2, UBOX5, HERC1, CD2AP, CISH, SUMO4, PSMC5, PSMC4, MAP3K1, PSEN2, UBD, PCSK9, PSMD4, PSMD7	195	622	13528	1.67302	1	0.605973	67.4699
GOTERM_BP_FAT	GO:0032103~positive regulation of response to external stimulus	4	1.68776	0.0640646	EDNRA, TNFRSF1A, CYP27B1, AGER	195	64	13528	4.3359	1	0.604431	67.5963
GOTERM_MF_FAT	GO:0008289~lipid binding	12	5.06329	0.0648149	SYT1, CD36, STX3, KL, MAP3K1, HSD11B2, ADH7, MFGE8, SHC1, AKR1C1, HMGCL, IL2	190	450	12983	1.82218	1	0.978388	62.0535
INTERPRO	IPR011707:Multicopper oxidase, type 3	2	0.843882	0.0648859	F5, F8	223	5	16659	29.8816	1	0.999247	62.3003
GOTERM_BP_FAT	GO:0002696~positive regulation of leukocyte activation	5	2.1097	0.0660736	STAT6, IL4, IL18, HLA-DMA, IL2	195	106	13528	3.27238	1	0.613365	68.76
GOTERM_BP_FAT	GO:0060341~regulation of cellular localization	8	3.37553	0.0664805	HCRT, SYT1, ANG, STXBP1, PARK2, CASP1, SHH, IL2	195	248	13528	2.23788	1	0.612927	68.9908
GOTERM_BP_FAT	GO:0051436~negative regulation of ubiquitin-protein ligase activity during mitotic cell cycle	4	1.68776	0.0664841	PSMC5, PSMC4, PSMD4, PSMD7	195	65	13528	4.26919	1	0.610196	68.9928
GOTERM_BP_FAT	GO:0007202~activation of phospholipase C activity	4	1.68776	0.0664841	EDNRA, HCRT, ANG, MC3R	195	65	13528	4.26919	1	0.610196	68.9928
GOTERM_BP_FAT	GO:0010863~positive regulation of phospholipase C activity	4	1.68776	0.0664841	EDNRA, HCRT, ANG, MC3R	195	65	13528	4.26919	1	0.610196	68.9928
GOTERM_BP_FAT	GO:0031145~anaphase-promoting complex-dependent proteasomal ubiquitin-dependent protein catabolic process	4	1.68776	0.0664841	PSMC5, PSMC4, PSMD4, PSMD7	195	65	13528	4.26919	1	0.610196	68.9928
GOTERM_MF_FAT	GO:0032403~protein complex binding	7	2.95359	0.0669799	IRS4, TNFRSF1A, ULK1, IGF1, MFGE8, SHC1, CD2AP	190	196	12983	2.44041	1	0.971856	63.3042
KEGG_PATHWAY	hsa04612:Antigen processing and presentation	5	2.1097	0.0687727	HSPA1L, HSPA1A, HLA-DMA, KIR3DL1, HLA-DQA1	96	83	5085	3.19089	0.999681	0.683429	55.4704
GOTERM_CC_FAT	GO:0030054~cell junction	13	5.48523	0.0688499	SLC17A7, HCRT, SYT1, STX3, CHRNA9, CHRM3, ARHGEF7, FERMT2, FHL2, ARHGAP17, MYH6, PERP, SHANK2	184	518	12782	1.74339	1	0.418961	60.9396
KEGG_PATHWAY	hsa05320:Autoimmune thyroid disease	4	1.68776	0.0691545	IL4, HLA-DMA, HLA-DQA1, IL2	96	51	5085	4.15441	0.999696	0.636591	55.6772
SP_PIR_KEYWORDS	cytokine	6	2.53165	0.0692532	IL4, IL18, CISH, THPO, SPP1, IL2	234	181	19235	2.72489	1	0.569451	62.741
GOTERM_BP_FAT	GO:0006732~coenzyme metabolic process	6	2.53165	0.0693539	GPD1, AGPAT6, HMGCR, GSTK1, CTNS, HMGCL	195	153	13528	2.72056	1	0.623555	70.5759
GOTERM_BP_FAT	GO:0007598~blood coagulation, extrinsic pathway	2	0.843882	0.0696859	TFPI, F9	195	5	13528	27.7497	1	0.622662	70.754
GOTERM_MF_FAT	GO:0016833~oxo-acid-lyase activity	2	0.843882	0.0707095	CLYBL, HMGCL	190	5	12983	27.3326	1	0.967722	65.3692
GOTERM_BP_FAT	GO:0051046~regulation of secretion	7	2.95359	0.0709635	HCRT, SYT1, ANG, STXBP1, PARK2, CASP1, IL2	195	202	13528	2.40406	1	0.6269	71.4302
GOTERM_BP_FAT	GO:0051352~negative regulation of ligase activity	4	1.68776	0.0714466	PSMC5, PSMC4, PSMD4, PSMD7	195	67	13528	4.14175	1	0.626814	71.682
GOTERM_BP_FAT	GO:0001505~regulation of neurotransmitter levels	4	1.68776	0.0714466	SLC17A7, SYT1, SLC6A4, PARK2	195	67	13528	4.14175	1	0.626814	71.682
GOTERM_BP_FAT	GO:0051222~positive regulation of protein transport	4	1.68776	0.0714466	ANG, CASP1, SHH, IL2	195	67	13528	4.14175	1	0.626814	71.682
GOTERM_BP_FAT	GO:0051444~negative regulation of ubiquitin-protein ligase activity	4	1.68776	0.0714466	PSMC5, PSMC4, PSMD4, PSMD7	195	67	13528	4.14175	1	0.626814	71.682
GOTERM_CC_FAT	GO:0016323~basolateral plasma membrane	7	2.95359	0.0717613	ARHGEF7, SLC23A2, FERMT2, FHL2, MYH6, AGER, SLC9A1	184	203	12782	2.39543	1	0.423888	62.5187
SP_PIR_KEYWORDS	protein transport	11	4.64135	0.0724225	TRAM2, VPS18, STX12, COPB1, STXBP1, VPS41, TIMM13, GOSR1, YIF1A, DNAJC19, HOOK3	234	485	19235	1.86435	1	0.574785	64.4489
GOTERM_BP_FAT	GO:0050728~negative regulation of inflammatory response	3	1.26582	0.0725405	SERPINF1, CALCRL, IL2	195	31	13528	6.71365	1	0.629962	72.2445
GOTERM_BP_FAT	GO:0044259~multicellular organismal macromolecule metabolic process	3	1.26582	0.0725405	TRAM2, MMP13, MMP2	195	31	13528	6.71365	1	0.629962	72.2445
GOTERM_BP_FAT	GO:0042509~regulation of tyrosine phosphorylation of STAT protein	3	1.26582	0.0725405	IL4, IGF1, IL2	195	31	13528	6.71365	1	0.629962	72.2445
GOTERM_BP_FAT	GO:0048661~positive regulation of smooth muscle cell proliferation	3	1.26582	0.0725405	IGF1, CALCRL, AGER	195	31	13528	6.71365	1	0.629962	72.2445
GOTERM_BP_FAT	GO:0051437~positive regulation of ubiquitin-protein ligase activity during mitotic cell cycle	4	1.68776	0.0739887	PSMC5, PSMC4, PSMD4, PSMD7	195	68	13528	4.08084	1	0.63488	72.9729
GOTERM_MF_FAT	GO:0019905~syntaxin binding	3	1.26582	0.0744441	SYT1, CPLX2, STXBP1	190	31	12983	6.61273	1	0.963849	67.3281
GOTERM_MF_FAT	GO:0004629~phospholipase C activity	3	1.26582	0.0744441	EDNRA, CHRM3, PLCB1	190	31	12983	6.61273	1	0.963849	67.3281
GOTERM_BP_FAT	GO:0050867~positive regulation of cell activation	5	2.1097	0.0754957	STAT6, IL4, IL18, HLA-DMA, IL2	195	111	13528	3.12497	1	0.639975	73.7119
GOTERM_BP_FAT	GO:0010876~lipid localization	6	2.53165	0.0755378	NPC1, ABCG5, CD36, STX12, LDLR, AKR1C1	195	157	13528	2.65125	1	0.637589	73.7323
GOTERM_BP_FAT	GO:0010518~positive regulation of phospholipase activity	4	1.68776	0.0765706	EDNRA, HCRT, ANG, MC3R	195	69	13528	4.0217	1	0.640206	74.2273
GOTERM_MF_FAT	GO:0015297~antiporter activity	4	1.68776	0.0766113	SLC25A11, SLC9A1, CLCN5, SLC4A5	190	68	12983	4.0195	1	0.95747	68.4171
GOTERM_BP_FAT	GO:0007034~vacuolar transport	3	1.26582	0.0766692	NPC1, PCSK9, HOOK3	195	32	13528	6.50385	1	0.638135	74.2741
GOTERM_BP_FAT	GO:0016485~protein processing	5	2.1097	0.0774575	PSEN2, PCSK9, CASP1, IFT88, SHH	195	112	13528	3.09707	1	0.639507	74.6454
GOTERM_BP_FAT	GO:0006508~proteolysis	22	9.2827	0.0778384	F9, UFC1, UBOX5, PARK2, HERC1, MMP13, MMP2, CD2AP, CAPN3, CISH, SUMO4, SHH, PSMC5, PSMC4, MAP3K1, PSEN2, CTSE, PCSK9, UBD, PSMD4, CASP1, PSMD7	195	1054	13528	1.44804	1	0.638858	74.823
GOTERM_CC_FAT	GO:0030135~coated vesicle	6	2.53165	0.0789389	SLC17A7, HCRT, SYT1, LDLR, COPB1, ATP6V1G2	184	159	12782	2.62141	1	0.447285	66.1633
GOTERM_BP_FAT	GO:0051443~positive regulation of ubiquitin-protein ligase activity	4	1.68776	0.0791919	PSMC5, PSMC4, PSMD4, PSMD7	195	70	13528	3.96425	1	0.642955	75.4446
GOTERM_BP_FAT	GO:0014032~neural crest cell development	3	1.26582	0.0808705	EDNRA, PAX3, SHH	195	33	13528	6.30676	1	0.648504	76.1955
GOTERM_BP_FAT	GO:0014033~neural crest cell differentiation	3	1.26582	0.0808705	EDNRA, PAX3, SHH	195	33	13528	6.30676	1	0.648504	76.1955
GOTERM_BP_FAT	GO:0050871~positive regulation of B cell activation	3	1.26582	0.0808705	STAT6, IL4, IL2	195	33	13528	6.30676	1	0.648504	76.1955
GOTERM_BP_FAT	GO:0002504~antigen processing and presentation of peptide or polysaccharide antigen via MHC class II	3	1.26582	0.0808705	CTSE, HLA-DMA, HLA-DQA1	195	33	13528	6.30676	1	0.648504	76.1955
UP_SEQ_FEATURE	metal ion-binding site:Calcium 2; via carbonyl oxygen	3	1.26582	0.0817258	SYT1, MMP13, MMP2	234	39	19113	6.28304	1	0.992038	73.5604
GOTERM_BP_FAT	GO:0051439~regulation of ubiquitin-protein ligase activity during mitotic cell cycle	4	1.68776	0.081852	PSMC5, PSMC4, PSMD4, PSMD7	195	71	13528	3.90841	1	0.650656	76.6244
GOTERM_BP_FAT	GO:0010517~regulation of phospholipase activity	4	1.68776	0.081852	EDNRA, HCRT, ANG, MC3R	195	71	13528	3.90841	1	0.650656	76.6244
UP_SEQ_FEATURE	metal ion-binding site:Calcium 4; via carbonyl oxygen	2	0.843882	0.0822888	MMP13, MMP2	234	7	19113	23.337	1	0.989761	73.8122
GOTERM_BP_FAT	GO:0008104~protein localization	19	8.01688	0.0825759	VPS18, STX3, SNUPN, STXBP1, VPS41, TIMM13, HLA-DMA, YIF1A, AIP, HOOK3, TRAM2, CD36, STX12, ULK1, COPB1, PSEN2, SYTL5, GOSR1, DNAJC19	195	882	13528	1.49446	1	0.651576	76.9361
GOTERM_CC_FAT	GO:0005764~lysosome	7	2.95359	0.0829125	SIAE, VPS18, NPC1, STX3, PCSK9, CTNS, HLA-DMA	184	211	12782	2.30461	1	0.455608	68.0373
GOTERM_CC_FAT	GO:0000323~lytic vacuole	7	2.95359	0.0829125	SIAE, VPS18, NPC1, STX3, PCSK9, CTNS, HLA-DMA	184	211	12782	2.30461	1	0.455608	68.0373
GOTERM_BP_FAT	GO:0042159~lipoprotein catabolic process	2	0.843882	0.0830321	CD36, LDLR	195	6	13528	23.1248	1	0.651249	77.1306
GOTERM_BP_FAT	GO:0048304~positive regulation of isotype switching to IgG isotypes	2	0.843882	0.0830321	IL4, IL2	195	6	13528	23.1248	1	0.651249	77.1306
GOTERM_BP_FAT	GO:0010506~regulation of autophagy	2	0.843882	0.0830321	NPC1, ULK1	195	6	13528	23.1248	1	0.651249	77.1306
GOTERM_MF_FAT	GO:0046625~sphingolipid binding	2	0.843882	0.0842428	MAP3K1, IL2	190	6	12983	22.7772	1	0.96073	71.9887
SP_PIR_KEYWORDS	Steroid biosynthesis	3	1.26582	0.0844394	HMGCR, CYP51A1, SC5DL	234	40	19235	6.16506	1	0.622082	70.2869
GOTERM_BP_FAT	GO:0070585~protein localization in mitochondrion	3	1.26582	0.0851415	TIMM13, DNAJC19, AIP	195	34	13528	6.12127	1	0.658453	78.0097
GOTERM_BP_FAT	GO:0022600~digestive system process	3	1.26582	0.0851415	ABCG5, LDLR, AKR1C1	195	34	13528	6.12127	1	0.658453	78.0097
GOTERM_BP_FAT	GO:0006626~protein targeting to mitochondrion	3	1.26582	0.0851415	TIMM13, DNAJC19, AIP	195	34	13528	6.12127	1	0.658453	78.0097
GOTERM_BP_FAT	GO:0051241~negative regulation of multicellular organismal process	6	2.53165	0.0872599	HCRT, AGTR2, ABCG5, STXBP1, PCSK9, IL2	195	164	13528	2.53809	1	0.665478	78.8605
GOTERM_BP_FAT	GO:0051351~positive regulation of ligase activity	4	1.68776	0.0872864	PSMC5, PSMC4, PSMD4, PSMD7	195	73	13528	3.80133	1	0.663207	78.8709
GOTERM_BP_FAT	GO:0050863~regulation of T cell activation	5	2.1097	0.0876449	IL4, IL18, HLA-DMA, SHH, IL2	195	117	13528	2.96472	1	0.662408	79.0117
GOTERM_BP_FAT	GO:0015672~monovalent inorganic cation transport	9	3.79747	0.0876684	SLC17A7, KCNJ5, SLC5A5, SLC23A2, SCN4B, ATP6V1G2, KCNE3, SLC9A1, SLC4A5	195	318	13528	1.96343	1	0.660153	79.0209
BIOCARTA	h_tidPathway:Chaperones modulate interferon Signaling Pathway	3	1.26582	0.0895593	TNFRSF1A, USH1C, HSPA1A	44	17	1437	5.76337	0.999991	0.945449	66.1576
BIOCARTA	h_intrinsicPathway:Intrinsic Prothrombin Activation Pathway	3	1.26582	0.0895593	F5, F8, F9	44	17	1437	5.76337	0.999991	0.945449	66.1576
INTERPRO	IPR005937:26S proteasome subunit P45	2	0.843882	0.0896508	PSMC5, PSMC4	223	7	16659	21.344	1	0.999773	74.4825
INTERPRO	IPR002355:Multicopper oxidase, copper-binding site	2	0.843882	0.0896508	F5, F8	223	7	16659	21.344	1	0.999773	74.4825
GOTERM_BP_FAT	GO:0015837~amine transport	5	2.1097	0.0897568	SLC7A1, SLC6A4, PARK2, CTNS, PDZK1	195	118	13528	2.93959	1	0.666853	79.8235
INTERPRO	IPR006209:EGF	5	2.1097	0.0900001	MATN3, LDLR, F9, MFGE8, LRP5	223	127	16659	2.9411	1	0.999269	74.6245
GOTERM_BP_FAT	GO:0031397~negative regulation of protein ubiquitination	4	1.68776	0.0900596	PSMC5, PSMC4, PSMD4, PSMD7	195	74	13528	3.74997	1	0.665821	79.9374
GOTERM_BP_FAT	GO:0006886~intracellular protein transport	10	4.21941	0.090071	STX12, STX3, COPB1, SNUPN, SYTL5, VPS41, TIMM13, GOSR1, DNAJC19, AIP	195	374	13528	1.85493	1	0.663558	79.9417
GOTERM_BP_FAT	GO:0006575~cellular amino acid derivative metabolic process	6	2.53165	0.0907514	AGPAT6, GSTK1, SULT1A2, PARK2, CTNS, BBOX1	195	166	13528	2.50751	1	0.664153	80.1954
GOTERM_BP_FAT	GO:0002694~regulation of leukocyte activation	6	2.53165	0.0907514	STAT6, IL4, IL18, HLA-DMA, SHH, IL2	195	166	13528	2.50751	1	0.664153	80.1954
GOTERM_BP_FAT	GO:0050767~regulation of neurogenesis	6	2.53165	0.0907514	SERPINF1, ULK1, CDK5RAP3, SHH, RUFY3, SPP1	195	166	13528	2.50751	1	0.664153	80.1954
GOTERM_BP_FAT	GO:0042493~response to drug	7	2.95359	0.0909646	ABCG5, HSD11B2, ABCC1, CAPN3, PDZK1, SLC9A1, SREBF2	195	216	13528	2.24824	1	0.662772	80.2743
GOTERM_BP_FAT	GO:0045596~negative regulation of cell differentiation	7	2.95359	0.0909646	IL4, CCDC85B, ULK1, IGF1, SHH, RUFY3, SPP1	195	216	13528	2.24824	1	0.662772	80.2743
GOTERM_BP_FAT	GO:0051603~proteolysis involved in cellular protein catabolic process	14	5.90717	0.0909657	UFC1, PARK2, UBOX5, HERC1, CD2AP, CISH, SUMO4, PSMC5, PSMC4, MAP3K1, PSEN2, UBD, PSMD4, PSMD7	195	600	13528	1.61874	1	0.660506	80.2747
UP_SEQ_FEATURE	active site:Charge relay system	6	2.53165	0.0925936	ABHD15, HMGCR, PCSK9, MGLL, F9, LIPI	234	196	19113	2.50039	1	0.992524	78.0427
UP_SEQ_FEATURE	domain:Ubiquitin-like	3	1.26582	0.0927702	TMUB1, PARK2, SUMO4	234	42	19113	5.83425	1	0.990416	78.1093
GOTERM_BP_FAT	GO:0060193~positive regulation of lipase activity	4	1.68776	0.0928694	EDNRA, HCRT, ANG, MC3R	195	75	13528	3.69997	1	0.666219	80.9661
GOTERM_BP_FAT	GO:0006766~vitamin metabolic process	4	1.68776	0.0928694	CYP27B1, SLC23A2, MMAB, BBOX1	195	75	13528	3.69997	1	0.666219	80.9661
UP_SEQ_FEATURE	site:Cleavage; by thrombin	2	0.843882	0.0934804	F5, F8	234	8	19113	20.4199	1	0.98833	78.3752
GOTERM_BP_FAT	GO:0046425~regulation of JAK-STAT cascade	3	1.26582	0.093881	IL4, IGF1, IL2	195	36	13528	5.7812	1	0.668148	81.3242
GOTERM_BP_FAT	GO:0031348~negative regulation of defense response	3	1.26582	0.093881	SERPINF1, CALCRL, IL2	195	36	13528	5.7812	1	0.668148	81.3242
GOTERM_BP_FAT	GO:0043407~negative regulation of MAP kinase activity	3	1.26582	0.093881	HMGCR, RGS3, DUSP6	195	36	13528	5.7812	1	0.668148	81.3242
UP_SEQ_FEATURE	disulfide bond	43	18.1435	0.0947155	GPR182, HCRT, GALNT2, OR1C1, LDLR, GALNT7, TNFRSF25, OBP2A, TIMM13, FCRL5, MMP2, HLA-DMA, EDNRA, SEZ6L2, TNFRSF1A, AGTR2, CHRNA9, ANG, EMID2, PCSK9, LOXL2, THPO, IL4, MATN3, HAPLN4, F8, F9, IGF1, MFGE8, MMP13, AGER, HLA-DQA1, CD36, CHRM3, F5, TFPI, CTSE, SCN4B, GPR50, LIPI, KIR3DL1, IL2, LRP5	234	2819	19113	1.24591	1	0.9864	78.8303
GOTERM_CC_FAT	GO:0008021~synaptic vesicle	4	1.68776	0.0953279	SLC17A7, HCRT, SYT1, ATP6V1G2	184	76	12782	3.65618	1	0.49654	73.2924
OMIM_DISEASE	A genome-wide association study for celiac disease identifies risk variants in the region harboring IL2 and IL21	2	0.843882	0.0956015	HLA-DQA1, IL2	74	5	3671	19.8432	1	0.984157	70.4688
GOTERM_BP_FAT	GO:0050870~positive regulation of T cell activation	4	1.68776	0.0957151	IL4, IL18, HLA-DMA, IL2	195	76	13528	3.65128	1	0.673366	81.9573
GOTERM_BP_FAT	GO:0003071~renal system process involved in regulation of systemic arterial blood pressure	2	0.843882	0.0961878	AGTR2, HSD11B2	195	7	13528	19.8212	1	0.673052	82.1172
GOTERM_CC_FAT	GO:0019898~extrinsic to membrane	12	5.06329	0.0979774	FRMD3, CYP4A11, RGS3, STXBP1, PCSK9, SYTL5, ARHGAP17, MFGE8, HERC1, EHD1, PDZK1, POR	184	494	12782	1.68747	1	0.49798	74.305
GOTERM_BP_FAT	GO:0044236~multicellular organismal metabolic process	3	1.26582	0.0983441	TRAM2, MMP13, MMP2	195	37	13528	5.62495	1	0.679382	82.8296
GOTERM_BP_FAT	GO:0031214~biomineral formation	3	1.26582	0.0983441	CYP27B1, MMP13, SPP1	195	37	13528	5.62495	1	0.679382	82.8296
GOTERM_BP_FAT	GO:0001667~ameboidal cell migration	3	1.26582	0.0983441	PAX3, SHH, LRP5	195	37	13528	5.62495	1	0.679382	82.8296
SP_PIR_KEYWORDS	coiled coil	32	13.5021	0.0996241	CPLX2, RBM33, CCDC85B, ATL3, CD2AP, TPCN1, THADA, HOOK3, TRIM47, STX12, GCOM1, PLEKHO2, EIF3J, EHD1, THAP11, MATN3, VPS18, STX3, CCDC135, PPFIBP2, MYH6, KANK4, RUFY3, KRT75, KIF1B, CCDC54, CNTROB, USH1C, GOSR1, TMPO, GBP3, SRGAP1	234	2019	19235	1.30284	1	0.674862	76.3935

## Sheet: STRING 250 Hits
#node1	node2	node1_string_id	node2_string_id	node1_external_id	node2_external_id	neighborhood	fusion	cooccurence	homology	coexpression	experimental	knowledge	textmining	combined_score
SHANK2	ORAOV1	1852906	1846618	ENSP00000345193	ENSP00000279147	0	0	0	0	0	0	0	0.428	0.428
SC5DL	PTGIS	1845461	1843696	ENSP00000264027	ENSP00000244043	0	0	0	0	0.138	0.575	0	0.54	0.816
STX12	STXBP1	1856019	1855878	ENSP00000363054	ENSP00000362399	0	0	0	0	0	0.329	0	0.401	0.581
PSMD4	PSMD7	1854905	1842741	ENSP00000357879	ENSP00000219313	0	0	0	0	0.502	0.999	0.9	0.616	0.999
LDLR	ABCG5	1862854	1844808	ENSP00000454071	ENSP00000260645	0	0	0	0	0	0	0	0.7	0.7
LDLR	F5	1862854	1854661	ENSP00000454071	ENSP00000356771	0	0	0	0	0	0	0	0.454	0.455
COPS8	COPS3	1853041	1846040	ENSP00000346340	ENSP00000268717	0	0	0	0	0.086	0.999	0.9	0.75	0.999
LDLR	SREBF2	1862854	1854125	ENSP00000454071	ENSP00000354476	0	0	0	0	0	0.576	0.9	0.96	0.998
IL4	MMP2	1843288	1842719	ENSP00000231449	ENSP00000219070	0	0	0	0	0	0	0	0.414	0.414
SREBF2	MED15	1854125	1845304	ENSP00000354476	ENSP00000263205	0	0	0	0	0	0.484	0	0.466	0.713
IGF1	IL2	1848439	1843096	ENSP00000302665	ENSP00000226730	0	0	0	0	0	0	0	0.417	0.416
DNAJC19	HSPA1A	1857545	1856351	ENSP00000372005	ENSP00000364802	0.462	0	0	0	0.105	0.244	0	0.317	0.718
IL4	IL2	1843288	1843096	ENSP00000231449	ENSP00000226730	0	0	0	0	0	0	0.8	0.979	0.995
HKDC1	GPD1	1853078	1848251	ENSP00000346643	ENSP00000301149	0	0	0	0	0.102	0	0	0.376	0.415
CD2AP	ARHGAP17	1853822	1847199	ENSP00000352264	ENSP00000289968	0	0	0	0	0	0.545	0	0.085	0.566
DNAJC19	TIMM13	1857545	1842490	ENSP00000372005	ENSP00000215570	0	0	0	0	0.16	0	0	0.372	0.45
C5orf4	CYP51A1	1850263	1842119	ENSP00000320604	ENSP00000003100	0	0	0	0	0.45	0.488	0	0.497	0.845
THADA	CDKAL1	1859082	1846405	ENSP00000385995	ENSP00000274695	0	0	0	0	0	0	0	0.7	0.7
ADIPOQ	CD36	1850277	1849038	ENSP00000320709	ENSP00000308165	0	0	0	0	0	0	0	0.472	0.472
F5	IGF1	1854661	1848439	ENSP00000356771	ENSP00000302665	0	0	0	0	0	0	0.9	0.151	0.911
STX12	VPS41	1856019	1849177	ENSP00000363054	ENSP00000309457	0	0	0	0	0	0.509	0	0.679	0.835
CD36	ABCG5	1849038	1844808	ENSP00000308165	ENSP00000260645	0	0	0	0	0	0	0	0.45	0.45
UBD	SQLE	1856602	1845823	ENSP00000366249	ENSP00000265896	0	0	0	0	0	0.453	0	0	0.453
CD36	IL4	1849038	1843288	ENSP00000308165	ENSP00000231449	0	0	0	0	0	0	0	0.896	0.896
HMGCR	SC5DL	1847097	1845461	ENSP00000287936	ENSP00000264027	0	0	0	0	0.17	0.085	0	0.531	0.612
CISH	STAT6	1860785	1848146	ENSP00000409346	ENSP00000300134	0	0	0	0	0	0.109	0.8	0.58	0.918
PCSK9	ABCG5	1848505	1844808	ENSP00000303208	ENSP00000260645	0	0	0	0	0.071	0	0	0.512	0.527
SHC1	IRS4	1860266	1855625	ENSP00000401303	ENSP00000361202	0	0	0	0	0	0	0	0.89	0.891
ADH7	GPD1	1861470	1848251	ENSP00000420269	ENSP00000301149	0	0	0	0	0	0	0	0.616	0.616
STAT6	IL4	1848146	1843288	ENSP00000300134	ENSP00000231449	0	0	0	0	0	0	0.9	0.972	0.997
STX12	STX3	1856019	1852117	ENSP00000363054	ENSP00000338562	0	0	0	0.67	0	0.31	0.54	0.706	0.744
EDNRA	SLC9A1	1849748	1845449	ENSP00000315011	ENSP00000263980	0	0	0	0	0	0	0.9	0.191	0.915
SREBF2	CYP51A1	1854125	1842119	ENSP00000354476	ENSP00000003100	0	0	0	0	0	0	0.9	0.502	0.948
IL2	MMP2	1843096	1842719	ENSP00000226730	ENSP00000219070	0	0	0	0	0	0	0	0.865	0.865
LDLR	CD36	1862854	1849038	ENSP00000454071	ENSP00000308165	0	0	0	0	0	0.576	0	0.66	0.849
CPLX2	GOSR1	1853863	1843045	ENSP00000352544	ENSP00000225724	0	0	0	0	0	0	0.72	0.117	0.742
IL4	THPO	1843288	1842420	ENSP00000231449	ENSP00000204615	0	0	0	0	0	0	0	0.467	0.467
MMAB	GALNT2	1862304	1854426	ENSP00000445920	ENSP00000355632	0	0	0	0	0	0	0	0.629	0.629
UBD	PSMC5	1856602	1849313	ENSP00000366249	ENSP00000310572	0	0	0	0	0.112	0.286	0	0.139	0.406
CALCRL	GPR182	1858000	1848136	ENSP00000376177	ENSP00000300098	0	0	0	0	0	0	0	0.812	0.812
PSMD7	PSMC4	1842741	1842267	ENSP00000219313	ENSP00000157812	0	0	0	0	0.666	0.999	0.9	0.706	0.999
PAX3	ETV5	1857980	1848893	ENSP00000375921	ENSP00000306894	0	0	0	0	0	0	0	0.461	0.461
STAT6	IL2	1848146	1843096	ENSP00000300134	ENSP00000226730	0	0	0	0	0	0	0	0.58	0.58
SHC1	THPO	1860266	1842420	ENSP00000401303	ENSP00000204615	0	0	0	0	0	0	0.9	0.563	0.954
RBBP6	CPSF2	1849988	1848001	ENSP00000317872	ENSP00000298875	0	0	0	0	0	0.977	0	0.502	0.988
STX12	CPLX2	1856019	1853863	ENSP00000363054	ENSP00000352544	0	0	0	0	0	0	0.9	0.045	0.9
STXBP1	STX3	1855878	1852117	ENSP00000362399	ENSP00000338562	0	0	0	0	0	0.806	0.8	0.77	0.99
STX12	GOSR1	1856019	1843045	ENSP00000363054	ENSP00000225724	0	0	0	0	0	0.875	0.72	0.325	0.974
VPS41	VPS18	1849177	1842787	ENSP00000309457	ENSP00000220509	0	0	0	0	0	0.999	0.9	0.805	0.999
UBD	UBOX5	1856602	1842644	ENSP00000366249	ENSP00000217173	0	0	0	0	0	0.36	0	0.211	0.473
UBD	PSMD7	1856602	1842741	ENSP00000366249	ENSP00000219313	0	0	0	0	0	0.361	0	0.145	0.43
THPO	TNFRSF1A	1842420	1842286	ENSP00000204615	ENSP00000162749	0	0	0	0	0	0	0	0.472	0.472
CD2AP	FERMT2	1853822	1852634	ENSP00000352264	ENSP00000342858	0	0	0	0	0	0	0.36	0.126	0.416
PSMC5	PSMC4	1849313	1842267	ENSP00000310572	ENSP00000157812	0	0	0.494	0.918	0.837	0.999	0.9	0.886	0.999
ADH7	AKR1C1	1861470	1857297	ENSP00000420269	ENSP00000370254	0	0	0	0	0.076	0	0	0.466	0.486
KL	CLCN5	1857155	1856432	ENSP00000369442	ENSP00000365256	0	0	0	0	0	0	0	0.44	0.44
SHC1	IL2	1860266	1843096	ENSP00000401303	ENSP00000226730	0	0	0	0	0	0.576	0.9	0.896	0.995
C5orf4	SC5DL	1850263	1845461	ENSP00000320604	ENSP00000264027	0	0	0	0.635	0.324	0.666	0	0.591	0.813
STXBP1	SYT1	1855878	1844863	ENSP00000362399	ENSP00000261205	0	0	0	0	0	0	0	0.56	0.56
F5	SERPINA10	1854661	1845038	ENSP00000356771	ENSP00000261994	0	0	0	0	0	0	0	0.562	0.562
GNB2L1	CISH	1861691	1860785	ENSP00000426909	ENSP00000409346	0	0	0	0	0	0.573	0	0.092	0.595
GSTK1	GSTM3	1861855	1844453	ENSP00000431049	ENSP00000256594	0	0	0	0	0	0	0.9	0.357	0.933
LRP5	RGS3	1847475	1844692	ENSP00000294304	ENSP00000259406	0	0	0	0	0	0	0	0.44	0.44
SHH	LRP5	1847842	1847475	ENSP00000297261	ENSP00000294304	0	0	0	0	0	0	0	0.474	0.474
SQLE	SC5DL	1845823	1845461	ENSP00000265896	ENSP00000264027	0	0	0	0	0.288	0.209	0	0.741	0.841
ADIPOQ	IL18	1850277	1846668	ENSP00000320709	ENSP00000280357	0	0	0	0	0	0	0	0.507	0.507
PARK2	PSMC5	1854466	1849313	ENSP00000355865	ENSP00000310572	0	0	0	0	0	0.827	0	0.323	0.878
UBD	PSMD4	1856602	1854905	ENSP00000366249	ENSP00000357879	0	0	0	0	0.074	0.46	0	0.529	0.744
ARHGEF7	ARHGAP17	1856369	1847199	ENSP00000364893	ENSP00000289968	0	0	0	0	0	0	0.9	0.14	0.91
KL	CYP27B1	1857155	1843152	ENSP00000369442	ENSP00000228606	0	0	0	0	0	0	0	0.621	0.621
HCRT	CHRM3	1847406	1844372	ENSP00000293330	ENSP00000255380	0	0	0	0	0	0	0.9	0	0.9
PSMD4	UBOX5	1854905	1842644	ENSP00000357879	ENSP00000217173	0	0	0	0	0	0.669	0	0.488	0.823
PARK2	CPLX2	1854466	1853863	ENSP00000355865	ENSP00000352544	0	0	0	0	0	0	0	0.415	0.414
PAX3	PSMD4	1857980	1854905	ENSP00000375921	ENSP00000357879	0	0	0	0	0	0.57	0	0.067	0.581
PLCB1	GPR50	1852081	1842700	ENSP00000338185	ENSP00000218316	0	0	0	0	0	0	0	0.406	0.406
PCSK9	KRT75	1848505	1844113	ENSP00000303208	ENSP00000252245	0	0	0	0	0.451	0	0	0.092	0.48
SHC1	IL4	1860266	1843288	ENSP00000401303	ENSP00000231449	0	0	0	0	0	0	0.9	0.878	0.987
THADA	PARK2	1859082	1854466	ENSP00000385995	ENSP00000355865	0	0	0	0	0	0	0	0.515	0.515
SQLE	PTGIS	1845823	1843696	ENSP00000265896	ENSP00000244043	0	0	0	0	0.74	0.247	0	0.404	0.873
CPSF2	PAPOLG	1848001	1843497	ENSP00000298875	ENSP00000238714	0	0	0	0	0.097	0.757	0	0.478	0.875
B3GNT7	GALNT7	1847074	1845662	ENSP00000287590	ENSP00000265000	0	0	0	0	0	0	0.9	0.109	0.907
MAP3K1	SPP1	1858732	1858269	ENSP00000382423	ENSP00000378517	0	0	0	0	0	0	0.9	0	0.9
GNB2L1	SYT1	1861691	1844863	ENSP00000426909	ENSP00000261205	0	0	0	0	0	0.576	0	0.128	0.614
SYT1	SLC17A7	1844863	1842841	ENSP00000261205	ENSP00000221485	0	0	0	0	0	0	0.9	0.53	0.951
SHC1	IGF1	1860266	1848439	ENSP00000401303	ENSP00000302665	0	0	0	0	0	0	0.9	0.924	0.992
CDKN1C	SHH	1860924	1847842	ENSP00000411552	ENSP00000297261	0	0	0	0	0	0	0	0.859	0.859
LRP5	NPC1	1847475	1846078	ENSP00000294304	ENSP00000269228	0	0	0	0	0	0	0	0.468	0.468
SQLE	CYP51A1	1845823	1842119	ENSP00000265896	ENSP00000003100	0	0	0	0	0.88	0.304	0	0.765	0.978
ADIPOQ	MED15	1850277	1845304	ENSP00000320709	ENSP00000263205	0	0	0	0	0	0	0.9	0.042	0.9
SCN4B	PSMC4	1850453	1842267	ENSP00000322460	ENSP00000157812	0	0	0	0	0	0	0	0.538	0.538
SPP1	MMP2	1858269	1842719	ENSP00000378517	ENSP00000219070	0	0	0	0	0	0	0	0.91	0.91
SREBF2	PCSK9	1854125	1848505	ENSP00000354476	ENSP00000303208	0	0	0	0	0	0	0	0.707	0.707
C5orf4	CYP4A11	1850263	1849379	ENSP00000320604	ENSP00000311095	0	0	0	0	0.092	0.315	0	0.37	0.573
STXBP1	VPS41	1855878	1849177	ENSP00000362399	ENSP00000309457	0	0	0	0	0	0.302	0	0.253	0.456
IFT88	SHH	1850556	1847842	ENSP00000323580	ENSP00000297261	0	0	0	0	0	0	0	0.537	0.537
PSMD4	PSMC4	1854905	1842267	ENSP00000357879	ENSP00000157812	0	0	0	0	0.841	0.999	0.9	0.718	0.999
SREBF2	HMGCR	1854125	1847097	ENSP00000354476	ENSP00000287936	0	0	0	0	0	0	0.9	0.875	0.987
CD36	HMGCR	1849038	1847097	ENSP00000308165	ENSP00000287936	0	0	0	0	0	0	0	0.419	0.418
GNB2L1	UBD	1861691	1856602	ENSP00000426909	ENSP00000366249	0	0	0	0	0.199	0.376	0	0.374	0.659
CTSE	PCSK9	1853647	1848505	ENSP00000350911	ENSP00000303208	0	0	0	0	0.14	0.25	0	0.423	0.595
TCEA2	TTF1	1852708	1851645	ENSP00000343515	ENSP00000333920	0	0	0	0	0	0	0	0.543	0.543
AGPAT6	GPD1	1858444	1848251	ENSP00000380184	ENSP00000301149	0.284	0	0	0	0	0	0.9	0.208	0.938
C5orf4	PTGIS	1850263	1843696	ENSP00000320604	ENSP00000244043	0	0	0	0	0.45	0.488	0	0.497	0.845
LDLR	NPC1	1862854	1846078	ENSP00000454071	ENSP00000269228	0	0	0	0	0	0	0	0.507	0.507
GALNT2	GALNT7	1854426	1845662	ENSP00000355632	ENSP00000265000	0	0	0	0.849	0	0	0.9	0.626	0.909
ADH7	ADHFE1	1861470	1858409	ENSP00000420269	ENSP00000379865	0	0	0	0	0	0.667	0	0.629	0.871
HMGCR	ABCG5	1847097	1844808	ENSP00000287936	ENSP00000260645	0	0	0	0	0	0	0	0.642	0.642
IGF1	IL4	1848439	1843288	ENSP00000302665	ENSP00000231449	0	0	0	0	0	0	0	0.472	0.472
CD36	MMP2	1849038	1842719	ENSP00000308165	ENSP00000219070	0	0	0	0	0	0	0	0.405	0.405
PDZK1	CD36	1852559	1849038	ENSP00000342143	ENSP00000308165	0	0	0	0	0.081	0	0	0.38	0.406
DNAJC19	HSPA1L	1857545	1856352	ENSP00000372005	ENSP00000364805	0.462	0	0	0	0.105	0.244	0	0.317	0.718
IL18	IL4	1846668	1843288	ENSP00000280357	ENSP00000231449	0	0	0	0	0	0	0	0.637	0.637
PSMC5	THAP11	1849313	1848661	ENSP00000310572	ENSP00000304689	0	0	0	0	0	0.469	0	0	0.469
KCNJ5	LACTB	1852277	1845023	ENSP00000339960	ENSP00000261893	0	0	0	0	0	0	0	0.482	0.482
NPC1	MC3R	1846078	1843686	ENSP00000269228	ENSP00000243911	0	0	0	0	0	0	0	0.4	0.4
EHMT1	SSRP1	1861338	1846565	ENSP00000417980	ENSP00000278412	0	0	0	0	0	0.415	0	0.199	0.511
PRPF4	CPSF2	1856059	1848001	ENSP00000363313	ENSP00000298875	0	0	0	0	0.073	0	0.9	0	0.903
PARK2	BBOX1	1854466	1845300	ENSP00000355865	ENSP00000263182	0	0	0	0	0	0	0	0.566	0.566
MOAP1	TNFRSF1A	1848003	1842286	ENSP00000298894	ENSP00000162749	0	0	0	0	0	0.571	0	0.067	0.582
CYP4A11	SC5DL	1849379	1845461	ENSP00000311095	ENSP00000264027	0	0	0	0	0.145	0.165	0	0.68	0.752
MKS1	WDPCP	1858071	1846245	ENSP00000376827	ENSP00000272321	0	0	0	0	0	0	0	0.731	0.732
CPLX2	SYT1	1853863	1844863	ENSP00000352544	ENSP00000261205	0	0	0	0	0.156	0	0	0.496	0.556
ETV5	DUSP6	1848893	1846636	ENSP00000306894	ENSP00000279488	0	0	0	0	0	0	0	0.42	0.42
SLC4A5	SLC9A1	1853599	1845449	ENSP00000350475	ENSP00000263980	0	0	0	0	0	0	0	0.463	0.463
PLCB1	CHRM3	1852081	1844372	ENSP00000338185	ENSP00000255380	0	0	0	0	0	0	0.9	0.37	0.934
EHD1	STAT6	1850255	1848146	ENSP00000320516	ENSP00000300134	0	0	0	0	0	0.479	0	0	0.479
STAT6	IL18	1848146	1846668	ENSP00000300134	ENSP00000280357	0	0	0	0	0	0	0	0.45	0.45
GSTK1	ADH7	1861855	1861470	ENSP00000431049	ENSP00000420269	0	0	0	0	0	0	0.9	0	0.9
IL2	THPO	1843096	1842420	ENSP00000226730	ENSP00000204615	0	0	0	0	0	0	0	0.505	0.505
STXBP1	GOSR1	1855878	1843045	ENSP00000362399	ENSP00000225724	0	0	0	0	0	0.304	0	0.228	0.44
MKS1	IFT88	1858071	1850556	ENSP00000376827	ENSP00000323580	0	0	0	0	0	0	0	0.504	0.505
IRS4	IGF1	1855625	1848439	ENSP00000361202	ENSP00000302665	0	0	0	0	0	0	0.9	0.381	0.935
HMGCR	NPC1	1847097	1846078	ENSP00000287936	ENSP00000269228	0	0	0	0	0	0	0	0.584	0.584
CYP4A11	SQLE	1849379	1845823	ENSP00000311095	ENSP00000265896	0	0	0	0	0.113	0.361	0	0.176	0.492
SREBF2	NPC1	1854125	1846078	ENSP00000354476	ENSP00000269228	0	0	0	0	0	0	0	0.642	0.642
F8	F9	1853973	1842692	ENSP00000353393	ENSP00000218099	0	0	0	0	0	0.576	0	0.417	0.742
STXBP1	VPS18	1855878	1842787	ENSP00000362399	ENSP00000220509	0	0	0	0	0	0.363	0	0.488	0.66
ADH7	GSTM3	1861470	1844453	ENSP00000420269	ENSP00000256594	0	0	0	0	0	0	0.9	0	0.9
PAX3	SHH	1857980	1847842	ENSP00000375921	ENSP00000297261	0	0	0	0	0	0.221	0	0.699	0.756
TNFRSF1A	MAP4K5	1842286	1842176	ENSP00000162749	ENSP00000013125	0	0	0	0	0	0	0.9	0.07	0.903
GNB2L1	TNFRSF1A	1861691	1842286	ENSP00000426909	ENSP00000162749	0	0	0	0	0	0.576	0.9	0.197	0.962
CDKN1C	MYH6	1860924	1853324	ENSP00000411552	ENSP00000348634	0	0	0	0	0	0	0	0.446	0.446
F5	TFPI	1854661	1843343	ENSP00000356771	ENSP00000233156	0	0	0	0	0	0	0.8	0.725	0.942
GNB2L1	IGF1	1861691	1848439	ENSP00000426909	ENSP00000302665	0	0	0	0	0	0	0.9	0.854	0.984
CYP4A11	CYP51A1	1849379	1842119	ENSP00000311095	ENSP00000003100	0	0	0.521	0.635	0.139	0	0	0.607	0.448
SREBF2	CD36	1854125	1849038	ENSP00000354476	ENSP00000308165	0	0	0	0	0	0	0	0.52	0.52
KCNJ5	SCN4B	1852277	1850453	ENSP00000339960	ENSP00000322460	0	0	0	0	0	0	0	0.56	0.56
SC5DL	CYP51A1	1845461	1842119	ENSP00000264027	ENSP00000003100	0	0	0	0	0.413	0.95	0	0.787	0.993
CISH	IL2	1860785	1843096	ENSP00000409346	ENSP00000226730	0	0	0	0	0	0	0.9	0.413	0.938
SHC1	ARHGEF7	1860266	1856369	ENSP00000401303	ENSP00000364893	0	0	0	0	0	0	0	0.569	0.569
CD36	MED15	1849038	1845304	ENSP00000308165	ENSP00000263205	0	0	0	0	0	0	0.9	0	0.9
VPS41	HOOK3	1849177	1848762	ENSP00000309457	ENSP00000305699	0	0	0	0	0	0.556	0	0.104	0.585
SPP1	IGF1	1858269	1848439	ENSP00000378517	ENSP00000302665	0	0	0	0	0	0	0	0.407	0.407
EIF2C1	AIP	1855852	1846617	ENSP00000362300	ENSP00000279146	0	0	0	0	0	0.481	0	0	0.481
PDZK1	SLC9A1	1852559	1845449	ENSP00000342143	ENSP00000263980	0	0	0	0	0	0	0	0.466	0.467
GNB2L1	EIF4A2	1861691	1850828	ENSP00000426909	ENSP00000326381	0	0	0	0	0.227	0	0	0.276	0.417
ARHGEF7	SRGAP1	1856369	1853143	ENSP00000364893	ENSP00000347198	0	0	0	0	0	0	0.9	0.053	0.901
RBBP6	PAPOLG	1849988	1843497	ENSP00000317872	ENSP00000238714	0	0	0	0	0	0.757	0	0	0.757
TCEA2	SSRP1	1852708	1846565	ENSP00000343515	ENSP00000278412	0	0	0	0	0	0	0	0.636	0.636
RUFY3	CPLX2	1857317	1853863	ENSP00000370394	ENSP00000352544	0	0	0	0	0.456	0	0	0.041	0.456
PSEN2	FHL2	1854447	1850494	ENSP00000355747	ENSP00000322909	0	0	0	0	0	0.576	0	0.864	0.94
KL	IGF1	1857155	1848439	ENSP00000369442	ENSP00000302665	0	0	0	0	0	0	0	0.505	0.505
SREBF2	SC5DL	1854125	1845461	ENSP00000354476	ENSP00000264027	0	0	0	0	0	0	0.9	0.519	0.949
IGF1	SHH	1848439	1847842	ENSP00000302665	ENSP00000297261	0	0	0	0	0	0	0	0.408	0.408
TFPI	F9	1843343	1842692	ENSP00000233156	ENSP00000218099	0	0	0	0	0	0	0	0.72	0.72
GPR182	SIAE	1848136	1845373	ENSP00000300098	ENSP00000263593	0	0	0	0	0	0	0	0.667	0.667
STX3	SYT1	1852117	1844863	ENSP00000338562	ENSP00000261205	0	0	0	0	0.071	0.57	0	0.819	0.921
SHANK2	KCNE3	1852906	1849309	ENSP00000345193	ENSP00000310557	0	0	0	0	0	0	0	0.681	0.681
ARHGEF7	SHANK2	1856369	1852906	ENSP00000364893	ENSP00000345193	0	0	0	0.611	0	0.68	0	0.277	0.711
GNB2L1	SHC1	1861691	1860266	ENSP00000426909	ENSP00000401303	0	0	0	0	0	0	0.9	0.325	0.929
SERPINF1	MMP2	1844317	1842719	ENSP00000254722	ENSP00000219070	0	0	0	0	0.08	0	0	0.472	0.493
STXBP1	PSMD7	1855878	1842741	ENSP00000362399	ENSP00000219313	0	0	0	0	0	0.577	0	0	0.577
EHMT1	EIF2C1	1861338	1855852	ENSP00000417980	ENSP00000362300	0	0	0	0	0	0.202	0	0.375	0.479
GALNT2	B3GNT7	1854426	1847074	ENSP00000355632	ENSP00000287590	0	0	0	0	0	0	0.9	0.065	0.902
STXBP1	PLCB1	1855878	1852081	ENSP00000362399	ENSP00000338185	0	0	0	0	0	0	0	0.486	0.485
GPR50	F9	1842700	1842692	ENSP00000218316	ENSP00000218099	0	0	0	0	0	0	0	0.606	0.606
UBD	SUMO4	1856602	1850064	ENSP00000366249	ENSP00000318635	0	0	0	0	0.091	0.246	0	0.494	0.622
LRP5	SERPINF1	1847475	1844317	ENSP00000294304	ENSP00000254722	0	0	0	0	0	0	0	0.483	0.484
HMGCR	CYP51A1	1847097	1842119	ENSP00000287936	ENSP00000003100	0	0	0	0	0.288	0	0	0.562	0.675
COPS3	PSMD7	1846040	1842741	ENSP00000268717	ENSP00000219313	0	0	0	0	0	0.341	0	0.135	0.405
PSMD4	PSMC5	1854905	1849313	ENSP00000357879	ENSP00000310572	0	0	0	0	0.651	0.999	0.9	0.624	0.999
PLCB1	EDNRA	1852081	1849748	ENSP00000338185	ENSP00000315011	0	0	0	0	0	0.08	0.9	0.053	0.905
TNFRSF25	TNFRSF1A	1856753	1842286	ENSP00000367013	ENSP00000162749	0	0	0	0.686	0	0.576	0	0.567	0.649
CPLX2	STX3	1853863	1852117	ENSP00000352544	ENSP00000338562	0	0	0	0	0	0.602	0.54	0.859	0.972
UBD	PSMC4	1856602	1842267	ENSP00000366249	ENSP00000157812	0	0	0	0	0.115	0.382	0	0.139	0.487
C5orf4	SQLE	1850263	1845823	ENSP00000320604	ENSP00000265896	0	0	0	0	0.357	0.729	0	0.37	0.88
STX3	GOSR1	1852117	1843045	ENSP00000338562	ENSP00000225724	0	0	0	0	0	0.285	0.54	0.403	0.786
IL18	IL2	1846668	1843096	ENSP00000280357	ENSP00000226730	0	0	0	0	0	0	0	0.583	0.583
NPC1	ABCG5	1846078	1844808	ENSP00000269228	ENSP00000260645	0	0	0	0	0	0	0	0.539	0.539
IRS4	IL4	1855625	1843288	ENSP00000361202	ENSP00000231449	0	0	0	0	0	0	0	0.439	0.439
SREBF2	ABCG5	1854125	1844808	ENSP00000354476	ENSP00000260645	0	0	0	0	0	0	0	0.755	0.756
BBOX1	TRIM47	1845300	1844328	ENSP00000263182	ENSP00000254816	0	0	0	0	0	0	0	0.511	0.511
SREBF2	SQLE	1854125	1845823	ENSP00000354476	ENSP00000265896	0	0	0	0	0	0	0.9	0.56	0.954
CD2AP	SUMO4	1853822	1850064	ENSP00000352264	ENSP00000318635	0	0	0	0	0	0	0	0.434	0.435
CASP1	IL18	1860827	1846668	ENSP00000410076	ENSP00000280357	0	0	0	0	0.071	0.808	0.9	0.961	0.999
POR	CYP51A1	1861450	1842119	ENSP00000419970	ENSP00000003100	0	0	0	0	0.07	0.093	0	0.454	0.499
ADIPOQ	IGF1	1850277	1848439	ENSP00000320709	ENSP00000302665	0	0	0	0	0	0	0	0.937	0.937
CISH	PARK2	1860785	1854466	ENSP00000409346	ENSP00000355865	0	0	0	0	0	0	0	0.537	0.537
PCSK9	HMGCR	1848505	1847097	ENSP00000303208	ENSP00000287936	0	0	0	0	0	0	0	0.539	0.539
COPS8	PSMD7	1853041	1842741	ENSP00000346340	ENSP00000219313	0	0	0	0	0.071	0.238	0	0.241	0.416
PSMC5	PSMD7	1849313	1842741	ENSP00000310572	ENSP00000219313	0	0	0	0	0.736	0.999	0.9	0.538	0.999
MAP3K1	CAPN3	1858732	1858465	ENSP00000382423	ENSP00000380349	0	0	0	0	0	0.964	0	0.064	0.965
MAP3K1	TNFRSF1A	1858732	1842286	ENSP00000382423	ENSP00000162749	0	0	0	0	0	0	0.9	0.359	0.933
CD2AP	NPC1	1853822	1846078	ENSP00000352264	ENSP00000269228	0	0	0	0	0	0	0	0.489	0.489
CASP1	TNFRSF1A	1860827	1842286	ENSP00000410076	ENSP00000162749	0	0	0	0	0	0	0	0.407	0.407
HMGCR	SQLE	1847097	1845823	ENSP00000287936	ENSP00000265896	0	0	0	0	0.384	0	0	0.659	0.78
PSMD4	PARK2	1854905	1854466	ENSP00000357879	ENSP00000355865	0	0	0	0	0	0.996	0	0.482	0.998
F5	F9	1854661	1842692	ENSP00000356771	ENSP00000218099	0	0	0	0	0	0	0	0.824	0.824
IL18	MMP2	1846668	1842719	ENSP00000280357	ENSP00000219070	0	0	0	0	0	0	0	0.866	0.866
LDLR	PCSK9	1862854	1848505	ENSP00000454071	ENSP00000303208	0	0	0	0	0	0.995	0	0.962	0.999
EDNRA	CHRM3	1849748	1844372	ENSP00000315011	ENSP00000255380	0	0	0	0	0	0	0.9	0.073	0.903
LDLR	HMGCR	1862854	1847097	ENSP00000454071	ENSP00000287936	0	0	0	0	0.091	0	0	0.733	0.747
POR	CYP4A11	1861450	1849379	ENSP00000419970	ENSP00000311095	0	0.185	0	0	0	0	0	0.372	0.466
STX12	VPS18	1856019	1842787	ENSP00000363054	ENSP00000220509	0	0	0	0	0	0.628	0	0.453	0.787
UFC1	UNK	1854704	1847392	ENSP00000356982	ENSP00000293218	0	0	0	0	0	0.908	0	0	0.908
EHMT1	PSMD4	1861338	1854905	ENSP00000417980	ENSP00000357879	0	0	0	0	0	0.391	0	0.171	0.473
MAP3K1	MAP4K5	1858732	1842176	ENSP00000382423	ENSP00000013125	0	0	0	0.626	0	0	0.9	0.503	0.918
EIF4A2	EIF3J	1850828	1845012	ENSP00000326381	ENSP00000261868	0	0	0	0	0	0	0.9	0.327	0.929
UFC1	CDK5RAP3	1854704	1852848	ENSP00000356982	ENSP00000344683	0	0	0	0	0	0.662	0	0.328	0.763
EHMT1	KDM4C	1861338	1857360	ENSP00000417980	ENSP00000370710	0	0	0	0	0	0.185	0	0.482	0.56
CASP1	PSEN2	1860827	1854447	ENSP00000410076	ENSP00000355747	0	0	0	0	0	0.567	0	0.184	0.631
PLCB1	HCRT	1852081	1847406	ENSP00000338185	ENSP00000293330	0	0	0	0	0	0	0.9	0	0.9
PAX3	MYH6	1857980	1853324	ENSP00000375921	ENSP00000348634	0	0	0	0	0	0	0	0.487	0.487
EDNRA	HCRT	1849748	1847406	ENSP00000315011	ENSP00000293330	0	0	0	0	0	0	0.9	0	0.9
IGF1	MMP2	1848439	1842719	ENSP00000302665	ENSP00000219070	0	0	0	0	0	0	0.9	0.531	0.951
FOXL1	SHH	1850817	1847842	ENSP00000326272	ENSP00000297261	0	0	0	0	0	0	0	0.451	0.451
CASP1	PARK2	1860827	1854466	ENSP00000410076	ENSP00000355865	0	0	0	0	0	0.576	0	0.326	0.702

## Sheet: string GO.0008202
#node1	node2	node1_string_id	node2_string_id	node1_external_id	node2_external_id	neighborhood	fusion	cooccurence	homology	coexpression	experimental	knowledge	textmining	combined_score
HMGCR	CYP51A1	1847097	1842119	ENSP00000287936	ENSP00000003100	0	0	0	0	0.288	0	0	0.562	0.675
HMGCR	SC5DL	1847097	1845461	ENSP00000287936	ENSP00000264027	0	0	0	0	0.17	0.085	0	0.531	0.612
SREBF2	NPC1	1854125	1846078	ENSP00000354476	ENSP00000269228	0	0	0	0	0	0	0	0.642	0.642
SREBF2	CYP51A1	1854125	1842119	ENSP00000354476	ENSP00000003100	0	0	0	0	0	0	0.9	0.502	0.948
HMGCR	NPC1	1847097	1846078	ENSP00000287936	ENSP00000269228	0	0	0	0	0	0	0	0.584	0.584
SREBF2	SQLE	1854125	1845823	ENSP00000354476	ENSP00000265896	0	0	0	0	0	0	0.9	0.56	0.954
HMGCR	SQLE	1847097	1845823	ENSP00000287936	ENSP00000265896	0	0	0	0	0.384	0	0	0.659	0.78
LDLR	HMGCR	1862854	1847097	ENSP00000454071	ENSP00000287936	0	0	0	0	0.091	0	0	0.733	0.747
LDLR	SREBF2	1862854	1854125	ENSP00000454071	ENSP00000354476	0	0	0	0	0	0.576	0.9	0.96	0.998
LDLR	NPC1	1862854	1846078	ENSP00000454071	ENSP00000269228	0	0	0	0	0	0	0	0.507	0.507
SREBF2	SC5DL	1854125	1845461	ENSP00000354476	ENSP00000264027	0	0	0	0	0	0	0.9	0.519	0.949
LDLR	PCSK9	1862854	1848505	ENSP00000454071	ENSP00000303208	0	0	0	0	0	0.995	0	0.962	0.999
SREBF2	PCSK9	1854125	1848505	ENSP00000354476	ENSP00000303208	0	0	0	0	0	0	0	0.707	0.707
SC5DL	CYP51A1	1845461	1842119	ENSP00000264027	ENSP00000003100	0	0	0	0	0.413	0.95	0	0.787	0.993
SQLE	CYP51A1	1845823	1842119	ENSP00000265896	ENSP00000003100	0	0	0	0	0.88	0.304	0	0.765	0.978
SQLE	SC5DL	1845823	1845461	ENSP00000265896	ENSP00000264027	0	0	0	0	0.288	0.209	0	0.741	0.841
SREBF2	HMGCR	1854125	1847097	ENSP00000354476	ENSP00000287936	0	0	0	0	0	0	0.9	0.875	0.987
PCSK9	HMGCR	1848505	1847097	ENSP00000303208	ENSP00000287936	0	0	0	0	0	0	0	0.539	0.539

## Sheet: string GO.0031982
#node1	node2	node1_string_id	node2_string_id	node1_external_id	node2_external_id	neighborhood	fusion	cooccurence	homology	coexpression	experimental	knowledge	textmining	combined_score
STX12	VPS41	1856019	1849177	ENSP00000363054	ENSP00000309457	0	0	0	0	0	0.509	0	0.679	0.835
STX12	STXBP1	1856019	1855878	ENSP00000363054	ENSP00000362399	0	0	0	0	0	0.329	0	0.401	0.581
STXBP1	STX3	1855878	1852117	ENSP00000362399	ENSP00000338562	0	0	0	0	0	0.806	0.8	0.77	0.99
LDLR	CD36	1862854	1849038	ENSP00000454071	ENSP00000308165	0	0	0	0	0	0.576	0	0.66	0.849
STX12	STX3	1856019	1852117	ENSP00000363054	ENSP00000338562	0	0	0	0.67	0	0.31	0.54	0.706	0.744
IGF1	SHH	1848439	1847842	ENSP00000302665	ENSP00000297261	0	0	0	0	0	0	0	0.408	0.408
STXBP1	SYT1	1855878	1844863	ENSP00000362399	ENSP00000261205	0	0	0	0	0	0	0	0.56	0.56
SYT1	SLC17A7	1844863	1842841	ENSP00000261205	ENSP00000221485	0	0	0	0	0	0	0.9	0.53	0.951
SPP1	IGF1	1858269	1848439	ENSP00000378517	ENSP00000302665	0	0	0	0	0	0	0	0.407	0.407
LDLR	SREBF2	1862854	1854125	ENSP00000454071	ENSP00000354476	0	0	0	0	0	0.576	0.9	0.96	0.998
SREBF2	CD36	1854125	1849038	ENSP00000354476	ENSP00000308165	0	0	0	0	0	0	0	0.52	0.52
STX3	SYT1	1852117	1844863	ENSP00000338562	ENSP00000261205	0	0	0	0	0.071	0.57	0	0.819	0.921
F5	IGF1	1854661	1848439	ENSP00000356771	ENSP00000302665	0	0	0	0	0	0	0.9	0.151	0.911
LDLR	F5	1862854	1854661	ENSP00000454071	ENSP00000356771	0	0	0	0	0	0	0	0.454	0.455
STXBP1	VPS41	1855878	1849177	ENSP00000362399	ENSP00000309457	0	0	0	0	0	0.302	0	0.253	0.456

## Sheet: string GO.0044257
#node1	node2	node1_string_id	node2_string_id	node1_external_id	node2_external_id	neighborhood	fusion	cooccurence	homology	coexpression	experimental	knowledge	textmining	combined_score
CISH	PARK2	1860785	1854466	ENSP00000409346	ENSP00000355865	0	0	0	0	0	0	0	0.537	0.537
UBD	PSMC4	1856602	1842267	ENSP00000366249	ENSP00000157812	0	0	0	0	0.115	0.382	0	0.139	0.487
UBD	UBOX5	1856602	1842644	ENSP00000366249	ENSP00000217173	0	0	0	0	0	0.36	0	0.211	0.473
PARK2	PSMC5	1854466	1849313	ENSP00000355865	ENSP00000310572	0	0	0	0	0	0.827	0	0.323	0.878
UBD	SUMO4	1856602	1850064	ENSP00000366249	ENSP00000318635	0	0	0	0	0.091	0.246	0	0.494	0.622
PSMD4	PARK2	1854905	1854466	ENSP00000357879	ENSP00000355865	0	0	0	0	0	0.996	0	0.482	0.998
UBD	PSMD7	1856602	1842741	ENSP00000366249	ENSP00000219313	0	0	0	0	0	0.361	0	0.145	0.43
PSMC5	PSMC4	1849313	1842267	ENSP00000310572	ENSP00000157812	0	0	0.494	0.918	0.837	0.999	0.9	0.886	0.999
CD2AP	SUMO4	1853822	1850064	ENSP00000352264	ENSP00000318635	0	0	0	0	0	0	0	0.434	0.435
PSMD4	UBOX5	1854905	1842644	ENSP00000357879	ENSP00000217173	0	0	0	0	0	0.669	0	0.488	0.823
PSMD4	PSMD7	1854905	1842741	ENSP00000357879	ENSP00000219313	0	0	0	0	0.502	0.999	0.9	0.616	0.999
UBD	PSMC5	1856602	1849313	ENSP00000366249	ENSP00000310572	0	0	0	0	0.112	0.286	0	0.139	0.406
PSMD4	PSMC4	1854905	1842267	ENSP00000357879	ENSP00000157812	0	0	0	0	0.841	0.999	0.9	0.718	0.999
UBD	PSMD4	1856602	1854905	ENSP00000366249	ENSP00000357879	0	0	0	0	0.074	0.46	0	0.529	0.744
PSMD4	PSMC5	1854905	1849313	ENSP00000357879	ENSP00000310572	0	0	0	0	0.651	0.999	0.9	0.624	0.999
PSMD7	PSMC4	1842741	1842267	ENSP00000219313	ENSP00000157812	0	0	0	0	0.666	0.999	0.9	0.706	0.999
PSMC5	PSMD7	1849313	1842741	ENSP00000310572	ENSP00000219313	0	0	0	0	0.736	0.999	0.9	0.538	0.999

## Sheet: string GO.0016192
#node1	node2	node1_string_id	node2_string_id	node1_external_id	node2_external_id	neighborhood	fusion	cooccurence	homology	coexpression	experimental	knowledge	textmining	combined_score
LDLR	NPC1	1862854	1846078	ENSP00000454071	ENSP00000269228	0	0	0	0	0	0	0	0.507	0.507
VPS41	HOOK3	1849177	1848762	ENSP00000309457	ENSP00000305699	0	0	0	0	0	0.556	0	0.104	0.585
STXBP1	STX3	1855878	1852117	ENSP00000362399	ENSP00000338562	0	0	0	0	0	0.806	0.8	0.77	0.99
STX12	CPLX2	1856019	1853863	ENSP00000363054	ENSP00000352544	0	0	0	0	0	0	0.9	0.045	0.9
STX3	GOSR1	1852117	1843045	ENSP00000338562	ENSP00000225724	0	0	0	0	0	0.285	0.54	0.403	0.786
LDLR	CD36	1862854	1849038	ENSP00000454071	ENSP00000308165	0	0	0	0	0	0.576	0	0.66	0.849
CPLX2	GOSR1	1853863	1843045	ENSP00000352544	ENSP00000225724	0	0	0	0	0	0	0.72	0.117	0.742
CPLX2	STX3	1853863	1852117	ENSP00000352544	ENSP00000338562	0	0	0	0	0	0.602	0.54	0.859	0.972
STXBP1	VPS41	1855878	1849177	ENSP00000362399	ENSP00000309457	0	0	0	0	0	0.302	0	0.253	0.456
STX12	VPS41	1856019	1849177	ENSP00000363054	ENSP00000309457	0	0	0	0	0	0.509	0	0.679	0.835
STX12	STXBP1	1856019	1855878	ENSP00000363054	ENSP00000362399	0	0	0	0	0	0.329	0	0.401	0.581
STX12	STX3	1856019	1852117	ENSP00000363054	ENSP00000338562	0	0	0	0.67	0	0.31	0.54	0.706	0.744
STXBP1	GOSR1	1855878	1843045	ENSP00000362399	ENSP00000225724	0	0	0	0	0	0.304	0	0.228	0.44
STX12	GOSR1	1856019	1843045	ENSP00000363054	ENSP00000225724	0	0	0	0	0	0.875	0.72	0.325	0.974
LRP5	NPC1	1847475	1846078	ENSP00000294304	ENSP00000269228	0	0	0	0	0	0	0	0.468	0.468
vesicle mediated transport

## Sheet: string GO.0006357
#node1	node2	node1_string_id	node2_string_id	node1_external_id	node2_external_id	neighborhood	fusion	cooccurence	homology	coexpression	experimental	knowledge	textmining	combined_score
STAT6	IL2	1848146	1843096	ENSP00000300134	ENSP00000226730	0	0	0	0	0	0	0	0.58	0.58
PAX3	SHH	1857980	1847842	ENSP00000375921	ENSP00000297261	0	0	0	0	0	0.221	0	0.699	0.756
IGF1	IL2	1848439	1843096	ENSP00000302665	ENSP00000226730	0	0	0	0	0	0	0	0.417	0.416
IGF1	IL4	1848439	1843288	ENSP00000302665	ENSP00000231449	0	0	0	0	0	0	0	0.472	0.472
STAT6	IL4	1848146	1843288	ENSP00000300134	ENSP00000231449	0	0	0	0	0	0	0.9	0.972	0.997
IGF1	SHH	1848439	1847842	ENSP00000302665	ENSP00000297261	0	0	0	0	0	0	0	0.408	0.408
IL4	IL2	1843288	1843096	ENSP00000231449	ENSP00000226730	0	0	0	0	0	0	0.8	0.979	0.995
CDKN1C	SHH	1860924	1847842	ENSP00000411552	ENSP00000297261	0	0	0	0	0	0	0	0.859	0.859
MAP3K1	TNFRSF1A	1858732	1842286	ENSP00000382423	ENSP00000162749	0	0	0	0	0	0	0.9	0.359	0.933
TCEA2	TTF1	1852708	1851645	ENSP00000343515	ENSP00000333920	0	0	0	0	0	0	0	0.543	0.543
SREBF2	MED15	1854125	1845304	ENSP00000354476	ENSP00000263205	0	0	0	0	0	0.484	0	0.466	0.713
