# Supplementary material for: MMAB promotes negative feedback control of cholesterol homeostasis
Source: Nat Commun. 2021 Nov 8;12:6448. doi: 10.1038/s41467-021-26787-7 (PMC8575900; doi:10.1038/s41467-021-26787-7)
Supplement: Supplementary file 5 — Dataset 2 [file 41467_2021_26787_MOESM5_ESM.xlsx]

## Sheet: STATIN UP
Probe Set ID	p-value	FCAbsolute	regulation	Gene Symbol	Entrez Gene	Gene Ontology Biological Process	Gene Ontology Cellular Component	Gene Ontology Molecular Function	Alignments
205302_at	0.00031298	4.09321	up	IGFBP1	3484	0001558 // regulation of cell growth // inferred from electronic annotation /// 0007165 // signal transduction // traceable author statement	0005576 // extracellular region // inferred from electronic annotation /// 0005615 // extracellular space // traceable author statement /// 0005615 // extracellular space // inferred from electronic annotation	0005520 // insulin-like growth factor binding // traceable author statement /// 0005520 // insulin-like growth factor binding // inferred from electronic annotation /// 0019838 // growth factor binding // inferred from electronic annotation	chr7:45894611-45899784 (+) // 97.95 // p13
204351_at	0.0014137	2.6745	up	S100P	6286	0043542 // endothelial cell migration // inferred from mutant phenotype	0005634 // nucleus // inferred from direct assay /// 0005634 // nucleus // inferred from electronic annotation /// 0005737 // cytoplasm // traceable author statement /// 0005737 // cytoplasm // inferred from electronic annotation	0000287 // magnesium ion binding // traceable author statement /// 0005509 // calcium ion binding // traceable author statement /// 0005509 // calcium ion binding // inferred from electronic annotation /// 0005515 // protein binding // inferred from physical interaction /// 0005515 // protein binding // traceable author statement /// 0048306 // calcium-dependent protein binding // inferred from p…	chr4:6746539-6749792 (+) // 97.49 // p16.1
221577_x_at	0.00316695	2.64828	up	GDF15	9518	0007165 // signal transduction // traceable author statement /// 0007179 // transforming growth factor beta receptor signaling pathway // traceable author statement /// 0007267 // cell-cell signaling // traceable author statement	0005576 // extracellular region // traceable author statement /// 0005576 // extracellular region // inferred from electronic annotation /// 0005615 // extracellular space // inferred from electronic annotation /// 0005794 // Golgi apparatus // inferred from direct assay	0005125 // cytokine activity // traceable author statement /// 0005125 // cytokine activity // inferred from electronic annotation /// 0008083 // growth factor activity // inferred from electronic annotation	chr19:18357997-18360745 (+) // 93.45 // p13.11
227850_x_at	2.44291e-05	2.45967	up	CDC42EP5	148170	0007254 // JNK cascade // inferred from electronic annotation /// 0007266 // Rho protein signal transduction // inferred from electronic annotation /// 0008360 // regulation of cell shape // inferred from direct assay /// 0008360 // regulation of cell shape // inferred from electronic annotation /// 0030838 // positive regulation of actin filament polymerization // inferred from direct assay /// …	0005737 // cytoplasm // inferred from direct assay /// 0005737 // cytoplasm // inferred from electronic annotation /// 0005856 // cytoskeleton // inferred from electronic annotation /// 0005886 // plasma membrane // inferred from electronic annotation /// 0012505 // endomembrane system // inferred from electronic annotation /// 0016020 // membrane // inferred from direct assay /// 0016020 // memb…	0005515 // protein binding // inferred from electronic annotation /// 0017049 // GTP-Rho binding // inferred from physical interaction	chr19:59668021-59668479 (-) // 79.42 // q13.42
202627_s_at	0.000253134	2.45116	up	SERPINE1	5054	0001300 // chronological cell aging // inferred from expression pattern /// 0007596 // blood coagulation // traceable author statement /// 0042127 // regulation of cell proliferation // inferred from electronic annotation /// 0042730 // fibrinolysis // traceable author statement /// 0045765 // regulation of angiogenesis // inferred from electronic annotation	0005576 // extracellular region // not recorded /// 0005576 // extracellular region // non-traceable author statement /// 0005576 // extracellular region // inferred from electronic annotation /// 0005886 // plasma membrane // not recorded	0002020 // protease binding // inferred from physical interaction /// 0004252 // serine-type endopeptidase activity // inferred from electronic annotation /// 0004866 // endopeptidase inhibitor activity // inferred from electronic annotation /// 0004867 // serine-type endopeptidase inhibitor activity // not recorded /// 0004867 // serine-type endopeptidase inhibitor activity // inferred from elec…	chr7:100557099-100569253 (+) // 86.34 // q22.1
1553962_s_at	0.00986977	2.43269	up	RHOB	388	0001525 // angiogenesis // inferred from electronic annotation /// 0006810 // transport // inferred from electronic annotation /// 0006915 // apoptosis // inferred from electronic annotation /// 0006927 // transformed cell apoptosis // inferred from sequence or structural similarity /// 0006927 // transformed cell apoptosis // inferred from electronic annotation /// 0007049 // cell cycle // infer…	0005622 // intracellular // inferred from electronic annotation /// 0005624 // membrane fraction // inferred from electronic annotation /// 0005625 // soluble fraction // inferred from electronic annotation /// 0005634 // nucleus // inferred from sequence or structural similarity /// 0005634 // nucleus // inferred from electronic annotation /// 0005768 // endosome // inferred from electronic anno…	0000166 // nucleotide binding // inferred from electronic annotation /// 0003924 // GTPase activity // traceable author statement /// 0005515 // protein binding // inferred from electronic annotation /// 0005525 // GTP binding // traceable author statement /// 0005525 // GTP binding // inferred from electronic annotation /// 0019003 // GDP binding // inferred from electronic annotation	chr2:20510315-20512020 (+) // 89.4 // p24.1
206643_at	0.000968862	2.43181	up	HAL	3034	0006547 // histidine metabolic process // inferred from electronic annotation /// 0006548 // histidine catabolic process // inferred from electronic annotation /// 0009058 // biosynthetic process // inferred from electronic annotation	0005625 // soluble fraction // inferred from electronic annotation /// 0005737 // cytoplasm // inferred from electronic annotation /// 0005829 // cytosol // not recorded	0003824 // catalytic activity // inferred from electronic annotation /// 0004397 // histidine ammonia-lyase activity // not recorded /// 0004397 // histidine ammonia-lyase activity // inferred from electronic annotation /// 0016211 // ammonia ligase activity // inferred from electronic annotation /// 0016829 // lyase activity // inferred from electronic annotation	chr12:94891272-94914202 (-) // 99.11 // q23.1
219371_s_at	0.00040289	2.42878	up	KLF2	10365	0006350 // transcription // inferred from electronic annotation /// 0006355 // regulation of transcription, DNA-dependent // inferred from electronic annotation /// 0045941 // positive regulation of transcription // inferred from electronic annotation	0005622 // intracellular // inferred from electronic annotation /// 0005634 // nucleus // non-traceable author statement /// 0005634 // nucleus // inferred from electronic annotation	0003676 // nucleic acid binding // inferred from electronic annotation /// 0003677 // DNA binding // inferred from electronic annotation /// 0003700 // transcription factor activity // non-traceable author statement /// 0005515 // protein binding // inferred from electronic annotation /// 0008270 // zinc ion binding // inferred from electronic annotation /// 0016563 // transcription activator act…	chr19:16296650-16299337 (+) // 83.36 // p13.11
201010_s_at	0.000747228	2.41868	up	TXNIP	10628	0006350 // transcription // inferred from electronic annotation /// 0006355 // regulation of transcription, DNA-dependent // inferred from electronic annotation /// 0006979 // response to oxidative stress // inferred from electronic annotation /// 0007049 // cell cycle // inferred from electronic annotation /// 0030216 // keratinocyte differentiation // inferred from direct assay	0005737 // cytoplasm // inferred from direct assay /// 0005737 // cytoplasm // inferred from electronic annotation	0004857 // enzyme inhibitor activity // inferred from electronic annotation /// 0005515 // protein binding // inferred from physical interaction /// 0005515 // protein binding // inferred from electronic annotation	chr1:144149938-144153880 (+) // 99.45 // q21.1
204934_s_at	0.00355781	2.354	up	HPN	3249	0006508 // proteolysis // inferred from electronic annotation /// 0016049 // cell growth // inferred from electronic annotation	0005737 // cytoplasm // inferred from direct assay /// 0005886 // plasma membrane // inferred from electronic annotation /// 0005887 // integral to plasma membrane // traceable author statement /// 0016020 // membrane // inferred from electronic annotation /// 0016021 // integral to membrane // inferred from electronic annotation	0003824 // catalytic activity // inferred from electronic annotation /// 0004252 // serine-type endopeptidase activity // inferred from electronic annotation /// 0005044 // scavenger receptor activity // inferred from electronic annotation /// 0008233 // peptidase activity // inferred from electronic annotation /// 0008236 // serine-type peptidase activity // inferred from electronic annotation /…	chr19:40223249-40249315 (+) // 99.89 // q13.11
212099_at	0.00170084	2.35224	up	RHOB	388	0001525 // angiogenesis // inferred from electronic annotation /// 0006810 // transport // inferred from electronic annotation /// 0006915 // apoptosis // inferred from electronic annotation /// 0006927 // transformed cell apoptosis // inferred from sequence or structural similarity /// 0006927 // transformed cell apoptosis // inferred from electronic annotation /// 0007049 // cell cycle // infer…	0005622 // intracellular // inferred from electronic annotation /// 0005624 // membrane fraction // inferred from electronic annotation /// 0005625 // soluble fraction // inferred from electronic annotation /// 0005634 // nucleus // inferred from sequence or structural similarity /// 0005634 // nucleus // inferred from electronic annotation /// 0005768 // endosome // inferred from electronic anno…	0000166 // nucleotide binding // inferred from electronic annotation /// 0003924 // GTPase activity // traceable author statement /// 0005515 // protein binding // inferred from electronic annotation /// 0005525 // GTP binding // traceable author statement /// 0005525 // GTP binding // inferred from electronic annotation /// 0019003 // GDP binding // inferred from electronic annotation	chr2:20510315-20512736 (+) // 95.43 // p24.1
201009_s_at	0.0139045	2.32974	up	TXNIP	10628	0006350 // transcription // inferred from electronic annotation /// 0006355 // regulation of transcription, DNA-dependent // inferred from electronic annotation /// 0006979 // response to oxidative stress // inferred from electronic annotation /// 0007049 // cell cycle // inferred from electronic annotation /// 0030216 // keratinocyte differentiation // inferred from direct assay	0005737 // cytoplasm // inferred from direct assay /// 0005737 // cytoplasm // inferred from electronic annotation	0004857 // enzyme inhibitor activity // inferred from electronic annotation /// 0005515 // protein binding // inferred from physical interaction /// 0005515 // protein binding // inferred from electronic annotation	chr1:144149846-144153983 (+) // 98.23 // q21.1
229230_at	0.0121906	2.31817	up	OSTalpha	200931	0006810 // transport // inferred from expression pattern /// 0006810 // transport // inferred from electronic annotation	0005886 // plasma membrane // inferred from electronic annotation /// 0016020 // membrane // inferred from electronic annotation /// 0016021 // integral to membrane // inferred from sequence or structural similarity /// 0016021 // integral to membrane // inferred from electronic annotation	0005215 // transporter activity // inferred from direct assay /// 0005215 // transporter activity // inferred from electronic annotation	chr3:197438313-197444923 (+) // 82.64 // q29
214898_x_at	0.0194975	2.30932	up	MUC3B	57876	0007586 // digestion // non-traceable author statement /// 0030277 // maintenance of gastrointestinal epithelium // non-traceable author statement	0005576 // extracellular region // inferred from electronic annotation /// 0005576 // extracellular region // non-traceable author statement /// 0016020 // membrane // inferred from electronic annotation /// 0016021 // integral to membrane // inferred from electronic annotation /// 0016021 // integral to membrane // non-traceable author statement	0005201 // extracellular matrix structural constituent // non-traceable author statement /// 0030197 // extracellular matrix constituent, lubricant activity // non-traceable author statement	chr7:100388685-100398339 (+) // 86.65 // q22.1
1555338_s_at	0.0264572	2.23035	up	AQP10	89872	0006810 // transport // inferred from electronic annotation	0016020 // membrane // inferred from electronic annotation /// 0016021 // integral to membrane // inferred from electronic annotation	0005215 // transporter activity // inferred from electronic annotation	chr1:152560219-152564424 (+) // 98.22 // q21.3
210519_s_at	0.000949044	2.2285	up	NQO1	1728	0006805 // xenobiotic metabolic process // traceable author statement /// 0006809 // nitric oxide biosynthetic process // traceable author statement /// 0006979 // response to oxidative stress // inferred from electronic annotation /// 0007271 // synaptic transmission, cholinergic // traceable author statement /// 0009636 // response to toxin // traceable author statement /// 0043086 // negative …	0005737 // cytoplasm // traceable author statement /// 0005737 // cytoplasm // inferred from direct assay /// 0005737 // cytoplasm // inferred from electronic annotation	0003955 // NAD(P)H dehydrogenase (quinone) activity // traceable author statement /// 0003955 // NAD(P)H dehydrogenase (quinone) activity // inferred from electronic annotation /// 0004128 // cytochrome-b5 reductase activity // traceable author statement /// 0009055 // electron carrier activity // inferred from electronic annotation /// 0016491 // oxidoreductase activity // inferred from electron…	chr16:68302248-68317950 (-) // 98.15 // q22.1
201467_s_at	0.00563829	2.21519	up	NQO1	1728	0006805 // xenobiotic metabolic process // traceable author statement /// 0006809 // nitric oxide biosynthetic process // traceable author statement /// 0006979 // response to oxidative stress // inferred from electronic annotation /// 0007271 // synaptic transmission, cholinergic // traceable author statement /// 0009636 // response to toxin // traceable author statement /// 0043086 // negative …	0005737 // cytoplasm // traceable author statement /// 0005737 // cytoplasm // inferred from direct assay /// 0005737 // cytoplasm // inferred from electronic annotation	0003955 // NAD(P)H dehydrogenase (quinone) activity // traceable author statement /// 0003955 // NAD(P)H dehydrogenase (quinone) activity // inferred from electronic annotation /// 0004128 // cytochrome-b5 reductase activity // traceable author statement /// 0009055 // electron carrier activity // inferred from electronic annotation /// 0016491 // oxidoreductase activity // inferred from electron…	chr16:68300804-68318034 (-) // 83.93 // q22.1
211916_s_at	0.00918539	2.20829	up	MYO1A	4640	0007605 // sensory perception of sound // inferred from mutant phenotype /// 0007605 // sensory perception of sound // inferred from electronic annotation /// 0030030 // cell projection organization // inferred from electronic annotation /// 0030033 // microvillus assembly // inferred from electronic annotation /// 0051648 // vesicle localization // inferred from mutant phenotype	0005737 // cytoplasm // inferred from direct assay /// 0005902 // microvillus // inferred from direct assay /// 0005903 // brush border // inferred from direct assay /// 0009925 // basal plasma membrane // inferred from electronic annotation /// 0016323 // basolateral plasma membrane // inferred from direct assay /// 0016324 // apical plasma membrane // inferred from electronic annotation /// 001…	0000166 // nucleotide binding // inferred from electronic annotation /// 0003774 // motor activity // inferred from electronic annotation /// 0003779 // actin binding // inferred from electronic annotation /// 0005516 // calmodulin binding // inferred from electronic annotation /// 0005524 // ATP binding // inferred from electronic annotation	chr12:55708805-55728374 (-) // 99.68 // q13.3
203535_at	8.60349e-05	2.20621	up	S100A9	6280	0006954 // inflammatory response // traceable author statement /// 0007267 // cell-cell signaling // traceable author statement /// 0030595 // leukocyte chemotaxis // inferred from electronic annotation /// 0031532 // actin cytoskeleton reorganization // inferred from electronic annotation /// 0045113 // regulation of integrin biosynthetic process // inferred from electronic annotation	0005634 // nucleus // inferred from direct assay /// 0005730 // nucleolus // inferred from direct assay /// 0005737 // cytoplasm // inferred from direct assay	0004871 // signal transducer activity // traceable author statement /// 0005509 // calcium ion binding // traceable author statement /// 0005509 // calcium ion binding // inferred from electronic annotation /// 0005515 // protein binding // inferred from physical interaction	chr1:151596953-151600123 (+) // 99.65 // q21.3
227263_at	0.0014397	2.1732	up	C8orf58	541565				chr8:22515528-22517596 (+) // 83.04 // p21.3
201466_s_at	0.00681061	2.16539	up	JUN	3725	0006350 // transcription // inferred from electronic annotation /// 0006355 // regulation of transcription, DNA-dependent // inferred from electronic annotation /// 0007179 // transforming growth factor beta receptor signaling pathway // inferred from direct assay /// 0007184 // SMAD protein nuclear translocation // inferred from direct assay /// 0009987 // cellular process // inferred from elect…	0000228 // nuclear chromosome // traceable author statement /// 0005634 // nucleus // inferred from electronic annotation /// 0005667 // transcription factor complex // inferred from electronic annotation /// 0005829 // cytosol // not recorded	0003677 // DNA binding // inferred from electronic annotation /// 0003677 // DNA binding // traceable author statement /// 0003700 // transcription factor activity // traceable author statement /// 0003700 // transcription factor activity // inferred from direct assay /// 0003700 // transcription factor activity // inferred from electronic annotation /// 0003702 // RNA polymerase II transcription…	chr1:59019049-59022303 (-) // 99.05 // p32.1
201468_s_at	0.000706645	2.16257	up	NQO1	1728	0006805 // xenobiotic metabolic process // traceable author statement /// 0006809 // nitric oxide biosynthetic process // traceable author statement /// 0006979 // response to oxidative stress // inferred from electronic annotation /// 0007271 // synaptic transmission, cholinergic // traceable author statement /// 0009636 // response to toxin // traceable author statement /// 0043086 // negative …	0005737 // cytoplasm // traceable author statement /// 0005737 // cytoplasm // inferred from direct assay /// 0005737 // cytoplasm // inferred from electronic annotation	0003955 // NAD(P)H dehydrogenase (quinone) activity // traceable author statement /// 0003955 // NAD(P)H dehydrogenase (quinone) activity // inferred from electronic annotation /// 0004128 // cytochrome-b5 reductase activity // traceable author statement /// 0009055 // electron carrier activity // inferred from electronic annotation /// 0016491 // oxidoreductase activity // inferred from electron…	chr16:68300806-68317893 (-) // 86.92 // q22.1
235805_at	0.00413581	2.14331	up						chr20:32941863-32942411 (+) // 96.64 // q11.22
206561_s_at	0.0389694	2.13882	up	AKR1B10	57016	0006081 // cellular aldehyde metabolic process // traceable author statement /// 0007586 // digestion // traceable author statement /// 0008202 // steroid metabolic process // traceable author statement /// 0055114 // oxidation reduction // inferred from electronic annotation	0005737 // cytoplasm // inferred from electronic annotation	0004033 // aldo-keto reductase activity // traceable author statement /// 0005515 // protein binding // inferred from physical interaction /// 0016491 // oxidoreductase activity // inferred from electronic annotation	chr10:69180009-69181305 (+) // 92.71 // q21.3 /// chr7:133863164-133876698 (+) // 98.78 // q33 /// chr7:133900733-133915153 (+) // 92.55 // q33
202831_at	0.00283264	2.13183	up	GPX2	2877	0001659 // temperature homeostasis // inferred from electronic annotation /// 0002862 // negative regulation of inflammatory response to antigenic stimulus // inferred from electronic annotation /// 0006979 // response to oxidative stress // inferred from electronic annotation /// 0009609 // response to symbiotic bacterium // inferred from electronic annotation /// 0051702 // interaction with sym…	0005737 // cytoplasm // traceable author statement /// 0005737 // cytoplasm // inferred from electronic annotation	0004601 // peroxidase activity // inferred from electronic annotation /// 0004602 // glutathione peroxidase activity // traceable author statement /// 0004602 // glutathione peroxidase activity // inferred from electronic annotation /// 0008430 // selenium binding // inferred from electronic annotation /// 0009055 // electron carrier activity // traceable author statement /// 0016491 // oxidoredu…	chr14:64475624-64479230 (-) // 96.81 // q23.3
234312_s_at	0.00275693	2.11429	up	ACSS2	55902	0008152 // metabolic process // inferred from electronic annotation /// 0008610 // lipid biosynthetic process // inferred from mutant phenotype	0005634 // nucleus // inferred from direct assay /// 0005730 // nucleolus // inferred from direct assay /// 0005737 // cytoplasm // inferred by curator /// 0005737 // cytoplasm // inferred from direct assay /// 0005737 // cytoplasm // inferred from electronic annotation /// 0005829 // cytosol // not recorded /// 0043231 // intracellular membrane-bounded organelle // inferred from direct assay	0003824 // catalytic activity // inferred from electronic annotation /// 0003987 // acetate-CoA ligase activity // not recorded /// 0003987 // acetate-CoA ligase activity // inferred from direct assay /// 0003987 // acetate-CoA ligase activity // inferred from electronic annotation /// 0005515 // protein binding // inferred from physical interaction /// 0016208 // AMP binding // inferred by curat…	chr20:32926501-32979421 (+) // 98.79 // q11.22
219181_at	0.00524105	2.1105	up	LIPG	9388	0006629 // lipid metabolic process // inferred from electronic annotation /// 0006629 // lipid metabolic process // traceable author statement /// 0016042 // lipid catabolic process // inferred from electronic annotation /// 0050746 // regulation of lipoprotein metabolic process // inferred from electronic annotation	0005576 // extracellular region // inferred from electronic annotation	0003824 // catalytic activity // inferred from electronic annotation /// 0004465 // lipoprotein lipase activity // inferred from electronic annotation /// 0004620 // phospholipase activity // traceable author statement /// 0004806 // triacylglycerol lipase activity // inferred from electronic annotation /// 0005515 // protein binding // inferred from physical interaction /// 0008201 // heparin bi…	chr18:45342424-45373062 (+) // 88.18 // q21.1
240137_at	0.0129662	2.09884	up						chr6:46775610-46776200 (-) // 83.74 // p12.3
1561817_at	0.0165027	2.09409	up						chr17:7901044-7902449 (+) // 23.9 // p13.1
208763_s_at	0.00167985	2.08967	up	TSC22D3	1831	0006355 // regulation of transcription, DNA-dependent // traceable author statement /// 0006355 // regulation of transcription, DNA-dependent // inferred from electronic annotation		0003700 // transcription factor activity // traceable author statement /// 0003700 // transcription factor activity // inferred from electronic annotation	chrX:106843109-106846947 (-) // 95.58 // q22.3
222377_at	0.02072	2.07901	up	TBX10	347853	0006350 // transcription // inferred from electronic annotation /// 0006355 // regulation of transcription, DNA-dependent // inferred from electronic annotation /// 0006357 // regulation of transcription from RNA polymerase II promoter // traceable author statement /// 0009653 // anatomical structure morphogenesis // traceable author statement /// 0045449 // regulation of transcription // inferre…	0005634 // nucleus // inferred from electronic annotation	0003677 // DNA binding // inferred from electronic annotation /// 0003700 // transcription factor activity // inferred from electronic annotation /// 0003702 // RNA polymerase II transcription factor activity // traceable author statement	chr11:67155350-67155780 (-) // 78.26 // q13.2
1568765_at	0.0171377	2.05506	up	SERPINE1	5054	0001300 // chronological cell aging // inferred from expression pattern /// 0007596 // blood coagulation // traceable author statement /// 0042127 // regulation of cell proliferation // inferred from electronic annotation /// 0042730 // fibrinolysis // traceable author statement /// 0045765 // regulation of angiogenesis // inferred from electronic annotation	0005576 // extracellular region // not recorded /// 0005576 // extracellular region // non-traceable author statement /// 0005576 // extracellular region // inferred from electronic annotation /// 0005886 // plasma membrane // not recorded	0002020 // protease binding // inferred from physical interaction /// 0004252 // serine-type endopeptidase activity // inferred from electronic annotation /// 0004866 // endopeptidase inhibitor activity // inferred from electronic annotation /// 0004867 // serine-type endopeptidase inhibitor activity // not recorded /// 0004867 // serine-type endopeptidase inhibitor activity // inferred from elec…	chr7:100557102-100557910 (+) // 54.87 // q22.1
1555236_a_at	0.0136184	2.04854	up	PGC	5225	0006508 // proteolysis // traceable author statement /// 0006508 // proteolysis // inferred from electronic annotation /// 0007586 // digestion // traceable author statement /// 0007586 // digestion // inferred from electronic annotation	0005576 // extracellular region // inferred from electronic annotation /// 0005615 // extracellular space // traceable author statement	0004190 // aspartic-type endopeptidase activity // traceable author statement /// 0004190 // aspartic-type endopeptidase activity // inferred from electronic annotation /// 0008233 // peptidase activity // inferred from electronic annotation /// 0016787 // hydrolase activity // inferred from electronic annotation	chr6:41812427-41823099 (-) // 89.07 // p21.1
229158_at	0.00739016	2.03955	up	WNK4	65266	0006468 // protein amino acid phosphorylation // inferred from sequence or structural similarity /// 0006468 // protein amino acid phosphorylation // inferred from electronic annotation /// 0006811 // ion transport // inferred from sequence or structural similarity /// 0006811 // ion transport // inferred from electronic annotation /// 0006821 // chloride transport // inferred from electronic ann…	0005737 // cytoplasm // inferred from electronic annotation /// 0005923 // tight junction // inferred from sequence or structural similarity /// 0005923 // tight junction // inferred from electronic annotation /// 0030054 // cell junction // inferred from electronic annotation	0000166 // nucleotide binding // inferred from electronic annotation /// 0004672 // protein kinase activity // inferred from electronic annotation /// 0004674 // protein serine/threonine kinase activity // inferred from sequence or structural similarity /// 0004674 // protein serine/threonine kinase activity // inferred from electronic annotation /// 0005515 // protein binding // inferred from el…	chr17:38202127-38202608 (+) // 97.96 // q21.31
205076_s_at	0.0227727	2.03801	up	MTMR11	10903	0016311 // dephosphorylation // inferred from electronic annotation		0016791 // phosphatase activity // inferred from electronic annotation	chr1:148167167-148175351 (-) // 98.94 // q21.2
206058_at	0.0107612	2.00889	up	SLC6A12	6539	0006810 // transport // inferred from electronic annotation /// 0006810 // transport // traceable author statement /// 0006836 // neurotransmitter transport // inferred from electronic annotation	0005887 // integral to plasma membrane // inferred from electronic annotation /// 0016020 // membrane // inferred from electronic annotation /// 0016021 // integral to membrane // inferred from electronic annotation /// 0016021 // integral to membrane // traceable author statement	0005328 // neurotransmitter:sodium symporter activity // inferred from electronic annotation /// 0005332 // gamma-aminobutyric acid:sodium symporter activity // inferred from electronic annotation /// 0015293 // symporter activity // inferred from electronic annotation	chr12:169512-192759 (-) // 84.31 // p13.33
205009_at	0.00325985	1.99159	up	TFF1	7031	0005975 // carbohydrate metabolic process // traceable author statement /// 0007586 // digestion // non-traceable author statement /// 0032355 // response to estradiol stimulus // inferred from direct assay	0005576 // extracellular region // inferred from electronic annotation	0008083 // growth factor activity // inferred from electronic annotation	chr21:42655461-42659713 (-) // 90.56 // q22.3
217521_at	0.00251652	1.99089	up						chr12:94890571-94891232 (-) // 97.63 // q23.1
218858_at	0.0117555	1.99026	up	DEPDC6	64798	0007242 // intracellular signaling cascade // inferred from electronic annotation	0005622 // intracellular // inferred from direct assay	0005515 // protein binding // inferred from electronic annotation	chr8:120955145-121131937 (+) // 95.75 // q24.12
239066_at	0.0180286	1.98961	up						chr8:121135267-121135885 (+) // 65.49 // q24.12
218486_at	0.00722786	1.98281	up	KLF11	8462	0000122 // negative regulation of transcription from RNA polymerase II promoter // traceable author statement /// 0006350 // transcription // inferred from electronic annotation /// 0006355 // regulation of transcription, DNA-dependent // inferred from electronic annotation /// 0006366 // transcription from RNA polymerase II promoter // traceable author statement /// 0006915 // apoptosis // infer…	0005622 // intracellular // inferred from electronic annotation /// 0005634 // nucleus // traceable author statement /// 0005634 // nucleus // inferred from electronic annotation	0003676 // nucleic acid binding // inferred from electronic annotation /// 0003677 // DNA binding // inferred from electronic annotation /// 0003700 // transcription factor activity // traceable author statement /// 0003700 // transcription factor activity // inferred from electronic annotation /// 0008270 // zinc ion binding // inferred from electronic annotation /// 0046872 // metal ion binding…	chr2:10101159-10110305 (+) // 46.1 // p25.1
205552_s_at	0.0130399	1.9815	up	OAS1	4938	0006139 // nucleobase, nucleoside, nucleotide and nucleic acid metabolic process // traceable author statement /// 0006955 // immune response // inferred from electronic annotation	0005634 // nucleus // inferred from electronic annotation /// 0005737 // cytoplasm // traceable author statement /// 0005737 // cytoplasm // inferred from direct assay /// 0005739 // mitochondrion // inferred from electronic annotation /// 0005783 // endoplasmic reticulum // inferred from electronic annotation /// 0005792 // microsome // inferred from electronic annotation /// 0005886 // plasma m…	0003723 // RNA binding // inferred from electronic annotation /// 0005524 // ATP binding // inferred from electronic annotation /// 0016740 // transferase activity // inferred from electronic annotation /// 0016779 // nucleotidyltransferase activity // inferred from electronic annotation	chr12:111829134-111840134 (+) // 98.62 // q24.13
232000_at	0.0219255	1.9742	up	TTC39B	158219			0005488 // binding // inferred from electronic annotation	chr9:15153621-15155420 (-) // 82.14 // p22.3
204698_at	0.00822752	1.96695	up	ISG20	3669	0000738 // DNA catabolic process, exonucleolytic // inferred from direct assay /// 0006401 // RNA catabolic process // inferred from direct assay /// 0008283 // cell proliferation // traceable author statement /// 0009615 // response to virus // inferred from direct assay	0005622 // intracellular // inferred from electronic annotation /// 0005634 // nucleus // inferred from electronic annotation /// 0005654 // nucleoplasm // traceable author statement /// 0016605 // PML body // inferred from direct assay	0000175 // 3'-5'-exoribonuclease activity // inferred from direct assay /// 0003676 // nucleic acid binding // inferred from electronic annotation /// 0003723 // RNA binding // inferred from electronic annotation /// 0004518 // nuclease activity // inferred from electronic annotation /// 0004527 // exonuclease activity // inferred from electronic annotation /// 0008310 // single-stranded DNA spec…	chr15:86983586-86999884 (+) // 99.85 // q26.1
221218_s_at	0.00519915	1.96524	up	TPK1	27010	0006772 // thiamin metabolic process // inferred from electronic annotation /// 0009229 // thiamin diphosphate biosynthetic process // inferred from electronic annotation		0000166 // nucleotide binding // inferred from electronic annotation /// 0004788 // thiamin diphosphokinase activity // inferred from electronic annotation /// 0005524 // ATP binding // inferred from electronic annotation /// 0016301 // kinase activity // inferred from electronic annotation /// 0016740 // transferase activity // inferred from electronic annotation	chr7:143779975-144093930 (-) // 96.15 // q35
207202_s_at	0.0145259	1.96257	up	NR1I2	8856	0006350 // transcription // inferred from electronic annotation /// 0006355 // regulation of transcription, DNA-dependent // inferred from electronic annotation /// 0006805 // xenobiotic metabolic process // traceable author statement /// 0007165 // signal transduction // traceable author statement /// 0008202 // steroid metabolic process // traceable author statement /// 0016481 // negative regu…	0005634 // nucleus // inferred from electronic annotation	0003677 // DNA binding // inferred from electronic annotation /// 0003700 // transcription factor activity // inferred from electronic annotation /// 0003707 // steroid hormone receptor activity // inferred from electronic annotation /// 0003713 // transcription coactivator activity // traceable author statement /// 0004872 // receptor activity // inferred from electronic annotation /// 0004879 /…	chr3:120982020-121020021 (+) // 95.68 // q13.33
214234_s_at	0.00258198	1.96236	up	CYP3A5	1577	0008202 // steroid metabolic process // traceable author statement /// 0055114 // oxidation reduction // inferred from electronic annotation	0005783 // endoplasmic reticulum // inferred from electronic annotation /// 0005789 // endoplasmic reticulum membrane // inferred from electronic annotation /// 0005792 // microsome // traceable author statement /// 0005792 // microsome // inferred from electronic annotation /// 0016020 // membrane // inferred from electronic annotation	0004497 // monooxygenase activity // inferred from electronic annotation /// 0004497 // monooxygenase activity // inferred from sequence or structural similarity /// 0004497 // monooxygenase activity // traceable author statement /// 0005506 // iron ion binding // inferred from electronic annotation /// 0009055 // electron carrier activity // inferred from electronic annotation /// 0016491 // oxi…	chr7:99095804-99115525 (-) // 97.12 // q22.1
220310_at	0.00713167	1.96135	up	TUBAL3	79861	0007017 // microtubule-based process // inferred from electronic annotation /// 0007018 // microtubule-based movement // inferred from electronic annotation /// 0051258 // protein polymerization // inferred from electronic annotation	0005874 // microtubule // inferred from electronic annotation /// 0043234 // protein complex // inferred from electronic annotation	0000166 // nucleotide binding // inferred from electronic annotation /// 0003924 // GTPase activity // inferred from electronic annotation /// 0005198 // structural molecule activity // inferred from electronic annotation /// 0005525 // GTP binding // inferred from electronic annotation	chr10:5425061-5436795 (-) // 98.73 // p15.1
221756_at	0.0122951	1.95962	up	PIK3IP1	113791		0016020 // membrane // inferred from electronic annotation /// 0016021 // integral to membrane // inferred from electronic annotation		chr22:30007578-30018465 (-) // 92.96 // q12.2
229958_at	0.00687361	1.94644	up	CLN8	2055	0001306 // age-dependent response to oxidative stress // inferred from electronic annotation /// 0006644 // phospholipid metabolic process // inferred from mutant phenotype /// 0006672 // ceramide metabolic process // inferred from mutant phenotype /// 0006869 // lipid transport // non-traceable author statement /// 0007006 // mitochondrial membrane organization // inferred from electronic annota…	0005783 // endoplasmic reticulum // inferred from direct assay /// 0005783 // endoplasmic reticulum // inferred from electronic annotation /// 0005789 // endoplasmic reticulum membrane // inferred from electronic annotation /// 0005793 // ER-Golgi intermediate compartment // inferred from direct assay /// 0016020 // membrane // inferred from electronic annotation /// 0016021 // integral to membra…		chr8:1721697-1722145 (+) // 95.32 // p23.3
36545_s_at	0.00183866	1.94641	up	SFI1	9814		0005813 // centrosome // inferred from electronic annotation		chr22:30222260-30344533 (+) // 86.98 // q12.2
212977_at	0.0101756	1.94574	up	CXCR7	57007	0007165 // signal transduction // inferred from electronic annotation /// 0007186 // G-protein coupled receptor protein signaling pathway // inferred from electronic annotation /// 0044419 // interspecies interaction between organisms // inferred from electronic annotation	0005886 // plasma membrane // inferred from electronic annotation /// 0016020 // membrane // inferred from electronic annotation /// 0016021 // integral to membrane // non-traceable author statement /// 0016021 // integral to membrane // inferred from electronic annotation	0004871 // signal transducer activity // inferred from electronic annotation /// 0004872 // receptor activity // inferred from electronic annotation /// 0004930 // G-protein coupled receptor activity // inferred from electronic annotation /// 0005515 // protein binding // inferred from physical interaction	chr2:237143226-237155736 (+) // 94.04 // q37.3
206945_at	0.0173003	1.93172	up	LCT	3938	0001666 // response to hypoxia // inferred from electronic annotation /// 0005975 // carbohydrate metabolic process // inferred from electronic annotation /// 0007584 // response to nutrient // inferred from electronic annotation /// 0008152 // metabolic process // inferred from electronic annotation /// 0009725 // response to hormone stimulus // inferred from electronic annotation /// 0009744 //…	0005624 // membrane fraction // traceable author statement /// 0005886 // plasma membrane // not recorded /// 0005886 // plasma membrane // inferred from electronic annotation /// 0005887 // integral to plasma membrane // traceable author statement /// 0005903 // brush border // inferred from electronic annotation /// 0016020 // membrane // inferred from electronic annotation /// 0016021 // integ…	0000016 // lactase activity // not recorded /// 0000016 // lactase activity // traceable author statement /// 0000016 // lactase activity // inferred from electronic annotation /// 0003824 // catalytic activity // inferred from electronic annotation /// 0004553 // hydrolase activity, hydrolyzing O-glycosyl compounds // inferred from electronic annotation /// 0016740 // transferase activity // inf…	chr2:136261884-136311220 (-) // 99.89 // q21.3
201008_s_at	0.0185825	1.92808	up	TXNIP	10628	0006350 // transcription // inferred from electronic annotation /// 0006355 // regulation of transcription, DNA-dependent // inferred from electronic annotation /// 0006979 // response to oxidative stress // inferred from electronic annotation /// 0007049 // cell cycle // inferred from electronic annotation /// 0030216 // keratinocyte differentiation // inferred from direct assay	0005737 // cytoplasm // inferred from direct assay /// 0005737 // cytoplasm // inferred from electronic annotation	0004857 // enzyme inhibitor activity // inferred from electronic annotation /// 0005515 // protein binding // inferred from physical interaction /// 0005515 // protein binding // inferred from electronic annotation	chr1:144149846-144153983 (+) // 98.23 // q21.1
1559263_s_at	0.00856779	1.91752	up	PPIL4 /// ZC3H12D	340152 /// 85313	0006457 // protein folding // inferred from electronic annotation	0005634 // nucleus // inferred from electronic annotation	0000166 // nucleotide binding // inferred from electronic annotation /// 0003676 // nucleic acid binding // inferred from electronic annotation /// 0003723 // RNA binding // inferred from electronic annotation /// 0003755 // peptidyl-prolyl cis-trans isomerase activity // inferred from electronic annotation /// 0008270 // zinc ion binding // inferred from electronic annotation /// 0016853 // isom…	chr6:149810457-149815999 (-) // 74.92 // q25.1
208300_at	0.00105615	1.90786	up	PTPRH	5794	0006470 // protein amino acid dephosphorylation // inferred from electronic annotation /// 0006915 // apoptosis // inferred from electronic annotation /// 0016311 // dephosphorylation // inferred from electronic annotation	0005737 // cytoplasm // inferred from electronic annotation /// 0016020 // membrane // inferred from electronic annotation /// 0016021 // integral to membrane // inferred from electronic annotation	0004721 // phosphoprotein phosphatase activity // inferred from electronic annotation /// 0004725 // protein tyrosine phosphatase activity // inferred from electronic annotation /// 0005515 // protein binding // inferred from physical interaction /// 0016787 // hydrolase activity // inferred from electronic annotation /// 0016791 // phosphatase activity // inferred from electronic annotation	chr19:60384427-60412654 (-) // 99.69 // q13.42
204547_at	0.013031	1.90582	up	RAB40B	10966	0007242 // intracellular signaling cascade // inferred from electronic annotation /// 0007264 // small GTPase mediated signal transduction // inferred from electronic annotation /// 0015031 // protein transport // inferred from electronic annotation /// 0019941 // modification-dependent protein catabolic process // inferred from electronic annotation	0005886 // plasma membrane // inferred from electronic annotation /// 0016020 // membrane // inferred from electronic annotation	0000166 // nucleotide binding // inferred from electronic annotation /// 0005525 // GTP binding // inferred from electronic annotation	chr17:78208237-78249802 (-) // 99.58 // q25.3
243110_x_at	0.0062683	1.90529	up	NPW	283869	0007186 // G-protein coupled receptor protein signaling pathway // inferred from direct assay /// 0007218 // neuropeptide signaling pathway // inferred from electronic annotation /// 0007631 // feeding behavior // inferred from direct assay	0005576 // extracellular region // inferred from electronic annotation	0005515 // protein binding // inferred from physical interaction	chr16:2009628-2010751 (+) // 89.05 // p13.3
202284_s_at	0.000393475	1.9052	up	CDKN1A	1026	0000079 // regulation of cyclin-dependent protein kinase activity // traceable author statement /// 0000082 // G1/S transition of mitotic cell cycle // inferred from direct assay /// 0000086 // G2/M transition of mitotic cell cycle // inferred from mutant phenotype /// 0006974 // response to DNA damage stimulus // inferred from electronic annotation /// 0007049 // cell cycle // inferred from elec…	0000307 // cyclin-dependent protein kinase holoenzyme complex // inferred from electronic annotation /// 0000307 // cyclin-dependent protein kinase holoenzyme complex // inferred from direct assay /// 0005634 // nucleus // inferred from electronic annotation /// 0005634 // nucleus // inferred from direct assay /// 0005654 // nucleoplasm // not recorded /// 0005737 // cytoplasm // inferred from el…	0004860 // protein kinase inhibitor activity // inferred from electronic annotation /// 0004861 // cyclin-dependent protein kinase inhibitor activity // not recorded /// 0004861 // cyclin-dependent protein kinase inhibitor activity // traceable author statement /// 0004861 // cyclin-dependent protein kinase inhibitor activity // inferred from electronic annotation /// 0005515 // protein binding /…	chr6:36754483-36763086 (+) // 92.93 // p21.31
202869_at	0.0454266	1.90476	up	OAS1	4938	0006139 // nucleobase, nucleoside, nucleotide and nucleic acid metabolic process // traceable author statement /// 0006955 // immune response // inferred from electronic annotation	0005634 // nucleus // inferred from electronic annotation /// 0005737 // cytoplasm // traceable author statement /// 0005737 // cytoplasm // inferred from direct assay /// 0005739 // mitochondrion // inferred from electronic annotation /// 0005783 // endoplasmic reticulum // inferred from electronic annotation /// 0005792 // microsome // inferred from electronic annotation /// 0005886 // plasma m…	0003723 // RNA binding // inferred from electronic annotation /// 0005524 // ATP binding // inferred from electronic annotation /// 0016740 // transferase activity // inferred from electronic annotation /// 0016779 // nucleotidyltransferase activity // inferred from electronic annotation	chr12:111829194-111842090 (+) // 88.74 // q24.13
234092_s_at	0.000596365	1.90381	up	TM6SF2	53345		0016020 // membrane // non-traceable author statement /// 0016020 // membrane // inferred from electronic annotation /// 0016021 // integral to membrane // inferred from electronic annotation		chr19:19236178-19245023 (-) // 98.55 // p13.11
235420_at	0.00165517	1.9013	up	HAPLN4	404037	0007155 // cell adhesion // inferred from electronic annotation	0005576 // extracellular region // inferred from electronic annotation /// 0005578 // proteinaceous extracellular matrix // inferred from electronic annotation	0005488 // binding // inferred from electronic annotation /// 0005540 // hyaluronic acid binding // inferred from electronic annotation	chr19:19227453-19228760 (-) // 81.34 // p13.11
226646_at	0.000617689	1.8855	up	KLF2	10365	0006350 // transcription // inferred from electronic annotation /// 0006355 // regulation of transcription, DNA-dependent // inferred from electronic annotation /// 0045941 // positive regulation of transcription // inferred from electronic annotation	0005622 // intracellular // inferred from electronic annotation /// 0005634 // nucleus // non-traceable author statement /// 0005634 // nucleus // inferred from electronic annotation	0003676 // nucleic acid binding // inferred from electronic annotation /// 0003677 // DNA binding // inferred from electronic annotation /// 0003700 // transcription factor activity // non-traceable author statement /// 0005515 // protein binding // inferred from electronic annotation /// 0008270 // zinc ion binding // inferred from electronic annotation /// 0016563 // transcription activator act…	chr19:16297641-16299887 (+) // 92.01 // p13.11
201236_s_at	0.00153447	1.88055	up	BTG2	7832	0006281 // DNA repair // traceable author statement /// 0006350 // transcription // inferred from electronic annotation /// 0006355 // regulation of transcription, DNA-dependent // inferred from electronic annotation /// 0006479 // protein amino acid methylation // inferred from electronic annotation /// 0006974 // response to DNA damage stimulus // inferred from direct assay /// 0008285 // negat…	0005634 // nucleus // inferred from direct assay /// 0043231 // intracellular membrane-bounded organelle // inferred from direct assay	0005515 // protein binding // inferred from physical interaction /// 0005515 // protein binding // inferred from electronic annotation	chr1:201541286-201545350 (+) // 98.71 // q32.1
220390_at	0.0278653	1.85965	up	AGBL2	79841	0006508 // proteolysis // inferred from electronic annotation	0005737 // cytoplasm // inferred from electronic annotation	0004180 // carboxypeptidase activity // inferred from electronic annotation /// 0004181 // metallocarboxypeptidase activity // inferred from electronic annotation /// 0008233 // peptidase activity // inferred from electronic annotation /// 0008237 // metallopeptidase activity // inferred from electronic annotation /// 0008270 // zinc ion binding // inferred from electronic annotation /// 0016787 …	chr11:47637720-47668793 (-) // 98.81 // p11.2
33304_at	0.00438936	1.85725	up	ISG20	3669	0000738 // DNA catabolic process, exonucleolytic // inferred from direct assay /// 0006401 // RNA catabolic process // inferred from direct assay /// 0008283 // cell proliferation // traceable author statement /// 0009615 // response to virus // inferred from direct assay	0005622 // intracellular // inferred from electronic annotation /// 0005634 // nucleus // inferred from electronic annotation /// 0005654 // nucleoplasm // traceable author statement /// 0016605 // PML body // inferred from direct assay	0000175 // 3'-5'-exoribonuclease activity // inferred from direct assay /// 0003676 // nucleic acid binding // inferred from electronic annotation /// 0003723 // RNA binding // inferred from electronic annotation /// 0004518 // nuclease activity // inferred from electronic annotation /// 0004527 // exonuclease activity // inferred from electronic annotation /// 0008310 // single-stranded DNA spec…	chr15:86983233-86999884 (+) // 94.43 // q26.1
219398_at	0.00758328	1.84178	up	CIDEC	63924	0006915 // apoptosis // inferred from electronic annotation /// 0006917 // induction of apoptosis // inferred from direct assay	0005622 // intracellular // inferred from electronic annotation /// 0005737 // cytoplasm // inferred from electronic annotation /// 0005829 // cytosol // inferred from direct assay	0005515 // protein binding // inferred from electronic annotation	chr3:9883398-9896935 (-) // 91.58 // p25.3
211682_x_at	0.0268427	1.84046	up	UGT2B28	54490	0006805 // xenobiotic metabolic process // inferred from direct assay /// 0008152 // metabolic process // inferred from direct assay /// 0008152 // metabolic process // inferred from electronic annotation	0005783 // endoplasmic reticulum // inferred from direct assay /// 0005783 // endoplasmic reticulum // inferred from electronic annotation /// 0005789 // endoplasmic reticulum membrane // inferred from electronic annotation /// 0005792 // microsome // inferred from electronic annotation /// 0016020 // membrane // inferred from electronic annotation /// 0016021 // integral to membrane // inferred …	0015020 // glucuronosyltransferase activity // inferred from electronic annotation /// 0016740 // transferase activity // inferred from electronic annotation /// 0016757 // transferase activity, transferring glycosyl groups // inferred from electronic annotation /// 0016758 // transferase activity, transferring hexosyl groups // inferred from electronic annotation	chr4:70180805-70195356 (+) // 98.97 // q13.2 /// chr4:70289796-70323707 (+) // 94.6 // q13.2 /// chr4:69716324-70013291 (+) // 92.17 // q13.2 /// chr4:69928144-70302626 (+) // 90.55 // q13.2 /// chr4:69904924-70115031 (-) // 95.41 // q13.2
219888_at	0.0061523	1.83769	up	SPAG4	6676	0007283 // spermatogenesis // traceable author statement	0005737 // cytoplasm // inferred from electronic annotation /// 0005856 // cytoskeleton // inferred from electronic annotation /// 0005929 // cilium // inferred from electronic annotation /// 0016020 // membrane // inferred from electronic annotation /// 0016021 // integral to membrane // inferred from electronic annotation /// 0019861 // flagellum // inferred from electronic annotation /// 00429…	0005198 // structural molecule activity // traceable author statement	chr20:33667222-33672379 (+) // 100.0 // q11.22
204014_at	0.00209108	1.8356	up	DUSP4	1846	0000165 // MAPKKK cascade // traceable author statement /// 0006470 // protein amino acid dephosphorylation // traceable author statement /// 0006470 // protein amino acid dephosphorylation // inferred from electronic annotation /// 0016311 // dephosphorylation // inferred from electronic annotation	0005634 // nucleus // traceable author statement /// 0005634 // nucleus // inferred from electronic annotation /// 0005654 // nucleoplasm // not recorded	0004721 // phosphoprotein phosphatase activity // inferred from electronic annotation /// 0004725 // protein tyrosine phosphatase activity // not recorded /// 0004725 // protein tyrosine phosphatase activity // inferred from electronic annotation /// 0008138 // protein tyrosine/serine/threonine phosphatase activity // inferred from electronic annotation /// 0008330 // protein tyrosine/threonine p…	chr8:29249538-29263960 (-) // 99.32 // p21.1
226992_at	0.0165675	1.8355	up	NOSTRIN	115677	0006897 // endocytosis // inferred from electronic annotation /// 0045892 // negative regulation of transcription, DNA-dependent // inferred from electronic annotation	0005634 // nucleus // inferred from electronic annotation /// 0005737 // cytoplasm // inferred from electronic annotation /// 0005856 // cytoskeleton // inferred from electronic annotation /// 0005886 // plasma membrane // not recorded /// 0005886 // plasma membrane // inferred from electronic annotation /// 0016020 // membrane // inferred from electronic annotation /// 0031410 // cytoplasmic ves…	0003677 // DNA binding // inferred from electronic annotation /// 0005515 // protein binding // inferred from physical interaction /// 0005515 // protein binding // inferred from electronic annotation /// 0016564 // transcription repressor activity // inferred from electronic annotation	chr2:169367373-169429811 (+) // 97.02 // q24.3
217626_at	0.0103286	1.83395	up	AKR1C1	1645	0006629 // lipid metabolic process // inferred from electronic annotation /// 0006693 // prostaglandin metabolic process // inferred from direct assay /// 0006805 // xenobiotic metabolic process // non-traceable author statement /// 0007586 // digestion // inferred from direct assay /// 0008202 // steroid metabolic process // inferred from direct assay /// 0008202 // steroid metabolic process // …	0005737 // cytoplasm // inferred from electronic annotation /// 0005829 // cytosol // inferred from direct assay	0004033 // aldo-keto reductase activity // traceable author statement /// 0016491 // oxidoreductase activity // inferred from electronic annotation /// 0031406 // carboxylic acid binding // inferred from direct assay /// 0032052 // bile acid binding // inferred from direct assay /// 0047006 // 20-alpha-hydroxysteroid dehydrogenase activity // inferred from electronic annotation /// 0047026 // 3-a…	chr10:4995623-4996264 (+) // 98.77 // p15.1 /// chr10:5035397-5036040 (-) // 98.46 // p15.1
218322_s_at	0.0375079	1.82083	up	ACSL5	51703	0006629 // lipid metabolic process // inferred from electronic annotation /// 0006631 // fatty acid metabolic process // inferred from electronic annotation /// 0008152 // metabolic process // inferred from electronic annotation	0005739 // mitochondrion // inferred from electronic annotation /// 0005741 // mitochondrial outer membrane // inferred from electronic annotation /// 0005743 // mitochondrial inner membrane // inferred from electronic annotation /// 0005777 // peroxisome // inferred from electronic annotation /// 0005778 // peroxisomal membrane // inferred from electronic annotation /// 0005783 // endoplasmic re…	0000287 // magnesium ion binding // inferred from electronic annotation /// 0003824 // catalytic activity // inferred from electronic annotation /// 0004467 // long-chain-fatty-acid-CoA ligase activity // inferred from electronic annotation /// 0016874 // ligase activity // inferred from electronic annotation	chr10:114125946-114178127 (+) // 99.38 // q25.2
202149_at	0.01694	1.81631	up	NEDD9	4739	0007010 // cytoskeleton organization // non-traceable author statement /// 0007049 // cell cycle // inferred from electronic annotation /// 0007067 // mitosis // inferred from electronic annotation /// 0007155 // cell adhesion // non-traceable author statement /// 0007155 // cell adhesion // inferred from electronic annotation /// 0007165 // signal transduction // traceable author statement /// 0…	0005634 // nucleus // traceable author statement /// 0005634 // nucleus // inferred from electronic annotation /// 0005737 // cytoplasm // traceable author statement /// 0005737 // cytoplasm // inferred from electronic annotation /// 0005794 // Golgi apparatus // inferred from electronic annotation /// 0005819 // spindle // traceable author statement /// 0005856 // cytoskeleton // inferred from e…	0005515 // protein binding // inferred from physical interaction /// 0005515 // protein binding // inferred from electronic annotation	chr6:11291524-11340887 (-) // 97.96 // p24.1
236129_at	0.0217435	1.80492	up	GALNT5	11227	0006024 // glycosaminoglycan biosynthetic process // traceable author statement	0000139 // Golgi membrane // inferred from electronic annotation /// 0005794 // Golgi apparatus // inferred from electronic annotation /// 0016020 // membrane // inferred from electronic annotation /// 0016021 // integral to membrane // inferred from electronic annotation	0004653 // polypeptide N-acetylgalactosaminyltransferase activity // inferred from direct assay /// 0004653 // polypeptide N-acetylgalactosaminyltransferase activity // inferred from electronic annotation /// 0005509 // calcium ion binding // inferred from electronic annotation /// 0005529 // sugar binding // inferred from electronic annotation /// 0016740 // transferase activity // inferred from…	chr2:157876313-157876848 (+) // 94.67 // q24.1
201465_s_at	0.00136431	1.80477	up	JUN	3725	0006350 // transcription // inferred from electronic annotation /// 0006355 // regulation of transcription, DNA-dependent // inferred from electronic annotation /// 0007179 // transforming growth factor beta receptor signaling pathway // inferred from direct assay /// 0007184 // SMAD protein nuclear translocation // inferred from direct assay /// 0009987 // cellular process // inferred from elect…	0000228 // nuclear chromosome // traceable author statement /// 0005634 // nucleus // inferred from electronic annotation /// 0005667 // transcription factor complex // inferred from electronic annotation /// 0005829 // cytosol // not recorded	0003677 // DNA binding // inferred from electronic annotation /// 0003677 // DNA binding // traceable author statement /// 0003700 // transcription factor activity // traceable author statement /// 0003700 // transcription factor activity // inferred from direct assay /// 0003700 // transcription factor activity // inferred from electronic annotation /// 0003702 // RNA polymerase II transcription…	chr1:59020304-59022276 (-) // 98.5 // p32.1
209118_s_at	0.0264709	1.80429	up	TUBA1A	7846	0007017 // microtubule-based process // inferred from electronic annotation /// 0007018 // microtubule-based movement // inferred from electronic annotation /// 0051258 // protein polymerization // inferred from electronic annotation	0005874 // microtubule // inferred from electronic annotation /// 0043234 // protein complex // inferred from electronic annotation	0000166 // nucleotide binding // inferred from electronic annotation /// 0003924 // GTPase activity // inferred from electronic annotation /// 0005198 // structural molecule activity // inferred from electronic annotation /// 0005525 // GTP binding // inferred from electronic annotation	chr12:47949513-47953234 (+) // 76.4 // q13.12 /// chr12:47864851-47869108 (-) // 99.16 // q13.12 /// chr12:47808007-47809773 (-) // 79.36 // q13.12
205261_at	0.00231927	1.8022	up	PGC	5225	0006508 // proteolysis // traceable author statement /// 0006508 // proteolysis // inferred from electronic annotation /// 0007586 // digestion // traceable author statement /// 0007586 // digestion // inferred from electronic annotation	0005576 // extracellular region // inferred from electronic annotation /// 0005615 // extracellular space // traceable author statement	0004190 // aspartic-type endopeptidase activity // traceable author statement /// 0004190 // aspartic-type endopeptidase activity // inferred from electronic annotation /// 0008233 // peptidase activity // inferred from electronic annotation /// 0016787 // hydrolase activity // inferred from electronic annotation	chr6:41812429-41823099 (-) // 99.05 // p21.1
201464_x_at	0.000785255	1.80144	up	JUN	3725	0006350 // transcription // inferred from electronic annotation /// 0006355 // regulation of transcription, DNA-dependent // inferred from electronic annotation /// 0007179 // transforming growth factor beta receptor signaling pathway // inferred from direct assay /// 0007184 // SMAD protein nuclear translocation // inferred from direct assay /// 0009987 // cellular process // inferred from elect…	0000228 // nuclear chromosome // traceable author statement /// 0005634 // nucleus // inferred from electronic annotation /// 0005667 // transcription factor complex // inferred from electronic annotation /// 0005829 // cytosol // not recorded	0003677 // DNA binding // inferred from electronic annotation /// 0003677 // DNA binding // traceable author statement /// 0003700 // transcription factor activity // traceable author statement /// 0003700 // transcription factor activity // inferred from direct assay /// 0003700 // transcription factor activity // inferred from electronic annotation /// 0003702 // RNA polymerase II transcription…	chr1:59018953-59022321 (-) // 98.8 // p32.1
1565738_at	0.0172952	1.801	up	SCTR	6344	0007165 // signal transduction // inferred from electronic annotation /// 0007166 // cell surface receptor linked signal transduction // inferred from electronic annotation /// 0007186 // G-protein coupled receptor protein signaling pathway // traceable author statement /// 0007186 // G-protein coupled receptor protein signaling pathway // inferred from electronic annotation /// 0007586 // digest…	0005886 // plasma membrane // inferred from electronic annotation /// 0005887 // integral to plasma membrane // traceable author statement /// 0016020 // membrane // inferred from electronic annotation /// 0016021 // integral to membrane // inferred from electronic annotation	0004871 // signal transducer activity // inferred from electronic annotation /// 0004872 // receptor activity // inferred from electronic annotation /// 0004888 // transmembrane receptor activity // inferred from electronic annotation /// 0004930 // G-protein coupled receptor activity // inferred from electronic annotation /// 0015055 // secretin receptor activity // traceable author statement	chr2:119921949-119924086 (+) // 60.55 // q14.2
206539_s_at	0.0045151	1.79448	up	CYP4F12	66002	0055114 // oxidation reduction // inferred from electronic annotation	0005783 // endoplasmic reticulum // inferred from electronic annotation /// 0005789 // endoplasmic reticulum membrane // inferred from electronic annotation /// 0005792 // microsome // inferred from electronic annotation /// 0016020 // membrane // inferred from electronic annotation /// 0016021 // integral to membrane // inferred from electronic annotation	0004497 // monooxygenase activity // inferred from electronic annotation /// 0005506 // iron ion binding // inferred from electronic annotation /// 0009055 // electron carrier activity // inferred from electronic annotation /// 0016491 // oxidoreductase activity // inferred from electronic annotation /// 0020037 // heme binding // inferred from electronic annotation /// 0046872 // metal ion bindi…	chr19:15644917-15668984 (+) // 99.59 // p13.12
230012_at	0.00402276	1.79408	up	C17orf44	284029				chr17:8064672-8065241 (-) // 64.44 // p13.1
224209_s_at	0.00237651	1.77914	up	GDA	9615	0006139 // nucleobase, nucleoside, nucleotide and nucleic acid metabolic process // traceable author statement /// 0007399 // nervous system development // traceable author statement	0005622 // intracellular // traceable author statement /// 0005829 // cytosol // not recorded	0008270 // zinc ion binding // traceable author statement /// 0008270 // zinc ion binding // inferred from electronic annotation /// 0008892 // guanine deaminase activity // not recorded /// 0008892 // guanine deaminase activity // traceable author statement /// 0008892 // guanine deaminase activity // inferred from electronic annotation /// 0016787 // hydrolase activity // inferred from electron…	chr9:73954210-74056959 (+) // 98.82 // q21.13
210608_s_at	0.0176741	1.77284	up	FUT2	2524	0005975 // carbohydrate metabolic process // traceable author statement /// 0005975 // carbohydrate metabolic process // inferred from electronic annotation /// 0006486 // protein amino acid glycosylation // non-traceable author statement /// 0006486 // protein amino acid glycosylation // traceable author statement /// 0042355 // L-fucose catabolic process // non-traceable author statement	0005794 // Golgi apparatus // traceable author statement /// 0005794 // Golgi apparatus // inferred from electronic annotation /// 0016020 // membrane // inferred from electronic annotation /// 0016021 // integral to membrane // inferred from electronic annotation /// 0030173 // integral to Golgi membrane // non-traceable author statement	0008107 // galactoside 2-alpha-L-fucosyltransferase activity // traceable author statement /// 0008107 // galactoside 2-alpha-L-fucosyltransferase activity // inferred from electronic annotation /// 0008417 // fucosyltransferase activity // traceable author statement /// 0016740 // transferase activity // inferred from electronic annotation /// 0016757 // transferase activity, transferring glycos…	chr19:53891089-53900994 (+) // 79.26 // q13.33
213281_at	0.0122197	1.76034	up	JUN	3725	0006350 // transcription // inferred from electronic annotation /// 0006355 // regulation of transcription, DNA-dependent // inferred from electronic annotation /// 0007179 // transforming growth factor beta receptor signaling pathway // inferred from direct assay /// 0007184 // SMAD protein nuclear translocation // inferred from direct assay /// 0009987 // cellular process // inferred from elect…	0000228 // nuclear chromosome // traceable author statement /// 0005634 // nucleus // inferred from electronic annotation /// 0005667 // transcription factor complex // inferred from electronic annotation /// 0005829 // cytosol // not recorded	0003677 // DNA binding // inferred from electronic annotation /// 0003677 // DNA binding // traceable author statement /// 0003700 // transcription factor activity // traceable author statement /// 0003700 // transcription factor activity // inferred from direct assay /// 0003700 // transcription factor activity // inferred from electronic annotation /// 0003702 // RNA polymerase II transcription…	chr1:59019050-59020119 (+) // 99.81 // p32.1
223484_at	0.015305	1.75617	up	C15orf48	84419		0005634 // nucleus // inferred from direct assay /// 0005634 // nucleus // inferred from electronic annotation		chr15:43510098-43512937 (+) // 98.19 // q21.1
230830_at	0.0013645	1.75236	up	OSTbeta	123264	0006810 // transport // inferred from electronic annotation	0005886 // plasma membrane // inferred from direct assay /// 0005886 // plasma membrane // inferred from electronic annotation /// 0016020 // membrane // inferred from electronic annotation /// 0016021 // integral to membrane // inferred from electronic annotation	0005215 // transporter activity // inferred from electronic annotation	chr15:63130934-63132787 (+) // 92.71 // q22.31
219127_at	0.00113682	1.74897	up	ATAD4	79170				chr17:43384334-43390109 (-) // 97.87 // q21.32
218087_s_at	0.0192716	1.74747	up	SORBS1	10580	0006810 // transport // inferred from electronic annotation /// 0007160 // cell-matrix adhesion // traceable author statement /// 0008286 // insulin receptor signaling pathway // inferred from sequence or structural similarity /// 0015758 // glucose transport // inferred from sequence or structural similarity /// 0032869 // cellular response to insulin stimulus // inferred from sequence or struct…	0001725 // stress fiber // inferred from sequence or structural similarity /// 0005634 // nucleus // inferred from direct assay /// 0005737 // cytoplasm // inferred from electronic annotation /// 0005829 // cytosol // inferred from sequence or structural similarity /// 0005856 // cytoskeleton // inferred from electronic annotation /// 0005886 // plasma membrane // inferred from electronic annotat…	0003779 // actin binding // traceable author statement /// 0005070 // SH3/SH2 adaptor activity // inferred from sequence or structural similarity /// 0005158 // insulin receptor binding // inferred from direct assay /// 0005515 // protein binding // inferred from physical interaction /// 0005515 // protein binding // inferred from sequence or structural similarity /// 0008092 // cytoskeletal prot…	chr10:97061520-97311125 (-) // 99.43 // q23.33
219165_at	0.00221399	1.74561	up	PDLIM2	64236		0005634 // nucleus // inferred from electronic annotation /// 0005737 // cytoplasm // inferred from electronic annotation /// 0005856 // cytoskeleton // inferred from electronic annotation /// 0009986 // cell surface // inferred from direct assay	0005515 // protein binding // inferred from electronic annotation /// 0008270 // zinc ion binding // inferred from electronic annotation /// 0046872 // metal ion binding // inferred from electronic annotation	chr8:22493928-22507748 (+) // 97.39 // p21.3
211883_x_at	0.0190902	1.74014	up	CEACAM1	634	0001525 // angiogenesis // non-traceable author statement /// 0007156 // homophilic cell adhesion // non-traceable author statement /// 0007229 // integrin-mediated signaling pathway // non-traceable author statement /// 0007565 // female pregnancy // traceable author statement /// 0016477 // cell migration // non-traceable author statement	0005576 // extracellular region // inferred from electronic annotation /// 0005624 // membrane fraction // traceable author statement /// 0005886 // plasma membrane // not recorded /// 0005886 // plasma membrane // inferred from electronic annotation /// 0005887 // integral to plasma membrane // non-traceable author statement /// 0016020 // membrane // inferred from electronic annotation /// 0016…		chr19:47705097-47724366 (-) // 100.0 // q13.2
242313_at	0.0262332	1.73797	up	LOC728730	728730
205691_at	0.00843862	1.73168	up	SYNGR3	9143		0005887 // integral to plasma membrane // traceable author statement /// 0016020 // membrane // inferred from electronic annotation /// 0016021 // integral to membrane // inferred from electronic annotation		chr16:1980100-1984276 (+) // 100.0 // p13.3
202150_s_at	0.00200113	1.72847	up	NEDD9	4739	0007010 // cytoskeleton organization // non-traceable author statement /// 0007049 // cell cycle // inferred from electronic annotation /// 0007067 // mitosis // inferred from electronic annotation /// 0007155 // cell adhesion // non-traceable author statement /// 0007155 // cell adhesion // inferred from electronic annotation /// 0007165 // signal transduction // traceable author statement /// 0…	0005634 // nucleus // traceable author statement /// 0005634 // nucleus // inferred from electronic annotation /// 0005737 // cytoplasm // traceable author statement /// 0005737 // cytoplasm // inferred from electronic annotation /// 0005794 // Golgi apparatus // inferred from electronic annotation /// 0005819 // spindle // traceable author statement /// 0005856 // cytoskeleton // inferred from e…	0005515 // protein binding // inferred from physical interaction /// 0005515 // protein binding // inferred from electronic annotation	chr6:11293260-11340872 (-) // 98.77 // p24.1
226034_at	0.0167116	1.728	up						chr8:29246500-29248601 (-) // 91.62 // p21.1
220753_s_at	0.0227027	1.72662	up	CRYL1	51084	0006631 // fatty acid metabolic process // inferred from electronic annotation /// 0008152 // metabolic process // inferred from electronic annotation		0003824 // catalytic activity // inferred from electronic annotation /// 0005488 // binding // inferred from electronic annotation /// 0016491 // oxidoreductase activity // inferred from electronic annotation	chr13:19875812-19997943 (-) // 92.68 // q12.11
205513_at	0.0234627	1.72598	up	TCN1	6947	0006810 // transport // inferred from electronic annotation /// 0006811 // ion transport // inferred from electronic annotation /// 0006824 // cobalt ion transport // inferred from electronic annotation /// 0015889 // cobalamin transport // traceable author statement /// 0015889 // cobalamin transport // inferred from electronic annotation	0005576 // extracellular region // inferred from electronic annotation	0015087 // cobalt ion transmembrane transporter activity // inferred from electronic annotation /// 0031419 // cobalamin binding // inferred from electronic annotation /// 0050897 // cobalt ion binding // inferred from electronic annotation	chr11:59376863-59390594 (-) // 99.8 // q12.1
229302_at	0.0164458	1.72469	up	TMEM178	130733		0016020 // membrane // inferred from electronic annotation /// 0016021 // integral to membrane // inferred from electronic annotation		chr2:39798071-39798605 (+) // 97.26 // p22.1
202996_at	0.0131771	1.71809	up	POLD4	57804	0001938 // positive regulation of endothelial cell proliferation // inferred from electronic annotation /// 0006260 // DNA replication // traceable author statement /// 0006260 // DNA replication // inferred from electronic annotation /// 0006297 // nucleotide-excision repair, DNA gap filling // not recorded	0005634 // nucleus // traceable author statement /// 0005634 // nucleus // inferred from electronic annotation /// 0005654 // nucleoplasm // not recorded	0003887 // DNA-directed DNA polymerase activity // traceable author statement /// 0003887 // DNA-directed DNA polymerase activity // inferred from electronic annotation /// 0005515 // protein binding // inferred from physical interaction /// 0016740 // transferase activity // inferred from electronic annotation /// 0016779 // nucleotidyltransferase activity // inferred from electronic annotation	chr11:66875927-66877520 (-) // 100.0 // q13.1
227345_at	0.0122646	1.71352	up	TNFRSF10D	8793	0006915 // apoptosis // inferred from electronic annotation /// 0006916 // anti-apoptosis // traceable author statement /// 0007165 // signal transduction // traceable author statement	0016020 // membrane // inferred from electronic annotation /// 0016021 // integral to membrane // inferred from electronic annotation	0004872 // receptor activity // inferred from electronic annotation /// 0004888 // transmembrane receptor activity // traceable author statement /// 0005515 // protein binding // inferred from physical interaction	chr8:23049045-23049962 (-) // 75.7 // p21.3
222712_s_at	0.00940555	1.71292	up	MUC13	56667		0005576 // extracellular region // inferred from electronic annotation /// 0005886 // plasma membrane // inferred from electronic annotation /// 0016020 // membrane // inferred from electronic annotation /// 0016021 // integral to membrane // inferred from electronic annotation		chr3:126106978-126136270 (-) // 98.79 // q21.2
232025_at	0.00610155	1.70964	up	SYT7	9066	0001778 // plasma membrane repair // inferred from electronic annotation /// 0006810 // transport // inferred from electronic annotation	0005764 // lysosome // inferred from electronic annotation /// 0008021 // synaptic vesicle // inferred from electronic annotation /// 0016020 // membrane // inferred from electronic annotation /// 0016021 // integral to membrane // inferred from electronic annotation /// 0030054 // cell junction // inferred from electronic annotation /// 0031410 // cytoplasmic vesicle // inferred from electronic …	0005215 // transporter activity // inferred from electronic annotation /// 0005509 // calcium ion binding // inferred from electronic annotation /// 0046872 // metal ion binding // inferred from electronic annotation	chr11:61041832-61104874 (-) // 94.75 // q12.2
210326_at	0.0133345	1.70723	up	AGXT	189	0006625 // protein targeting to peroxisome // inferred from mutant phenotype /// 0008152 // metabolic process // inferred from electronic annotation /// 0009725 // response to hormone stimulus // inferred from electronic annotation /// 0019265 // glycine biosynthetic process, by transamination of glyoxylate // inferred from electronic annotation /// 0042866 // pyruvate biosynthetic process // inf…	0005739 // mitochondrion // inferred from electronic annotation /// 0005759 // mitochondrial matrix // inferred from electronic annotation /// 0005777 // peroxisome // inferred from direct assay /// 0005777 // peroxisome // inferred from electronic annotation	0003824 // catalytic activity // inferred from electronic annotation /// 0004760 // serine-pyruvate transaminase activity // inferred from electronic annotation /// 0005515 // protein binding // inferred from physical interaction /// 0008453 // alanine-glyoxylate transaminase activity // traceable author statement /// 0008453 // alanine-glyoxylate transaminase activity // inferred from electronic…	chr2:241456847-241466949 (+) // 99.92 // q37.3
208016_s_at	0.0148496	1.70549	up	AGTR1	185	0001558 // regulation of cell growth // non-traceable author statement /// 0001822 // kidney development // inferred from mutant phenotype /// 0002018 // renin-angiotensin regulation of aldosterone production // non-traceable author statement /// 0002034 // regulation of blood vessel size by renin-angiotensin // inferred by curator /// 0003078 // regulation of natriuresis // non-traceable author …	0005886 // plasma membrane // inferred from electronic annotation /// 0005887 // integral to plasma membrane // traceable author statement /// 0005887 // integral to plasma membrane // inferred by curator /// 0016020 // membrane // inferred from electronic annotation /// 0016021 // integral to membrane // inferred from electronic annotation /// 0016021 // integral to membrane // non-traceable aut…	0001596 // angiotensin type I receptor activity // inferred from direct assay /// 0001596 // angiotensin type I receptor activity // inferred from physical interaction /// 0004871 // signal transducer activity // inferred from electronic annotation /// 0004872 // receptor activity // inferred from electronic annotation /// 0004930 // G-protein coupled receptor activity // inferred from electronic…	chr3:149941474-149942837 (+) // 85.48 // q24
227337_at	0.0366973	1.70489	up	ANKRD37	353322		0005634 // nucleus // inferred from electronic annotation /// 0005737 // cytoplasm // inferred from electronic annotation		chr4:186554870-186558500 (+) // 96.56 // q35.1
218687_s_at	0.00390625	1.70137	up	MUC13	56667		0005576 // extracellular region // inferred from electronic annotation /// 0005886 // plasma membrane // inferred from electronic annotation /// 0016020 // membrane // inferred from electronic annotation /// 0016021 // integral to membrane // inferred from electronic annotation		chr3:126106986-126125114 (-) // 99.16 // q21.2
204607_at	0.000589184	1.69739	up	HMGCS2	3158	0006694 // steroid biosynthetic process // inferred from electronic annotation /// 0006695 // cholesterol biosynthetic process // inferred from electronic annotation /// 0007584 // response to nutrient // inferred from electronic annotation /// 0008152 // metabolic process // inferred from electronic annotation /// 0008299 // isoprenoid biosynthetic process // inferred from electronic annotation …	0005739 // mitochondrion // traceable author statement /// 0005739 // mitochondrion // inferred from electronic annotation /// 0005743 // mitochondrial inner membrane // inferred from electronic annotation /// 0005759 // mitochondrial matrix // not recorded	0003824 // catalytic activity // inferred from electronic annotation /// 0004421 // hydroxymethylglutaryl-CoA synthase activity // not recorded /// 0004421 // hydroxymethylglutaryl-CoA synthase activity // inferred from electronic annotation /// 0016740 // transferase activity // inferred from electronic annotation	chr1:120092528-120113040 (-) // 99.03 // p12
207257_at	0.0381455	1.69601	up	EPO	2056	0001666 // response to hypoxia // inferred from electronic annotation /// 0006357 // regulation of transcription from RNA polymerase II promoter // inferred from electronic annotation /// 0006915 // apoptosis // inferred from electronic annotation /// 0006950 // response to stress // traceable author statement /// 0007165 // signal transduction // non-traceable author statement /// 0007566 // emb…	0005576 // extracellular region // inferred from electronic annotation /// 0005615 // extracellular space // traceable author statement /// 0005615 // extracellular space // inferred from electronic annotation	0005128 // erythropoietin receptor binding // inferred from electronic annotation /// 0005179 // hormone activity // inferred from electronic annotation /// 0005515 // protein binding // inferred from physical interaction	chr7:100156358-100159257 (+) // 95.08 // q22.1
214402_s_at	0.00223647	1.69237	up	SFI1	9814		0005813 // centrosome // inferred from electronic annotation		chr22:30343033-30344534 (+) // 98.1 // q12.2
203453_at	0.00371494	1.69011	up	SCNN1A	6337	0006810 // transport // inferred from electronic annotation /// 0006811 // ion transport // inferred from electronic annotation /// 0006814 // sodium ion transport // traceable author statement /// 0006814 // sodium ion transport // inferred from electronic annotation /// 0007588 // excretion // traceable author statement /// 0050896 // response to stimulus // inferred from electronic annotation …	0005886 // plasma membrane // inferred from electronic annotation /// 0016020 // membrane // inferred from electronic annotation /// 0016021 // integral to membrane // inferred from electronic annotation /// 0016324 // apical plasma membrane // inferred from electronic annotation /// 0030864 // cortical actin cytoskeleton // inferred from electronic annotation	0003779 // actin binding // inferred from electronic annotation /// 0005216 // ion channel activity // inferred from electronic annotation /// 0005272 // sodium channel activity // inferred from electronic annotation /// 0005515 // protein binding // inferred from physical interaction /// 0015280 // amiloride-sensitive sodium channel activity // inferred from electronic annotation /// 0031402 // …	chr12:6326275-6354976 (-) // 83.15 // p13.31
221841_s_at	0.0168657	1.68921	up	KLF4	9314	0006350 // transcription // inferred from electronic annotation /// 0006355 // regulation of transcription, DNA-dependent // inferred from electronic annotation /// 0007500 // mesodermal cell fate determination // traceable author statement /// 0008285 // negative regulation of cell proliferation // traceable author statement /// 0008285 // negative regulation of cell proliferation // inferred fr…	0005622 // intracellular // inferred from electronic annotation /// 0005634 // nucleus // inferred from electronic annotation	0003676 // nucleic acid binding // inferred from electronic annotation /// 0003677 // DNA binding // inferred from electronic annotation /// 0003700 // transcription factor activity // non-traceable author statement /// 0003700 // transcription factor activity // inferred from electronic annotation /// 0003700 // transcription factor activity // traceable author statement /// 0008270 // zinc ion …	chr9:109286955-109290527 (-) // 99.01 // q31.2
230596_at	0.0378507	1.68885	up						chr3:125927396-125927900 (+) // 93.85 // q21.2
206957_at	0.00290291	1.68771	up	AGXT	189	0006625 // protein targeting to peroxisome // inferred from mutant phenotype /// 0008152 // metabolic process // inferred from electronic annotation /// 0009725 // response to hormone stimulus // inferred from electronic annotation /// 0019265 // glycine biosynthetic process, by transamination of glyoxylate // inferred from electronic annotation /// 0042866 // pyruvate biosynthetic process // inf…	0005739 // mitochondrion // inferred from electronic annotation /// 0005759 // mitochondrial matrix // inferred from electronic annotation /// 0005777 // peroxisome // inferred from direct assay /// 0005777 // peroxisome // inferred from electronic annotation	0003824 // catalytic activity // inferred from electronic annotation /// 0004760 // serine-pyruvate transaminase activity // inferred from electronic annotation /// 0005515 // protein binding // inferred from physical interaction /// 0008453 // alanine-glyoxylate transaminase activity // traceable author statement /// 0008453 // alanine-glyoxylate transaminase activity // inferred from electronic…	chr2:241465002-241468012 (+) // 58.66 // q37.3
241914_s_at	0.013466	1.68105	up	ACSM2A /// ACSM2B	123876 /// 348158	0006629 // lipid metabolic process // inferred from electronic annotation /// 0006631 // fatty acid metabolic process // inferred from electronic annotation /// 0008152 // metabolic process // inferred from electronic annotation	0005739 // mitochondrion // inferred from electronic annotation /// 0005759 // mitochondrial matrix // inferred from electronic annotation	0000166 // nucleotide binding // inferred from electronic annotation /// 0000287 // magnesium ion binding // inferred from electronic annotation /// 0003824 // catalytic activity // inferred from electronic annotation /// 0005524 // ATP binding // inferred from electronic annotation /// 0016874 // ligase activity // inferred from electronic annotation /// 0046872 // metal ion binding // inferred …	chr16:20397401-20398249 (+) // 45.14 // p12.3 /// chr16:20463230-20464078 (-) // 46.3 // p12.3
215699_x_at	0.00242793	1.68071	up	SFI1	9814		0005813 // centrosome // inferred from electronic annotation		chr22:30328589-30344535 (+) // 95.3 // q12.2
210889_s_at	0.0338873	1.68022	up	FCGR2B	2213	0006955 // immune response // traceable author statement /// 0007165 // signal transduction // traceable author statement /// 0044419 // interspecies interaction between organisms // inferred from electronic annotation	0005886 // plasma membrane // not recorded /// 0005886 // plasma membrane // non-traceable author statement /// 0005886 // plasma membrane // inferred from electronic annotation /// 0016020 // membrane // inferred from electronic annotation /// 0016021 // integral to membrane // inferred from electronic annotation	0004872 // receptor activity // inferred from electronic annotation /// 0005515 // protein binding // inferred from physical interaction /// 0019864 // IgG binding // inferred from electronic annotation	chr1:159899574-159914446 (+) // 93.45 // q23.3 /// chr1:159817770-159837610 (+) // 90.11 // q23.3
213051_at	0.00282789	1.67953	up	ZC3HAV1	56829	0009615 // response to virus // inferred from electronic annotation	0005634 // nucleus // inferred from electronic annotation /// 0005737 // cytoplasm // inferred from electronic annotation	0003676 // nucleic acid binding // inferred from electronic annotation /// 0003723 // RNA binding // inferred from electronic annotation /// 0003950 // NAD+ ADP-ribosyltransferase activity // inferred from electronic annotation /// 0008270 // zinc ion binding // inferred from electronic annotation /// 0046872 // metal ion binding // inferred from electronic annotation	chr7:138381182-138415432 (-) // 86.03 // q34
206608_s_at	0.0481099	1.67607	up	RPGRIP1	57096	0007601 // visual perception // inferred from electronic annotation /// 0042462 // eye photoreceptor cell development // inferred from electronic annotation /// 0050896 // response to stimulus // inferred from electronic annotation	0005929 // cilium // inferred from electronic annotation /// 0005930 // axoneme // inferred from electronic annotation	0005515 // protein binding // inferred from electronic annotation	chr14:20855590-20889296 (+) // 99.93 // q11.2
221188_s_at	0.00268105	1.67581	up	CIDEB	27141	0006915 // apoptosis // inferred from electronic annotation /// 0006917 // induction of apoptosis // inferred from direct assay /// 0008630 // DNA damage response, signal transduction resulting in induction of apoptosis // traceable author statement	0005622 // intracellular // inferred from electronic annotation /// 0005634 // nucleus // inferred from direct assay /// 0005829 // cytosol // inferred from direct assay /// 0005856 // cytoskeleton // inferred from direct assay	0003723 // RNA binding // inferred from electronic annotation /// 0005488 // binding // inferred from electronic annotation /// 0005515 // protein binding // inferred from electronic annotation	chr14:23844237-23850435 (-) // 94.32 // q12
222513_s_at	0.00171402	1.67501	up	SORBS1	10580	0006810 // transport // inferred from electronic annotation /// 0007160 // cell-matrix adhesion // traceable author statement /// 0008286 // insulin receptor signaling pathway // inferred from sequence or structural similarity /// 0015758 // glucose transport // inferred from sequence or structural similarity /// 0032869 // cellular response to insulin stimulus // inferred from sequence or struct…	0001725 // stress fiber // inferred from sequence or structural similarity /// 0005634 // nucleus // inferred from direct assay /// 0005737 // cytoplasm // inferred from electronic annotation /// 0005829 // cytosol // inferred from sequence or structural similarity /// 0005856 // cytoskeleton // inferred from electronic annotation /// 0005886 // plasma membrane // inferred from electronic annotat…	0003779 // actin binding // traceable author statement /// 0005070 // SH3/SH2 adaptor activity // inferred from sequence or structural similarity /// 0005158 // insulin receptor binding // inferred from direct assay /// 0005515 // protein binding // inferred from physical interaction /// 0005515 // protein binding // inferred from sequence or structural similarity /// 0008092 // cytoskeletal prot…	chr10:97061520-97311125 (-) // 96.59 // q23.33
232336_at	0.00749057	1.66759	up	ZSWIM5	57643			0008270 // zinc ion binding // inferred from electronic annotation /// 0046872 // metal ion binding // inferred from electronic annotation	chr1:45254657-45444815 (-) // 92.32 // p34.1
1555854_at	0.00602012	1.66518	up						chr10:5010529-5015475 (+) // 41.15 // p15.1
237039_at	0.0365965	1.66513	up						chr2:45010290-45016061 (-) // 100.0 // p21
226167_at	0.0471673	1.6608	up	SYT7	9066	0001778 // plasma membrane repair // inferred from electronic annotation /// 0006810 // transport // inferred from electronic annotation	0005764 // lysosome // inferred from electronic annotation /// 0008021 // synaptic vesicle // inferred from electronic annotation /// 0016020 // membrane // inferred from electronic annotation /// 0016021 // integral to membrane // inferred from electronic annotation /// 0030054 // cell junction // inferred from electronic annotation /// 0031410 // cytoplasmic vesicle // inferred from electronic …	0005215 // transporter activity // inferred from electronic annotation /// 0005509 // calcium ion binding // inferred from electronic annotation /// 0046872 // metal ion binding // inferred from electronic annotation	chr11:61039361-61041797 (-) // 89.88 // q12.2
210854_x_at	0.0215701	1.65915	up	SLC6A8	6535	0006810 // transport // inferred from electronic annotation /// 0006810 // transport // traceable author statement /// 0006811 // ion transport // inferred from electronic annotation /// 0006814 // sodium ion transport // inferred from electronic annotation /// 0006836 // neurotransmitter transport // inferred from electronic annotation /// 0006936 // muscle contraction // traceable author statem…	0005887 // integral to plasma membrane // inferred from electronic annotation /// 0016020 // membrane // inferred from electronic annotation /// 0016021 // integral to membrane // inferred from electronic annotation /// 0016021 // integral to membrane // traceable author statement	0005309 // creatine:sodium symporter activity // traceable author statement /// 0005309 // creatine:sodium symporter activity // inferred from electronic annotation /// 0005328 // neurotransmitter:sodium symporter activity // inferred from electronic annotation /// 0015293 // symporter activity // inferred from electronic annotation /// 0031402 // sodium ion binding // inferred from electronic an…	chr16:33689672-33692827 (+) // 94.39 // p11.2 /// chrX:152610879-152614043 (+) // 98.47 // q28 /// chr16:32797497-32800653 (-) // 94.27 // p11.2
206000_at	0.00176629	1.65873	up	MEP1A	4224	0006508 // proteolysis // inferred from electronic annotation /// 0007586 // digestion // traceable author statement	0005615 // extracellular space // traceable author statement /// 0005624 // membrane fraction // inferred from electronic annotation /// 0005625 // soluble fraction // traceable author statement /// 0005887 // integral to plasma membrane // traceable author statement /// 0016020 // membrane // inferred from electronic annotation /// 0016021 // integral to membrane // inferred from electronic anno…	0004222 // metalloendopeptidase activity // traceable author statement /// 0004222 // metalloendopeptidase activity // inferred from electronic annotation /// 0008233 // peptidase activity // inferred from electronic annotation /// 0008237 // metallopeptidase activity // inferred from electronic annotation /// 0008270 // zinc ion binding // inferred from electronic annotation /// 0016787 // hydro…	chr6:46869085-46915473 (+) // 91.92 // p12.3
206410_at	0.00123908	1.6584	up	NR0B2	8431	0000122 // negative regulation of transcription from RNA polymerase II promoter // traceable author statement /// 0006350 // transcription // inferred from electronic annotation /// 0006355 // regulation of transcription, DNA-dependent // inferred from electronic annotation /// 0008203 // cholesterol metabolic process // traceable author statement	0005634 // nucleus // inferred from direct assay /// 0005634 // nucleus // inferred from electronic annotation	0003677 // DNA binding // inferred from electronic annotation /// 0003700 // transcription factor activity // inferred from electronic annotation /// 0003707 // steroid hormone receptor activity // inferred from electronic annotation /// 0003714 // transcription corepressor activity // traceable author statement /// 0004872 // receptor activity // inferred from electronic annotation /// 0004879 /…	chr1:27110565-27113047 (-) // 99.14 // p36.11
221241_s_at	0.00121615	1.65655	up	BCL2L14	79370	0006915 // apoptosis // inferred from direct assay /// 0006915 // apoptosis // inferred from electronic annotation /// 0042981 // regulation of apoptosis // inferred from electronic annotation	0005737 // cytoplasm // inferred from electronic annotation /// 0005829 // cytosol // inferred from direct assay /// 0012505 // endomembrane system // inferred from electronic annotation /// 0016020 // membrane // inferred from electronic annotation /// 0043229 // intracellular organelle // inferred from direct assay	0005515 // protein binding // inferred from physical interaction	chr12:12115668-12143892 (+) // 99.8 // p13.2
227750_at	0.0198237	1.65367	up	KALRN	8997	0006468 // protein amino acid phosphorylation // traceable author statement /// 0006468 // protein amino acid phosphorylation // inferred from electronic annotation /// 0007165 // signal transduction // traceable author statement /// 0007242 // intracellular signaling cascade // inferred from sequence or structural similarity /// 0007399 // nervous system development // inferred from sequence or …	0005622 // intracellular // inferred from electronic annotation /// 0005737 // cytoplasm // inferred from electronic annotation /// 0005856 // cytoskeleton // inferred from electronic annotation /// 0015629 // actin cytoskeleton // traceable author statement	0000166 // nucleotide binding // inferred from electronic annotation /// 0000287 // magnesium ion binding // inferred from electronic annotation /// 0004672 // protein kinase activity // inferred from electronic annotation /// 0004674 // protein serine/threonine kinase activity // traceable author statement /// 0004674 // protein serine/threonine kinase activity // inferred from electronic annota…	chr3:125859982-125876962 (+) // 97.06 // q21.2
227020_at	0.00945712	1.65168	up	YPEL2	388403		0005634 // nucleus // inferred from electronic annotation		chr17:54832746-54833872 (+) // 97.4 // q22
224836_at	0.00692404	1.65019	up	TP53INP2	58476		0005634 // nucleus // inferred from electronic annotation		chr20:32755803-32764904 (+) // 94.28 // q11.22
1556078_at	0.0375547	1.6492	up						chr10:102717871-102719901 (-) // 94.17 // q24.31
219341_at	0.0124863	1.64702	up	CLN8	2055	0001306 // age-dependent response to oxidative stress // inferred from electronic annotation /// 0006644 // phospholipid metabolic process // inferred from mutant phenotype /// 0006672 // ceramide metabolic process // inferred from mutant phenotype /// 0006869 // lipid transport // non-traceable author statement /// 0007006 // mitochondrial membrane organization // inferred from electronic annota…	0005783 // endoplasmic reticulum // inferred from direct assay /// 0005783 // endoplasmic reticulum // inferred from electronic annotation /// 0005789 // endoplasmic reticulum membrane // inferred from electronic annotation /// 0005793 // ER-Golgi intermediate compartment // inferred from direct assay /// 0016020 // membrane // inferred from electronic annotation /// 0016021 // integral to membra…		chr8:1699347-1719857 (+) // 74.77 // p23.3
202912_at	0.00965592	1.64517	up	ADM	133	0006171 // cAMP biosynthetic process // traceable author statement /// 0006701 // progesterone biosynthetic process // traceable author statement /// 0007165 // signal transduction // traceable author statement /// 0007267 // cell-cell signaling // traceable author statement /// 0007507 // heart development // inferred from electronic annotation /// 0007565 // female pregnancy // traceable author…	0005576 // extracellular region // inferred from electronic annotation /// 0005615 // extracellular space // inferred from direct assay /// 0005625 // soluble fraction // traceable author statement /// 0005737 // cytoplasm // inferred from direct assay	0005102 // receptor binding // traceable author statement /// 0005179 // hormone activity // inferred from electronic annotation	chr11:10283217-10285499 (+) // 97.1 // p15.4
221864_at	0.0150034	1.6448	up	ORAI3	93129		0016020 // membrane // inferred from electronic annotation /// 0016021 // integral to membrane // inferred from electronic annotation		chr16:30867896-30873760 (+) // 84.11 // p11.2
208960_s_at	0.011646	1.64431	up	KLF6	1316	0006350 // transcription // inferred from electronic annotation /// 0006355 // regulation of transcription, DNA-dependent // non-traceable author statement /// 0006355 // regulation of transcription, DNA-dependent // inferred from electronic annotation /// 0016049 // cell growth // non-traceable author statement /// 0019221 // cytokine-mediated signaling pathway // inferred from electronic annota…	0005622 // intracellular // inferred from electronic annotation /// 0005634 // nucleus // traceable author statement /// 0005634 // nucleus // inferred from electronic annotation /// 0005737 // cytoplasm // inferred from electronic annotation	0003676 // nucleic acid binding // inferred from electronic annotation /// 0003677 // DNA binding // inferred from electronic annotation /// 0008270 // zinc ion binding // inferred from electronic annotation /// 0016563 // transcription activator activity // traceable author statement /// 0046872 // metal ion binding // inferred from electronic annotation	chr10:3811214-3817423 (-) // 90.92 // p15.1
205357_s_at	0.0204621	1.64398	up	AGTR1	185	0001558 // regulation of cell growth // non-traceable author statement /// 0001822 // kidney development // inferred from mutant phenotype /// 0002018 // renin-angiotensin regulation of aldosterone production // non-traceable author statement /// 0002034 // regulation of blood vessel size by renin-angiotensin // inferred by curator /// 0003078 // regulation of natriuresis // non-traceable author …	0005886 // plasma membrane // inferred from electronic annotation /// 0005887 // integral to plasma membrane // traceable author statement /// 0005887 // integral to plasma membrane // inferred by curator /// 0016020 // membrane // inferred from electronic annotation /// 0016021 // integral to membrane // inferred from electronic annotation /// 0016021 // integral to membrane // non-traceable aut…	0001596 // angiotensin type I receptor activity // inferred from direct assay /// 0001596 // angiotensin type I receptor activity // inferred from physical interaction /// 0004871 // signal transducer activity // inferred from electronic annotation /// 0004872 // receptor activity // inferred from electronic annotation /// 0004930 // G-protein coupled receptor activity // inferred from electronic…	chr3:149898323-149943478 (+) // 98.11 // q24
225634_at	0.00538722	1.64374	up	ZC3HAV1	56829	0009615 // response to virus // inferred from electronic annotation	0005634 // nucleus // inferred from electronic annotation /// 0005737 // cytoplasm // inferred from electronic annotation	0003676 // nucleic acid binding // inferred from electronic annotation /// 0003723 // RNA binding // inferred from electronic annotation /// 0003950 // NAD+ ADP-ribosyltransferase activity // inferred from electronic annotation /// 0008270 // zinc ion binding // inferred from electronic annotation /// 0046872 // metal ion binding // inferred from electronic annotation	chr7:138378807-138379912 (-) // 47.3 // q34
222592_s_at	0.0278862	1.6429	up	ACSL5	51703	0006629 // lipid metabolic process // inferred from electronic annotation /// 0006631 // fatty acid metabolic process // inferred from electronic annotation /// 0008152 // metabolic process // inferred from electronic annotation	0005739 // mitochondrion // inferred from electronic annotation /// 0005741 // mitochondrial outer membrane // inferred from electronic annotation /// 0005743 // mitochondrial inner membrane // inferred from electronic annotation /// 0005777 // peroxisome // inferred from electronic annotation /// 0005778 // peroxisomal membrane // inferred from electronic annotation /// 0005783 // endoplasmic re…	0000287 // magnesium ion binding // inferred from electronic annotation /// 0003824 // catalytic activity // inferred from electronic annotation /// 0004467 // long-chain-fatty-acid-CoA ligase activity // inferred from electronic annotation /// 0016874 // ligase activity // inferred from electronic annotation	chr10:114125665-114178127 (+) // 99.21 // q25.2
202887_s_at	0.0116114	1.63865	up	DDIT4	54541	0006915 // apoptosis // inferred from electronic annotation /// 0009968 // negative regulation of signal transduction // inferred from electronic annotation	0005622 // intracellular // inferred from direct assay /// 0005737 // cytoplasm // inferred from direct assay /// 0005737 // cytoplasm // inferred from electronic annotation		chr10:73703687-73705799 (+) // 98.86 // q22.1
224606_at	0.00215543	1.63847	up	KLF6	1316	0006350 // transcription // inferred from electronic annotation /// 0006355 // regulation of transcription, DNA-dependent // non-traceable author statement /// 0006355 // regulation of transcription, DNA-dependent // inferred from electronic annotation /// 0016049 // cell growth // non-traceable author statement /// 0019221 // cytokine-mediated signaling pathway // inferred from electronic annota…	0005622 // intracellular // inferred from electronic annotation /// 0005634 // nucleus // traceable author statement /// 0005634 // nucleus // inferred from electronic annotation /// 0005737 // cytoplasm // inferred from electronic annotation	0003676 // nucleic acid binding // inferred from electronic annotation /// 0003677 // DNA binding // inferred from electronic annotation /// 0008270 // zinc ion binding // inferred from electronic annotation /// 0016563 // transcription activator activity // traceable author statement /// 0046872 // metal ion binding // inferred from electronic annotation	chr10:3808745-3811306 (-) // 90.64 // p15.1
212276_at	0.00701105	1.63826	up	LPIN1	23175	0006629 // lipid metabolic process // inferred from electronic annotation /// 0031529 // ruffle organization // inferred from electronic annotation /// 0031532 // actin cytoskeleton reorganization // inferred from electronic annotation /// 0032869 // cellular response to insulin stimulus // inferred from electronic annotation /// 0045598 // regulation of fat cell differentiation // inferred from …	0005634 // nucleus // inferred from sequence or structural similarity /// 0005634 // nucleus // inferred from electronic annotation	0008195 // phosphatidate phosphatase activity // inferred from electronic annotation	chr2:11821741-11884986 (+) // 95.28 // p25.1
229893_at	0.025716	1.63755	up	FRMD3	257019		0005737 // cytoplasm // inferred from electronic annotation /// 0005856 // cytoskeleton // inferred from electronic annotation /// 0016020 // membrane // inferred from electronic annotation /// 0016021 // integral to membrane // inferred from electronic annotation /// 0019898 // extrinsic to membrane // inferred from electronic annotation	0005488 // binding // inferred from electronic annotation /// 0008092 // cytoskeletal protein binding // inferred from electronic annotation	chr9:85049356-85050286 (-) // 81.69 // q21.32
206268_at	0.0108493	1.63754	up	LEFTY1	10637	0007179 // transforming growth factor beta receptor signaling pathway // traceable author statement /// 0007275 // multicellular organismal development // inferred from electronic annotation /// 0016049 // cell growth // inferred from electronic annotation /// 0040007 // growth // inferred from electronic annotation	0005576 // extracellular region // inferred from electronic annotation /// 0005615 // extracellular space // inferred from electronic annotation	0005125 // cytokine activity // inferred from electronic annotation /// 0005160 // transforming growth factor beta receptor binding // inferred from electronic annotation /// 0008083 // growth factor activity // inferred from electronic annotation	chr1:224140702-224143459 (-) // 100.0 // q42.12 /// chr1:224191746-224195533 (-) // 75.49 // q42.12
202888_s_at	0.00366777	1.6341	up	ANPEP	290	0001525 // angiogenesis // inferred from electronic annotation /// 0006508 // proteolysis // inferred from electronic annotation /// 0007275 // multicellular organismal development // inferred from electronic annotation /// 0030154 // cell differentiation // inferred from electronic annotation /// 0044419 // interspecies interaction between organisms // inferred from electronic annotation	0005625 // soluble fraction // inferred from electronic annotation /// 0005737 // cytoplasm // inferred from electronic annotation /// 0005793 // ER-Golgi intermediate compartment // inferred from direct assay /// 0005886 // plasma membrane // inferred from electronic annotation /// 0005887 // integral to plasma membrane // traceable author statement /// 0016020 // membrane // inferred from elect…	0004177 // aminopeptidase activity // traceable author statement /// 0004177 // aminopeptidase activity // inferred from electronic annotation /// 0004872 // receptor activity // traceable author statement /// 0008233 // peptidase activity // inferred from electronic annotation /// 0008237 // metallopeptidase activity // traceable author statement /// 0008237 // metallopeptidase activity // infer…	chr15:88129130-88150938 (-) // 98.34 // q26.1
208961_s_at	0.00945525	1.6337	up	KLF6	1316	0006350 // transcription // inferred from electronic annotation /// 0006355 // regulation of transcription, DNA-dependent // non-traceable author statement /// 0006355 // regulation of transcription, DNA-dependent // inferred from electronic annotation /// 0016049 // cell growth // non-traceable author statement /// 0019221 // cytokine-mediated signaling pathway // inferred from electronic annota…	0005622 // intracellular // inferred from electronic annotation /// 0005634 // nucleus // traceable author statement /// 0005634 // nucleus // inferred from electronic annotation /// 0005737 // cytoplasm // inferred from electronic annotation	0003676 // nucleic acid binding // inferred from electronic annotation /// 0003677 // DNA binding // inferred from electronic annotation /// 0008270 // zinc ion binding // inferred from electronic annotation /// 0016563 // transcription activator activity // traceable author statement /// 0046872 // metal ion binding // inferred from electronic annotation	chr10:3811363-3817322 (-) // 99.4 // p15.1
202524_s_at	0.0068781	1.63031	up	SPOCK2	9806	0007165 // signal transduction // inferred from electronic annotation /// 0007416 // synaptogenesis // non-traceable author statement /// 0030198 // extracellular matrix organization // non-traceable author statement /// 0045595 // regulation of cell differentiation // non-traceable author statement	0005576 // extracellular region // inferred from electronic annotation /// 0005578 // proteinaceous extracellular matrix // non-traceable author statement /// 0005578 // proteinaceous extracellular matrix // inferred from electronic annotation	0005509 // calcium ion binding // inferred from direct assay /// 0005509 // calcium ion binding // inferred from electronic annotation	chr10:73488798-73518773 (-) // 97.61 // q22.1
226599_at	0.0120992	1.63028	up	FHDC1	85462	0016043 // cellular component organization // inferred from electronic annotation /// 0030036 // actin cytoskeleton organization // inferred from electronic annotation		0003779 // actin binding // inferred from electronic annotation	chr4:154083697-154120273 (+) // 87.2 // q31.3
230554_at	0.0149283	1.62983	up	ACSM2A	123876	0006629 // lipid metabolic process // inferred from electronic annotation /// 0006631 // fatty acid metabolic process // inferred from electronic annotation /// 0008152 // metabolic process // inferred from electronic annotation	0005739 // mitochondrion // inferred from electronic annotation /// 0005759 // mitochondrial matrix // inferred from electronic annotation	0000166 // nucleotide binding // inferred from electronic annotation /// 0000287 // magnesium ion binding // inferred from electronic annotation /// 0003824 // catalytic activity // inferred from electronic annotation /// 0005524 // ATP binding // inferred from electronic annotation /// 0016874 // ligase activity // inferred from electronic annotation /// 0046872 // metal ion binding // inferred …	chr16:20406004-20406490 (+) // 81.11 // p12.3 /// chr16:20455085-20455576 (-) // 82.7 // p12.3
228705_at	0.022489	1.62824	up	CAPN12	147968	0006508 // proteolysis // inferred from electronic annotation	0005622 // intracellular // inferred from electronic annotation	0004197 // cysteine-type endopeptidase activity // inferred from electronic annotation /// 0004198 // calcium-dependent cysteine-type endopeptidase activity // inferred from electronic annotation /// 0005509 // calcium ion binding // inferred from electronic annotation /// 0008233 // peptidase activity // inferred from electronic annotation /// 0008234 // cysteine-type peptidase activity // infer…	chr19:43912752-43913705 (-) // 71.03 // q13.2
230931_at	0.00927394	1.62796	up						chr6:161094608-161095073 (+) // 97.06 // q26 /// chr6:160793444-160793912 (-) // 93.71 // q25.3
204015_s_at	0.00604741	1.62716	up	DUSP4	1846	0000165 // MAPKKK cascade // traceable author statement /// 0006470 // protein amino acid dephosphorylation // traceable author statement /// 0006470 // protein amino acid dephosphorylation // inferred from electronic annotation /// 0016311 // dephosphorylation // inferred from electronic annotation	0005634 // nucleus // traceable author statement /// 0005634 // nucleus // inferred from electronic annotation /// 0005654 // nucleoplasm // not recorded	0004721 // phosphoprotein phosphatase activity // inferred from electronic annotation /// 0004725 // protein tyrosine phosphatase activity // not recorded /// 0004725 // protein tyrosine phosphatase activity // inferred from electronic annotation /// 0008138 // protein tyrosine/serine/threonine phosphatase activity // inferred from electronic annotation /// 0008330 // protein tyrosine/threonine p…	chr8:29249982-29263873 (-) // 98.54 // p21.1
233403_x_at	0.0271889	1.6261	up	TM6SF2	53345		0016020 // membrane // non-traceable author statement /// 0016020 // membrane // inferred from electronic annotation /// 0016021 // integral to membrane // inferred from electronic annotation		chr19:19236179-19245065 (-) // 98.82 // p13.11
228580_at	0.0403386	1.62478	up	HTRA3	94031	0001558 // regulation of cell growth // inferred from electronic annotation /// 0006508 // proteolysis // inferred from electronic annotation	0005576 // extracellular region // inferred from electronic annotation	0003824 // catalytic activity // inferred from electronic annotation /// 0004252 // serine-type endopeptidase activity // inferred from electronic annotation /// 0005515 // protein binding // inferred from electronic annotation /// 0005520 // insulin-like growth factor binding // inferred from electronic annotation /// 0008233 // peptidase activity // inferred from electronic annotation /// 00082…	chr4:8339329-8349144 (+) // 90.57 // p16.1
202068_s_at	0.00157345	1.62399	up	LDLR	3949	0006493 // protein amino acid O-linked glycosylation // traceable author statement /// 0006629 // lipid metabolic process // traceable author statement /// 0006629 // lipid metabolic process // inferred from electronic annotation /// 0006810 // transport // inferred from electronic annotation /// 0006869 // lipid transport // inferred from electronic annotation /// 0006897 // endocytosis // trace…	0005768 // endosome // inferred from electronic annotation /// 0005886 // plasma membrane // not recorded /// 0005886 // plasma membrane // traceable author statement /// 0005887 // integral to plasma membrane // traceable author statement /// 0005905 // coated pit // inferred from electronic annotation /// 0010008 // endosome membrane // not recorded /// 0016020 // membrane // inferred from elec…	0004872 // receptor activity // inferred from electronic annotation /// 0004888 // transmembrane receptor activity // traceable author statement /// 0005041 // low-density lipoprotein receptor activity // traceable author statement /// 0005041 // low-density lipoprotein receptor activity // inferred from electronic annotation /// 0005041 // low-density lipoprotein receptor activity // inferred fr…	chr19:11061131-11105490 (+) // 84.99 // p13.2
229579_s_at	0.00874854	1.61977	up	DISP2	85455		0016020 // membrane // inferred from electronic annotation /// 0016021 // integral to membrane // inferred from electronic annotation		chr15:38444365-38450547 (+) // 98.63 // q15.1
208949_s_at	0.00454248	1.61589	up	LGALS3	3958	0001501 // skeletal system development // inferred from electronic annotation /// 0030154 // cell differentiation // inferred from electronic annotation /// 0030198 // extracellular matrix organization // inferred from electronic annotation	0005578 // proteinaceous extracellular matrix // inferred from electronic annotation /// 0005634 // nucleus // inferred from direct assay /// 0005634 // nucleus // inferred from electronic annotation /// 0005737 // cytoplasm // inferred from direct assay /// 0005737 // cytoplasm // inferred from electronic annotation /// 0005886 // plasma membrane // traceable author statement	0005515 // protein binding // inferred from electronic annotation /// 0005529 // sugar binding // traceable author statement /// 0005529 // sugar binding // inferred from electronic annotation /// 0019863 // IgE binding // inferred from electronic annotation	chr14:54673839-54681759 (+) // 94.4 // q22.3
234199_at	0.0199557	1.61535	up						chr20:19218022-19220466 (+) // 68.1 // p11.23
239435_x_at	0.00589585	1.61435	up	SHROOM1	134549	0000902 // cell morphogenesis // inferred from sequence or structural similarity /// 0000902 // cell morphogenesis // inferred from electronic annotation /// 0051017 // actin filament bundle formation // inferred from sequence or structural similarity /// 0051017 // actin filament bundle formation // inferred from electronic annotation	0005737 // cytoplasm // inferred from electronic annotation /// 0005856 // cytoskeleton // inferred from electronic annotation /// 0005874 // microtubule // inferred from electronic annotation /// 0016460 // myosin II complex // inferred from sequence or structural similarity /// 0016460 // myosin II complex // inferred from electronic annotation	0003779 // actin binding // inferred from electronic annotation /// 0051015 // actin filament binding // inferred from sequence or structural similarity /// 0051015 // actin filament binding // inferred from electronic annotation	chr5:132185733-132186002 (-) // 61.83 // q31.1
212274_at	0.011264	1.61128	up	LPIN1	23175	0006629 // lipid metabolic process // inferred from electronic annotation /// 0031529 // ruffle organization // inferred from electronic annotation /// 0031532 // actin cytoskeleton reorganization // inferred from electronic annotation /// 0032869 // cellular response to insulin stimulus // inferred from electronic annotation /// 0045598 // regulation of fat cell differentiation // inferred from …	0005634 // nucleus // inferred from sequence or structural similarity /// 0005634 // nucleus // inferred from electronic annotation	0008195 // phosphatidate phosphatase activity // inferred from electronic annotation	chr2:11821741-11884986 (+) // 95.28 // p25.1
229164_s_at	0.00899986	1.61057	up	ABTB1	80325	0006412 // translation // inferred from electronic annotation	0005737 // cytoplasm // inferred from electronic annotation	0003746 // translation elongation factor activity // inferred from electronic annotation /// 0005515 // protein binding // inferred from electronic annotation	chr3:128881590-128882453 (+) // 94.89 // q21.3
219462_at	0.0116877	1.61031	up	TMEM53	79639		0016020 // membrane // inferred from electronic annotation /// 0016021 // integral to membrane // inferred from electronic annotation		chr1:44892439-44912674 (-) // 97.45 // p34.1
201666_at	0.0107212	1.60991	up	TIMP1	7076	0001775 // cell activation // inferred from electronic annotation /// 0008284 // positive regulation of cell proliferation // traceable author statement /// 0043066 // negative regulation of apoptosis // inferred from electronic annotation /// 0043249 // erythrocyte maturation // inferred from electronic annotation /// 0051045 // negative regulation of membrane protein ectodomain proteolysis // i…	0005576 // extracellular region // non-traceable author statement /// 0005576 // extracellular region // inferred from electronic annotation /// 0005578 // proteinaceous extracellular matrix // inferred from electronic annotation /// 0005604 // basement membrane // inferred from electronic annotation	0004857 // enzyme inhibitor activity // inferred from electronic annotation /// 0005515 // protein binding // inferred from physical interaction /// 0005515 // protein binding // inferred from electronic annotation /// 0008191 // metalloendopeptidase inhibitor activity // inferred from direct assay /// 0008191 // metalloendopeptidase inhibitor activity // inferred from electronic annotation	chrX:47327748-47331131 (+) // 93.22 // p11.23
210677_at	0.000803227	1.60716	up	SOAT2	8435	0006629 // lipid metabolic process // inferred from electronic annotation /// 0008202 // steroid metabolic process // inferred from electronic annotation /// 0008203 // cholesterol metabolic process // traceable author statement /// 0008203 // cholesterol metabolic process // inferred from direct assay /// 0008203 // cholesterol metabolic process // inferred from electronic annotation /// 0010742…	0005783 // endoplasmic reticulum // inferred from electronic annotation /// 0005783 // endoplasmic reticulum // inferred from direct assay /// 0005789 // endoplasmic reticulum membrane // inferred from electronic annotation /// 0005789 // endoplasmic reticulum membrane // inferred from direct assay /// 0005792 // microsome // inferred from direct assay /// 0005903 // brush border // inferred from…	0000062 // acyl-CoA binding // inferred from direct assay /// 0008415 // acyltransferase activity // traceable author statement /// 0008415 // acyltransferase activity // inferred from electronic annotation /// 0015485 // cholesterol binding // inferred from direct assay /// 0016740 // transferase activity // inferred from electronic annotation /// 0034736 // cholesterol O-acyltransferase activit…	chr12:51783581-51804589 (+) // 98.97 // q13.13
218756_s_at	0.00745471	1.60702	up	DHRS11	79154	0008152 // metabolic process // inferred from electronic annotation /// 0055114 // oxidation reduction // inferred from electronic annotation	0005576 // extracellular region // inferred from electronic annotation	0003824 // catalytic activity // inferred from electronic annotation /// 0005488 // binding // inferred from electronic annotation /// 0016491 // oxidoreductase activity // inferred from electronic annotation	chr17:32022452-32031344 (+) // 98.15 // q12
1555832_s_at	0.0010443	1.6068	up	KLF6	1316	0006350 // transcription // inferred from electronic annotation /// 0006355 // regulation of transcription, DNA-dependent // non-traceable author statement /// 0006355 // regulation of transcription, DNA-dependent // inferred from electronic annotation /// 0016049 // cell growth // non-traceable author statement /// 0019221 // cytokine-mediated signaling pathway // inferred from electronic annota…	0005622 // intracellular // inferred from electronic annotation /// 0005634 // nucleus // traceable author statement /// 0005634 // nucleus // inferred from electronic annotation /// 0005737 // cytoplasm // inferred from electronic annotation	0003676 // nucleic acid binding // inferred from electronic annotation /// 0003677 // DNA binding // inferred from electronic annotation /// 0008270 // zinc ion binding // inferred from electronic annotation /// 0016563 // transcription activator activity // traceable author statement /// 0046872 // metal ion binding // inferred from electronic annotation	chr10:3808744-3809474 (-) // 83.85 // p15.1
202219_at	0.0159977	1.60674	up	SLC6A8	6535	0006810 // transport // inferred from electronic annotation /// 0006810 // transport // traceable author statement /// 0006811 // ion transport // inferred from electronic annotation /// 0006814 // sodium ion transport // inferred from electronic annotation /// 0006836 // neurotransmitter transport // inferred from electronic annotation /// 0006936 // muscle contraction // traceable author statem…	0005887 // integral to plasma membrane // inferred from electronic annotation /// 0016020 // membrane // inferred from electronic annotation /// 0016021 // integral to membrane // inferred from electronic annotation /// 0016021 // integral to membrane // traceable author statement	0005309 // creatine:sodium symporter activity // traceable author statement /// 0005309 // creatine:sodium symporter activity // inferred from electronic annotation /// 0005328 // neurotransmitter:sodium symporter activity // inferred from electronic annotation /// 0015293 // symporter activity // inferred from electronic annotation /// 0031402 // sodium ion binding // inferred from electronic an…	chr16:33685402-33694027 (+) // 86.26 // p11.2 /// chrX:152606585-152615234 (+) // 90.15 // q28 /// chr16:32796297-32804927 (-) // 86.32 // p11.2
208323_s_at	0.033158	1.60368	up	ANXA13	312	0030154 // cell differentiation // non-traceable author statement	0005886 // plasma membrane // non-traceable author statement /// 0005886 // plasma membrane // inferred from electronic annotation /// 0016020 // membrane // inferred from electronic annotation	0005509 // calcium ion binding // inferred from electronic annotation /// 0005544 // calcium-dependent phospholipid binding // non-traceable author statement /// 0005544 // calcium-dependent phospholipid binding // inferred from electronic annotation	chr8:124762215-124818823 (-) // 99.05 // q24.13
210327_s_at	0.0197222	1.60346	up	AGXT	189	0006625 // protein targeting to peroxisome // inferred from mutant phenotype /// 0008152 // metabolic process // inferred from electronic annotation /// 0009725 // response to hormone stimulus // inferred from electronic annotation /// 0019265 // glycine biosynthetic process, by transamination of glyoxylate // inferred from electronic annotation /// 0042866 // pyruvate biosynthetic process // inf…	0005739 // mitochondrion // inferred from electronic annotation /// 0005759 // mitochondrial matrix // inferred from electronic annotation /// 0005777 // peroxisome // inferred from direct assay /// 0005777 // peroxisome // inferred from electronic annotation	0003824 // catalytic activity // inferred from electronic annotation /// 0004760 // serine-pyruvate transaminase activity // inferred from electronic annotation /// 0005515 // protein binding // inferred from physical interaction /// 0008453 // alanine-glyoxylate transaminase activity // traceable author statement /// 0008453 // alanine-glyoxylate transaminase activity // inferred from electronic…	chr2:241456847-241466949 (+) // 99.92 // q37.3
209498_at	0.00524253	1.60242	up	CEACAM1	634	0001525 // angiogenesis // non-traceable author statement /// 0007156 // homophilic cell adhesion // non-traceable author statement /// 0007229 // integrin-mediated signaling pathway // non-traceable author statement /// 0007565 // female pregnancy // traceable author statement /// 0016477 // cell migration // non-traceable author statement	0005576 // extracellular region // inferred from electronic annotation /// 0005624 // membrane fraction // traceable author statement /// 0005886 // plasma membrane // not recorded /// 0005886 // plasma membrane // inferred from electronic annotation /// 0005887 // integral to plasma membrane // non-traceable author statement /// 0016020 // membrane // inferred from electronic annotation /// 0016…		chr19:47703297-47724474 (-) // 98.75 // q13.2
241915_at	0.0139397	1.60238	up	ACSM2A /// ACSM2B	123876 /// 348158	0006629 // lipid metabolic process // inferred from electronic annotation /// 0006631 // fatty acid metabolic process // inferred from electronic annotation /// 0008152 // metabolic process // inferred from electronic annotation	0005739 // mitochondrion // inferred from electronic annotation /// 0005759 // mitochondrial matrix // inferred from electronic annotation	0000166 // nucleotide binding // inferred from electronic annotation /// 0000287 // magnesium ion binding // inferred from electronic annotation /// 0003824 // catalytic activity // inferred from electronic annotation /// 0005524 // ATP binding // inferred from electronic annotation /// 0016874 // ligase activity // inferred from electronic annotation /// 0046872 // metal ion binding // inferred …	chr16:20397401-20398249 (+) // 45.14 // p12.3 /// chr16:20463230-20464078 (-) // 46.3 // p12.3
205141_at	0.00565429	1.60099	up	ANG	283	0001525 // angiogenesis // inferred from mutant phenotype /// 0001525 // angiogenesis // traceable author statement /// 0001525 // angiogenesis // inferred from direct assay /// 0001525 // angiogenesis // inferred from electronic annotation /// 0001541 // ovarian follicle development // non-traceable author statement /// 0001556 // oocyte maturation // non-traceable author statement /// 0001666 /…	0005576 // extracellular region // inferred from electronic annotation /// 0005605 // basal lamina // inferred from direct assay /// 0005615 // extracellular space // inferred from direct assay /// 0005634 // nucleus // inferred from direct assay /// 0005730 // nucleolus // inferred from sequence or structural similarity /// 0030426 // growth cone // inferred from sequence or structural similarit…	0003676 // nucleic acid binding // inferred from electronic annotation /// 0003677 // DNA binding // inferred by curator /// 0003779 // actin binding // inferred from direct assay /// 0004518 // nuclease activity // inferred from electronic annotation /// 0004519 // endonuclease activity // traceable author statement /// 0004519 // endonuclease activity // inferred from electronic annotation /// …	chr14:20231451-20232180 (+) // 100.0 // q11.2
222245_s_at	0.0219932	1.59966	up	FER1L4	80307		0016020 // membrane // inferred from electronic annotation /// 0016021 // integral to membrane // inferred from electronic annotation		chr20:33609923-33615862 (-) // 73.02 // q11.22
236263_at	0.0251858	1.59794	up	SHH	6469	0001525 // angiogenesis // inferred from electronic annotation /// 0001569 // patterning of blood vessels // inferred from sequence or structural similarity /// 0001569 // patterning of blood vessels // inferred from electronic annotation /// 0001570 // vasculogenesis // inferred from sequence or structural similarity /// 0001570 // vasculogenesis // inferred from electronic annotation /// 000165…	0005576 // extracellular region // inferred from electronic annotation /// 0005615 // extracellular space // inferred from sequence or structural similarity /// 0005615 // extracellular space // inferred from electronic annotation /// 0005886 // plasma membrane // inferred from electronic annotation /// 0009986 // cell surface // inferred from sequence or structural similarity /// 0009986 // cell…	0005113 // patched binding // inferred from electronic annotation /// 0005515 // protein binding // inferred from sequence or structural similarity /// 0005515 // protein binding // inferred from electronic annotation /// 0008233 // peptidase activity // inferred from electronic annotation /// 0016787 // hydrolase activity // inferred from electronic annotation /// 0043237 // laminin-1 binding //…	chr7:155285438-155286036 (-) // 94.47 // q36.3
228720_at	0.00604596	1.59793	up	SORCS2	57537	0007218 // neuropeptide signaling pathway // non-traceable author statement	0016020 // membrane // non-traceable author statement /// 0016020 // membrane // inferred from electronic annotation /// 0016021 // integral to membrane // inferred from electronic annotation	0004872 // receptor activity // inferred from electronic annotation /// 0005515 // protein binding // non-traceable author statement /// 0008188 // neuropeptide receptor activity // non-traceable author statement	chr4:7699616-7795454 (+) // 94.9 // p16.1
1566472_s_at	0.0310669	1.59459	up	RETSAT	54884	0042572 // retinol metabolic process // inferred from sequence or structural similarity /// 0055114 // oxidation reduction // inferred from sequence or structural similarity /// 0055114 // oxidation reduction // inferred from electronic annotation	0005640 // nuclear outer membrane // inferred from sequence or structural similarity /// 0005783 // endoplasmic reticulum // inferred from electronic annotation /// 0005789 // endoplasmic reticulum membrane // inferred from sequence or structural similarity /// 0005789 // endoplasmic reticulum membrane // inferred from electronic annotation /// 0016020 // membrane // inferred from electronic anno…	0009055 // electron carrier activity // inferred from electronic annotation /// 0016491 // oxidoreductase activity // inferred from sequence or structural similarity /// 0016491 // oxidoreductase activity // inferred from electronic annotation /// 0051786 // all-trans-retinol 13,14-reductase activity // inferred from sequence or structural similarity /// 0051786 // all-trans-retinol 13,14-reducta…	chr2:85393813-85397280 (+) // 77.11 // p11.2
35148_at	0.0051594	1.59428	up	TJP3	27134		0005886 // plasma membrane // inferred from electronic annotation /// 0005923 // tight junction // inferred from electronic annotation /// 0016020 // membrane // inferred from electronic annotation /// 0030054 // cell junction // inferred from electronic annotation	0005515 // protein binding // inferred from electronic annotation	chr19:3679373-3701811 (+) // 84.41 // p13.3
214069_at	0.0046607	1.59418	up	ACSM2A /// ACSM2B	123876 /// 348158	0006629 // lipid metabolic process // inferred from electronic annotation /// 0006631 // fatty acid metabolic process // inferred from electronic annotation /// 0008152 // metabolic process // inferred from electronic annotation	0005739 // mitochondrion // inferred from electronic annotation /// 0005759 // mitochondrial matrix // inferred from electronic annotation	0000166 // nucleotide binding // inferred from electronic annotation /// 0000287 // magnesium ion binding // inferred from electronic annotation /// 0003824 // catalytic activity // inferred from electronic annotation /// 0005524 // ATP binding // inferred from electronic annotation /// 0016874 // ligase activity // inferred from electronic annotation /// 0046872 // metal ion binding // inferred …	chr16:20394483-20405995 (+) // 73.5 // p12.3 /// chr16:20455585-20466997 (-) // 76.14 // p12.3
209163_at	0.0238568	1.59308	up	CYB561	1534	0006091 // generation of precursor metabolites and energy // traceable author statement /// 0006810 // transport // inferred from electronic annotation /// 0022900 // electron transport chain // inferred from electronic annotation	0005887 // integral to plasma membrane // traceable author statement /// 0016020 // membrane // inferred from electronic annotation /// 0016021 // integral to membrane // inferred from electronic annotation	0000293 // ferric-chelate reductase activity // inferred from sequence or structural similarity /// 0000293 // ferric-chelate reductase activity // inferred from electronic annotation /// 0004128 // cytochrome-b5 reductase activity // traceable author statement /// 0005506 // iron ion binding // inferred from electronic annotation /// 0046872 // metal ion binding // inferred from electronic annot…	chr17:58863396-58877443 (-) // 89.56 // q23.3
219423_x_at	0.0262295	1.59298	up	TNFRSF25	8718	0006915 // apoptosis // inferred from electronic annotation /// 0006915 // apoptosis // non-traceable author statement /// 0006917 // induction of apoptosis // traceable author statement /// 0007165 // signal transduction // inferred from electronic annotation /// 0007165 // signal transduction // traceable author statement /// 0007166 // cell surface receptor linked signal transduction // tracea…	0005576 // extracellular region // inferred from electronic annotation /// 0005829 // cytosol // non-traceable author statement /// 0005886 // plasma membrane // inferred from direct assay /// 0005886 // plasma membrane // inferred from electronic annotation /// 0005887 // integral to plasma membrane // traceable author statement /// 0016020 // membrane // inferred from electronic annotation /// …	0004872 // receptor activity // non-traceable author statement /// 0004872 // receptor activity // inferred from electronic annotation /// 0005031 // tumor necrosis factor receptor activity // traceable author statement /// 0005515 // protein binding // inferred from electronic annotation	chr1:6443812-6448842 (-) // 97.25 // p36.31
213843_x_at	0.00155077	1.59146	up	SLC6A8	6535	0006810 // transport // inferred from electronic annotation /// 0006810 // transport // traceable author statement /// 0006811 // ion transport // inferred from electronic annotation /// 0006814 // sodium ion transport // inferred from electronic annotation /// 0006836 // neurotransmitter transport // inferred from electronic annotation /// 0006936 // muscle contraction // traceable author statem…	0005887 // integral to plasma membrane // inferred from electronic annotation /// 0016020 // membrane // inferred from electronic annotation /// 0016021 // integral to membrane // inferred from electronic annotation /// 0016021 // integral to membrane // traceable author statement	0005309 // creatine:sodium symporter activity // traceable author statement /// 0005309 // creatine:sodium symporter activity // inferred from electronic annotation /// 0005328 // neurotransmitter:sodium symporter activity // inferred from electronic annotation /// 0015293 // symporter activity // inferred from electronic annotation /// 0031402 // sodium ion binding // inferred from electronic an…	chrX:152607207-152614105 (+) // 89.09 // q28
237397_at	0.0315935	1.59029	up						chr19:40239202-40239764 (+) // 39.15 // q13.11
1554077_a_at	0.00835913	1.58696	up	TMEM53	79639		0016020 // membrane // inferred from electronic annotation /// 0016021 // integral to membrane // inferred from electronic annotation		chr1:44892762-44912720 (-) // 84.3 // p34.1
207392_x_at	0.00232597	1.58573	up	UGT2B15	7366	0006805 // xenobiotic metabolic process // traceable author statement /// 0008152 // metabolic process // inferred from electronic annotation /// 0008202 // steroid metabolic process // traceable author statement	0005783 // endoplasmic reticulum // inferred from electronic annotation /// 0005789 // endoplasmic reticulum membrane // inferred from electronic annotation /// 0005792 // microsome // inferred from electronic annotation /// 0016020 // membrane // inferred from electronic annotation /// 0016021 // integral to membrane // inferred from electronic annotation	0015020 // glucuronosyltransferase activity // inferred from electronic annotation /// 0016740 // transferase activity // inferred from electronic annotation /// 0016757 // transferase activity, transferring glycosyl groups // inferred from electronic annotation /// 0016758 // transferase activity, transferring hexosyl groups // inferred from electronic annotation	chr4:69546973-69570951 (-) // 91.72 // q13.2 /// chr4:69194951-69218941 (-) // 91.72 // q13.2 /// chr4:69085727-69116807 (-) // 83.68 // q13.2
228834_at	0.000225783	1.58457	up	TOB1	10140	0007184 // SMAD protein nuclear translocation // inferred from electronic annotation /// 0008285 // negative regulation of cell proliferation // traceable author statement /// 0030514 // negative regulation of BMP signaling pathway // inferred from electronic annotation /// 0045668 // negative regulation of osteoblast differentiation // inferred from electronic annotation	0005737 // cytoplasm // inferred from electronic annotation	0003714 // transcription corepressor activity // inferred from electronic annotation /// 0005070 // SH3/SH2 adaptor activity // traceable author statement /// 0046332 // SMAD binding // inferred from electronic annotation	chr17:46295617-46296416 (+) // 90.23 // q21.33
226158_at	0.0397723	1.58013	up	KLHL24	54800		0005737 // cytoplasm // inferred from electronic annotation /// 0042995 // cell projection // inferred from electronic annotation /// 0043204 // perikaryon // inferred from electronic annotation	0005515 // protein binding // inferred from electronic annotation	chr3:184882446-184884996 (+) // 87.41 // q27.1
201531_at	0.000658546	1.57712	up	ZFP36	7538	0000288 // nuclear-transcribed mRNA catabolic process, deadenylation-dependent decay // inferred from electronic annotation /// 0000289 // nuclear-transcribed mRNA poly(A) tail shortening // inferred from electronic annotation /// 0006402 // mRNA catabolic process // inferred from direct assay /// 0006402 // mRNA catabolic process // traceable author statement /// 0007243 // protein kinase cascad…	0005634 // nucleus // inferred from electronic annotation /// 0005634 // nucleus // inferred from direct assay /// 0005737 // cytoplasm // traceable author statement /// 0005737 // cytoplasm // inferred from electronic annotation /// 0005829 // cytosol // inferred from direct assay /// 0005829 // cytosol // inferred from electronic annotation	0003676 // nucleic acid binding // inferred from electronic annotation /// 0003677 // DNA binding // inferred from electronic annotation /// 0003727 // single-stranded RNA binding // traceable author statement /// 0003729 // mRNA binding // inferred from direct assay /// 0003729 // mRNA binding // inferred from electronic annotation /// 0005515 // protein binding // inferred from physical interac…	chr19:44589326-44591885 (+) // 98.28 // q13.2
204993_at	0.00137144	1.57553	up	GNAZ	2781	0007165 // signal transduction // inferred from electronic annotation /// 0007186 // G-protein coupled receptor protein signaling pathway // traceable author statement /// 0007186 // G-protein coupled receptor protein signaling pathway // inferred from electronic annotation	0005635 // nuclear envelope // traceable author statement /// 0005737 // cytoplasm // inferred from direct assay /// 0005783 // endoplasmic reticulum // traceable author statement /// 0005886 // plasma membrane // traceable author statement /// 0005886 // plasma membrane // inferred from direct assay /// 0016020 // membrane // inferred from electronic annotation	0000166 // nucleotide binding // inferred from electronic annotation /// 0003924 // GTPase activity // traceable author statement /// 0004871 // signal transducer activity // inferred from electronic annotation /// 0005057 // receptor signaling protein activity // traceable author statement /// 0005525 // GTP binding // inferred from electronic annotation /// 0019001 // guanyl nucleotide binding …	chr22:21767878-21797218 (+) // 97.09 // q11.22
211889_x_at	0.0191514	1.57495	up	CEACAM1	634	0001525 // angiogenesis // non-traceable author statement /// 0007156 // homophilic cell adhesion // non-traceable author statement /// 0007229 // integrin-mediated signaling pathway // non-traceable author statement /// 0007565 // female pregnancy // traceable author statement /// 0016477 // cell migration // non-traceable author statement	0005576 // extracellular region // inferred from electronic annotation /// 0005624 // membrane fraction // traceable author statement /// 0005886 // plasma membrane // not recorded /// 0005886 // plasma membrane // inferred from electronic annotation /// 0005887 // integral to plasma membrane // non-traceable author statement /// 0016020 // membrane // inferred from electronic annotation /// 0016…		chr19:47705094-47724458 (-) // 93.34 // q13.2
213368_x_at	0.0230689	1.57456	up	PPFIA3	8541		0005737 // cytoplasm // inferred from electronic annotation /// 0009986 // cell surface // inferred from electronic annotation	0004872 // receptor activity // inferred from electronic annotation /// 0005515 // protein binding // inferred from physical interaction	chr19:54323498-54346095 (+) // 98.86 // q13.33
227006_at	0.0018021	1.5744	up	PPP1R14A	94274	0042325 // regulation of phosphorylation // inferred from electronic annotation	0005737 // cytoplasm // inferred from electronic annotation	0004864 // phosphoprotein phosphatase inhibitor activity // inferred from electronic annotation /// 0005515 // protein binding // inferred from electronic annotation	chr19:43433718-43438846 (-) // 94.77 // q13.2
227970_at	0.0180284	1.57359	up	GPR157	80045	0007165 // signal transduction // inferred from electronic annotation /// 0007166 // cell surface receptor linked signal transduction // inferred from electronic annotation /// 0007186 // G-protein coupled receptor protein signaling pathway // inferred from electronic annotation	0005886 // plasma membrane // inferred from electronic annotation /// 0016020 // membrane // inferred from electronic annotation /// 0016021 // integral to membrane // inferred from electronic annotation	0004871 // signal transducer activity // inferred from electronic annotation /// 0004872 // receptor activity // inferred from electronic annotation /// 0004888 // transmembrane receptor activity // inferred from electronic annotation /// 0004930 // G-protein coupled receptor activity // inferred from electronic annotation	chr1:9082951-9087054 (-) // 78.61 // p36.23
203758_at	0.0255503	1.57155	up	CTSO	1519	0006508 // proteolysis // traceable author statement /// 0006508 // proteolysis // inferred from electronic annotation	0005737 // cytoplasm // inferred from direct assay /// 0005856 // cytoskeleton // inferred from direct assay	0004197 // cysteine-type endopeptidase activity // traceable author statement /// 0004197 // cysteine-type endopeptidase activity // inferred from electronic annotation /// 0008233 // peptidase activity // inferred from electronic annotation /// 0008234 // cysteine-type peptidase activity // inferred from electronic annotation /// 0016787 // hydrolase activity // inferred from electronic annotati…	chr4:157064721-157094490 (-) // 93.59 // q32.1
205220_at	0.00690529	1.56894	up	NIACR2	8843	0007165 // signal transduction // inferred from electronic annotation /// 0007186 // G-protein coupled receptor protein signaling pathway // traceable author statement /// 0007186 // G-protein coupled receptor protein signaling pathway // inferred from electronic annotation	0005886 // plasma membrane // inferred from electronic annotation /// 0005887 // integral to plasma membrane // traceable author statement /// 0016020 // membrane // inferred from electronic annotation /// 0016021 // integral to membrane // inferred from electronic annotation	0001614 // purinergic nucleotide receptor activity // inferred from electronic annotation /// 0004871 // signal transducer activity // inferred from electronic annotation /// 0004872 // receptor activity // inferred from electronic annotation /// 0004930 // G-protein coupled receptor activity // traceable author statement /// 0004930 // G-protein coupled receptor activity // inferred from electro…	chr12:121765256-121767297 (-) // 98.59 // q24.31 /// chr12:121751793-121753836 (-) // 96.68 // q24.31
205382_s_at	0.0194438	1.5687	up	CFD	1675	0006508 // proteolysis // traceable author statement /// 0006508 // proteolysis // inferred from electronic annotation /// 0006955 // immune response // inferred from electronic annotation /// 0006956 // complement activation // traceable author statement /// 0006957 // complement activation, alternative pathway // not recorded /// 0006957 // complement activation, alternative pathway // inferred…	0005576 // extracellular region // not recorded /// 0005576 // extracellular region // inferred from electronic annotation /// 0005615 // extracellular space // inferred from electronic annotation /// 0031093 // platelet alpha granule lumen // not recorded	0003824 // catalytic activity // inferred from electronic annotation /// 0004252 // serine-type endopeptidase activity // traceable author statement /// 0004252 // serine-type endopeptidase activity // inferred from electronic annotation /// 0008233 // peptidase activity // inferred from electronic annotation /// 0008236 // serine-type peptidase activity // inferred from electronic annotation ///…	chr19:810710-814569 (+) // 78.99 // p13.3
207194_s_at	0.0194986	1.5682	up	ICAM4	3386	0007155 // cell adhesion // inferred from electronic annotation /// 0016337 // cell-cell adhesion // inferred from electronic annotation	0005576 // extracellular region // inferred from electronic annotation /// 0005886 // plasma membrane // not recorded /// 0005886 // plasma membrane // traceable author statement /// 0005886 // plasma membrane // inferred from electronic annotation /// 0016020 // membrane // inferred from electronic annotation /// 0016021 // integral to membrane // traceable author statement /// 0016021 // integr…	0005178 // integrin binding // traceable author statement /// 0005515 // protein binding // inferred from electronic annotation	chr19:10258679-10260198 (+) // 75.14 // p13.2
223549_s_at	0.00810207	1.5676	up	ESPN	83715	0007605 // sensory perception of sound // inferred from electronic annotation	0005737 // cytoplasm // inferred from electronic annotation /// 0005856 // cytoskeleton // inferred from electronic annotation /// 0042995 // cell projection // inferred from electronic annotation	0003779 // actin binding // inferred from electronic annotation	chr1:6407434-6443576 (+) // 92.69 // p36.31 /// chr1:16890293-16919242 (-) // 52.2 // p36.13
244075_at	0.0454951	1.56713	up						chr1:161030310-161030904 (+) // 91.47 // q23.3 /// chr10:38688483-38689081 (+) // 93.81 // p11.21
218953_s_at	0.0209218	1.56479	up	PCYOX1L	78991	0030328 // prenylcysteine catabolic process // inferred from electronic annotation /// 0055114 // oxidation reduction // inferred from electronic annotation	0005576 // extracellular region // inferred from electronic annotation	0016491 // oxidoreductase activity // inferred from electronic annotation /// 0016670 // oxidoreductase activity, acting on sulfur group of donors, oxygen as acceptor // inferred from electronic annotation	chr5:148717826-148729408 (+) // 97.02 // q33.1
235911_at	0.0109156	1.5627	up						chr3:198213007-198213465 (-) // 99.57 // q29
236009_at	0.0470005	1.56089	up	PERP	64065	0006915 // apoptosis // inferred from electronic annotation /// 0006917 // induction of apoptosis // inferred from electronic annotation /// 0007155 // cell adhesion // inferred from electronic annotation	0005739 // mitochondrion // inferred from electronic annotation /// 0005794 // Golgi apparatus // inferred from electronic annotation /// 0005886 // plasma membrane // inferred from electronic annotation /// 0005887 // integral to plasma membrane // inferred from electronic annotation /// 0016020 // membrane // inferred from electronic annotation /// 0016021 // integral to membrane // inferred fr…	0005515 // protein binding // inferred from electronic annotation	chr6:138451039-138451785 (-) // 95.06 // q23.3
209978_s_at	0.0223174	1.56059	up	LPA /// PLG	4018 /// 5340	0006508 // proteolysis // inferred from electronic annotation /// 0006629 // lipid metabolic process // non-traceable author statement /// 0006810 // transport // inferred from electronic annotation /// 0006869 // lipid transport // inferred from electronic annotation /// 0006915 // apoptosis // inferred from electronic annotation /// 0006917 // induction of apoptosis // traceable author statemen…	0005576 // extracellular region // not recorded /// 0005576 // extracellular region // non-traceable author statement /// 0005576 // extracellular region // inferred from electronic annotation /// 0005615 // extracellular space // inferred from direct assay /// 0005792 // microsome // inferred from electronic annotation	0003824 // catalytic activity // inferred from electronic annotation /// 0004252 // serine-type endopeptidase activity // inferred from electronic annotation /// 0004252 // serine-type endopeptidase activity // traceable author statement /// 0004866 // endopeptidase inhibitor activity // traceable author statement /// 0005509 // calcium ion binding // inferred from electronic annotation /// 00055…	chr6:161043277-161094098 (+) // 99.96 // q26
218124_at	0.0279848	1.55794	up	RETSAT	54884	0042572 // retinol metabolic process // inferred from sequence or structural similarity /// 0055114 // oxidation reduction // inferred from sequence or structural similarity /// 0055114 // oxidation reduction // inferred from electronic annotation	0005640 // nuclear outer membrane // inferred from sequence or structural similarity /// 0005783 // endoplasmic reticulum // inferred from electronic annotation /// 0005789 // endoplasmic reticulum membrane // inferred from sequence or structural similarity /// 0005789 // endoplasmic reticulum membrane // inferred from electronic annotation /// 0016020 // membrane // inferred from electronic anno…	0009055 // electron carrier activity // inferred from electronic annotation /// 0016491 // oxidoreductase activity // inferred from sequence or structural similarity /// 0016491 // oxidoreductase activity // inferred from electronic annotation /// 0051786 // all-trans-retinol 13,14-reductase activity // inferred from sequence or structural similarity /// 0051786 // all-trans-retinol 13,14-reducta…	chr2:85422732-85430877 (-) // 97.98 // p11.2
217728_at	0.0137893	1.55435	up	S100A6	6277	0007049 // cell cycle // inferred from electronic annotation /// 0007165 // signal transduction // traceable author statement /// 0007409 // axonogenesis // non-traceable author statement /// 0008283 // cell proliferation // inferred from electronic annotation /// 0048146 // positive regulation of fibroblast proliferation // non-traceable author statement	0001726 // ruffle // inferred from direct assay /// 0005634 // nucleus // inferred from direct assay /// 0005635 // nuclear envelope // non-traceable author statement /// 0005737 // cytoplasm // inferred from direct assay /// 0005737 // cytoplasm // traceable author statement	0005509 // calcium ion binding // non-traceable author statement /// 0005509 // calcium ion binding // inferred from electronic annotation /// 0005515 // protein binding // inferred from electronic annotation /// 0005515 // protein binding // inferred from physical interaction /// 0008083 // growth factor activity // inferred from electronic annotation /// 0008270 // zinc ion binding // inferred …	chr1:151773699-151775127 (-) // 99.36 // q21.3
228573_at	0.0245551	1.55434	up	ANTXR2	118429		0005576 // extracellular region // inferred from electronic annotation /// 0005783 // endoplasmic reticulum // inferred from electronic annotation /// 0005789 // endoplasmic reticulum membrane // inferred from electronic annotation /// 0005886 // plasma membrane // inferred from electronic annotation /// 0016020 // membrane // inferred from electronic annotation /// 0016021 // integral to membran…	0004872 // receptor activity // inferred from electronic annotation /// 0005515 // protein binding // inferred from physical interaction /// 0046872 // metal ion binding // inferred from electronic annotation	chr4:81044383-81045864 (-) // 96.19 // q21.21
215812_s_at	0.0219565	1.55153	up	LOC653562 /// SLC6A10P /// SLC6A8	386757 /// 6535 /// 653562	0006810 // transport // inferred from electronic annotation /// 0006810 // transport // traceable author statement /// 0006811 // ion transport // inferred from electronic annotation /// 0006814 // sodium ion transport // inferred from electronic annotation /// 0006836 // neurotransmitter transport // inferred from electronic annotation /// 0006936 // muscle contraction // traceable author statem…	0005887 // integral to plasma membrane // inferred from electronic annotation /// 0016020 // membrane // inferred from electronic annotation /// 0016021 // integral to membrane // inferred from electronic annotation /// 0016021 // integral to membrane // traceable author statement	0005309 // creatine:sodium symporter activity // traceable author statement /// 0005309 // creatine:sodium symporter activity // inferred from electronic annotation /// 0005328 // neurotransmitter:sodium symporter activity // inferred from electronic annotation /// 0015293 // symporter activity // inferred from electronic annotation /// 0031402 // sodium ion binding // inferred from electronic an…	chr16:33690485-33692797 (+) // 99.53 // p11.2 /// chrX:152611689-152614013 (+) // 97.11 // q28 /// chr16:32797527-32799840 (-) // 99.61 // p11.2
243669_s_at	0.0042386	1.55058	up	PRAP1	118471		0005576 // extracellular region // inferred from electronic annotation		chr10:135013586-135016042 (+) // 96.15 // q26.3
228486_at	0.00483384	1.54848	up	SLC44A1	23446	0006810 // transport // inferred from electronic annotation /// 0015871 // choline transport // traceable author statement /// 0015871 // choline transport // inferred from electronic annotation	0016020 // membrane // inferred from electronic annotation /// 0016021 // integral to membrane // traceable author statement /// 0016021 // integral to membrane // inferred from electronic annotation	0015220 // choline transmembrane transporter activity // traceable author statement /// 0015220 // choline transmembrane transporter activity // inferred from electronic annotation	chr9:107167676-107240606 (+) // 97.28 // q31.1
204622_x_at	0.0270239	1.54786	up	NR4A2	4929	0006350 // transcription // inferred from electronic annotation /// 0006355 // regulation of transcription, DNA-dependent // inferred from electronic annotation /// 0007165 // signal transduction // non-traceable author statement /// 0031668 // cellular response to extracellular stimulus // inferred from direct assay /// 0051789 // response to protein stimulus // inferred from direct assay	0005634 // nucleus // traceable author statement /// 0005634 // nucleus // inferred from electronic annotation	0003677 // DNA binding // inferred from electronic annotation /// 0003700 // transcription factor activity // inferred from electronic annotation /// 0003707 // steroid hormone receptor activity // inferred from electronic annotation /// 0004872 // receptor activity // inferred from electronic annotation /// 0004879 // ligand-dependent nuclear receptor activity // inferred from electronic annotat…	chr2:156889196-156897429 (-) // 98.45 // q24.1
207498_s_at	0.0189328	1.54778	up	CYP2D6	1565	0017144 // drug metabolic process // inferred from direct assay /// 0055114 // oxidation reduction // inferred from electronic annotation /// 0055114 // oxidation reduction // inferred from direct assay	0005783 // endoplasmic reticulum // inferred from electronic annotation /// 0005789 // endoplasmic reticulum membrane // inferred from electronic annotation /// 0005792 // microsome // inferred from electronic annotation /// 0016020 // membrane // inferred from electronic annotation	0004497 // monooxygenase activity // inferred from electronic annotation /// 0005506 // iron ion binding // inferred from electronic annotation /// 0009055 // electron carrier activity // inferred from electronic annotation /// 0016491 // oxidoreductase activity // inferred from direct assay /// 0016491 // oxidoreductase activity // inferred from electronic annotation /// 0016712 // oxidoreductas…	chr22:40852446-40856737 (-) // 99.49 // q13.2 /// chr22:40866159-40870409 (-) // 95.92 // q13.2
208813_at	0.000610861	1.54705	up	GOT1	2805	0006107 // oxaloacetate metabolic process // inferred from electronic annotation /// 0006114 // glycerol biosynthetic process // inferred from electronic annotation /// 0006520 // amino acid metabolic process // inferred from electronic annotation /// 0006532 // aspartate biosynthetic process // inferred from electronic annotation /// 0006533 // aspartate catabolic process // inferred from direct…	0005737 // cytoplasm // inferred from direct assay /// 0005737 // cytoplasm // inferred from electronic annotation /// 0005829 // cytosol // not recorded /// 0005829 // cytosol // inferred from electronic annotation	0003824 // catalytic activity // inferred from electronic annotation /// 0004069 // L-aspartate:2-oxoglutarate aminotransferase activity // not recorded /// 0004069 // L-aspartate:2-oxoglutarate aminotransferase activity // inferred from direct assay /// 0004069 // L-aspartate:2-oxoglutarate aminotransferase activity // inferred from electronic annotation /// 0004609 // phosphatidylserine decarbo…	chr10:101147031-101180340 (-) // 93.14 // q24.2
218720_x_at	0.00723398	1.54638	up	LOC652900 /// SEZ6L2	26470 /// 652900		0005783 // endoplasmic reticulum // inferred from electronic annotation /// 0005789 // endoplasmic reticulum membrane // inferred from electronic annotation /// 0005886 // plasma membrane // inferred from electronic annotation /// 0016020 // membrane // inferred from electronic annotation /// 0016021 // integral to membrane // inferred from electronic annotation	0004872 // receptor activity // inferred from electronic annotation	chr16:29790331-29817912 (-) // 98.84 // p11.2
201627_s_at	0.00142868	1.54619	up	INSIG1	3638	0006629 // lipid metabolic process // inferred from electronic annotation /// 0006991 // response to sterol depletion // inferred from electronic annotation /// 0008152 // metabolic process // traceable author statement /// 0008202 // steroid metabolic process // inferred from electronic annotation /// 0008203 // cholesterol metabolic process // inferred from electronic annotation /// 0008283 // …	0005783 // endoplasmic reticulum // inferred from electronic annotation /// 0005789 // endoplasmic reticulum membrane // inferred from electronic annotation /// 0016020 // membrane // inferred from electronic annotation /// 0016021 // integral to membrane // inferred from electronic annotation	0005515 // protein binding // inferred from physical interaction /// 0005515 // protein binding // inferred from electronic annotation	chr7:154720513-154732179 (+) // 94.16 // q36.3
227679_at	0.030932	1.54438	up	HDAC11	79885	0006350 // transcription // inferred from electronic annotation /// 0006355 // regulation of transcription, DNA-dependent // inferred from electronic annotation /// 0016568 // chromatin modification // traceable author statement /// 0016568 // chromatin modification // inferred from electronic annotation /// 0016575 // histone deacetylation // inferred from direct assay	0000118 // histone deacetylase complex // inferred from direct assay /// 0005634 // nucleus // inferred from direct assay /// 0005634 // nucleus // inferred from electronic annotation /// 0005886 // plasma membrane // inferred from direct assay	0004407 // histone deacetylase activity // inferred from direct assay /// 0005515 // protein binding // inferred from physical interaction /// 0008134 // transcription factor binding // traceable author statement /// 0016787 // hydrolase activity // inferred from electronic annotation	chr3:13522014-13522916 (+) // 85.33 // p25.1
205776_at	0.00125912	1.54402	up	FMO5	2330	0055114 // oxidation reduction // inferred from electronic annotation	0005783 // endoplasmic reticulum // inferred from electronic annotation /// 0005789 // endoplasmic reticulum membrane // inferred from electronic annotation /// 0005792 // microsome // non-traceable author statement /// 0005792 // microsome // inferred from electronic annotation /// 0016020 // membrane // inferred from electronic annotation /// 0016021 // integral to membrane // inferred from ele…	0004497 // monooxygenase activity // inferred from electronic annotation /// 0004499 // flavin-containing monooxygenase activity // non-traceable author statement /// 0004499 // flavin-containing monooxygenase activity // inferred from electronic annotation /// 0016491 // oxidoreductase activity // inferred from electronic annotation /// 0050660 // FAD binding // inferred from electronic annotati…	chr1:145124461-145163546 (-) // 95.87 // q21.1
205158_at	0.000458153	1.54139	up	RNASE4	6038	0006379 // mRNA cleavage // non-traceable author statement	0005576 // extracellular region // inferred from electronic annotation	0003676 // nucleic acid binding // inferred from electronic annotation /// 0004518 // nuclease activity // inferred from electronic annotation /// 0004519 // endonuclease activity // inferred from electronic annotation /// 0004522 // pancreatic ribonuclease activity // non-traceable author statement /// 0004522 // pancreatic ribonuclease activity // inferred from electronic annotation /// 0016787…	chr14:20237356-20238332 (+) // 86.95 // q11.2
218999_at	0.0169888	1.54065	up	TMEM140	55281		0016020 // membrane // inferred from electronic annotation /// 0016021 // integral to membrane // inferred from electronic annotation		chr7:134483363-134501190 (+) // 99.7 // q33
207344_at	0.0290782	1.54027	up	AKAP3	10566	0006928 // cell motion // traceable author statement /// 0006928 // cell motion // inferred from electronic annotation /// 0007178 // transmembrane receptor protein serine/threonine kinase signaling pathway // inferred from electronic annotation /// 0007338 // single fertilization // traceable author statement /// 0007340 // acrosome reaction // traceable author statement /// 0008104 // protein l…	0001669 // acrosomal vesicle // inferred from electronic annotation /// 0009434 // microtubule-based flagellum // inferred from electronic annotation	0005515 // protein binding // inferred from electronic annotation /// 0016301 // kinase activity // inferred from electronic annotation /// 0051018 // protein kinase A binding // traceable author statement /// 0051018 // protein kinase A binding // inferred from electronic annotation	chr12:4594942-4624568 (-) // 98.97 // p13.32
239087_at	0.00248071	1.53839	up	ANKS4B	257629		0005886 // plasma membrane // inferred from electronic annotation	0005515 // protein binding // inferred from electronic annotation	chr16:21169498-21170156 (+) // 64.13 // p12.2
219360_s_at	0.0309637	1.5383	up	TRPM4	54795	0006810 // transport // inferred from electronic annotation /// 0006811 // ion transport // inferred from electronic annotation /// 0006816 // calcium ion transport // inferred from electronic annotation /// 0006955 // immune response // inferred from electronic annotation	0005886 // plasma membrane // inferred from electronic annotation /// 0016020 // membrane // inferred from electronic annotation /// 0016021 // integral to membrane // inferred from electronic annotation	0000166 // nucleotide binding // inferred from electronic annotation /// 0004872 // receptor activity // inferred from electronic annotation /// 0005216 // ion channel activity // inferred from electronic annotation /// 0005262 // calcium channel activity // inferred from electronic annotation /// 0005509 // calcium ion binding // inferred from electronic annotation /// 0005516 // calmodulin bind…	chr19:54361216-54406903 (+) // 98.74 // q13.33
219256_s_at	0.00321127	1.5379	up	SH3TC1	54436			0005488 // binding // inferred from electronic annotation	chr4:8267148-8293728 (+) // 99.28 // p16.1
223686_at	0.00156556	1.53739	up	TPK1	27010	0006772 // thiamin metabolic process // inferred from electronic annotation /// 0009229 // thiamin diphosphate biosynthetic process // inferred from electronic annotation		0000166 // nucleotide binding // inferred from electronic annotation /// 0004788 // thiamin diphosphokinase activity // inferred from electronic annotation /// 0005524 // ATP binding // inferred from electronic annotation /// 0016301 // kinase activity // inferred from electronic annotation /// 0016740 // transferase activity // inferred from electronic annotation	chr7:143779975-144163644 (-) // 95.99 // q35
242009_at	0.0179065	1.53651	up	SLC6A4	6532	0001504 // neurotransmitter uptake // traceable author statement /// 0006810 // transport // inferred from electronic annotation /// 0006836 // neurotransmitter transport // inferred from electronic annotation /// 0006837 // serotonin transport // traceable author statement /// 0015844 // monoamine transport // inferred from direct assay	0005887 // integral to plasma membrane // traceable author statement /// 0005887 // integral to plasma membrane // inferred from electronic annotation /// 0016020 // membrane // inferred from electronic annotation /// 0016021 // integral to membrane // inferred from electronic annotation	0005328 // neurotransmitter:sodium symporter activity // inferred from electronic annotation /// 0005335 // serotonin:sodium symporter activity // inferred from electronic annotation /// 0005515 // protein binding // inferred from physical interaction /// 0008504 // monoamine transmembrane transporter activity // inferred from direct assay /// 0015222 // serotonin transmembrane transporter activi…	chr17:25547505-25547941 (-) // 96.17 // q11.2
223467_at	0.00529013	1.53625	up	RASD1	51655	0007165 // signal transduction // traceable author statement /// 0007186 // G-protein coupled receptor protein signaling pathway // traceable author statement /// 0007264 // small GTPase mediated signal transduction // inferred from electronic annotation	0005622 // intracellular // inferred from electronic annotation /// 0005625 // soluble fraction // inferred from electronic annotation /// 0005886 // plasma membrane // inferred from electronic annotation /// 0016020 // membrane // inferred from electronic annotation	0000166 // nucleotide binding // inferred from electronic annotation /// 0003924 // GTPase activity // traceable author statement /// 0005515 // protein binding // inferred from electronic annotation /// 0005525 // GTP binding // inferred from electronic annotation	chr17:17338479-17340365 (-) // 93.05 // p11.2
219194_at	0.0396163	1.53563	up	SEMA4G	57715	0007275 // multicellular organismal development // inferred from electronic annotation /// 0007399 // nervous system development // inferred from electronic annotation /// 0030154 // cell differentiation // inferred from electronic annotation	0016020 // membrane // inferred from electronic annotation /// 0016021 // integral to membrane // inferred from electronic annotation	0004872 // receptor activity // inferred from electronic annotation	chr10:102734170-102735362 (+) // 96.91 // q24.31
233337_s_at	0.00576184	1.53346	up	LOC652900 /// SEZ6L2	26470 /// 652900		0005783 // endoplasmic reticulum // inferred from electronic annotation /// 0005789 // endoplasmic reticulum membrane // inferred from electronic annotation /// 0005886 // plasma membrane // inferred from electronic annotation /// 0016020 // membrane // inferred from electronic annotation /// 0016021 // integral to membrane // inferred from electronic annotation	0004872 // receptor activity // inferred from electronic annotation	chr16:29790331-29804841 (-) // 87.61 // p11.2
229300_at	0.0220966	1.53337	up						chr5:58190360-58190970 (+) // 95.6 // q11.2
213412_at	0.00684124	1.5332	up	TJP3	27134		0005886 // plasma membrane // inferred from electronic annotation /// 0005923 // tight junction // inferred from electronic annotation /// 0016020 // membrane // inferred from electronic annotation /// 0030054 // cell junction // inferred from electronic annotation	0005515 // protein binding // inferred from electronic annotation	chr19:3659342-3701808 (+) // 97.71 // p13.3
220041_at	0.00642402	1.53307	up	PIGZ	80235	0006506 // GPI anchor biosynthetic process // inferred from genetic interaction /// 0006506 // GPI anchor biosynthetic process // inferred from mutant phenotype /// 0006506 // GPI anchor biosynthetic process // inferred from electronic annotation	0005783 // endoplasmic reticulum // inferred from direct assay /// 0005783 // endoplasmic reticulum // inferred from electronic annotation /// 0005789 // endoplasmic reticulum membrane // inferred from electronic annotation /// 0016020 // membrane // inferred from electronic annotation /// 0016021 // integral to membrane // inferred from electronic annotation /// 0031227 // intrinsic to endoplasm…	0000026 // alpha-1,2-mannosyltransferase activity // inferred from mutant phenotype /// 0000030 // mannosyltransferase activity // inferred from genetic interaction /// 0016740 // transferase activity // inferred from electronic annotation /// 0016757 // transferase activity, transferring glycosyl groups // inferred from electronic annotation	chr3:198157624-198180101 (-) // 93.04 // q29
230286_at	0.00937209	1.53212	up						chr3:10956651-10957419 (+) // 97.21 // p25.3
241994_at	0.00997557	1.52956	up	XDH	7498	0007595 // lactation // inferred from electronic annotation /// 0010044 // response to aluminum ion // inferred from electronic annotation /// 0030856 // regulation of epithelial cell differentiation // inferred from electronic annotation /// 0045453 // bone resorption // inferred from electronic annotation /// 0055114 // oxidation reduction // inferred from electronic annotation	0005777 // peroxisome // inferred from electronic annotation /// 0005829 // cytosol // not recorded /// 0005829 // cytosol // inferred from electronic annotation	0003824 // catalytic activity // inferred from electronic annotation /// 0004854 // xanthine dehydrogenase activity // traceable author statement /// 0004854 // xanthine dehydrogenase activity // inferred from electronic annotation /// 0004855 // xanthine oxidase activity // not recorded /// 0004855 // xanthine oxidase activity // inferred from electronic annotation /// 0005506 // iron ion bindin…	chr2:31410690-31411437 (-) // 46.24 // p23.1
205755_at	0.000503765	1.52655	up	ITIH3	3699	0030212 // hyaluronan metabolic process // inferred from electronic annotation	0005576 // extracellular region // non-traceable author statement /// 0005576 // extracellular region // inferred from electronic annotation	0004866 // endopeptidase inhibitor activity // inferred from electronic annotation /// 0004866 // endopeptidase inhibitor activity // traceable author statement /// 0004867 // serine-type endopeptidase inhibitor activity // inferred from electronic annotation	chr3:52803850-52817854 (+) // 99.29 // p21.1
236518_at	0.0173042	1.52628	up	KIAA1984	84960				chr9:138823623-138824315 (+) // 92.22 // q34.3
209185_s_at	0.0462902	1.52542	up	IRS2	8660	0002053 // positive regulation of mesenchymal cell proliferation // inferred from electronic annotation /// 0006006 // glucose metabolic process // traceable author statement /// 0006006 // glucose metabolic process // inferred from mutant phenotype /// 0007165 // signal transduction // traceable author statement /// 0007165 // signal transduction // inferred from electronic annotation /// 000742…	0005886 // plasma membrane // not recorded	0004871 // signal transducer activity // traceable author statement /// 0004871 // signal transducer activity // inferred from electronic annotation /// 0004872 // receptor activity // inferred from electronic annotation /// 0005158 // insulin receptor binding // inferred from electronic annotation /// 0005515 // protein binding // inferred from physical interaction /// 0019901 // protein kinase …	chr13:109204184-109236916 (-) // 88.04 // q34
202540_s_at	0.00630878	1.52516	up	HMGCR	3156	0006694 // steroid biosynthetic process // inferred from electronic annotation /// 0006695 // cholesterol biosynthetic process // inferred from electronic annotation /// 0008299 // isoprenoid biosynthetic process // inferred from electronic annotation /// 0008354 // germ cell migration // traceable author statement /// 0008406 // gonad development // traceable author statement /// 0008610 // lipi…	0005777 // peroxisome // inferred from electronic annotation /// 0005778 // peroxisomal membrane // inferred from electronic annotation /// 0005783 // endoplasmic reticulum // inferred from electronic annotation /// 0005789 // endoplasmic reticulum membrane // not recorded /// 0005789 // endoplasmic reticulum membrane // traceable author statement /// 0005789 // endoplasmic reticulum membrane // …	0004420 // hydroxymethylglutaryl-CoA reductase (NADPH) activity // inferred from electronic annotation /// 0016491 // oxidoreductase activity // inferred from electronic annotation /// 0016616 // oxidoreductase activity, acting on the CH-OH group of donors, NAD or NADP as acceptor // inferred from electronic annotation /// 0050661 // NADP or NADPH binding // inferred from electronic annotation //…	chr5:74668854-74693681 (+) // 99.71 // q13.3
205927_s_at	0.000315077	1.52492	up	CTSE	1510	0006508 // proteolysis // inferred from electronic annotation /// 0007586 // digestion // traceable author statement /// 0019886 // antigen processing and presentation of exogenous peptide antigen via MHC class II // inferred from direct assay	0005768 // endosome // inferred from direct assay /// 0005768 // endosome // inferred from electronic annotation	0004190 // aspartic-type endopeptidase activity // inferred from direct assay /// 0004190 // aspartic-type endopeptidase activity // inferred from electronic annotation /// 0008233 // peptidase activity // inferred from electronic annotation /// 0016787 // hydrolase activity // inferred from electronic annotation	chr1:204484150-204498726 (+) // 71.46 // q32.1
209889_at	0.000122207	1.52463	up	SEC31B	25956	0006810 // transport // inferred from electronic annotation /// 0015031 // protein transport // inferred from electronic annotation /// 0016192 // vesicle-mediated transport // inferred from electronic annotation	0005737 // cytoplasm // inferred from electronic annotation /// 0005783 // endoplasmic reticulum // inferred from electronic annotation /// 0005789 // endoplasmic reticulum membrane // inferred from electronic annotation /// 0016020 // membrane // inferred from electronic annotation /// 0031410 // cytoplasmic vesicle // inferred from electronic annotation		chr10:102236394-102269581 (-) // 97.98 // q24.31
206361_at	0.0069617	1.52241	up	GPR44	11251	0006935 // chemotaxis // inferred from electronic annotation /// 0006955 // immune response // traceable author statement /// 0007165 // signal transduction // inferred from electronic annotation /// 0007186 // G-protein coupled receptor protein signaling pathway // inferred from electronic annotation /// 0007186 // G-protein coupled receptor protein signaling pathway // traceable author statemen…	0005886 // plasma membrane // traceable author statement /// 0005886 // plasma membrane // inferred from electronic annotation /// 0005887 // integral to plasma membrane // traceable author statement /// 0016020 // membrane // inferred from electronic annotation /// 0016021 // integral to membrane // inferred from electronic annotation	0001785 // prostaglandin J receptor activity // inferred from electronic annotation /// 0004871 // signal transducer activity // inferred from electronic annotation /// 0004872 // receptor activity // inferred from electronic annotation /// 0004930 // G-protein coupled receptor activity // traceable author statement /// 0004930 // G-protein coupled receptor activity // inferred from electronic an…	chr11:60374982-60380020 (-) // 81.39 // q12.2
235140_at	0.00710961	1.52162	up	SHROOM1	134549	0000902 // cell morphogenesis // inferred from sequence or structural similarity /// 0000902 // cell morphogenesis // inferred from electronic annotation /// 0051017 // actin filament bundle formation // inferred from sequence or structural similarity /// 0051017 // actin filament bundle formation // inferred from electronic annotation	0005737 // cytoplasm // inferred from electronic annotation /// 0005856 // cytoskeleton // inferred from electronic annotation /// 0005874 // microtubule // inferred from electronic annotation /// 0016460 // myosin II complex // inferred from sequence or structural similarity /// 0016460 // myosin II complex // inferred from electronic annotation	0003779 // actin binding // inferred from electronic annotation /// 0051015 // actin filament binding // inferred from sequence or structural similarity /// 0051015 // actin filament binding // inferred from electronic annotation	chr5:132191278-132192130 (-) // 88.02 // q31.1
204551_s_at	0.00443457	1.52028	up	AHSG	197	0001501 // skeletal system development // non-traceable author statement /// 0001503 // ossification // inferred from electronic annotation /// 0006907 // pinocytosis // non-traceable author statement /// 0006953 // acute-phase response // inferred from direct assay /// 0008584 // male gonad development // inferred from electronic annotation /// 0021987 // cerebral cortex development // inferred …	0005576 // extracellular region // non-traceable author statement /// 0005576 // extracellular region // inferred from electronic annotation /// 0005615 // extracellular space // non-traceable author statement /// 0005615 // extracellular space // inferred from electronic annotation /// 0031012 // extracellular matrix // inferred from electronic annotation	0004869 // cysteine-type endopeptidase inhibitor activity // inferred from electronic annotation /// 0005515 // protein binding // inferred from physical interaction /// 0019210 // kinase inhibitor activity // non-traceable author statement /// 0030294 // receptor signaling protein tyrosine kinase inhibitor activity // inferred from electronic annotation	chr3:187813580-187821799 (+) // 99.54 // q27.3
224411_at	0.00252455	1.5201	up	PLA2G12B	84647	0016042 // lipid catabolic process // inferred from electronic annotation	0005576 // extracellular region // inferred from electronic annotation /// 0005783 // endoplasmic reticulum // inferred from electronic annotation	0004623 // phospholipase A2 activity // inferred from electronic annotation /// 0005509 // calcium ion binding // inferred from electronic annotation /// 0046872 // metal ion binding // inferred from electronic annotation	chr10:74365345-74384486 (-) // 100.0 // q22.1
210377_at	0.0323462	1.52002	up	ACSM3	6296	0006629 // lipid metabolic process // inferred from electronic annotation /// 0006631 // fatty acid metabolic process // inferred from electronic annotation /// 0006633 // fatty acid biosynthetic process // inferred from electronic annotation /// 0008152 // metabolic process // inferred from electronic annotation /// 0008217 // regulation of blood pressure // non-traceable author statement /// 00…	0005739 // mitochondrion // inferred from electronic annotation /// 0005759 // mitochondrial matrix // inferred from electronic annotation	0000166 // nucleotide binding // inferred from electronic annotation /// 0000287 // magnesium ion binding // inferred from electronic annotation /// 0003824 // catalytic activity // inferred from electronic annotation /// 0005524 // ATP binding // inferred from electronic annotation /// 0015645 // fatty-acid ligase activity // inferred from electronic annotation /// 0016874 // ligase activity // …	chr16:20688830-20715853 (+) // 97.92 // p12.2
206576_s_at	0.0228597	1.51944	up	CEACAM1	634	0001525 // angiogenesis // non-traceable author statement /// 0007156 // homophilic cell adhesion // non-traceable author statement /// 0007229 // integrin-mediated signaling pathway // non-traceable author statement /// 0007565 // female pregnancy // traceable author statement /// 0016477 // cell migration // non-traceable author statement	0005576 // extracellular region // inferred from electronic annotation /// 0005624 // membrane fraction // traceable author statement /// 0005886 // plasma membrane // not recorded /// 0005886 // plasma membrane // inferred from electronic annotation /// 0005887 // integral to plasma membrane // non-traceable author statement /// 0016020 // membrane // inferred from electronic annotation /// 0016…		chr19:47705157-47724366 (-) // 99.8 // q13.2
238666_at	0.0162031	1.51943	up						chr8:11705442-11706025 (+) // 87.29 // p23.1
230245_s_at	0.000646919	1.51914	up	LOC283663	283663				chr15:55386804-55387259 (+) // 37.28 // q21.3
223628_at	0.03954	1.51914	up	TMEM191A	84222		0016020 // membrane // inferred from electronic annotation /// 0016021 // integral to membrane // inferred from electronic annotation		chr22:19385401-19388891 (+) // 74.82 // q11.21 /// chr22:20150711-20154221 (+) // 65.72 // q11.21 /// chr22:18756951-18760437 (+) // 69.72 // q11.21
1556670_at	0.0319736	1.51859	up						chr2:27411912-27414172 (+) // 78.66 // p23.3
213539_at	0.0287494	1.518	up	CD3D	915	0007166 // cell surface receptor linked signal transduction // inferred by curator /// 0007166 // cell surface receptor linked signal transduction // inferred from electronic annotation /// 0045059 // positive thymic T cell selection // inferred from sequence or structural similarity /// 0045059 // positive thymic T cell selection // inferred from electronic annotation	0005737 // cytoplasm // non-traceable author statement /// 0005886 // plasma membrane // not recorded /// 0016020 // membrane // inferred from electronic annotation /// 0016021 // integral to membrane // inferred from electronic annotation /// 0042101 // T cell receptor complex // non-traceable author statement /// 0042101 // T cell receptor complex // inferred from direct assay /// 0042105 // al…	0004872 // receptor activity // inferred from electronic annotation /// 0004888 // transmembrane receptor activity // inferred by curator /// 0004888 // transmembrane receptor activity // inferred from electronic annotation /// 0005515 // protein binding // inferred from sequence or structural similarity /// 0005515 // protein binding // inferred from electronic annotation /// 0046982 // protein …	chr11:117488749-117718641 (-) // 83.62 // q23.3
223165_s_at	0.00449351	1.51471	up	IP6K2	51447	0030308 // negative regulation of cell growth // inferred from mutant phenotype /// 0043065 // positive regulation of apoptosis // inferred from mutant phenotype /// 0046854 // phosphoinositide phosphorylation // inferred from direct assay	0005634 // nucleus // inferred from direct assay /// 0005634 // nucleus // inferred from electronic annotation	0004428 // inositol or phosphatidylinositol kinase activity // inferred from direct assay /// 0008440 // inositol trisphosphate 3-kinase activity // inferred from electronic annotation /// 0016301 // kinase activity // inferred from electronic annotation /// 0016740 // transferase activity // inferred from electronic annotation	chr3:48706207-48729642 (-) // 96.81 // p21.31
238479_at	0.00436108	1.5131	up						chr11:102427155-102428356 (-) // 78.07 // q22.3
206177_s_at	0.0384497	1.5129	up	ARG1	383	0000050 // urea cycle // inferred from electronic annotation /// 0006525 // arginine metabolic process // inferred from electronic annotation /// 0006527 // arginine catabolic process // traceable author statement	0005737 // cytoplasm // traceable author statement /// 0005737 // cytoplasm // inferred from electronic annotation	0004053 // arginase activity // traceable author statement /// 0004053 // arginase activity // inferred from electronic annotation /// 0016787 // hydrolase activity // inferred from electronic annotation /// 0016813 // hydrolase activity, acting on carbon-nitrogen (but not peptide) bonds, in linear amidines // inferred from electronic annotation /// 0030145 // manganese ion binding // inferred fr…	chr6:131936057-131947161 (+) // 100.0 // q23.2
226125_at	0.012798	1.51284	up						chr5:531317-534003 (+) // 97.62 // p15.33
218507_at	0.0283157	1.5126	up	C7orf68	29923	0006950 // response to stress // non-traceable author statement /// 0006950 // response to stress // inferred from electronic annotation	0016020 // membrane // inferred from electronic annotation /// 0016021 // integral to membrane // inferred from electronic annotation		chr7:127883183-127885706 (+) // 76.09 // q32.1
216320_x_at	0.00990554	1.51258	up	MST1	4485	0006508 // proteolysis // inferred from electronic annotation /// 0007596 // blood coagulation // inferred from electronic annotation	0005576 // extracellular region // inferred from electronic annotation	0003824 // catalytic activity // inferred from electronic annotation /// 0004252 // serine-type endopeptidase activity // inferred from electronic annotation /// 0005509 // calcium ion binding // inferred from electronic annotation /// 0008233 // peptidase activity // inferred from electronic annotation /// 0016787 // hydrolase activity // inferred from electronic annotation	chr1:16844630-16849358 (+) // 96.16 // p36.13 /// chr1:16956272-16960932 (-) // 92.02 // p36.13 /// chr3:49696384-49701164 (-) // 99.91 // p21.31
240422_at	0.0318394	1.51247	up	FMO5	2330	0055114 // oxidation reduction // inferred from electronic annotation	0005783 // endoplasmic reticulum // inferred from electronic annotation /// 0005789 // endoplasmic reticulum membrane // inferred from electronic annotation /// 0005792 // microsome // non-traceable author statement /// 0005792 // microsome // inferred from electronic annotation /// 0016020 // membrane // inferred from electronic annotation /// 0016021 // integral to membrane // inferred from ele…	0004497 // monooxygenase activity // inferred from electronic annotation /// 0004499 // flavin-containing monooxygenase activity // non-traceable author statement /// 0004499 // flavin-containing monooxygenase activity // inferred from electronic annotation /// 0016491 // oxidoreductase activity // inferred from electronic annotation /// 0050660 // FAD binding // inferred from electronic annotati…	chr1:145123589-145124166 (-) // 78.15 // q21.1
241935_at	0.00374607	1.51164	up	SHROOM1	134549	0000902 // cell morphogenesis // inferred from sequence or structural similarity /// 0000902 // cell morphogenesis // inferred from electronic annotation /// 0051017 // actin filament bundle formation // inferred from sequence or structural similarity /// 0051017 // actin filament bundle formation // inferred from electronic annotation	0005737 // cytoplasm // inferred from electronic annotation /// 0005856 // cytoskeleton // inferred from electronic annotation /// 0005874 // microtubule // inferred from electronic annotation /// 0016460 // myosin II complex // inferred from sequence or structural similarity /// 0016460 // myosin II complex // inferred from electronic annotation	0003779 // actin binding // inferred from electronic annotation /// 0051015 // actin filament binding // inferred from sequence or structural similarity /// 0051015 // actin filament binding // inferred from electronic annotation	chr5:132185972-132186472 (-) // 30.69 // q31.1
213397_x_at	0.00754434	1.50966	up	RNASE4	6038	0006379 // mRNA cleavage // non-traceable author statement	0005576 // extracellular region // inferred from electronic annotation	0003676 // nucleic acid binding // inferred from electronic annotation /// 0004518 // nuclease activity // inferred from electronic annotation /// 0004519 // endonuclease activity // inferred from electronic annotation /// 0004522 // pancreatic ribonuclease activity // non-traceable author statement /// 0004522 // pancreatic ribonuclease activity // inferred from electronic annotation /// 0016787…	chr14:20238104-20238593 (+) // 73.55 // q11.2
241954_at	0.0267318	1.50919	up	FDFT1	2222	0006694 // steroid biosynthetic process // inferred from electronic annotation /// 0006694 // steroid biosynthetic process // traceable author statement /// 0006695 // cholesterol biosynthetic process // inferred from electronic annotation /// 0008299 // isoprenoid biosynthetic process // inferred from electronic annotation /// 0008610 // lipid biosynthetic process // inferred from electronic ann…	0005783 // endoplasmic reticulum // inferred from electronic annotation /// 0005783 // endoplasmic reticulum // inferred from direct assay /// 0005789 // endoplasmic reticulum membrane // not recorded /// 0005789 // endoplasmic reticulum membrane // inferred from electronic annotation /// 0016020 // membrane // inferred from electronic annotation /// 0016021 // integral to membrane // traceable a…	0000287 // magnesium ion binding // inferred from electronic annotation /// 0003824 // catalytic activity // inferred from electronic annotation /// 0004310 // farnesyl-diphosphate farnesyltransferase activity // not recorded /// 0004310 // farnesyl-diphosphate farnesyltransferase activity // inferred from electronic annotation /// 0005515 // protein binding // inferred from physical interaction …	chr8:11730097-11731071 (+) // 69.55 // p23.1
204713_s_at	0.00810809	1.50872	up	F5	2153	0007155 // cell adhesion // inferred from electronic annotation /// 0007596 // blood coagulation // traceable author statement /// 0007596 // blood coagulation // inferred from electronic annotation /// 0008015 // blood circulation // inferred from electronic annotation	0005576 // extracellular region // not recorded /// 0005576 // extracellular region // non-traceable author statement /// 0005576 // extracellular region // inferred from electronic annotation /// 0005615 // extracellular space // inferred from electronic annotation /// 0005886 // plasma membrane // not recorded /// 0031091 // platelet alpha granule // inferred from electronic annotation /// 0031…	0005507 // copper ion binding // inferred from electronic annotation /// 0005509 // calcium ion binding // inferred from electronic annotation /// 0016491 // oxidoreductase activity // inferred from electronic annotation /// 0046872 // metal ion binding // inferred from electronic annotation	chr1:167750027-167822431 (-) // 99.67 // q24.2
202539_s_at	0.00915658	1.50798	up	HMGCR	3156	0006694 // steroid biosynthetic process // inferred from electronic annotation /// 0006695 // cholesterol biosynthetic process // inferred from electronic annotation /// 0008299 // isoprenoid biosynthetic process // inferred from electronic annotation /// 0008354 // germ cell migration // traceable author statement /// 0008406 // gonad development // traceable author statement /// 0008610 // lipi…	0005777 // peroxisome // inferred from electronic annotation /// 0005778 // peroxisomal membrane // inferred from electronic annotation /// 0005783 // endoplasmic reticulum // inferred from electronic annotation /// 0005789 // endoplasmic reticulum membrane // not recorded /// 0005789 // endoplasmic reticulum membrane // traceable author statement /// 0005789 // endoplasmic reticulum membrane // …	0004420 // hydroxymethylglutaryl-CoA reductase (NADPH) activity // inferred from electronic annotation /// 0016491 // oxidoreductase activity // inferred from electronic annotation /// 0016616 // oxidoreductase activity, acting on the CH-OH group of donors, NAD or NADP as acceptor // inferred from electronic annotation /// 0050661 // NADP or NADPH binding // inferred from electronic annotation //…	chr5:74668801-74693680 (+) // 98.46 // q13.3
205765_at	0.00820675	1.50711	up	CYP3A5	1577	0008202 // steroid metabolic process // traceable author statement /// 0055114 // oxidation reduction // inferred from electronic annotation	0005783 // endoplasmic reticulum // inferred from electronic annotation /// 0005789 // endoplasmic reticulum membrane // inferred from electronic annotation /// 0005792 // microsome // traceable author statement /// 0005792 // microsome // inferred from electronic annotation /// 0016020 // membrane // inferred from electronic annotation	0004497 // monooxygenase activity // inferred from electronic annotation /// 0004497 // monooxygenase activity // inferred from sequence or structural similarity /// 0004497 // monooxygenase activity // traceable author statement /// 0005506 // iron ion binding // inferred from electronic annotation /// 0009055 // electron carrier activity // inferred from electronic annotation /// 0016491 // oxi…	chr7:99083752-99115542 (-) // 99.94 // q22.1
222362_at	0.019723	1.50699	up	AGFG2	3268	0032312 // regulation of ARF GTPase activity // inferred from electronic annotation		0008060 // ARF GTPase activator activity // inferred from electronic annotation /// 0008270 // zinc ion binding // inferred from electronic annotation /// 0046872 // metal ion binding // inferred from electronic annotation	chr7:100002905-100003778 (+) // 97.65 // q22.1
215603_x_at	0.0021237	1.50676	up	GGT1 /// GGT2 /// GGT3P /// GGTLC2 /// GGTLC3	2678 /// 2679 /// 728226 /// 728441 /// 91227	0006520 // amino acid metabolic process // traceable author statement /// 0006750 // glutathione biosynthetic process // inferred from electronic annotation /// 0006750 // glutathione biosynthetic process // non-traceable author statement	0016020 // membrane // non-traceable author statement /// 0016020 // membrane // inferred from electronic annotation /// 0016021 // integral to membrane // inferred from electronic annotation	0003840 // gamma-glutamyltransferase activity // inferred from electronic annotation /// 0003840 // gamma-glutamyltransferase activity // non-traceable author statement /// 0005515 // protein binding // inferred from physical interaction /// 0008415 // acyltransferase activity // inferred from electronic annotation /// 0016740 // transferase activity // inferred from electronic annotation	chr22:18944856-18946338 (+) // 90.66 // q11.21 /// chr22:23353461-23354943 (+) // 88.51 // q11.23 /// chr13_random:82140-83621 (-) // 88.26 // /// chr22:19892289-19893772 (-) // 91.04 // q11.21 /// chr22:18746230-18747713 (-) // 90.78 // q11.21 /// chr22:17141197-17142679 (-) // 90.78 // q11.21
235004_at	0.0297912	1.50635	up	RBM24	221662		0005634 // nucleus // inferred from electronic annotation /// 0005737 // cytoplasm // inferred from electronic annotation	0000166 // nucleotide binding // inferred from electronic annotation /// 0003676 // nucleic acid binding // inferred from electronic annotation /// 0003723 // RNA binding // inferred from electronic annotation	chr6:17391056-17402085 (+) // 95.8 // p22.3
219594_at	0.00654371	1.505	up	NINJ2	4815	0007155 // cell adhesion // inferred from electronic annotation /// 0007158 // neuron adhesion // traceable author statement /// 0007399 // nervous system development // traceable author statement /// 0042246 // tissue regeneration // inferred from electronic annotation	0005887 // integral to plasma membrane // traceable author statement /// 0016020 // membrane // inferred from electronic annotation /// 0016021 // integral to membrane // inferred from electronic annotation	0005515 // protein binding // inferred from electronic annotation	chr12:543723-642843 (-) // 97.79 // p13.33
210874_s_at	0.00606229	1.50265	up	NAT6	24142	0007049 // cell cycle // inferred from electronic annotation /// 0008152 // metabolic process // inferred from electronic annotation /// 0045786 // negative regulation of cell cycle // inferred from electronic annotation	0005737 // cytoplasm // inferred from electronic annotation	0008080 // N-acetyltransferase activity // inferred from electronic annotation /// 0008415 // acyltransferase activity // inferred from electronic annotation /// 0016740 // transferase activity // inferred from electronic annotation	chr3:50308837-50311722 (-) // 97.72 // p21.31
215563_s_at	0.0370841	1.50249	up	MSTP9	11223	0006508 // proteolysis // inferred from electronic annotation	0005576 // extracellular region // inferred from electronic annotation	0003824 // catalytic activity // inferred from electronic annotation /// 0004252 // serine-type endopeptidase activity // inferred from electronic annotation /// 0008233 // peptidase activity // inferred from electronic annotation /// 0016787 // hydrolase activity // inferred from electronic annotation	chr1:16844708-16851639 (+) // 79.68 // p36.13 /// chr1:16953991-16960932 (-) // 79.92 // p36.13 /// chr3:18925681-18927951 (-) // 28.78 // p24.3
219404_at	0.00314738	1.50121	up	EPS8L3	79574		0005737 // cytoplasm // inferred from electronic annotation		chr1:110094224-110108069 (-) // 98.93 // p13.3
205441_at	0.00973957	1.50093	up	OCEL1	79629				chr19:17198054-17201027 (+) // 83.36 // p13.11
239921_at	0.0401766	1.50035	up	COL28A1	340267	0007155 // cell adhesion // inferred from electronic annotation	0005576 // extracellular region // inferred from electronic annotation /// 0005578 // proteinaceous extracellular matrix // inferred from electronic annotation /// 0005604 // basement membrane // inferred from electronic annotation	0004866 // endopeptidase inhibitor activity // inferred from electronic annotation /// 0004867 // serine-type endopeptidase inhibitor activity // inferred from electronic annotation /// 0005515 // protein binding // inferred from electronic annotation	chr7:7362361-7362792 (-) // 63.64 // p21.3
229072_at	0.00215841	1.50018	up						chr11:82361824-82362627 (-) // 76.08 // q14.1
232164_s_at	0.00635259	1.49923	up	EPPK1	83481		0005737 // cytoplasm // inferred from electronic annotation /// 0005856 // cytoskeleton // non-traceable author statement /// 0005856 // cytoskeleton // inferred from electronic annotation	0005198 // structural molecule activity // non-traceable author statement /// 0005515 // protein binding // inferred from physical interaction	chr8:145011487-145012764 (-) // 66.98 // q24.3
220532_s_at	0.0263799	1.49921	up	TMEM176B	28959	0009887 // organ morphogenesis // traceable author statement /// 0030154 // cell differentiation // inferred from electronic annotation	0005634 // nucleus // inferred from electronic annotation /// 0016020 // membrane // inferred from electronic annotation /// 0016021 // integral to membrane // inferred from electronic annotation /// 0031965 // nuclear membrane // inferred from electronic annotation		chr7:150119321-150124718 (-) // 94.7 // q36.1
1564154_at	0.0014899	1.49874	up						chr16_random:43894-49112 (+) // 5.55 //
227626_at	0.044042	1.49813	up	PAQR8	85315		0005886 // plasma membrane // inferred from electronic annotation /// 0016020 // membrane // inferred from electronic annotation /// 0016021 // integral to membrane // inferred from electronic annotation	0004872 // receptor activity // inferred from electronic annotation /// 0005496 // steroid binding // inferred from electronic annotation /// 0008289 // lipid binding // inferred from electronic annotation	chr6:52379666-52380532 (+) // 94.22 // p12.2
228499_at	0.0193947	1.49787	up	PFKFB4	5210	0006000 // fructose metabolic process // inferred from electronic annotation /// 0006003 // fructose 2,6-bisphosphate metabolic process // non-traceable author statement /// 0006003 // fructose 2,6-bisphosphate metabolic process // inferred from electronic annotation /// 0008152 // metabolic process // inferred from electronic annotation	0005829 // cytosol // not recorded	0000166 // nucleotide binding // inferred from electronic annotation /// 0003824 // catalytic activity // inferred from electronic annotation /// 0003873 // 6-phosphofructo-2-kinase activity // not recorded /// 0003873 // 6-phosphofructo-2-kinase activity // non-traceable author statement /// 0003873 // 6-phosphofructo-2-kinase activity // inferred from electronic annotation /// 0004331 // fructo…	chr3:48530122-48530838 (-) // 97.28 // p21.31
243021_at	0.00726349	1.49785	up	LOC730496	730496				chr1_random:301017-301764 (+) // 69.95 // /// chr1:1355423-1356170 (-) // 73.58 // p36.33
204095_s_at	0.0195167	1.49547	up	ELL	8178	0001701 // in utero embryonic development // inferred from electronic annotation /// 0006350 // transcription // inferred from electronic annotation /// 0006355 // regulation of transcription, DNA-dependent // inferred from electronic annotation /// 0006368 // RNA elongation from RNA polymerase II promoter // traceable author statement /// 0006368 // RNA elongation from RNA polymerase II promoter…	0005576 // extracellular region // inferred from electronic annotation /// 0005634 // nucleus // inferred from electronic annotation /// 0005654 // nucleoplasm // not recorded /// 0008023 // transcription elongation factor complex // inferred from electronic annotation /// 0016607 // nuclear speck // inferred from electronic annotation	0003746 // translation elongation factor activity // inferred from electronic annotation /// 0005515 // protein binding // inferred from physical interaction /// 0008159 // positive transcription elongation factor activity // traceable author statement /// 0016944 // RNA polymerase II transcription elongation factor activity // inferred from electronic annotation	chr19:18414474-18493897 (-) // 98.53 // p13.11
228811_at	0.0151998	1.49531	up						chr9:35845673-35846234 (+) // 78.5 // p13.3
201510_at	0.0082434	1.49452	up	ELF3	1999	0006350 // transcription // inferred from electronic annotation /// 0006355 // regulation of transcription, DNA-dependent // inferred from electronic annotation /// 0006366 // transcription from RNA polymerase II promoter // traceable author statement /// 0006954 // inflammatory response // inferred from expression pattern /// 0006954 // inflammatory response // inferred from electronic annotatio…	0005634 // nucleus // non-traceable author statement /// 0005634 // nucleus // inferred from electronic annotation /// 0005634 // nucleus // inferred from direct assay /// 0005737 // cytoplasm // inferred from electronic annotation /// 0005737 // cytoplasm // inferred from direct assay	0003677 // DNA binding // inferred from electronic annotation /// 0003700 // transcription factor activity // non-traceable author statement /// 0003700 // transcription factor activity // inferred from electronic annotation /// 0003700 // transcription factor activity // traceable author statement /// 0003713 // transcription coactivator activity // inferred from direct assay /// 0003713 // tran…	chr1:200246336-200252271 (+) // 96.09 // q32.1
229691_at	0.0389961	1.49439	up	ZBTB42	100128927		0005622 // intracellular // inferred from electronic annotation /// 0005634 // nucleus // inferred from electronic annotation	0003676 // nucleic acid binding // inferred from electronic annotation /// 0005515 // protein binding // inferred from electronic annotation /// 0008270 // zinc ion binding // inferred from electronic annotation /// 0046872 // metal ion binding // inferred from electronic annotation	chr14:104341398-104342094 (+) // 83.48 // q32.33
208148_at	0.010476	1.49427	up	MYH4	4622	0006936 // muscle contraction // inferred from direct assay /// 0006941 // striated muscle contraction // inferred from electronic annotation /// 0030048 // actin filament-based movement // non-traceable author statement /// 0030049 // muscle filament sliding // non-traceable author statement	0005737 // cytoplasm // inferred from electronic annotation /// 0005859 // muscle myosin complex // non-traceable author statement /// 0005863 // striated muscle thick filament // inferred from electronic annotation /// 0016459 // myosin complex // inferred from electronic annotation /// 0030016 // myofibril // inferred from direct assay /// 0030017 // sarcomere // non-traceable author statement	0000146 // microfilament motor activity // non-traceable author statement /// 0000166 // nucleotide binding // inferred from electronic annotation /// 0003774 // motor activity // inferred from electronic annotation /// 0003779 // actin binding // inferred from electronic annotation /// 0005516 // calmodulin binding // inferred from electronic annotation /// 0005524 // ATP binding // inferred fro…	chr17:10287331-10313601 (-) // 99.78 // p13.1
204034_at	0.00547819	1.49391	up	ETHE1	23474		0005634 // nucleus // inferred from electronic annotation /// 0005737 // cytoplasm // inferred from electronic annotation /// 0005737 // cytoplasm // inferred from direct assay /// 0005739 // mitochondrion // inferred from electronic annotation /// 0005759 // mitochondrial matrix // inferred from electronic annotation	0008270 // zinc ion binding // inferred from electronic annotation /// 0016787 // hydrolase activity // inferred from electronic annotation /// 0046872 // metal ion binding // inferred from electronic annotation	chr19:48702711-48722992 (-) // 90.55 // q13.31
207001_x_at	0.0233913	1.49362	up	TSC22D3	1831	0006355 // regulation of transcription, DNA-dependent // traceable author statement /// 0006355 // regulation of transcription, DNA-dependent // inferred from electronic annotation		0003700 // transcription factor activity // traceable author statement /// 0003700 // transcription factor activity // inferred from electronic annotation	chrX:106844355-106846287 (-) // 99.05 // q22.3
205364_at	0.0115718	1.49361	up	ACOX2	8309	0006629 // lipid metabolic process // inferred from electronic annotation /// 0006631 // fatty acid metabolic process // inferred from electronic annotation /// 0006635 // fatty acid beta-oxidation // inferred from electronic annotation /// 0008152 // metabolic process // inferred from electronic annotation /// 0008206 // bile acid metabolic process // traceable author statement /// 0055114 // ox…	0005777 // peroxisome // non-traceable author statement /// 0005777 // peroxisome // inferred from electronic annotation	0003995 // acyl-CoA dehydrogenase activity // inferred from electronic annotation /// 0003997 // acyl-CoA oxidase activity // traceable author statement /// 0003997 // acyl-CoA oxidase activity // inferred from electronic annotation /// 0009055 // electron carrier activity // inferred from electronic annotation /// 0016491 // oxidoreductase activity // inferred from electronic annotation /// 0016…	chr3:58465903-58495965 (-) // 99.82 // p14.3
229327_s_at	0.0408408	1.49278	up						chr16:78188721-78189853 (+) // 94.61 // q23.1
210130_s_at	0.00897754	1.49237	up	TM7SF2	7108	0006694 // steroid biosynthetic process // inferred from electronic annotation /// 0006695 // cholesterol biosynthetic process // inferred from electronic annotation /// 0008610 // lipid biosynthetic process // inferred from electronic annotation /// 0016126 // sterol biosynthetic process // inferred from electronic annotation /// 0055114 // oxidation reduction // inferred from electronic annotat…	0005783 // endoplasmic reticulum // traceable author statement /// 0005783 // endoplasmic reticulum // inferred from electronic annotation /// 0005789 // endoplasmic reticulum membrane // not recorded /// 0005789 // endoplasmic reticulum membrane // inferred from electronic annotation /// 0005887 // integral to plasma membrane // traceable author statement /// 0016020 // membrane // inferred from…	0016491 // oxidoreductase activity // inferred from electronic annotation /// 0050613 // delta14-sterol reductase activity // not recorded /// 0050613 // delta14-sterol reductase activity // inferred from electronic annotation	chr11:64635937-64640274 (+) // 99.79 // q13.1
231667_at	0.0283384	1.49127	up	SLC39A5	283375	0006810 // transport // inferred from electronic annotation /// 0006811 // ion transport // inferred from electronic annotation /// 0006829 // zinc ion transport // inferred from electronic annotation /// 0030001 // metal ion transport // inferred from electronic annotation	0005886 // plasma membrane // inferred from electronic annotation /// 0016020 // membrane // inferred from electronic annotation /// 0016021 // integral to membrane // inferred from electronic annotation /// 0016323 // basolateral plasma membrane // inferred from electronic annotation	0008270 // zinc ion binding // inferred from electronic annotation /// 0046873 // metal ion transmembrane transporter activity // inferred from electronic annotation	chr12:54917448-54917894 (+) // 96.33 // q13.2
215272_at	0.0390309	1.48988	up	TADA3L	10474	0006350 // transcription // inferred from electronic annotation /// 0006355 // regulation of transcription, DNA-dependent // inferred from electronic annotation /// 0006357 // regulation of transcription from RNA polymerase II promoter // traceable author statement	0005622 // intracellular // inferred from direct assay /// 0005634 // nucleus // traceable author statement /// 0005634 // nucleus // inferred from electronic annotation	0003700 // transcription factor activity // traceable author statement /// 0005515 // protein binding // inferred from physical interaction	chr3:9796650-9804941 (+) // 90.52 // p25.3
202740_at	0.00551755	1.48878	up	ACY1	95	0006508 // proteolysis // inferred from electronic annotation /// 0006520 // amino acid metabolic process // inferred from electronic annotation	0005625 // soluble fraction // inferred from electronic annotation /// 0005737 // cytoplasm // inferred from electronic annotation /// 0005829 // cytosol // traceable author statement	0004046 // aminoacylase activity // traceable author statement /// 0004046 // aminoacylase activity // inferred from electronic annotation /// 0008237 // metallopeptidase activity // inferred from electronic annotation /// 0008270 // zinc ion binding // inferred from electronic annotation /// 0016787 // hydrolase activity // inferred from electronic annotation /// 0046872 // metal ion binding // …	chr3:51992602-51998258 (+) // 100.0 // p21.1
1554491_a_at	0.00316358	1.48855	up	SERPINC1	462	0007596 // blood coagulation // inferred from electronic annotation	0005576 // extracellular region // not recorded /// 0005576 // extracellular region // non-traceable author statement /// 0005576 // extracellular region // inferred from electronic annotation /// 0005886 // plasma membrane // not recorded	0002020 // protease binding // inferred from physical interaction /// 0004866 // endopeptidase inhibitor activity // inferred from electronic annotation /// 0004867 // serine-type endopeptidase inhibitor activity // non-traceable author statement /// 0004867 // serine-type endopeptidase inhibitor activity // inferred from electronic annotation /// 0005515 // protein binding // inferred from physi…	chr1:172139572-172153139 (-) // 95.35 // q25.1
242843_at	0.0378101	1.48735	up	BCAN	63827	0007155 // cell adhesion // inferred from electronic annotation /// 0021766 // hippocampus development // inferred from electronic annotation	0005576 // extracellular region // inferred from electronic annotation /// 0005578 // proteinaceous extracellular matrix // inferred from electronic annotation /// 0005634 // nucleus // inferred from direct assay /// 0005730 // nucleolus // inferred from direct assay /// 0005737 // cytoplasm // inferred from direct assay /// 0005739 // mitochondrion // inferred from direct assay /// 0016020 // me…	0005488 // binding // inferred from electronic annotation /// 0005529 // sugar binding // inferred from electronic annotation /// 0005540 // hyaluronic acid binding // inferred from electronic annotation	chr1:154882150-154882917 (-) // 83.57 // q23.1
202628_s_at	0.0290744	1.487	up	SERPINE1	5054	0001300 // chronological cell aging // inferred from expression pattern /// 0007596 // blood coagulation // traceable author statement /// 0042127 // regulation of cell proliferation // inferred from electronic annotation /// 0042730 // fibrinolysis // traceable author statement /// 0045765 // regulation of angiogenesis // inferred from electronic annotation	0005576 // extracellular region // not recorded /// 0005576 // extracellular region // non-traceable author statement /// 0005576 // extracellular region // inferred from electronic annotation /// 0005886 // plasma membrane // not recorded	0002020 // protease binding // inferred from physical interaction /// 0004252 // serine-type endopeptidase activity // inferred from electronic annotation /// 0004866 // endopeptidase inhibitor activity // inferred from electronic annotation /// 0004867 // serine-type endopeptidase inhibitor activity // not recorded /// 0004867 // serine-type endopeptidase inhibitor activity // inferred from elec…	chr7:100557171-100569026 (+) // 88.77 // q22.1
211653_x_at	0.00531483	1.48559	up	AKR1C2	1646	0006629 // lipid metabolic process // inferred from electronic annotation /// 0006693 // prostaglandin metabolic process // inferred from direct assay /// 0007586 // digestion // inferred from direct assay /// 0008202 // steroid metabolic process // inferred from direct assay /// 0008202 // steroid metabolic process // inferred from electronic annotation /// 0055114 // oxidation reduction // infe…	0005737 // cytoplasm // inferred from electronic annotation	0016491 // oxidoreductase activity // inferred from electronic annotation /// 0031406 // carboxylic acid binding // inferred from direct assay /// 0032052 // bile acid binding // inferred from direct assay /// 0047026 // 3-alpha-hydroxysteroid dehydrogenase (A-specific) activity // inferred from electronic annotation /// 0047115 // trans-1,2-dihydrobenzene-1,2-diol dehydrogenase activity // infer…	chr10:4998103-5250786 (+) // 94.44 // p15.1 /// chr10:5022124-5035968 (-) // 97.47 // p15.1
211416_x_at	0.0442779	1.48507	up	GGTLC1	92086			0003840 // gamma-glutamyltransferase activity // inferred from electronic annotation	chr22:23353226-23354968 (+) // 96.68 // q11.23 /// chr22:21318631-21320373 (+) // 95.8 // q11.22 /// chr22:18944634-18946363 (+) // 94.13 // q11.21 /// chr13_random:82115-83856 (-) // 95.21 // /// chr20:23913690-23915432 (-) // 100.0 // p11.21 /// chr22:18746205-18747948 (-) // 95.7 // q11.21 /// chr22:19892264-19894007 (-) // 95.7 // q11.21 /// chr22:17141172-17142901 (-) // 94.53 // q11.21 /// …
205614_x_at	0.00238084	1.48291	up	MST1	4485	0006508 // proteolysis // inferred from electronic annotation /// 0007596 // blood coagulation // inferred from electronic annotation	0005576 // extracellular region // inferred from electronic annotation	0003824 // catalytic activity // inferred from electronic annotation /// 0004252 // serine-type endopeptidase activity // inferred from electronic annotation /// 0005509 // calcium ion binding // inferred from electronic annotation /// 0008233 // peptidase activity // inferred from electronic annotation /// 0016787 // hydrolase activity // inferred from electronic annotation	chr1:16844698-16849358 (+) // 96.3 // p36.13 /// chr1:16956272-16960932 (-) // 94.95 // p36.13 /// chr3:49696391-49701096 (-) // 99.86 // p21.31
228718_at	0.0235937	1.4829	up	ZNF44	51710	0006350 // transcription // inferred from electronic annotation /// 0006355 // regulation of transcription, DNA-dependent // inferred from electronic annotation	0005622 // intracellular // inferred from electronic annotation /// 0005634 // nucleus // inferred from electronic annotation /// 0005737 // cytoplasm // inferred from direct assay /// 0005856 // cytoskeleton // inferred from direct assay	0003676 // nucleic acid binding // inferred from electronic annotation /// 0003677 // DNA binding // inferred from electronic annotation /// 0005515 // protein binding // inferred from physical interaction /// 0008270 // zinc ion binding // inferred from electronic annotation /// 0046872 // metal ion binding // inferred from electronic annotation
219508_at	0.0216047	1.48261	up	GCNT3	9245	0005975 // carbohydrate metabolic process // non-traceable author statement /// 0006493 // protein amino acid O-linked glycosylation // traceable author statement	0000139 // Golgi membrane // inferred from electronic annotation /// 0005624 // membrane fraction // traceable author statement /// 0005794 // Golgi apparatus // inferred from electronic annotation /// 0016020 // membrane // inferred from electronic annotation /// 0016021 // integral to membrane // inferred from electronic annotation	0003829 // beta-1,3-galactosyl-O-glycosyl-glycoprotein beta-1,6-N-acetylglucosaminyltransferase activity // inferred from electronic annotation /// 0008109 // N-acetyllactosaminide beta-1,6-N-acetylglucosaminyltransferase activity // traceable author statement /// 0008109 // N-acetyllactosaminide beta-1,6-N-acetylglucosaminyltransferase activity // inferred from electronic annotation /// 0008375 …	chr15:57696079-57699494 (+) // 99.2 // q22.2
236467_at	0.0487756	1.48164	up	ERICH1 /// FLJ00290	157697 /// 441310		0005634 // nucleus // inferred from direct assay /// 0005737 // cytoplasm // inferred from direct assay /// 0005739 // mitochondrion // inferred from direct assay		chr8:554738-555212 (-) // 80.96 // p23.3
244827_at	0.047462	1.48038	up						chr4:3606237-3606689 (+) // 99.78 // p16.2
202431_s_at	0.00273783	1.48009	up	MYC	4609	0001783 // B cell apoptosis // inferred from electronic annotation /// 0001836 // release of cytochrome c from mitochondria // inferred from electronic annotation /// 0006006 // glucose metabolic process // inferred from electronic annotation /// 0006309 // DNA fragmentation involved in apoptosis // inferred from electronic annotation /// 0006350 // transcription // inferred from electronic annot…	0005634 // nucleus // inferred from direct assay /// 0005634 // nucleus // inferred from electronic annotation /// 0005634 // nucleus // traceable author statement /// 0005737 // cytoplasm // inferred from electronic annotation /// 0005819 // spindle // inferred from electronic annotation /// 0016604 // nuclear body // inferred from electronic annotation	0003677 // DNA binding // inferred from electronic annotation /// 0003677 // DNA binding // traceable author statement /// 0003690 // double-stranded DNA binding // inferred from electronic annotation /// 0003700 // transcription factor activity // traceable author statement /// 0003700 // transcription factor activity // inferred from electronic annotation /// 0005515 // protein binding // infer…	chr8:128817511-128822629 (+) // 98.54 // q24.21
224391_s_at	0.00569537	1.47996	up	SIAE	54414		0005764 // lysosome // inferred from electronic annotation	0001681 // sialate O-acetylesterase activity // inferred from electronic annotation /// 0004091 // carboxylesterase activity // inferred from electronic annotation /// 0016787 // hydrolase activity // inferred from electronic annotation	chr11:124010903-124048826 (-) // 94.73 // q24.2
210049_at	0.000817786	1.47951	up	SERPINC1	462	0007596 // blood coagulation // inferred from electronic annotation	0005576 // extracellular region // not recorded /// 0005576 // extracellular region // non-traceable author statement /// 0005576 // extracellular region // inferred from electronic annotation /// 0005886 // plasma membrane // not recorded	0002020 // protease binding // inferred from physical interaction /// 0004866 // endopeptidase inhibitor activity // inferred from electronic annotation /// 0004867 // serine-type endopeptidase inhibitor activity // non-traceable author statement /// 0004867 // serine-type endopeptidase inhibitor activity // inferred from electronic annotation /// 0005515 // protein binding // inferred from physi…	chr1:172139641-172153025 (-) // 95.57 // q25.1
213479_at	0.0288294	1.47908	up	NPTX2	4885	0007268 // synaptic transmission // non-traceable author statement	0005576 // extracellular region // inferred from electronic annotation	0005509 // calcium ion binding // inferred from electronic annotation /// 0005529 // sugar binding // inferred from electronic annotation /// 0046872 // metal ion binding // inferred from electronic annotation	chr7:98084586-98097117 (+) // 97.23 // q22.1
213431_x_at	0.0155418	1.47901	up	SFI1	9814		0005813 // centrosome // inferred from electronic annotation		chr22:30221925-30344534 (+) // 98.98 // q12.2
227733_at	0.00939982	1.47865	up	TMEM63C	57156		0005634 // nucleus // inferred from direct assay /// 0005737 // cytoplasm // inferred from direct assay /// 0016020 // membrane // inferred from electronic annotation /// 0016021 // integral to membrane // inferred from electronic annotation		chr14:76717727-76795591 (+) // 97.89 // q24.3
213380_x_at	0.0109497	1.47755	up	MSTP9	11223	0006508 // proteolysis // inferred from electronic annotation	0005576 // extracellular region // inferred from electronic annotation	0003824 // catalytic activity // inferred from electronic annotation /// 0004252 // serine-type endopeptidase activity // inferred from electronic annotation /// 0008233 // peptidase activity // inferred from electronic annotation /// 0016787 // hydrolase activity // inferred from electronic annotation	chr1:16844698-16851988 (+) // 77.81 // p36.13 /// chr1:16953642-16960932 (-) // 77.0 // p36.13 /// chr3:18925332-18927951 (-) // 37.79 // p24.3
1559093_at	0.0431414	1.47725	up	FLJ30403	729975	0005975 // carbohydrate metabolic process // inferred from electronic annotation		0016757 // transferase activity, transferring glycosyl groups // inferred from electronic annotation	chr19:56785957-56789442 (-) // 68.09 // q13.33
214616_at	0.00465326	1.47577	up	HIST1H3E	8353	0006334 // nucleosome assembly // inferred from electronic annotation	0000786 // nucleosome // inferred from electronic annotation /// 0005634 // nucleus // inferred from electronic annotation /// 0005694 // chromosome // inferred from electronic annotation	0003677 // DNA binding // inferred from electronic annotation /// 0005515 // protein binding // inferred from electronic annotation /// 0005515 // protein binding // inferred from physical interaction	chr6:26333361-26334364 (+) // 98.81 // p22.1
231009_at	0.00191017	1.47575	up	PLA2G12B	84647	0016042 // lipid catabolic process // inferred from electronic annotation	0005576 // extracellular region // inferred from electronic annotation /// 0005783 // endoplasmic reticulum // inferred from electronic annotation	0004623 // phospholipase A2 activity // inferred from electronic annotation /// 0005509 // calcium ion binding // inferred from electronic annotation /// 0046872 // metal ion binding // inferred from electronic annotation	chr10:74364945-74365413 (-) // 95.89 // q22.1
223820_at	0.027657	1.47489	up	RBP5	83758	0006810 // transport // non-traceable author statement /// 0006810 // transport // inferred from electronic annotation	0005737 // cytoplasm // non-traceable author statement /// 0005737 // cytoplasm // inferred from electronic annotation	0005215 // transporter activity // inferred from electronic annotation /// 0005488 // binding // inferred from electronic annotation /// 0005501 // retinoid binding // traceable author statement /// 0008289 // lipid binding // inferred from electronic annotation /// 0016918 // retinal binding // inferred from electronic annotation /// 0019841 // retinol binding // inferred from electronic annotat…	chr12:7167750-7172726 (-) // 99.06 // p13.31
209977_at	0.00650721	1.47465	up	PLG	5340	0006508 // proteolysis // inferred from electronic annotation /// 0006915 // apoptosis // inferred from electronic annotation /// 0006917 // induction of apoptosis // traceable author statement /// 0006917 // induction of apoptosis // inferred from electronic annotation /// 0007596 // blood coagulation // inferred from mutant phenotype /// 0007596 // blood coagulation // inferred from electronic …	0005576 // extracellular region // not recorded /// 0005576 // extracellular region // inferred from electronic annotation /// 0005615 // extracellular space // inferred from direct assay /// 0005792 // microsome // inferred from electronic annotation	0003824 // catalytic activity // inferred from electronic annotation /// 0004252 // serine-type endopeptidase activity // traceable author statement /// 0004252 // serine-type endopeptidase activity // inferred from electronic annotation /// 0005509 // calcium ion binding // inferred from electronic annotation /// 0005515 // protein binding // inferred from physical interaction /// 0008233 // pep…	chr6:161043277-161094098 (+) // 99.96 // q26
227046_at	0.0257935	1.47407	up	SLC39A11	201266	0006810 // transport // inferred from electronic annotation /// 0006811 // ion transport // inferred from electronic annotation /// 0006829 // zinc ion transport // inferred from electronic annotation /// 0030001 // metal ion transport // inferred from electronic annotation	0016020 // membrane // inferred from electronic annotation /// 0016021 // integral to membrane // inferred from electronic annotation	0008270 // zinc ion binding // inferred from electronic annotation /// 0046873 // metal ion transmembrane transporter activity // inferred from electronic annotation	chr17:68153682-68154476 (-) // 92.0 // q24.3
228037_at	0.00173832	1.47388	up						chr17:35750644-35751167 (-) // 73.42 // q21.2
221655_x_at	0.0201172	1.47381	up	EPS8L1	54869		0005737 // cytoplasm // inferred from electronic annotation	0004872 // receptor activity // inferred from electronic annotation /// 0016301 // kinase activity // inferred from electronic annotation	chr19:60285117-60291103 (+) // 98.31 // q13.42
223095_at	0.0182354	1.47163	up	MARVELD1	83742		0016020 // membrane // inferred from electronic annotation /// 0016021 // integral to membrane // inferred from electronic annotation		chr10:99463470-99467895 (+) // 91.24 // q24.2
201626_at	0.0295799	1.47152	up	INSIG1	3638	0006629 // lipid metabolic process // inferred from electronic annotation /// 0006991 // response to sterol depletion // inferred from electronic annotation /// 0008152 // metabolic process // traceable author statement /// 0008202 // steroid metabolic process // inferred from electronic annotation /// 0008203 // cholesterol metabolic process // inferred from electronic annotation /// 0008283 // …	0005783 // endoplasmic reticulum // inferred from electronic annotation /// 0005789 // endoplasmic reticulum membrane // inferred from electronic annotation /// 0016020 // membrane // inferred from electronic annotation /// 0016021 // integral to membrane // inferred from electronic annotation	0005515 // protein binding // inferred from physical interaction /// 0005515 // protein binding // inferred from electronic annotation	chr7:154720357-154732879 (+) // 92.36 // q36.3
218510_x_at	0.00927122	1.47052	up	FAM134B	54463		0016020 // membrane // inferred from electronic annotation /// 0016021 // integral to membrane // inferred from electronic annotation		chr5:16526159-16562031 (-) // 97.37 // p15.1
1554452_a_at	0.0409037	1.47047	up	C7orf68	29923	0006950 // response to stress // non-traceable author statement /// 0006950 // response to stress // inferred from electronic annotation	0016020 // membrane // inferred from electronic annotation /// 0016021 // integral to membrane // inferred from electronic annotation		chr7:127883186-127885199 (+) // 60.57 // q32.1
228469_at	0.0167318	1.47017	up	PPID	5481	0006457 // protein folding // inferred from electronic annotation	0005737 // cytoplasm // inferred from electronic annotation	0003755 // peptidyl-prolyl cis-trans isomerase activity // inferred from electronic annotation /// 0005488 // binding // inferred from electronic annotation /// 0005515 // protein binding // inferred from physical interaction /// 0016018 // cyclosporin A binding // traceable author statement /// 0016853 // isomerase activity // inferred from electronic annotation /// 0042277 // peptide binding //…	chr4:159850333-159851362 (+) // 86.29 // q32.1
203924_at	0.00514266	1.46954	up	GSTA1	2938	0006749 // glutathione metabolic process // inferred from direct assay /// 0008152 // metabolic process // inferred by curator /// 0008152 // metabolic process // inferred from electronic annotation	0005737 // cytoplasm // non-traceable author statement /// 0005737 // cytoplasm // inferred from electronic annotation	0004364 // glutathione transferase activity // non-traceable author statement /// 0004364 // glutathione transferase activity // inferred from electronic annotation /// 0004364 // glutathione transferase activity // inferred from direct assay /// 0016740 // transferase activity // inferred from electronic annotation	chr6:52764539-52776577 (-) // 99.88 // p12.1 /// chr6:52723258-52730734 (-) // 91.23 // p12.1
242835_s_at	0.0220097	1.46928	up	LOC728730	728730				chr2:39597089-39599356 (+) // 41.02 // p22.1
214014_at	0.0419803	1.46899	up	CDC42EP2	10435	0007015 // actin filament organization // non-traceable author statement /// 0008360 // regulation of cell shape // inferred from direct assay /// 0008360 // regulation of cell shape // inferred from electronic annotation /// 0030036 // actin cytoskeleton organization // inferred from direct assay /// 0030838 // positive regulation of actin filament polymerization // inferred from direct assay //…	0005737 // cytoplasm // inferred from direct assay /// 0005737 // cytoplasm // inferred from electronic annotation /// 0005856 // cytoskeleton // inferred from electronic annotation /// 0005886 // plasma membrane // inferred from direct assay /// 0012505 // endomembrane system // inferred from electronic annotation /// 0016020 // membrane // inferred from direct assay /// 0016020 // membrane // i…	0001515 // opioid peptide activity // inferred from electronic annotation /// 0005100 // Rho GTPase activator activity // inferred from mutant phenotype /// 0005515 // protein binding // inferred from physical interaction /// 0017049 // GTP-Rho binding // inferred from physical interaction	chr11:64845414-64846541 (+) // 99.12 // q13.1
220751_s_at	0.00414724	1.46857	up	C5orf4	10826	0006633 // fatty acid biosynthetic process // inferred from electronic annotation /// 0055114 // oxidation reduction // inferred from electronic annotation	0005783 // endoplasmic reticulum // inferred from electronic annotation /// 0016020 // membrane // inferred from electronic annotation /// 0016021 // integral to membrane // inferred from electronic annotation	0005506 // iron ion binding // inferred from electronic annotation /// 0016491 // oxidoreductase activity // inferred from electronic annotation	chr5:154178246-154181279 (-) // 89.25 // q33.2
215034_s_at	0.00525176	1.4683	up	TM4SF1	4071		0005887 // integral to plasma membrane // inferred from direct assay /// 0016020 // membrane // inferred from electronic annotation /// 0016021 // integral to membrane // inferred from electronic annotation		chr3:150570147-150572013 (-) // 98.15 // q25.1
225876_at	0.0292686	1.46797	up	NIPAL3	57185		0016020 // membrane // inferred from electronic annotation /// 0016021 // integral to membrane // inferred from electronic annotation		chr1:24670331-24672055 (+) // 79.73 // p36.11
204948_s_at	0.00405679	1.46657	up	FST	10468	0000122 // negative regulation of transcription from RNA polymerase II promoter // inferred from direct assay /// 0007275 // multicellular organismal development // traceable author statement /// 0007276 // gamete generation // inferred from electronic annotation /// 0007389 // pattern specification process // inferred from electronic annotation /// 0008585 // female gonad development // inferred…	0005576 // extracellular region // non-traceable author statement /// 0005576 // extracellular region // inferred from electronic annotation	0004871 // signal transducer activity // non-traceable author statement /// 0005515 // protein binding // inferred from physical interaction /// 0005515 // protein binding // inferred from electronic annotation /// 0043395 // heparan sulfate proteoglycan binding // inferred from electronic annotation	chr5:52812351-52817659 (+) // 98.04 // q11.2
219332_at	0.00318271	1.4655	up	MICALL2	79778		0005737 // cytoplasm // inferred from electronic annotation /// 0005856 // cytoskeleton // inferred from electronic annotation	0008270 // zinc ion binding // inferred from electronic annotation /// 0046872 // metal ion binding // inferred from electronic annotation	chr7:1440527-1465635 (-) // 97.98 // p22.3
230488_s_at	0.00686227	1.46452	up	NCRNA00118	138948				chr9:135509529-135512474 (-) // 86.22 // q34.2
226814_at	0.00110732	1.46442	up	ADAMTS9	56999	0006508 // proteolysis // inferred from direct assay /// 0006508 // proteolysis // inferred from electronic annotation /// 0006516 // glycoprotein catabolic process // traceable author statement /// 0007229 // integrin-mediated signaling pathway // inferred from electronic annotation /// 0007275 // multicellular organismal development // traceable author statement	0005576 // extracellular region // inferred from electronic annotation /// 0005578 // proteinaceous extracellular matrix // inferred from direct assay /// 0005578 // proteinaceous extracellular matrix // inferred from electronic annotation /// 0031012 // extracellular matrix // inferred from electronic annotation	0004222 // metalloendopeptidase activity // inferred from electronic annotation /// 0008233 // peptidase activity // inferred from electronic annotation /// 0008237 // metallopeptidase activity // inferred from electronic annotation /// 0008237 // metallopeptidase activity // inferred from direct assay /// 0008237 // metallopeptidase activity // traceable author statement /// 0008270 // zinc ion …	chr3:64476369-64477582 (-) // 97.74 // p14.1
207131_x_at	0.0318052	1.464	up	GGT1	2678	0006520 // amino acid metabolic process // traceable author statement /// 0006750 // glutathione biosynthetic process // inferred from electronic annotation /// 0006750 // glutathione biosynthetic process // non-traceable author statement	0016020 // membrane // non-traceable author statement /// 0016020 // membrane // inferred from electronic annotation /// 0016021 // integral to membrane // inferred from electronic annotation	0003840 // gamma-glutamyltransferase activity // inferred from electronic annotation /// 0003840 // gamma-glutamyltransferase activity // non-traceable author statement /// 0005515 // protein binding // inferred from physical interaction /// 0008415 // acyltransferase activity // inferred from electronic annotation /// 0016740 // transferase activity // inferred from electronic annotation	chr22:23309717-23354935 (+) // 98.15 // q11.23 /// chr22:18940467-18946330 (+) // 46.43 // q11.21 /// chr13_random:82148-102700 (-) // 92.82 // /// chr22:17141205-17159846 (-) // 91.06 // q11.21 /// chr22:19892297-19910954 (-) // 90.84 // q11.21
219860_at	0.0475802	1.46295	up	LY6G5C	80741	0006952 // defense response // inferred from electronic annotation /// 0006986 // response to unfolded protein // inferred from electronic annotation /// 0007584 // response to nutrient // inferred from electronic annotation	0005576 // extracellular region // inferred from electronic annotation /// 0005829 // cytosol // inferred from electronic annotation /// 0043234 // protein complex // inferred from electronic annotation	0005515 // protein binding // inferred from electronic annotation /// 0051059 // NF-kappaB binding // inferred from electronic annotation	chr6:31752439-31759796 (-) // 100.0 // p21.33 /// chr6_cox_hap1:3090587-3097943 (-) // 100.0 // /// chr6_qbl_hap2:2892050-2899403 (-) // 99.86 //
202855_s_at	0.0226244	1.46118	up	SLC16A3	9123	0006810 // transport // inferred from electronic annotation /// 0015711 // organic anion transport // inferred from electronic annotation /// 0015718 // monocarboxylic acid transport // traceable author statement	0005624 // membrane fraction // traceable author statement /// 0005886 // plasma membrane // inferred from electronic annotation /// 0005887 // integral to plasma membrane // traceable author statement /// 0016020 // membrane // inferred from electronic annotation /// 0016021 // integral to membrane // inferred from electronic annotation	0008028 // monocarboxylic acid transmembrane transporter activity // traceable author statement /// 0015293 // symporter activity // inferred from electronic annotation /// 0015355 // secondary active monocarboxylate transmembrane transporter activity // inferred from electronic annotation	chr17:77787144-77790644 (+) // 94.51 // q25.3
212355_at	0.00974604	1.46016	up	KIAA0323	23351				chr14:23968331-23980385 (+) // 90.47 // q12
200904_at	0.000248518	1.46009	up	HLA-E	3133	0002474 // antigen processing and presentation of peptide antigen via MHC class I // inferred from electronic annotation /// 0006955 // immune response // inferred from electronic annotation /// 0019882 // antigen processing and presentation // inferred from electronic annotation	0005886 // plasma membrane // not recorded /// 0016020 // membrane // inferred from electronic annotation /// 0016021 // integral to membrane // inferred from electronic annotation /// 0042612 // MHC class I protein complex // inferred from electronic annotation	0032393 // MHC class I receptor activity // traceable author statement	chr6:30565267-30569949 (+) // 64.41 // p21.33 /// chr6_cox_hap1:1905859-1910541 (+) // 64.41 // /// chr6_qbl_hap2:1704150-1708832 (+) // 64.41 //
225949_at	0.015402	1.45965	up	NRBP2	340371	0006468 // protein amino acid phosphorylation // non-traceable author statement /// 0006468 // protein amino acid phosphorylation // inferred from electronic annotation		0000166 // nucleotide binding // non-traceable author statement /// 0004672 // protein kinase activity // non-traceable author statement /// 0004672 // protein kinase activity // inferred from electronic annotation /// 0004872 // receptor activity // inferred from electronic annotation /// 0005524 // ATP binding // inferred from electronic annotation	chr8:144987742-144995113 (-) // 70.1 // q24.3
1566631_at	0.00377826	1.4595	up						chrX:212760-215010 (+) // 96.89 // p22.33 /// chrY:212760-215010 (+) // 96.89 // p11.32
221757_at	0.00341846	1.45886	up	PIK3IP1	113791		0016020 // membrane // inferred from electronic annotation /// 0016021 // integral to membrane // inferred from electronic annotation		chr22:30007578-30018465 (-) // 92.96 // q12.2
210086_at	0.0354369	1.45806	up	HR	55806	0006350 // transcription // inferred from electronic annotation /// 0006355 // regulation of transcription, DNA-dependent // non-traceable author statement /// 0006355 // regulation of transcription, DNA-dependent // inferred from electronic annotation /// 0016481 // negative regulation of transcription // inferred from electronic annotation	0005634 // nucleus // non-traceable author statement /// 0005634 // nucleus // inferred from electronic annotation /// 0016604 // nuclear body // inferred from electronic annotation	0003677 // DNA binding // inferred from electronic annotation /// 0003677 // DNA binding // non-traceable author statement /// 0003700 // transcription factor activity // non-traceable author statement /// 0003714 // transcription corepressor activity // inferred from electronic annotation /// 0005515 // protein binding // inferred from electronic annotation /// 0008270 // zinc ion binding // inf…	chr8:22028528-22045326 (-) // 98.0 // p21.3
212936_at	0.0135308	1.45794	up	FAM172A	83989		0005576 // extracellular region // inferred from electronic annotation /// 0005783 // endoplasmic reticulum // inferred from electronic annotation /// 0005783 // endoplasmic reticulum // inferred from direct assay		chr5:92979532-92982525 (-) // 97.75 // q15
214797_s_at	0.014165	1.45637	up	PCTK3	5129	0006468 // protein amino acid phosphorylation // non-traceable author statement /// 0006468 // protein amino acid phosphorylation // inferred from electronic annotation /// 0007165 // signal transduction // non-traceable author statement		0000166 // nucleotide binding // inferred from electronic annotation /// 0004672 // protein kinase activity // inferred from electronic annotation /// 0004674 // protein serine/threonine kinase activity // inferred from electronic annotation /// 0004674 // protein serine/threonine kinase activity // non-traceable author statement /// 0004693 // cyclin-dependent protein kinase activity // inferred…	chr1:203740383-203768536 (+) // 97.09 // q32.1
209699_x_at	0.0101889	1.45366	up	AKR1C2	1646	0006629 // lipid metabolic process // inferred from electronic annotation /// 0006693 // prostaglandin metabolic process // inferred from direct assay /// 0007586 // digestion // inferred from direct assay /// 0008202 // steroid metabolic process // inferred from direct assay /// 0008202 // steroid metabolic process // inferred from electronic annotation /// 0055114 // oxidation reduction // infe…	0005737 // cytoplasm // inferred from electronic annotation	0016491 // oxidoreductase activity // inferred from electronic annotation /// 0031406 // carboxylic acid binding // inferred from direct assay /// 0032052 // bile acid binding // inferred from direct assay /// 0047026 // 3-alpha-hydroxysteroid dehydrogenase (A-specific) activity // inferred from electronic annotation /// 0047115 // trans-1,2-dihydrobenzene-1,2-diol dehydrogenase activity // infer…	chr10:4995619-5010158 (+) // 97.21 // p15.1 /// chr10:5021964-5036050 (-) // 99.84 // p15.1
203729_at	0.038997	1.45361	up	EMP3	2014	0008285 // negative regulation of cell proliferation // traceable author statement /// 0016049 // cell growth // inferred from electronic annotation	0016020 // membrane // inferred from electronic annotation /// 0016021 // integral to membrane // inferred from electronic annotation		chr19:53520453-53525622 (+) // 74.66 // q13.32
225600_at	0.0326035	1.45356	up	C8orf83	286144		0016020 // membrane // inferred from electronic annotation /// 0016021 // integral to membrane // inferred from electronic annotation		chr8:93964933-94047514 (-) // 98.41 // q22.1
210177_at	0.00855058	1.45251	up	TRIM15	89870	0007500 // mesodermal cell fate determination // traceable author statement	0005622 // intracellular // inferred from electronic annotation	0005515 // protein binding // inferred from electronic annotation /// 0008270 // zinc ion binding // inferred from electronic annotation /// 0046872 // metal ion binding // inferred from electronic annotation	chr6:30238969-30248450 (+) // 96.5 // p21.33 /// chr6_cox_hap1:1579624-1589105 (+) // 96.54 // /// chr6_qbl_hap2:1377884-1387365 (+) // 96.54 //
214142_at	0.0158248	1.45213	up	ZG16	653808		0005576 // extracellular region // inferred from electronic annotation	0005529 // sugar binding // inferred from electronic annotation	chr16_random:77883-79134 (+) // 97.25 // /// chr16:29698088-29699340 (+) // 96.93 // p11.2
1562273_at	0.0446035	1.4514	up	CNGA4	1262	0006810 // transport // inferred from electronic annotation /// 0006811 // ion transport // inferred from electronic annotation /// 0007608 // sensory perception of smell // inferred from electronic annotation /// 0050896 // response to stimulus // inferred from electronic annotation	0016020 // membrane // inferred from electronic annotation /// 0016021 // integral to membrane // inferred from electronic annotation	0000166 // nucleotide binding // inferred from electronic annotation /// 0005216 // ion channel activity // inferred from electronic annotation /// 0030552 // cAMP binding // inferred from electronic annotation	chr11:6212699-6222283 (+) // 68.67 // p15.4
218638_s_at	0.0296034	1.45129	up	SPON2	10417	0006955 // immune response // inferred from electronic annotation /// 0007155 // cell adhesion // inferred from electronic annotation /// 0007411 // axon guidance // traceable author statement	0005576 // extracellular region // inferred from electronic annotation /// 0005578 // proteinaceous extracellular matrix // inferred from electronic annotation	0005515 // protein binding // inferred from electronic annotation	chr4:1150722-1156597 (-) // 98.4 // p16.3
204319_s_at	0.020389	1.44792	up	RGS10	6001	0009968 // negative regulation of signal transduction // inferred from electronic annotation		0004871 // signal transducer activity // inferred from electronic annotation /// 0005515 // protein binding // inferred from physical interaction /// 0005515 // protein binding // inferred from electronic annotation	chr10:121249496-121286015 (-) // 99.55 // q26.11
244881_at	0.0215648	1.44716	up	LMLN	89782	0006508 // proteolysis // inferred from electronic annotation /// 0007049 // cell cycle // inferred from electronic annotation /// 0007067 // mitosis // inferred from electronic annotation /// 0007155 // cell adhesion // inferred from electronic annotation /// 0051301 // cell division // inferred from electronic annotation	0005737 // cytoplasm // inferred from electronic annotation /// 0016020 // membrane // inferred from electronic annotation	0004222 // metalloendopeptidase activity // inferred from electronic annotation /// 0008233 // peptidase activity // inferred from electronic annotation /// 0008237 // metallopeptidase activity // inferred from electronic annotation /// 0008270 // zinc ion binding // inferred from electronic annotation /// 0016787 // hydrolase activity // inferred from electronic annotation /// 0046872 // metal i…	chr3:199251079-199251694 (+) // 97.61 // q29
1557275_a_at	0.0347374	1.44699	up						chr17:1554798-1557427 (-) // 68.36 // p13.3
211470_s_at	0.00657249	1.4467	up	SULT1C2	6819	0009308 // cellular amine metabolic process // traceable author statement	0005737 // cytoplasm // traceable author statement /// 0005737 // cytoplasm // inferred from electronic annotation /// 0005856 // cytoskeleton // inferred from direct assay	0008146 // sulfotransferase activity // traceable author statement /// 0008146 // sulfotransferase activity // inferred from electronic annotation /// 0016740 // transferase activity // inferred from electronic annotation	chr2:108271526-108291600 (+) // 92.56 // q12.3
212560_at	0.00109771	1.44632	up	SORL1	6653	0006629 // lipid metabolic process // inferred from electronic annotation /// 0006810 // transport // inferred from electronic annotation /// 0006869 // lipid transport // inferred from electronic annotation /// 0006897 // endocytosis // inferred from electronic annotation /// 0006898 // receptor-mediated endocytosis // traceable author statement /// 0008202 // steroid metabolic process // inferr…	0005887 // integral to plasma membrane // traceable author statement /// 0016020 // membrane // inferred from electronic annotation /// 0016021 // integral to membrane // inferred from electronic annotation /// 0034362 // low-density lipoprotein particle // inferred from electronic annotation	0004872 // receptor activity // inferred from electronic annotation /// 0004888 // transmembrane receptor activity // traceable author statement /// 0030169 // low-density lipoprotein binding // inferred from physical interaction	chr11:121006842-121009681 (+) // 98.38 // q24.1
227409_at	0.000274485	1.4463	up	PPP1R3E	90673	0005975 // carbohydrate metabolic process // inferred from electronic annotation /// 0005977 // glycogen metabolic process // inferred from electronic annotation			chr14:22834691-22841897 (-) // 85.64 // q11.2
201005_at	0.0201469	1.44604	up	CD9	928	0006928 // cell motion // inferred from direct assay /// 0007155 // cell adhesion // inferred from direct assay /// 0007155 // cell adhesion // inferred from electronic annotation /// 0007338 // single fertilization // inferred from electronic annotation /// 0007342 // fusion of sperm to egg plasma membrane // inferred from direct assay /// 0007342 // fusion of sperm to egg plasma membrane // inf…	0005886 // plasma membrane // not recorded /// 0005886 // plasma membrane // non-traceable author statement /// 0005887 // integral to plasma membrane // non-traceable author statement /// 0005887 // integral to plasma membrane // traceable author statement /// 0016020 // membrane // inferred from electronic annotation /// 0016021 // integral to membrane // inferred from electronic annotation ///…	0005515 // protein binding // inferred from physical interaction /// 0005515 // protein binding // inferred from electronic annotation	chr12:6179875-6217686 (+) // 93.88 // p13.31
230710_at	0.00655542	1.44496	up						chr11:557015-557393 (-) // 88.26 // p15.5
1557782_s_at	0.00795282	1.44481	up	C21orf49	54067				chr21:33066306-33091884 (+) // 55.78 // q22.11
205342_s_at	0.0322584	1.44376	up	SULT1C2	6819	0009308 // cellular amine metabolic process // traceable author statement	0005737 // cytoplasm // traceable author statement /// 0005737 // cytoplasm // inferred from electronic annotation /// 0005856 // cytoskeleton // inferred from direct assay	0008146 // sulfotransferase activity // traceable author statement /// 0008146 // sulfotransferase activity // inferred from electronic annotation /// 0016740 // transferase activity // inferred from electronic annotation	chr2:108271908-108291417 (+) // 98.66 // q12.3
200905_x_at	0.0247484	1.44344	up	HLA-E	3133	0002474 // antigen processing and presentation of peptide antigen via MHC class I // inferred from electronic annotation /// 0006955 // immune response // inferred from electronic annotation /// 0019882 // antigen processing and presentation // inferred from electronic annotation	0005886 // plasma membrane // not recorded /// 0016020 // membrane // inferred from electronic annotation /// 0016021 // integral to membrane // inferred from electronic annotation /// 0042612 // MHC class I protein complex // inferred from electronic annotation	0032393 // MHC class I receptor activity // traceable author statement	chr6:30565281-30569031 (+) // 80.72 // p21.33 /// chr6_cox_hap1:1905873-1909627 (+) // 80.84 // /// chr6_qbl_hap2:1704164-1707920 (+) // 80.84 //
238452_at	0.00447611	1.44339	up	FCRLB	127943		0005737 // cytoplasm // inferred from electronic annotation /// 0005783 // endoplasmic reticulum // inferred from electronic annotation		chr1:159962336-159964546 (+) // 96.91 // q23.3
1552281_at	0.00183941	1.44264	up	SLC39A5	283375	0006810 // transport // inferred from electronic annotation /// 0006811 // ion transport // inferred from electronic annotation /// 0006829 // zinc ion transport // inferred from electronic annotation /// 0030001 // metal ion transport // inferred from electronic annotation	0005886 // plasma membrane // inferred from electronic annotation /// 0016020 // membrane // inferred from electronic annotation /// 0016021 // integral to membrane // inferred from electronic annotation /// 0016323 // basolateral plasma membrane // inferred from electronic annotation	0008270 // zinc ion binding // inferred from electronic annotation /// 0046873 // metal ion transmembrane transporter activity // inferred from electronic annotation	chr12:54910829-54917897 (+) // 93.78 // q13.2
200632_s_at	0.00747414	1.4417	up	NDRG1	10397	0010038 // response to metal ion // traceable author statement /// 0045576 // mast cell activation // inferred from electronic annotation	0005634 // nucleus // inferred from electronic annotation /// 0005737 // cytoplasm // inferred from electronic annotation /// 0005737 // cytoplasm // inferred from direct assay /// 0005856 // cytoskeleton // inferred from direct assay /// 0005886 // plasma membrane // inferred from electronic annotation /// 0016020 // membrane // inferred from electronic annotation	0005515 // protein binding // inferred from physical interaction	chr8:134318600-134378650 (-) // 98.87 // q24.22
211417_x_at	0.0224409	1.4411	up	GGT1	2678	0006520 // amino acid metabolic process // traceable author statement /// 0006750 // glutathione biosynthetic process // inferred from electronic annotation /// 0006750 // glutathione biosynthetic process // non-traceable author statement	0016020 // membrane // non-traceable author statement /// 0016020 // membrane // inferred from electronic annotation /// 0016021 // integral to membrane // inferred from electronic annotation	0003840 // gamma-glutamyltransferase activity // inferred from electronic annotation /// 0003840 // gamma-glutamyltransferase activity // non-traceable author statement /// 0005515 // protein binding // inferred from physical interaction /// 0008415 // acyltransferase activity // inferred from electronic annotation /// 0016740 // transferase activity // inferred from electronic annotation	chr22:23353221-23354972 (+) // 99.9 // q11.23 /// chr22:21318626-21320377 (+) // 98.16 // q11.22 /// chr22:18944629-18946367 (+) // 96.12 // q11.21 /// chr13_random:82111-83861 (-) // 96.8 // /// chr20:23913686-23915437 (-) // 96.61 // p11.21 /// chr22:18746201-18747953 (-) // 97.19 // q11.21 /// chr22:19892260-19894012 (-) // 97.19 // q11.21 /// chr22:17141168-17142906 (-) // 96.22 // q11.21 ///…
1553514_a_at	0.0138624	1.43999	up	VNN3	55350	0006807 // nitrogen compound metabolic process // inferred from electronic annotation /// 0015939 // pantothenate metabolic process // inferred from electronic annotation	0005615 // extracellular space // inferred from electronic annotation /// 0005886 // plasma membrane // inferred from electronic annotation /// 0016020 // membrane // inferred from electronic annotation /// 0031225 // anchored to membrane // inferred from electronic annotation	0016787 // hydrolase activity // inferred from electronic annotation /// 0016810 // hydrolase activity, acting on carbon-nitrogen (but not peptide) bonds // inferred from electronic annotation /// 0016811 // hydrolase activity, acting on carbon-nitrogen (but not peptide) bonds, in linear amides // inferred from electronic annotation /// 0017159 // pantetheine hydrolase activity // non-traceable a…	chr6:133091572-133097588 (-) // 88.92 // q23.2
210610_at	0.049899	1.43937	up	CEACAM1	634	0001525 // angiogenesis // non-traceable author statement /// 0007156 // homophilic cell adhesion // non-traceable author statement /// 0007229 // integrin-mediated signaling pathway // non-traceable author statement /// 0007565 // female pregnancy // traceable author statement /// 0016477 // cell migration // non-traceable author statement	0005576 // extracellular region // inferred from electronic annotation /// 0005624 // membrane fraction // traceable author statement /// 0005886 // plasma membrane // not recorded /// 0005886 // plasma membrane // inferred from electronic annotation /// 0005887 // integral to plasma membrane // non-traceable author statement /// 0016020 // membrane // inferred from electronic annotation /// 0016…		chr19:47716543-47724461 (-) // 93.26 // q13.2
234361_at	0.0497354	1.43897	up	CREB3L3	84699	0006350 // transcription // inferred from electronic annotation /// 0006355 // regulation of transcription, DNA-dependent // inferred from electronic annotation /// 0006986 // response to unfolded protein // inferred from electronic annotation /// 0045449 // regulation of transcription // inferred from electronic annotation	0005634 // nucleus // inferred from electronic annotation /// 0005783 // endoplasmic reticulum // inferred from electronic annotation /// 0005789 // endoplasmic reticulum membrane // inferred from electronic annotation /// 0016020 // membrane // inferred from electronic annotation /// 0016021 // integral to membrane // inferred from electronic annotation	0003677 // DNA binding // inferred from electronic annotation /// 0003700 // transcription factor activity // inferred from electronic annotation /// 0005515 // protein binding // inferred from physical interaction /// 0043565 // sequence-specific DNA binding // inferred from electronic annotation /// 0046983 // protein dimerization activity // inferred from electronic annotation	chr19:4105895-4122814 (+) // 99.89 // p13.3
203542_s_at	0.0203661	1.4389	up	KLF9	687	0006350 // transcription // inferred from electronic annotation /// 0006355 // regulation of transcription, DNA-dependent // inferred from electronic annotation /// 0006357 // regulation of transcription from RNA polymerase II promoter // traceable author statement /// 0007566 // embryo implantation // inferred from electronic annotation /// 0045449 // regulation of transcription // inferred from…	0005622 // intracellular // inferred from electronic annotation /// 0005634 // nucleus // inferred from electronic annotation	0003676 // nucleic acid binding // inferred from electronic annotation /// 0003677 // DNA binding // inferred from electronic annotation /// 0003700 // transcription factor activity // traceable author statement /// 0008270 // zinc ion binding // inferred from electronic annotation /// 0030528 // transcription regulator activity // inferred from electronic annotation /// 0046872 // metal ion bind…	chr9:72189332-72219360 (-) // 95.2 // q21.11
219188_s_at	0.0412003	1.43834	up	MACROD1	28992		0005739 // mitochondrion // inferred from electronic annotation		chr11:63522606-63690094 (-) // 95.27 // q13.1
214326_x_at	0.0485983	1.43656	up	JUND	3727	0002076 // osteoblast development // inferred from electronic annotation /// 0006350 // transcription // inferred from electronic annotation /// 0006355 // regulation of transcription, DNA-dependent // inferred from electronic annotation /// 0006357 // regulation of transcription from RNA polymerase II promoter // traceable author statement /// 0045449 // regulation of transcription // inferred f…	0000785 // chromatin // traceable author statement /// 0005634 // nucleus // inferred from electronic annotation	0003677 // DNA binding // inferred from electronic annotation /// 0003700 // transcription factor activity // inferred from electronic annotation /// 0003702 // RNA polymerase II transcription factor activity // traceable author statement /// 0005515 // protein binding // inferred from physical interaction /// 0043565 // sequence-specific DNA binding // inferred from electronic annotation /// 004…	chr19:18252013-18252448 (-) // 99.54 // p13.11
217117_x_at	0.0285095	1.43626	up	MUC3A	4584	0007586 // digestion // non-traceable author statement /// 0030277 // maintenance of gastrointestinal epithelium // non-traceable author statement	0005576 // extracellular region // non-traceable author statement /// 0005576 // extracellular region // inferred from electronic annotation /// 0005727 // extrachromosomal circular DNA // inferred from electronic annotation /// 0016020 // membrane // inferred from electronic annotation /// 0016021 // integral to membrane // non-traceable author statement /// 0016021 // integral to membrane // in…	0005201 // extracellular matrix structural constituent // non-traceable author statement /// 0030197 // extracellular matrix constituent, lubricant activity // non-traceable author statement	chr7:100388130-100398339 (+) // 85.65 // q22.1
223199_at	0.000403734	1.43478	up	MKNK2	2872	0006417 // regulation of translation // inferred from electronic annotation /// 0006468 // protein amino acid phosphorylation // inferred from direct assay /// 0006468 // protein amino acid phosphorylation // inferred from electronic annotation /// 0006468 // protein amino acid phosphorylation // traceable author statement /// 0006950 // response to stress // inferred from electronic annotation /…		0000166 // nucleotide binding // inferred from electronic annotation /// 0000287 // magnesium ion binding // inferred from electronic annotation /// 0004672 // protein kinase activity // inferred from electronic annotation /// 0004674 // protein serine/threonine kinase activity // inferred from direct assay /// 0004674 // protein serine/threonine kinase activity // inferred from electronic annota…	chr19:1988469-2001886 (-) // 98.92 // p13.3
209197_at	0.013344	1.4347	up	SYT11	23208	0006810 // transport // inferred from electronic annotation	0005887 // integral to plasma membrane // inferred from electronic annotation /// 0008021 // synaptic vesicle // inferred from electronic annotation /// 0016020 // membrane // inferred from electronic annotation /// 0016021 // integral to membrane // inferred from electronic annotation /// 0030054 // cell junction // inferred from electronic annotation /// 0031410 // cytoplasmic vesicle // inferr…	0005215 // transporter activity // inferred from electronic annotation /// 0005509 // calcium ion binding // inferred from electronic annotation /// 0005544 // calcium-dependent phospholipid binding // inferred from electronic annotation /// 0046872 // metal ion binding // inferred from electronic annotation	chr1:154095947-154121610 (+) // 87.02 // q22
208540_x_at	0.00384214	1.4339	up	S100A11 /// S100A11P	6282 /// 729659	0007165 // signal transduction // traceable author statement /// 0008156 // negative regulation of DNA replication // traceable author statement /// 0008285 // negative regulation of cell proliferation // traceable author statement	0001726 // ruffle // inferred from direct assay /// 0005634 // nucleus // inferred from direct assay /// 0005634 // nucleus // inferred from electronic annotation /// 0005634 // nucleus // traceable author statement /// 0005737 // cytoplasm // inferred from direct assay /// 0005737 // cytoplasm // traceable author statement /// 0005737 // cytoplasm // inferred from electronic annotation	0005509 // calcium ion binding // inferred from electronic annotation /// 0005515 // protein binding // inferred from physical interaction /// 0042803 // protein homodimerization activity // inferred from direct assay /// 0048154 // S100 beta binding // inferred from physical interaction /// 0048306 // calcium-dependent protein binding // inferred from direct assay	chr12:62331673-62331982 (+) // 95.79 // q14.2 /// chr7:102689682-102689991 (+) // 100.0 // q22.1 /// chr7:35175360-35175669 (+) // 97.73 // p14.3 /// chr1:150271770-150272903 (-) // 91.59 // q21.3
209164_s_at	0.0208086	1.43367	up	CYB561	1534	0006091 // generation of precursor metabolites and energy // traceable author statement /// 0006810 // transport // inferred from electronic annotation /// 0022900 // electron transport chain // inferred from electronic annotation	0005887 // integral to plasma membrane // traceable author statement /// 0016020 // membrane // inferred from electronic annotation /// 0016021 // integral to membrane // inferred from electronic annotation	0000293 // ferric-chelate reductase activity // inferred from sequence or structural similarity /// 0000293 // ferric-chelate reductase activity // inferred from electronic annotation /// 0004128 // cytochrome-b5 reductase activity // traceable author statement /// 0005506 // iron ion binding // inferred from electronic annotation /// 0046872 // metal ion binding // inferred from electronic annot…	chr17:58864163-58877395 (-) // 88.74 // q23.3
221794_at	0.0025708	1.43323	up	DOCK6	57572			0005085 // guanyl-nucleotide exchange factor activity // inferred from electronic annotation /// 0005525 // GTP binding // inferred from electronic annotation /// 0051020 // GTPase binding // inferred from electronic annotation	chr19:11170970-11187545 (-) // 96.81 // p13.2
220743_at	0.0436851	1.43238	up						chr16:9094264-9095922 (-) // 79.94 // p13.2
227404_s_at	0.0422806	1.43226	up	EGR1	1958	0000122 // negative regulation of transcription from RNA polymerase II promoter // inferred from electronic annotation /// 0006355 // regulation of transcription, DNA-dependent // inferred from electronic annotation /// 0007611 // learning or memory // inferred from electronic annotation /// 0030217 // T cell differentiation // inferred from electronic annotation /// 0045941 // positive regulatio…	0005622 // intracellular // inferred from electronic annotation /// 0005634 // nucleus // inferred from direct assay	0003700 // transcription factor activity // inferred from direct assay /// 0008270 // zinc ion binding // inferred from electronic annotation /// 0016563 // transcription activator activity // inferred from electronic annotation /// 0046872 // metal ion binding // inferred from electronic annotation	chr5:137831634-137832893 (-) // 98.97 // q31.2
228433_at	0.0165749	1.43194	up	NFYA	4800	0006350 // transcription // inferred from electronic annotation /// 0006355 // regulation of transcription, DNA-dependent // inferred from direct assay /// 0006355 // regulation of transcription, DNA-dependent // inferred from electronic annotation /// 0006366 // transcription from RNA polymerase II promoter // traceable author statement	0005634 // nucleus // inferred from direct assay /// 0005634 // nucleus // inferred from electronic annotation /// 0005634 // nucleus // traceable author statement /// 0016602 // CCAAT-binding factor complex // inferred from direct assay /// 0016602 // CCAAT-binding factor complex // inferred from electronic annotation	0003677 // DNA binding // inferred from direct assay /// 0003677 // DNA binding // inferred from electronic annotation /// 0003700 // transcription factor activity // traceable author statement /// 0003700 // transcription factor activity // inferred from electronic annotation /// 0005515 // protein binding // inferred from physical interaction	chr6:41176135-41182366 (+) // 54.33 // p21.1
50400_at	0.0175382	1.43074	up	PAOX	196743	0006598 // polyamine catabolic process // inferred from electronic annotation /// 0055114 // oxidation reduction // inferred from electronic annotation	0005737 // cytoplasm // inferred from electronic annotation /// 0005777 // peroxisome // inferred from electronic annotation	0009055 // electron carrier activity // inferred from electronic annotation /// 0016491 // oxidoreductase activity // inferred from electronic annotation /// 0016647 // oxidoreductase activity, acting on the CH-NH group of donors, oxygen as acceptor // inferred from electronic annotation /// 0046592 // polyamine oxidase activity // inferred from electronic annotation	chr10:135047453-135055187 (+) // 90.16 // q26.3
216594_x_at	0.00467045	1.43055	up	AKR1C1	1645	0006629 // lipid metabolic process // inferred from electronic annotation /// 0006693 // prostaglandin metabolic process // inferred from direct assay /// 0006805 // xenobiotic metabolic process // non-traceable author statement /// 0007586 // digestion // inferred from direct assay /// 0008202 // steroid metabolic process // inferred from direct assay /// 0008202 // steroid metabolic process // …	0005737 // cytoplasm // inferred from electronic annotation /// 0005829 // cytosol // inferred from direct assay	0004033 // aldo-keto reductase activity // traceable author statement /// 0016491 // oxidoreductase activity // inferred from electronic annotation /// 0031406 // carboxylic acid binding // inferred from direct assay /// 0032052 // bile acid binding // inferred from direct assay /// 0047006 // 20-alpha-hydroxysteroid dehydrogenase activity // inferred from electronic annotation /// 0047026 // 3-a…	chr10:4995645-5010038 (+) // 91.02 // p15.1 /// chr10:4954682-5036018 (-) // 92.66 // p15.1
220186_s_at	0.0177787	1.42925	up	PCDH24	54825	0007155 // cell adhesion // inferred from direct assay /// 0007155 // cell adhesion // inferred from electronic annotation /// 0007156 // homophilic cell adhesion // inferred from electronic annotation /// 0030308 // negative regulation of cell growth // inferred from direct assay	0005886 // plasma membrane // inferred from electronic annotation /// 0016020 // membrane // inferred from electronic annotation /// 0016021 // integral to membrane // inferred from direct assay /// 0016021 // integral to membrane // inferred from electronic annotation /// 0016324 // apical plasma membrane // inferred from electronic annotation /// 0030054 // cell junction // inferred from electr…	0005509 // calcium ion binding // inferred from electronic annotation /// 0005515 // protein binding // inferred from physical interaction /// 0005515 // protein binding // inferred from electronic annotation	chr5:175938170-175955375 (+) // 99.08 // q35.2
213421_x_at	0.00359504	1.42898	up	PRSS3	5646	0006508 // proteolysis // inferred from direct assay /// 0006508 // proteolysis // non-traceable author statement /// 0006508 // proteolysis // inferred from electronic annotation /// 0006508 // proteolysis // traceable author statement /// 0007586 // digestion // traceable author statement /// 0007586 // digestion // inferred from electronic annotation /// 0031638 // zymogen activation // inferr…	0005576 // extracellular region // inferred from electronic annotation /// 0005615 // extracellular space // inferred from direct assay	0003824 // catalytic activity // inferred from electronic annotation /// 0004252 // serine-type endopeptidase activity // inferred from direct assay /// 0004252 // serine-type endopeptidase activity // inferred from electronic annotation /// 0005509 // calcium ion binding // inferred from direct assay /// 0005509 // calcium ion binding // inferred from electronic annotation /// 0005515 // protein…	chr9:33740642-33789228 (+) // 96.97 // p13.3
207051_at	0.0442454	1.42891	up	SLC17A4	10050	0006796 // phosphate metabolic process // traceable author statement /// 0006810 // transport // inferred from electronic annotation /// 0006811 // ion transport // inferred from electronic annotation /// 0006814 // sodium ion transport // traceable author statement /// 0006814 // sodium ion transport // inferred from electronic annotation	0005624 // membrane fraction // traceable author statement /// 0005887 // integral to plasma membrane // traceable author statement /// 0016020 // membrane // inferred from electronic annotation /// 0016021 // integral to membrane // inferred from electronic annotation	0005436 // sodium:phosphate symporter activity // traceable author statement /// 0015293 // symporter activity // inferred from electronic annotation /// 0031402 // sodium ion binding // inferred from electronic annotation	chr6:25862944-25888419 (+) // 98.78 // p22.2
205581_s_at	0.00896695	1.42726	up	NOS3	4846	0001525 // angiogenesis // inferred from electronic annotation /// 0001542 // ovulation from ovarian follicle // inferred from electronic annotation /// 0001974 // blood vessel remodeling // inferred from electronic annotation /// 0001974 // blood vessel remodeling // inferred from sequence or structural similarity /// 0002028 // regulation of sodium ion transport // inferred from electronic anno…	0000139 // Golgi membrane // not recorded /// 0005625 // soluble fraction // inferred from electronic annotation /// 0005634 // nucleus // inferred from sequence or structural similarity /// 0005737 // cytoplasm // inferred from electronic annotation /// 0005737 // cytoplasm // inferred from direct assay /// 0005794 // Golgi apparatus // inferred from electronic annotation /// 0005829 // cytosol …	0003785 // actin monomer binding // inferred from physical interaction /// 0004517 // nitric-oxide synthase activity // inferred from electronic annotation /// 0004517 // nitric-oxide synthase activity // inferred from direct assay /// 0005506 // iron ion binding // inferred from electronic annotation /// 0005509 // calcium ion binding // inferred from electronic annotation /// 0005515 // protein…	chr7:150321804-150342248 (+) // 99.11 // q36.1
206374_at	0.038273	1.4269	up	DUSP8	1850	0000188 // inactivation of MAPK activity // traceable author statement /// 0006470 // protein amino acid dephosphorylation // traceable author statement /// 0006470 // protein amino acid dephosphorylation // inferred from electronic annotation /// 0016311 // dephosphorylation // inferred from electronic annotation	0005634 // nucleus // inferred from electronic annotation /// 0005737 // cytoplasm // traceable author statement /// 0005737 // cytoplasm // inferred from electronic annotation	0004721 // phosphoprotein phosphatase activity // inferred from electronic annotation /// 0004725 // protein tyrosine phosphatase activity // traceable author statement /// 0004725 // protein tyrosine phosphatase activity // inferred from electronic annotation /// 0008138 // protein tyrosine/serine/threonine phosphatase activity // inferred from electronic annotation /// 0016787 // hydrolase acti…	chr11:1533958-1543742 (-) // 89.65 // p15.5
232779_at	0.0356477	1.42685	up						chr6:1641172-1642941 (-) // 60.61 // p25.3
228843_at	0.0330221	1.42671	up						chr5:175739502-175740032 (+) // 99.06 // q35.2
209279_s_at	0.00573275	1.4265	up	NSDHL	50814	0001942 // hair follicle development // inferred from electronic annotation /// 0006694 // steroid biosynthetic process // inferred from electronic annotation /// 0006695 // cholesterol biosynthetic process // traceable author statement /// 0006695 // cholesterol biosynthetic process // inferred from electronic annotation /// 0008152 // metabolic process // inferred from electronic annotation ///…	0005783 // endoplasmic reticulum // inferred from direct assay /// 0005789 // endoplasmic reticulum membrane // not recorded /// 0016020 // membrane // inferred from electronic annotation /// 0016021 // integral to membrane // inferred from electronic annotation	0000252 // C-3 sterol dehydrogenase (C-4 sterol decarboxylase) activity // not recorded /// 0003824 // catalytic activity // inferred from electronic annotation /// 0003854 // 3-beta-hydroxy-delta5-steroid dehydrogenase activity // traceable author statement /// 0003854 // 3-beta-hydroxy-delta5-steroid dehydrogenase activity // inferred from electronic annotation /// 0005488 // binding // inferre…	chrX:151750245-151788405 (+) // 98.59 // q28
209184_s_at	0.0393815	1.42635	up	IRS2	8660	0002053 // positive regulation of mesenchymal cell proliferation // inferred from electronic annotation /// 0006006 // glucose metabolic process // traceable author statement /// 0006006 // glucose metabolic process // inferred from mutant phenotype /// 0007165 // signal transduction // traceable author statement /// 0007165 // signal transduction // inferred from electronic annotation /// 000742…	0005886 // plasma membrane // not recorded	0004871 // signal transducer activity // traceable author statement /// 0004871 // signal transducer activity // inferred from electronic annotation /// 0004872 // receptor activity // inferred from electronic annotation /// 0005158 // insulin receptor binding // inferred from electronic annotation /// 0005515 // protein binding // inferred from physical interaction /// 0019901 // protein kinase …	chr13:109204184-109236916 (-) // 87.73 // q34
223434_at	0.0218831	1.42627	up	GBP3	2635	0006955 // immune response // inferred from electronic annotation	0016020 // membrane // inferred from electronic annotation /// 0016021 // integral to membrane // inferred from electronic annotation	0000166 // nucleotide binding // inferred from electronic annotation /// 0003924 // GTPase activity // inferred from electronic annotation /// 0005525 // GTP binding // inferred from electronic annotation	chr1:89244955-89261132 (-) // 99.22 // p22.2
204224_s_at	0.00399928	1.42582	up	GCH1	2643	0006184 // GTP catabolic process // inferred from direct assay /// 0006559 // L-phenylalanine catabolic process // inferred from electronic annotation /// 0006729 // tetrahydrobiopterin biosynthetic process // inferred from direct assay /// 0006729 // tetrahydrobiopterin biosynthetic process // inferred from mutant phenotype /// 0006729 // tetrahydrobiopterin biosynthetic process // inferred from…	0005634 // nucleus // inferred from direct assay /// 0005634 // nucleus // inferred from electronic annotation /// 0005737 // cytoplasm // inferred from direct assay /// 0005737 // cytoplasm // inferred from electronic annotation /// 0005829 // cytosol // inferred from direct assay /// 0031410 // cytoplasmic vesicle // inferred from direct assay /// 0043234 // protein complex // inferred from dir…	0003824 // catalytic activity // inferred from electronic annotation /// 0003934 // GTP cyclohydrolase I activity // inferred from direct assay /// 0003934 // GTP cyclohydrolase I activity // inferred from electronic annotation /// 0005515 // protein binding // inferred from physical interaction /// 0005525 // GTP binding // inferred from direct assay /// 0008270 // zinc ion binding // inferred f…	chr14:54378484-54439279 (-) // 98.46 // q22.2
1560553_at	0.00387468	1.42476	up	TIAF1	9220	0006915 // apoptosis // inferred from electronic annotation /// 0006916 // anti-apoptosis // inferred from direct assay /// 0007249 // I-kappaB kinase/NF-kappaB cascade // inferred from direct assay	0005634 // nucleus // non-traceable author statement /// 0005634 // nucleus // inferred from electronic annotation		chr17:24427655-24428622 (-) // 97.28 // q11.2
209919_x_at	0.0386457	1.42456	up	GGT1	2678	0006520 // amino acid metabolic process // traceable author statement /// 0006750 // glutathione biosynthetic process // inferred from electronic annotation /// 0006750 // glutathione biosynthetic process // non-traceable author statement	0016020 // membrane // non-traceable author statement /// 0016020 // membrane // inferred from electronic annotation /// 0016021 // integral to membrane // inferred from electronic annotation	0003840 // gamma-glutamyltransferase activity // inferred from electronic annotation /// 0003840 // gamma-glutamyltransferase activity // non-traceable author statement /// 0005515 // protein binding // inferred from physical interaction /// 0008415 // acyltransferase activity // inferred from electronic annotation /// 0016740 // transferase activity // inferred from electronic annotation	chr22:23353218-23354942 (+) // 100.0 // q11.23 /// chr22:21318623-21320347 (+) // 98.59 // q11.22 /// chr22:18944626-18946337 (+) // 97.07 // q11.21 /// chr13_random:82141-83864 (-) // 96.6 // /// chr20:23913716-23915440 (-) // 96.6 // p11.21 /// chr22:17141198-17142909 (-) // 97.19 // q11.21 /// chr22:18746231-18747956 (-) // 96.95 // q11.21 /// chr22:19892290-19894015 (-) // 96.95 // q11.21 ///…
205682_x_at	0.000121603	1.42418	up	APOM	55937	0006091 // generation of precursor metabolites and energy // traceable author statement /// 0006643 // membrane lipid metabolic process // traceable author statement /// 0006810 // transport // inferred from electronic annotation /// 0006869 // lipid transport // inferred from electronic annotation /// 0006952 // defense response // inferred from electronic annotation /// 0006986 // response to u…	0005576 // extracellular region // inferred from electronic annotation /// 0005829 // cytosol // inferred from electronic annotation /// 0005887 // integral to plasma membrane // traceable author statement /// 0034364 // high-density lipoprotein particle // inferred from electronic annotation /// 0043234 // protein complex // inferred from electronic annotation	0005319 // lipid transporter activity // traceable author statement /// 0005515 // protein binding // inferred from electronic annotation /// 0051059 // NF-kappaB binding // inferred from electronic annotation	chr6:31731673-31734035 (+) // 99.73 // p21.33 /// chr6_cox_hap1:3069819-3072181 (+) // 99.73 // /// chr6_qbl_hap2:2871278-2873640 (+) // 99.73 //
219233_s_at	0.0264158	1.42394	up	GSDMB	55876		0005737 // cytoplasm // inferred from electronic annotation		chr17:35314375-35327319 (-) // 88.82 // q12
200785_s_at	0.0124421	1.42392	up	LOC100134190 /// LRP1	100134190 /// 4035	0006629 // lipid metabolic process // traceable author statement /// 0006897 // endocytosis // inferred from electronic annotation /// 0007275 // multicellular organismal development // inferred from electronic annotation /// 0008283 // cell proliferation // traceable author statement	0005624 // membrane fraction // traceable author statement /// 0005634 // nucleus // inferred from electronic annotation /// 0005737 // cytoplasm // inferred from electronic annotation /// 0005886 // plasma membrane // inferred from electronic annotation /// 0005887 // integral to plasma membrane // traceable author statement /// 0005905 // coated pit // inferred from electronic annotation /// 00…	0004872 // receptor activity // traceable author statement /// 0004872 // receptor activity // inferred from electronic annotation /// 0005319 // lipid transporter activity // traceable author statement /// 0005509 // calcium ion binding // traceable author statement /// 0005509 // calcium ion binding // inferred from electronic annotation /// 0005515 // protein binding // inferred from physical …	chr12:55808548-55893390 (+) // 99.9 // q13.3
202973_x_at	0.00260352	1.42373	up	FAM13A	10144	0007165 // signal transduction // inferred from electronic annotation	0005622 // intracellular // inferred from electronic annotation		chr4:89866533-89963404 (-) // 98.73 // q22.1
203919_at	0.0214652	1.42282	up	TCEA2	6919	0006350 // transcription // inferred from electronic annotation /// 0006354 // RNA elongation // non-traceable author statement /// 0006354 // RNA elongation // inferred from electronic annotation /// 0006355 // regulation of transcription, DNA-dependent // inferred from electronic annotation /// 0006357 // regulation of transcription from RNA polymerase II promoter // inferred from electronic an…	0005634 // nucleus // inferred from electronic annotation /// 0008023 // transcription elongation factor complex // non-traceable author statement	0003676 // nucleic acid binding // inferred from electronic annotation /// 0003677 // DNA binding // inferred from electronic annotation /// 0003702 // RNA polymerase II transcription factor activity // inferred from electronic annotation /// 0003711 // transcription elongation regulator activity // non-traceable author statement /// 0003711 // transcription elongation regulator activity // infer…	chr20:62165091-62174135 (+) // 100.0 // q13.33
228835_at	0.00623769	1.42214	up						chr1:54264941-54265515 (-) // 59.55 // p32.3
234048_s_at	0.0214257	1.42158	up	KIAA1632	57724				chr18:41741827-41801238 (-) // 99.98 // q12.3
238417_at	0.0376344	1.42128	up	PGM2L1	283209	0005975 // carbohydrate metabolic process // inferred from electronic annotation /// 0006006 // glucose metabolic process // inferred from electronic annotation		0016740 // transferase activity // inferred from electronic annotation /// 0016853 // isomerase activity // inferred from electronic annotation /// 0016868 // intramolecular transferase activity, phosphotransferases // inferred from electronic annotation /// 0047933 // glucose-1,6-bisphosphate synthase activity // inferred from electronic annotation	chr11:73719972-73721584 (-) // 80.32 // q13.4
232165_at	0.00438817	1.42107	up	EPPK1	83481		0005737 // cytoplasm // inferred from electronic annotation /// 0005856 // cytoskeleton // non-traceable author statement /// 0005856 // cytoskeleton // inferred from electronic annotation	0005198 // structural molecule activity // non-traceable author statement /// 0005515 // protein binding // inferred from physical interaction	chr8:145011487-145012764 (-) // 66.98 // q24.3
203509_at	0.0193005	1.42104	up	SORL1	6653	0006629 // lipid metabolic process // inferred from electronic annotation /// 0006810 // transport // inferred from electronic annotation /// 0006869 // lipid transport // inferred from electronic annotation /// 0006897 // endocytosis // inferred from electronic annotation /// 0006898 // receptor-mediated endocytosis // traceable author statement /// 0008202 // steroid metabolic process // inferr…	0005887 // integral to plasma membrane // traceable author statement /// 0016020 // membrane // inferred from electronic annotation /// 0016021 // integral to membrane // inferred from electronic annotation /// 0034362 // low-density lipoprotein particle // inferred from electronic annotation	0004872 // receptor activity // inferred from electronic annotation /// 0004888 // transmembrane receptor activity // traceable author statement /// 0030169 // low-density lipoprotein binding // inferred from physical interaction	chr11:120828179-121005603 (+) // 97.74 // q24.1
208450_at	0.000692985	1.4208	up	LGALS2	3957		0005634 // nucleus // inferred from direct assay /// 0005739 // mitochondrion // inferred from direct assay	0005529 // sugar binding // inferred from electronic annotation	chr22:36296211-36305884 (-) // 100.0 // q13.1
201428_at	0.0192346	1.41925	up	CLDN4	1364	0009405 // pathogenesis // traceable author statement /// 0016338 // calcium-independent cell-cell adhesion // inferred from sequence or structural similarity	0005886 // plasma membrane // traceable author statement /// 0005886 // plasma membrane // inferred from electronic annotation /// 0005887 // integral to plasma membrane // traceable author statement /// 0005923 // tight junction // inferred from sequence or structural similarity /// 0005923 // tight junction // inferred from electronic annotation /// 0016020 // membrane // inferred from electron…	0004888 // transmembrane receptor activity // traceable author statement /// 0005198 // structural molecule activity // inferred from electronic annotation /// 0042802 // identical protein binding // inferred from sequence or structural similarity	chr7:72883286-72884950 (+) // 99.94 // q11.23
208156_x_at	0.00780931	1.41882	up	EPPK1	83481		0005737 // cytoplasm // inferred from electronic annotation /// 0005856 // cytoskeleton // non-traceable author statement /// 0005856 // cytoskeleton // inferred from electronic annotation	0005198 // structural molecule activity // non-traceable author statement /// 0005515 // protein binding // inferred from physical interaction	chr8:145011899-145019422 (-) // 47.96 // q24.3
229596_at	0.0204664	1.41865	up	AMDHD1	144193	0006547 // histidine metabolic process // inferred from electronic annotation /// 0019556 // histidine catabolic process to glutamate and formamide // inferred from electronic annotation	0005737 // cytoplasm // inferred from electronic annotation /// 0005829 // cytosol // not recorded	0005506 // iron ion binding // inferred from electronic annotation /// 0008270 // zinc ion binding // inferred from electronic annotation /// 0016787 // hydrolase activity // inferred from electronic annotation /// 0016810 // hydrolase activity, acting on carbon-nitrogen (but not peptide) bonds // inferred from electronic annotation /// 0016812 // hydrolase activity, acting on carbon-nitrogen (bu…	chr12:94885752-94886501 (+) // 95.4 // q23.1
56256_at	0.0028728	1.41729	up	SIDT2	51092		0016020 // membrane // inferred from electronic annotation /// 0016021 // integral to membrane // inferred from electronic annotation		chr11:116572516-116573368 (+) // 94.1 // q23.3
224832_at	0.0152679	1.41693	up	DUSP16	80824	0000188 // inactivation of MAPK activity // traceable author statement /// 0000188 // inactivation of MAPK activity // inferred from electronic annotation /// 0006470 // protein amino acid dephosphorylation // inferred from electronic annotation /// 0016311 // dephosphorylation // inferred from electronic annotation /// 0016311 // dephosphorylation // traceable author statement /// 0045204 // MAP…	0005634 // nucleus // traceable author statement /// 0005634 // nucleus // inferred from electronic annotation /// 0005737 // cytoplasm // traceable author statement /// 0005737 // cytoplasm // inferred from electronic annotation	0004721 // phosphoprotein phosphatase activity // inferred from electronic annotation /// 0004721 // phosphoprotein phosphatase activity // traceable author statement /// 0004725 // protein tyrosine phosphatase activity // inferred from electronic annotation /// 0005515 // protein binding // inferred from electronic annotation /// 0008138 // protein tyrosine/serine/threonine phosphatase activity …	chr12:12518160-12565641 (-) // 98.74 // p13.2
1558345_a_at	0.0168111	1.41654	up	LOC439911	439911				chr10:43267373-43270118 (+) // 20.06 // q11.21
221792_at	0.035102	1.41653	up	RAB6B	51560	0006810 // transport // inferred from electronic annotation /// 0006890 // retrograde vesicle-mediated transport, Golgi to ER // non-traceable author statement /// 0007264 // small GTPase mediated signal transduction // inferred from electronic annotation /// 0015031 // protein transport // inferred from electronic annotation /// 0016192 // vesicle-mediated transport // inferred from electronic a…	0000139 // Golgi membrane // inferred from electronic annotation /// 0005794 // Golgi apparatus // non-traceable author statement /// 0005794 // Golgi apparatus // inferred from electronic annotation /// 0016020 // membrane // inferred from electronic annotation	0000166 // nucleotide binding // inferred from electronic annotation /// 0003924 // GTPase activity // non-traceable author statement /// 0005515 // protein binding // inferred from physical interaction /// 0005525 // GTP binding // inferred from electronic annotation	chr3:135025772-135028796 (-) // 98.79 // q22.1
223103_at	0.00589009	1.41642	up	STARD10	10809				chr11:72143531-72181939 (-) // 90.81 // q13.4
231162_at	0.0224928	1.41587	up	CLDND2	125875		0016020 // membrane // inferred from electronic annotation /// 0016021 // integral to membrane // inferred from electronic annotation		chr19:56562165-56563572 (-) // 98.55 // q13.33
215076_s_at	0.0319116	1.41514	up	COL3A1	1281	0001568 // blood vessel development // inferred from electronic annotation /// 0007160 // cell-matrix adhesion // inferred from direct assay /// 0007179 // transforming growth factor beta receptor signaling pathway // inferred from direct assay /// 0007229 // integrin-mediated signaling pathway // inferred from mutant phenotype /// 0007507 // heart development // inferred from mutant phenotype //…	0005576 // extracellular region // inferred from electronic annotation /// 0005578 // proteinaceous extracellular matrix // inferred from electronic annotation /// 0005581 // collagen // inferred from electronic annotation /// 0005586 // collagen type III // inferred from mutant phenotype /// 0005586 // collagen type III // non-traceable author statement /// 0005586 // collagen type III // inferr…	0005178 // integrin binding // inferred from mutant phenotype /// 0005178 // integrin binding // non-traceable author statement /// 0005201 // extracellular matrix structural constituent // inferred from mutant phenotype /// 0005201 // extracellular matrix structural constituent // inferred from electronic annotation /// 0005515 // protein binding // inferred from physical interaction /// 0046332…	chr2:189582588-189584770 (+) // 96.9 // q32.2
1555907_at	0.0130357	1.41479	up	hCG_2014417	100130776				chr12:56406326-56408401 (+) // 95.88 // q14.1
201331_s_at	0.00621874	1.41457	up	STAT6	6778	0002829 // negative regulation of T-helper 2 type immune response // inferred from electronic annotation /// 0006350 // transcription // inferred from electronic annotation /// 0006355 // regulation of transcription, DNA-dependent // inferred from electronic annotation /// 0006357 // regulation of transcription from RNA polymerase II promoter // traceable author statement /// 0007165 // signal tr…	0005634 // nucleus // inferred from electronic annotation /// 0005634 // nucleus // inferred from direct assay /// 0005730 // nucleolus // inferred from direct assay /// 0005737 // cytoplasm // inferred from electronic annotation /// 0005737 // cytoplasm // inferred from direct assay	0003677 // DNA binding // inferred from electronic annotation /// 0003700 // transcription factor activity // traceable author statement /// 0003700 // transcription factor activity // inferred from electronic annotation /// 0004871 // signal transducer activity // inferred from electronic annotation /// 0005509 // calcium ion binding // inferred from electronic annotation /// 0005515 // protein …	chr12:55775493-55791428 (-) // 95.96 // q13.3
208284_x_at	0.019893	1.41441	up	GGT1	2678	0006520 // amino acid metabolic process // traceable author statement /// 0006750 // glutathione biosynthetic process // inferred from electronic annotation /// 0006750 // glutathione biosynthetic process // non-traceable author statement	0016020 // membrane // non-traceable author statement /// 0016020 // membrane // inferred from electronic annotation /// 0016021 // integral to membrane // inferred from electronic annotation	0003840 // gamma-glutamyltransferase activity // inferred from electronic annotation /// 0003840 // gamma-glutamyltransferase activity // non-traceable author statement /// 0005515 // protein binding // inferred from physical interaction /// 0008415 // acyltransferase activity // inferred from electronic annotation /// 0016740 // transferase activity // inferred from electronic annotation	chr22:23329182-23354960 (+) // 95.07 // q11.23 /// chr22:18940467-18946355 (+) // 43.51 // q11.21 /// chr13_random:82123-106395 (-) // 92.27 // /// chr22:17141180-17160820 (-) // 89.74 // q11.21 /// chr22:19892272-19911928 (-) // 89.47 // q11.21
202202_s_at	0.0390847	1.4142	up	LAMA4	3910	0001568 // blood vessel development // inferred from electronic annotation /// 0007155 // cell adhesion // inferred from electronic annotation /// 0030155 // regulation of cell adhesion // inferred from electronic annotation /// 0030334 // regulation of cell migration // inferred from electronic annotation /// 0045995 // regulation of embryonic development // inferred from electronic annotation	0005576 // extracellular region // inferred from electronic annotation /// 0005578 // proteinaceous extracellular matrix // inferred from electronic annotation /// 0005604 // basement membrane // inferred from electronic annotation /// 0005605 // basal lamina // traceable author statement /// 0005605 // basal lamina // inferred from electronic annotation /// 0005606 // laminin-1 complex // inferr…	0005102 // receptor binding // inferred from electronic annotation /// 0005201 // extracellular matrix structural constituent // traceable author statement /// 0005515 // protein binding // inferred from electronic annotation	chr6:112536769-112682495 (-) // 99.87 // q21
225596_at	0.0204308	1.4141	up	KLC4	89953		0005871 // kinesin complex // inferred from electronic annotation /// 0005874 // microtubule // inferred from electronic annotation	0003774 // motor activity // inferred from electronic annotation /// 0003777 // microtubule motor activity // inferred from electronic annotation /// 0005488 // binding // inferred from electronic annotation /// 0005515 // protein binding // inferred from physical interaction	chr6:43137024-43150809 (+) // 91.69 // p21.1
203543_s_at	0.0131333	1.41392	up	KLF9	687	0006350 // transcription // inferred from electronic annotation /// 0006355 // regulation of transcription, DNA-dependent // inferred from electronic annotation /// 0006357 // regulation of transcription from RNA polymerase II promoter // traceable author statement /// 0007566 // embryo implantation // inferred from electronic annotation /// 0045449 // regulation of transcription // inferred from…	0005622 // intracellular // inferred from electronic annotation /// 0005634 // nucleus // inferred from electronic annotation	0003676 // nucleic acid binding // inferred from electronic annotation /// 0003677 // DNA binding // inferred from electronic annotation /// 0003700 // transcription factor activity // traceable author statement /// 0008270 // zinc ion binding // inferred from electronic annotation /// 0030528 // transcription regulator activity // inferred from electronic annotation /// 0046872 // metal ion bind…	chr9:72189644-72219360 (-) // 96.05 // q21.11
209002_s_at	0.0449094	1.41338	up	CALCOCO1	57658	0006350 // transcription // inferred from sequence or structural similarity /// 0006350 // transcription // inferred from electronic annotation /// 0007165 // signal transduction // inferred from sequence or structural similarity /// 0007165 // signal transduction // inferred from electronic annotation /// 0016055 // Wnt receptor signaling pathway // inferred from electronic annotation /// 003051…	0000790 // nuclear chromatin // inferred from electronic annotation /// 0005634 // nucleus // inferred from electronic annotation /// 0005634 // nucleus // inferred from direct assay /// 0005737 // cytoplasm // inferred from electronic annotation	0003682 // chromatin binding // inferred from electronic annotation /// 0003713 // transcription coactivator activity // inferred from sequence or structural similarity /// 0003713 // transcription coactivator activity // inferred from electronic annotation /// 0005515 // protein binding // inferred from sequence or structural similarity /// 0005515 // protein binding // inferred from electronic …	chr12:52391209-52407481 (-) // 97.44 // q13.13
227058_at	0.0189062	1.41265	up	C13orf33	84935				chr13:30378438-30397961 (+) // 97.04 // q12.3
209605_at	0.00282601	1.41259	up	TST	7263	0008272 // sulfate transport // inferred from electronic annotation /// 0009440 // cyanate catabolic process // traceable author statement	0005739 // mitochondrion // inferred from electronic annotation /// 0005739 // mitochondrion // inferred from direct assay /// 0005759 // mitochondrial matrix // non-traceable author statement /// 0005759 // mitochondrial matrix // inferred from electronic annotation /// 0005856 // cytoskeleton // inferred from direct assay /// 0005886 // plasma membrane // inferred from direct assay	0004792 // thiosulfate sulfurtransferase activity // traceable author statement /// 0004792 // thiosulfate sulfurtransferase activity // inferred from electronic annotation /// 0016740 // transferase activity // inferred from electronic annotation	chr22:35736851-35744740 (-) // 94.72 // q12.3
241359_at	0.00171515	1.41212	up						chr17:1552841-1553747 (-) // 69.09 // p13.3
207421_at	0.00498406	1.41151	up	CA5A	763	0006730 // one-carbon compound metabolic process // inferred from electronic annotation	0005739 // mitochondrion // traceable author statement /// 0005739 // mitochondrion // inferred from electronic annotation /// 0005759 // mitochondrial matrix // non-traceable author statement	0004089 // carbonate dehydratase activity // traceable author statement /// 0004089 // carbonate dehydratase activity // inferred from electronic annotation /// 0008270 // zinc ion binding // inferred from electronic annotation /// 0016829 // lyase activity // inferred from electronic annotation /// 0046872 // metal ion binding // inferred from electronic annotation	chr16:86479125-86527613 (-) // 100.0 // q24.2 /// chr16:29537496-29555153 (-) // 61.99 // p11.2 /// chr16:21451706-21469198 (-) // 57.29 // p12.2
204396_s_at	0.00930887	1.41047	up	GRK5	2869	0006468 // protein amino acid phosphorylation // inferred from electronic annotation /// 0007165 // signal transduction // inferred from electronic annotation /// 0007188 // G-protein signaling, coupled to cAMP nucleotide second messenger // traceable author statement /// 0007217 // tachykinin receptor signaling pathway // inferred from direct assay /// 0008277 // regulation of G-protein coupled …	0005625 // soluble fraction // traceable author statement /// 0005737 // cytoplasm // traceable author statement /// 0005886 // plasma membrane // inferred from direct assay	0000166 // nucleotide binding // inferred from electronic annotation /// 0004672 // protein kinase activity // inferred from electronic annotation /// 0004674 // protein serine/threonine kinase activity // inferred from electronic annotation /// 0004703 // G-protein coupled receptor kinase activity // inferred from electronic annotation /// 0004871 // signal transducer activity // inferred from e…	chr10:120957192-121205125 (+) // 95.93 // q26.11
1553297_a_at	0.000688592	1.40978	up	CSF3R	1441	0006952 // defense response // traceable author statement /// 0007155 // cell adhesion // inferred from electronic annotation /// 0007165 // signal transduction // non-traceable author statement	0005576 // extracellular region // inferred from electronic annotation /// 0005886 // plasma membrane // inferred from electronic annotation /// 0005887 // integral to plasma membrane // traceable author statement /// 0016020 // membrane // inferred from electronic annotation /// 0016021 // integral to membrane // inferred from electronic annotation	0004872 // receptor activity // traceable author statement /// 0004872 // receptor activity // inferred from electronic annotation /// 0004896 // cytokine receptor activity // inferred from electronic annotation /// 0005515 // protein binding // inferred from electronic annotation	chr1:36704230-36721096 (-) // 97.68 // p34.3
214748_at	0.0047942	1.40967	up	N4BP2L2	10443				chr13:31904553-31952775 (-) // 92.21 // q13.1
236112_at	0.0118266	1.40875	up	LOC285548	285548				chr4:13156796-13157453 (-) // 60.57 // p15.33
219308_s_at	0.0029935	1.40857	up	AK5	26289	0006139 // nucleobase, nucleoside, nucleotide and nucleic acid metabolic process // inferred from electronic annotation /// 0006172 // ADP biosynthetic process // traceable author statement /// 0006173 // dADP biosynthetic process // traceable author statement /// 0009220 // pyrimidine ribonucleotide biosynthetic process // traceable author statement /// 0046034 // ATP metabolic process // inferr…	0005737 // cytoplasm // inferred from electronic annotation /// 0005829 // cytosol // not recorded /// 0005829 // cytosol // traceable author statement	0000166 // nucleotide binding // inferred from electronic annotation /// 0004017 // adenylate kinase activity // traceable author statement /// 0004017 // adenylate kinase activity // inferred from electronic annotation /// 0005524 // ATP binding // inferred from electronic annotation /// 0016301 // kinase activity // inferred from electronic annotation /// 0016740 // transferase activity // infe…	chr1:77721586-77798240 (+) // 97.51 // p31.1
219871_at	0.0153833	1.40725	up	FLJ13197	79667				chr4:38290716-38342644 (-) // 78.63 // p14
228081_at	0.00156467	1.40719	up	CCNG2	901	0000075 // cell cycle checkpoint // traceable author statement /// 0007049 // cell cycle // inferred from electronic annotation /// 0007067 // mitosis // inferred from electronic annotation /// 0051301 // cell division // inferred from electronic annotation /// 0051726 // regulation of cell cycle // inferred from electronic annotation	0005737 // cytoplasm // inferred from electronic annotation		chr4:78309751-78310672 (+) // 13.99 // q21.1
204532_x_at	0.0107171	1.40712	up	UGT1A1 /// UGT1A10 /// UGT1A4 /// UGT1A6 /// UGT1A8 /// UGT1A9	54575 /// 54576 /// 54578 /// 54600 /// 54657 /// 54658	0006789 // bilirubin conjugation // traceable author statement /// 0006805 // xenobiotic metabolic process // inferred from direct assay /// 0007584 // response to nutrient // inferred from electronic annotation /// 0007586 // digestion // non-traceable author statement /// 0008152 // metabolic process // non-traceable author statement /// 0008152 // metabolic process // inferred from electronic …	0005783 // endoplasmic reticulum // inferred from electronic annotation /// 0005783 // endoplasmic reticulum // traceable author statement /// 0005789 // endoplasmic reticulum membrane // inferred from electronic annotation /// 0005792 // microsome // inferred from electronic annotation /// 0005792 // microsome // non-traceable author statement /// 0016020 // membrane // inferred from electronic …	0015020 // glucuronosyltransferase activity // inferred from electronic annotation /// 0016740 // transferase activity // inferred from electronic annotation /// 0016757 // transferase activity, transferring glycosyl groups // inferred from electronic annotation /// 0016758 // transferase activity, transferring hexosyl groups // inferred from electronic annotation	chr2:234245301-234346653 (+) // 99.83 // q37.1
229910_at	0.0272191	1.40706	up	SHE	126669			0005515 // protein binding // inferred from electronic annotation	chr1:152718584-152719424 (-) // 97.3 // q21.3
230467_at	0.0369994	1.40678	up	TMEM52	339456		0016020 // membrane // inferred from electronic annotation /// 0016021 // integral to membrane // inferred from electronic annotation		chr1:1838889-1839804 (-) // 95.89 // p36.33
1558626_at	0.02782	1.40515	up						chr11:124182863-124184560 (+) // 34.2 // q24.2
210336_x_at	0.0492488	1.40476	up	MZF1	7593	0006350 // transcription // inferred from electronic annotation /// 0006355 // regulation of transcription, DNA-dependent // traceable author statement /// 0006355 // regulation of transcription, DNA-dependent // inferred from electronic annotation	0005622 // intracellular // inferred from electronic annotation /// 0005634 // nucleus // inferred from electronic annotation	0003676 // nucleic acid binding // inferred from electronic annotation /// 0003677 // DNA binding // inferred from electronic annotation /// 0003700 // transcription factor activity // non-traceable author statement /// 0003700 // transcription factor activity // inferred from electronic annotation /// 0005515 // protein binding // inferred from physical interaction /// 0008270 // zinc ion bindin…	chr19:63765111-63776754 (-) // 96.39 // q13.43
221985_at	0.0419955	1.40374	up	KLHL24	54800		0005737 // cytoplasm // inferred from electronic annotation /// 0042995 // cell projection // inferred from electronic annotation /// 0043204 // perikaryon // inferred from electronic annotation	0005515 // protein binding // inferred from electronic annotation	chr3:184836104-184880780 (+) // 92.75 // q27.1
210399_x_at	0.0435676	1.40358	up	FUT6	2528	0006486 // protein amino acid glycosylation // traceable author statement /// 0006486 // protein amino acid glycosylation // inferred from electronic annotation /// 0042355 // L-fucose catabolic process // non-traceable author statement	0005794 // Golgi apparatus // traceable author statement /// 0005794 // Golgi apparatus // inferred from electronic annotation /// 0016020 // membrane // inferred from electronic annotation /// 0016021 // integral to membrane // inferred from electronic annotation	0008417 // fucosyltransferase activity // inferred from electronic annotation /// 0008417 // fucosyltransferase activity // traceable author statement /// 0016740 // transferase activity // inferred from electronic annotation /// 0016757 // transferase activity, transferring glycosyl groups // inferred from electronic annotation /// 0017060 // 3-galactosyl-N-acetylglucosaminide 4-alpha-L-fucosylt…	chr19:5781782-5790028 (-) // 93.66 // p13.3
1558459_s_at	0.0262711	1.40303	up	LOC401320	401320				chr7:30522452-30568269 (-) // 48.66 // p15.1
232322_x_at	0.00629932	1.40302	up	STARD10	10809				chr11:72143422-72143830 (-) // 65.54 // q13.4
1556633_at	0.0159817	1.40283	up	C1orf204	284677		0016020 // membrane // inferred from electronic annotation /// 0016021 // integral to membrane // inferred from electronic annotation		chr1:158070891-158091761 (-) // 82.93 // q23.2
224300_x_at	0.00971906	1.40248	up	FTCD	10841	0006547 // histidine metabolic process // inferred from electronic annotation /// 0006760 // folic acid and derivative metabolic process // traceable author statement /// 0008152 // metabolic process // inferred from electronic annotation /// 0044237 // cellular metabolic process // inferred from electronic annotation	0005737 // cytoplasm // traceable author statement /// 0005737 // cytoplasm // inferred from electronic annotation /// 0005794 // Golgi apparatus // inferred from electronic annotation	0003824 // catalytic activity // inferred from electronic annotation /// 0005542 // folic acid binding // inferred from electronic annotation /// 0016740 // transferase activity // inferred from electronic annotation /// 0016829 // lyase activity // inferred from electronic annotation /// 0030409 // glutamate formimidoyltransferase activity // inferred from electronic annotation /// 0030412 // fo…	chr21:46380609-46399909 (-) // 98.03 // q22.3
207693_at	0.0321367	1.40245	up	CACNB4	785	0006810 // transport // inferred from electronic annotation /// 0006810 // transport // traceable author statement /// 0006811 // ion transport // inferred from electronic annotation /// 0006816 // calcium ion transport // inferred from electronic annotation /// 0006874 // cellular calcium ion homeostasis // inferred from electronic annotation /// 0007214 // gamma-aminobutyric acid signaling path…	0005829 // cytosol // not recorded /// 0005891 // voltage-gated calcium channel complex // inferred from direct assay /// 0005891 // voltage-gated calcium channel complex // inferred from electronic annotation /// 0009898 // internal side of plasma membrane // traceable author statement	0005216 // ion channel activity // inferred from electronic annotation /// 0005244 // voltage-gated ion channel activity // inferred from electronic annotation /// 0005245 // voltage-gated calcium channel activity // inferred from direct assay /// 0005245 // voltage-gated calcium channel activity // inferred from electronic annotation /// 0005262 // calcium channel activity // inferred from elect…	chr2:152403686-152663839 (-) // 99.95 // q23.3
201170_s_at	0.00637722	1.40185	up	BHLHE40	8553	0006350 // transcription // inferred from electronic annotation /// 0006355 // regulation of transcription, DNA-dependent // inferred from electronic annotation /// 0006355 // regulation of transcription, DNA-dependent // non-traceable author statement /// 0009649 // entrainment of circadian clock // inferred from electronic annotation /// 0045449 // regulation of transcription // inferred from e…	0005634 // nucleus // non-traceable author statement /// 0005634 // nucleus // inferred from electronic annotation	0003677 // DNA binding // inferred from electronic annotation /// 0003700 // transcription factor activity // non-traceable author statement /// 0005515 // protein binding // inferred from physical interaction /// 0005515 // protein binding // inferred from electronic annotation /// 0016564 // transcription repressor activity // inferred from electronic annotation /// 0030528 // transcription reg…	chr3:4996207-5001861 (+) // 96.65 // p26.2
209018_s_at	0.0341628	1.4016	up	PINK1	65018	0006468 // protein amino acid phosphorylation // inferred from direct assay /// 0006468 // protein amino acid phosphorylation // inferred from electronic annotation /// 0006950 // response to stress // inferred from direct assay /// 0007243 // protein kinase cascade // inferred from direct assay /// 0032226 // positive regulation of synaptic transmission, dopaminergic // inferred from electronic …	0005739 // mitochondrion // inferred from direct assay /// 0005739 // mitochondrion // inferred from electronic annotation	0000166 // nucleotide binding // inferred from electronic annotation /// 0000287 // magnesium ion binding // inferred from direct assay /// 0000287 // magnesium ion binding // inferred from electronic annotation /// 0004672 // protein kinase activity // inferred from electronic annotation /// 0004674 // protein serine/threonine kinase activity // inferred from direct assay /// 0004674 // protein …	chr1:20832538-20850751 (+) // 96.35 // p36.12
205489_at	0.0122121	1.40156	up	CRYM	1428	0000122 // negative regulation of transcription from RNA polymerase II promoter // inferred from mutant phenotype /// 0007605 // sensory perception of sound // inferred from mutant phenotype /// 0008152 // metabolic process // inferred from electronic annotation /// 0070327 // thyroid hormone transport // inferred from mutant phenotype	0005737 // cytoplasm // inferred from direct assay /// 0005737 // cytoplasm // inferred from electronic annotation	0003714 // transcription corepressor activity // inferred from mutant phenotype /// 0003824 // catalytic activity // inferred from electronic annotation /// 0005488 // binding // inferred from electronic annotation /// 0050661 // NADP or NADPH binding // inferred from direct assay /// 0070324 // thyroid hormone binding // inferred from direct assay /// 0070324 // thyroid hormone binding // inferr…	chr16:21177339-21197103 (-) // 99.52 // p12.2
217047_s_at	0.00380413	1.40156	up	FAM13A	10144	0007165 // signal transduction // inferred from electronic annotation	0005622 // intracellular // inferred from electronic annotation		chr4:89866651-89963375 (-) // 99.2 // q22.1
202022_at	0.0232282	1.4015	up	ALDOC	230	0006000 // fructose metabolic process // traceable author statement /// 0006096 // glycolysis // inferred from electronic annotation /// 0008152 // metabolic process // inferred from electronic annotation /// 0030388 // fructose 1,6-bisphosphate metabolic process // inferred from direct assay	0005739 // mitochondrion // inferred from electronic annotation /// 0005856 // cytoskeleton // inferred by curator	0003824 // catalytic activity // inferred from electronic annotation /// 0004332 // fructose-bisphosphate aldolase activity // traceable author statement /// 0004332 // fructose-bisphosphate aldolase activity // inferred from electronic annotation /// 0004332 // fructose-bisphosphate aldolase activity // inferred from direct assay /// 0005515 // protein binding // inferred from electronic annotat…	chr17:23924265-23927989 (-) // 98.36 // q11.2
204276_at	0.0163755	1.40132	up	TK2	7084	0006139 // nucleobase, nucleoside, nucleotide and nucleic acid metabolic process // traceable author statement /// 0006139 // nucleobase, nucleoside, nucleotide and nucleic acid metabolic process // inferred from electronic annotation /// 0006260 // DNA replication // inferred from electronic annotation	0005739 // mitochondrion // inferred from electronic annotation /// 0005743 // mitochondrial inner membrane // inferred from electronic annotation	0000166 // nucleotide binding // inferred from electronic annotation /// 0004797 // thymidine kinase activity // traceable author statement /// 0004797 // thymidine kinase activity // inferred from electronic annotation /// 0005524 // ATP binding // inferred from electronic annotation /// 0016301 // kinase activity // inferred from electronic annotation /// 0016740 // transferase activity // infe…	chr16:65100845-65141202 (-) // 91.8 // q21
244114_x_at	0.0171182	1.40078	up						chr1:142097954-142098655 (+) // 81.96 // q12 /// chr4:48953863-48954563 (+) // 81.26 // p11 /// chr21_random:773100-773801 (-) // 81.54 // /// chr22_random:156811-157506 (-) // 79.3 // /// chr4:49234322-49235023 (-) // 81.12 // p11 /// chr4_random:685114-685810 (-) // 78.6 // /// chrY:11736746-11737438 (-) // 77.06 // q11.1
239765_at	0.00352715	1.39992	up						chr10:93796429-93796880 (-) // 96.78 // q23.32
214428_x_at	0.0152238	1.39983	up	C4A /// C4B	720 /// 721	0006954 // inflammatory response // inferred from electronic annotation /// 0006955 // immune response // inferred from electronic annotation /// 0006956 // complement activation // inferred from electronic annotation /// 0006957 // complement activation, alternative pathway // not recorded /// 0006958 // complement activation, classical pathway // inferred from electronic annotation /// 0045087 …	0005576 // extracellular region // not recorded /// 0005576 // extracellular region // inferred from electronic annotation /// 0005615 // extracellular space // inferred from electronic annotation	0004866 // endopeptidase inhibitor activity // inferred from electronic annotation /// 0005515 // protein binding // inferred from electronic annotation	chr6:32090635-32111159 (+) // 93.47 // p21.32 /// chr6:32057898-32078421 (+) // 93.26 // p21.32 /// chr6_cox_hap1:3396182-3410338 (+) // 93.24 // /// chr6_qbl_hap2:3197656-3218181 (+) // 93.45 //
227837_at	0.0290611	1.39957	up	LOC729570	729570				chr2:206658925-206660473 (+) // 96.88 // q33.3
204620_s_at	0.0332093	1.39915	up	VCAN	1462	0007155 // cell adhesion // traceable author statement /// 0007155 // cell adhesion // inferred from electronic annotation /// 0007275 // multicellular organismal development // traceable author statement /// 0008037 // cell recognition // traceable author statement	0005576 // extracellular region // inferred from electronic annotation /// 0005578 // proteinaceous extracellular matrix // traceable author statement /// 0005578 // proteinaceous extracellular matrix // inferred from electronic annotation /// 0016020 // membrane // inferred from electronic annotation /// 0016021 // integral to membrane // inferred from electronic annotation	0005488 // binding // inferred from electronic annotation /// 0005509 // calcium ion binding // inferred from electronic annotation /// 0005529 // sugar binding // inferred from electronic annotation /// 0005539 // glycosaminoglycan binding // traceable author statement /// 0005540 // hyaluronic acid binding // traceable author statement /// 0005540 // hyaluronic acid binding // inferred from ele…	chr5:82803338-82912737 (+) // 99.65 // q14.3
226226_at	0.00958053	1.39858	up	TMEM45B	120224		0016020 // membrane // inferred from electronic annotation /// 0016021 // integral to membrane // inferred from electronic annotation		chr11:129227577-129234506 (+) // 88.61 // q24.3
214910_s_at	0.0111388	1.39828	up	APOM	55937	0006091 // generation of precursor metabolites and energy // traceable author statement /// 0006643 // membrane lipid metabolic process // traceable author statement /// 0006810 // transport // inferred from electronic annotation /// 0006869 // lipid transport // inferred from electronic annotation /// 0006952 // defense response // inferred from electronic annotation /// 0006986 // response to u…	0005576 // extracellular region // inferred from electronic annotation /// 0005829 // cytosol // inferred from electronic annotation /// 0005887 // integral to plasma membrane // traceable author statement /// 0034364 // high-density lipoprotein particle // inferred from electronic annotation /// 0043234 // protein complex // inferred from electronic annotation	0005319 // lipid transporter activity // traceable author statement /// 0005515 // protein binding // inferred from electronic annotation /// 0051059 // NF-kappaB binding // inferred from electronic annotation	chr6:31728188-31733965 (+) // 95.28 // p21.33 /// chr6_cox_hap1:3066335-3072111 (+) // 95.28 // /// chr6_qbl_hap2:2867794-2873570 (+) // 95.28 //
218180_s_at	0.0117504	1.39801	up	EPS8L2	64787		0005737 // cytoplasm // inferred from electronic annotation	0004872 // receptor activity // inferred from electronic annotation /// 0016301 // kinase activity // inferred from electronic annotation	chr11:696201-717726 (+) // 98.36 // p15.5
1563792_at	0.0054277	1.39777	up						chr14:102464734-102469686 (+) // 96.54 // q32.32
210950_s_at	0.0210941	1.39742	up	FDFT1	2222	0006694 // steroid biosynthetic process // inferred from electronic annotation /// 0006694 // steroid biosynthetic process // traceable author statement /// 0006695 // cholesterol biosynthetic process // inferred from electronic annotation /// 0008299 // isoprenoid biosynthetic process // inferred from electronic annotation /// 0008610 // lipid biosynthetic process // inferred from electronic ann…	0005783 // endoplasmic reticulum // inferred from electronic annotation /// 0005783 // endoplasmic reticulum // inferred from direct assay /// 0005789 // endoplasmic reticulum membrane // not recorded /// 0005789 // endoplasmic reticulum membrane // inferred from electronic annotation /// 0016020 // membrane // inferred from electronic annotation /// 0016021 // integral to membrane // traceable a…	0000287 // magnesium ion binding // inferred from electronic annotation /// 0003824 // catalytic activity // inferred from electronic annotation /// 0004310 // farnesyl-diphosphate farnesyltransferase activity // not recorded /// 0004310 // farnesyl-diphosphate farnesyltransferase activity // inferred from electronic annotation /// 0005515 // protein binding // inferred from physical interaction …	chr8:11697681-11733585 (+) // 95.56 // p23.1
200784_s_at	0.0231264	1.39717	up	LOC100134190 /// LRP1	100134190 /// 4035	0006629 // lipid metabolic process // traceable author statement /// 0006897 // endocytosis // inferred from electronic annotation /// 0007275 // multicellular organismal development // inferred from electronic annotation /// 0008283 // cell proliferation // traceable author statement	0005624 // membrane fraction // traceable author statement /// 0005634 // nucleus // inferred from electronic annotation /// 0005737 // cytoplasm // inferred from electronic annotation /// 0005886 // plasma membrane // inferred from electronic annotation /// 0005887 // integral to plasma membrane // traceable author statement /// 0005905 // coated pit // inferred from electronic annotation /// 00…	0004872 // receptor activity // traceable author statement /// 0004872 // receptor activity // inferred from electronic annotation /// 0005319 // lipid transporter activity // traceable author statement /// 0005509 // calcium ion binding // traceable author statement /// 0005509 // calcium ion binding // inferred from electronic annotation /// 0005515 // protein binding // inferred from physical …	chr12:55808548-55893441 (+) // 98.09 // q13.3
213742_at	0.00541987	1.39687	up	SFRS11	9295	0000398 // nuclear mRNA splicing, via spliceosome // not recorded /// 0006397 // mRNA processing // inferred from electronic annotation /// 0006397 // mRNA processing // traceable author statement /// 0008380 // RNA splicing // traceable author statement /// 0008380 // RNA splicing // inferred from electronic annotation	0005634 // nucleus // traceable author statement /// 0005634 // nucleus // inferred from direct assay /// 0005634 // nucleus // inferred from electronic annotation /// 0005730 // nucleolus // inferred from direct assay	0000166 // nucleotide binding // inferred from electronic annotation /// 0003676 // nucleic acid binding // inferred from electronic annotation /// 0003723 // RNA binding // inferred from electronic annotation /// 0005515 // protein binding // inferred from physical interaction	chr1:70465056-70467457 (+) // 99.88 // p31.1
204633_s_at	0.0165644	1.39657	up	RPS6KA5	9252	0006355 // regulation of transcription, DNA-dependent // inferred from direct assay /// 0006355 // regulation of transcription, DNA-dependent // inferred from electronic annotation /// 0006468 // protein amino acid phosphorylation // inferred from electronic annotation /// 0006468 // protein amino acid phosphorylation // inferred from direct assay /// 0006950 // response to stress // inferred fro…	0005634 // nucleus // inferred from direct assay /// 0005634 // nucleus // inferred from electronic annotation /// 0005654 // nucleoplasm // not recorded /// 0005737 // cytoplasm // inferred from electronic annotation /// 0005840 // ribosome // inferred from electronic annotation	0000166 // nucleotide binding // inferred from electronic annotation /// 0000287 // magnesium ion binding // inferred from electronic annotation /// 0004672 // protein kinase activity // inferred from electronic annotation /// 0004672 // protein kinase activity // inferred from direct assay /// 0004674 // protein serine/threonine kinase activity // not recorded /// 0004674 // protein serine/threo…	chr14:90407614-90596696 (-) // 99.94 // q32.11
204714_s_at	0.00419832	1.39649	up	F5	2153	0007155 // cell adhesion // inferred from electronic annotation /// 0007596 // blood coagulation // traceable author statement /// 0007596 // blood coagulation // inferred from electronic annotation /// 0008015 // blood circulation // inferred from electronic annotation	0005576 // extracellular region // not recorded /// 0005576 // extracellular region // non-traceable author statement /// 0005576 // extracellular region // inferred from electronic annotation /// 0005615 // extracellular space // inferred from electronic annotation /// 0005886 // plasma membrane // not recorded /// 0031091 // platelet alpha granule // inferred from electronic annotation /// 0031…	0005507 // copper ion binding // inferred from electronic annotation /// 0005509 // calcium ion binding // inferred from electronic annotation /// 0016491 // oxidoreductase activity // inferred from electronic annotation /// 0046872 // metal ion binding // inferred from electronic annotation	chr1:167750032-167822345 (-) // 99.84 // q24.2
228889_at	0.00601128	1.39612	up	C14orf128	84837				chr14:31614380-31615607 (-) // 89.53 // q12
208009_s_at	0.0130552	1.39593	up	ARHGEF16	27237	0035023 // regulation of Rho protein signal transduction // inferred from electronic annotation	0005622 // intracellular // inferred from electronic annotation	0005085 // guanyl-nucleotide exchange factor activity // inferred from electronic annotation /// 0005089 // Rho guanyl-nucleotide exchange factor activity // inferred from electronic annotation	chr1:3373394-3387535 (+) // 99.37 // p36.32
231576_at	0.0497544	1.39588	up						chr12:22731080-22731547 (-) // 92.84 // p12.1
228113_at	0.00326377	1.39561	up	RAB37	326624	0006810 // transport // inferred from electronic annotation /// 0007264 // small GTPase mediated signal transduction // inferred from electronic annotation /// 0015031 // protein transport // inferred from electronic annotation	0005793 // ER-Golgi intermediate compartment // inferred from direct assay /// 0030141 // secretory granule // inferred from electronic annotation /// 0031410 // cytoplasmic vesicle // inferred from electronic annotation	0000166 // nucleotide binding // inferred from electronic annotation /// 0005515 // protein binding // inferred from electronic annotation /// 0005525 // GTP binding // inferred from electronic annotation	chr17:70254105-70255069 (+) // 80.43 // q25.1
223500_at	0.0107725	1.39559	up	CPLX1	10815	0006810 // transport // inferred from electronic annotation /// 0006836 // neurotransmitter transport // inferred from electronic annotation /// 0006887 // exocytosis // traceable author statement /// 0006887 // exocytosis // inferred from electronic annotation /// 0007268 // synaptic transmission // traceable author statement	0005737 // cytoplasm // inferred from electronic annotation	0019905 // syntaxin binding // inferred from electronic annotation	chr4:768745-809945 (-) // 93.07 // p16.3
1553997_a_at	0.0010686	1.39444	up	ASPHD1	253982	0018193 // peptidyl-amino acid modification // inferred from electronic annotation /// 0055114 // oxidation reduction // inferred from electronic annotation	0016020 // membrane // inferred from electronic annotation /// 0016021 // integral to membrane // inferred from electronic annotation /// 0030176 // integral to endoplasmic reticulum membrane // inferred from electronic annotation	0004597 // peptide-aspartate beta-dioxygenase activity // inferred from electronic annotation /// 0016491 // oxidoreductase activity // inferred from electronic annotation /// 0016702 // oxidoreductase activity, acting on single donors with incorporation of molecular oxygen, incorporation of two atoms of oxygen // inferred from electronic annotation	chr16:29819542-29824876 (+) // 82.32 // p11.2
207643_s_at	0.00776141	1.39414	up	TNFRSF1A	7132	0006693 // prostaglandin metabolic process // inferred from sequence or structural similarity /// 0006915 // apoptosis // inferred from electronic annotation /// 0006954 // inflammatory response // inferred from sequence or structural similarity /// 0007165 // signal transduction // inferred from electronic annotation /// 0019221 // cytokine-mediated signaling pathway // inferred from sequence or…	0005576 // extracellular region // non-traceable author statement /// 0005576 // extracellular region // inferred from electronic annotation /// 0005576 // extracellular region // traceable author statement /// 0005886 // plasma membrane // not recorded /// 0005886 // plasma membrane // inferred from electronic annotation /// 0005887 // integral to plasma membrane // traceable author statement //…	0004872 // receptor activity // inferred from electronic annotation /// 0005031 // tumor necrosis factor receptor activity // traceable author statement /// 0005515 // protein binding // inferred from physical interaction /// 0005515 // protein binding // inferred from electronic annotation	chr12:6308200-6321410 (-) // 88.57 // p13.31
224835_at	0.0277209	1.39313	up	RP5-1022P6.2	56261	0005975 // carbohydrate metabolic process // inferred from electronic annotation /// 0006071 // glycerol metabolic process // inferred from electronic annotation /// 0006629 // lipid metabolic process // inferred from electronic annotation		0003824 // catalytic activity // inferred from electronic annotation /// 0008081 // phosphoric diester hydrolase activity // inferred from electronic annotation /// 0008889 // glycerophosphodiester phosphodiesterase activity // inferred from electronic annotation /// 0016787 // hydrolase activity // inferred from electronic annotation /// 0030246 // carbohydrate binding // inferred from electroni…	chr20:5358779-5539664 (-) // 91.98 // p12.3
208881_x_at	0.00141975	1.3925	up	IDI1	3422	0006694 // steroid biosynthetic process // inferred from electronic annotation /// 0006695 // cholesterol biosynthetic process // inferred from electronic annotation /// 0008299 // isoprenoid biosynthetic process // traceable author statement /// 0008299 // isoprenoid biosynthetic process // inferred from electronic annotation /// 0008610 // lipid biosynthetic process // inferred from electronic …	0005777 // peroxisome // traceable author statement /// 0005777 // peroxisome // inferred from electronic annotation /// 0005829 // cytosol // not recorded	0000287 // magnesium ion binding // inferred from electronic annotation /// 0004452 // isopentenyl-diphosphate delta-isomerase activity // traceable author statement /// 0004452 // isopentenyl-diphosphate delta-isomerase activity // inferred from electronic annotation /// 0016787 // hydrolase activity // inferred from electronic annotation /// 0016853 // isomerase activity // inferred from electr…	chr10:1075964-1080113 (-) // 88.1 // p15.3
206987_x_at	0.00389386	1.39247	up	FGF18	8817	0001503 // ossification // inferred from electronic annotation /// 0001525 // angiogenesis // inferred from electronic annotation /// 0001957 // intramembranous ossification // inferred from electronic annotation /// 0001958 // endochondral ossification // inferred from electronic annotation /// 0002063 // chondrocyte development // inferred from electronic annotation /// 0007165 // signal transd…	0005576 // extracellular region // not recorded /// 0005576 // extracellular region // inferred from electronic annotation /// 0005615 // extracellular space // traceable author statement /// 0005730 // nucleolus // inferred from direct assay	0008083 // growth factor activity // traceable author statement /// 0008083 // growth factor activity // inferred from electronic annotation	chr5:170779271-170816781 (+) // 94.89 // q35.1
238782_at	0.00299223	1.39229	up						chrX:48351400-48352199 (+) // 37.23 // p11.23
1553701_a_at	0.0197991	1.39136	up	DUSP18	150290	0006470 // protein amino acid dephosphorylation // inferred from electronic annotation /// 0016311 // dephosphorylation // inferred from electronic annotation	0005634 // nucleus // inferred from electronic annotation /// 0005737 // cytoplasm // inferred from electronic annotation	0004721 // phosphoprotein phosphatase activity // inferred from electronic annotation /// 0004725 // protein tyrosine phosphatase activity // inferred from electronic annotation /// 0008138 // protein tyrosine/serine/threonine phosphatase activity // inferred from electronic annotation /// 0016787 // hydrolase activity // inferred from electronic annotation /// 0016791 // phosphatase activity // …	chr22:29389390-29393830 (-) // 79.21 // q12.2
208473_s_at	0.0351983	1.39133	up	GP2	2813		0005576 // extracellular region // inferred from electronic annotation /// 0005886 // plasma membrane // inferred from electronic annotation /// 0016020 // membrane // inferred from electronic annotation /// 0031225 // anchored to membrane // inferred from electronic annotation		chr16:20230045-20245233 (-) // 99.65 // p12.3
209560_s_at	0.0253912	1.39083	up	DLK1	8788	0007275 // multicellular organismal development // traceable author statement	0005615 // extracellular space // traceable author statement /// 0005625 // soluble fraction // traceable author statement /// 0016020 // membrane // inferred from electronic annotation /// 0016021 // integral to membrane // traceable author statement /// 0016021 // integral to membrane // inferred from electronic annotation	0005509 // calcium ion binding // inferred from electronic annotation /// 0005515 // protein binding // inferred from electronic annotation	chr14:100263001-100271217 (+) // 98.33 // q32.2
230430_at	0.00948376	1.39063	up	ENTPD2	954	0007186 // G-protein coupled receptor protein signaling pathway // inferred from electronic annotation /// 0009181 // purine ribonucleoside diphosphate catabolic process // inferred from electronic annotation /// 0030168 // platelet activation // inferred from electronic annotation	0005605 // basal lamina // inferred from electronic annotation /// 0016020 // membrane // inferred from electronic annotation /// 0016021 // integral to membrane // inferred from electronic annotation	0000287 // magnesium ion binding // inferred from electronic annotation /// 0005509 // calcium ion binding // inferred from electronic annotation /// 0005515 // protein binding // inferred from electronic annotation /// 0016787 // hydrolase activity // inferred from electronic annotation /// 0017110 // nucleoside-diphosphatase activity // inferred from electronic annotation /// 0017111 // nucleos…	chr9:139062380-139062797 (-) // 84.8 // q34.3
210665_at	0.0208686	1.38965	up	TFPI	7035	0007596 // blood coagulation // inferred from electronic annotation /// 0007596 // blood coagulation // traceable author statement /// 0007598 // blood coagulation, extrinsic pathway // not recorded	0005576 // extracellular region // not recorded /// 0005576 // extracellular region // inferred from electronic annotation /// 0005615 // extracellular space // inferred from direct assay /// 0005634 // nucleus // inferred from direct assay /// 0005737 // cytoplasm // inferred from direct assay /// 0005886 // plasma membrane // not recorded	0004866 // endopeptidase inhibitor activity // inferred from electronic annotation /// 0004866 // endopeptidase inhibitor activity // traceable author statement /// 0004867 // serine-type endopeptidase inhibitor activity // inferred from electronic annotation /// 0030414 // peptidase inhibitor activity // inferred from electronic annotation	chr2:188051552-188127403 (-) // 94.74 // q32.1
1559976_at	0.0443275	1.38963	up						chr12:13024830-13027800 (+) // 70.73 // p13.1
220051_at	0.048392	1.3888	up	PRSS21	10942	0006508 // proteolysis // inferred from electronic annotation	0005624 // membrane fraction // traceable author statement /// 0005624 // membrane fraction // inferred from electronic annotation /// 0005737 // cytoplasm // traceable author statement /// 0005737 // cytoplasm // inferred from direct assay /// 0005886 // plasma membrane // traceable author statement /// 0005886 // plasma membrane // inferred from electronic annotation /// 0016020 // membrane // …	0003824 // catalytic activity // inferred from electronic annotation /// 0004252 // serine-type endopeptidase activity // inferred from electronic annotation /// 0008233 // peptidase activity // inferred from electronic annotation /// 0008236 // serine-type peptidase activity // inferred from electronic annotation /// 0008236 // serine-type peptidase activity // traceable author statement /// 001…	chr16:2807252-2811717 (+) // 97.12 // p13.3
1554049_s_at	0.00583886	1.38872	up	WDR42A	50717				chr1:158475636-158498862 (-) // 74.71 // q23.2
208451_s_at	0.00137509	1.38822	up	C4A /// C4B	720 /// 721	0006954 // inflammatory response // inferred from electronic annotation /// 0006955 // immune response // inferred from electronic annotation /// 0006956 // complement activation // inferred from electronic annotation /// 0006957 // complement activation, alternative pathway // not recorded /// 0006958 // complement activation, classical pathway // inferred from electronic annotation /// 0045087 …	0005576 // extracellular region // not recorded /// 0005576 // extracellular region // inferred from electronic annotation /// 0005615 // extracellular space // inferred from electronic annotation	0004866 // endopeptidase inhibitor activity // inferred from electronic annotation /// 0005515 // protein binding // inferred from electronic annotation	chr6:32057863-32078295 (+) // 99.94 // p21.32 /// chr6:32090600-32111033 (+) // 99.73 // p21.32 /// chr6_cox_hap1:3396147-3410212 (+) // 99.92 // /// chr6_qbl_hap2:3197621-3218055 (+) // 99.77 //
233030_at	0.0185147	1.38817	up	PNPLA3	80339	0006629 // lipid metabolic process // inferred from electronic annotation /// 0008152 // metabolic process // inferred from electronic annotation /// 0016042 // lipid catabolic process // inferred from electronic annotation /// 0019432 // triglyceride biosynthetic process // inferred from direct assay /// 0019433 // triglyceride catabolic process // inferred from direct assay	0016020 // membrane // inferred from sequence or structural similarity /// 0016020 // membrane // inferred from electronic annotation /// 0016021 // integral to membrane // inferred from sequence or structural similarity /// 0016021 // integral to membrane // inferred from electronic annotation	0004623 // phospholipase A2 activity // inferred from direct assay /// 0004806 // triacylglycerol lipase activity // inferred from direct assay /// 0004806 // triacylglycerol lipase activity // inferred from electronic annotation /// 0008415 // acyltransferase activity // inferred from electronic annotation /// 0016740 // transferase activity // inferred from electronic annotation /// 0016787 // …	chr22:42650951-42674274 (+) // 97.84 // q13.31
225868_at	0.0428331	1.3879	up	TRIM47	91107		0005622 // intracellular // inferred from electronic annotation /// 0005634 // nucleus // inferred from electronic annotation /// 0005737 // cytoplasm // inferred from electronic annotation	0005515 // protein binding // inferred from electronic annotation /// 0008270 // zinc ion binding // inferred from electronic annotation /// 0046872 // metal ion binding // inferred from electronic annotation	chr17:71381839-71385868 (-) // 89.16 // q25.1
212347_x_at	0.0213642	1.38787	up	MXD4	10608	0000122 // negative regulation of transcription from RNA polymerase II promoter // traceable author statement /// 0006350 // transcription // inferred from electronic annotation /// 0006355 // regulation of transcription, DNA-dependent // inferred from electronic annotation /// 0008285 // negative regulation of cell proliferation // traceable author statement /// 0016481 // negative regulation of…	0005634 // nucleus // inferred from electronic annotation	0003677 // DNA binding // inferred from electronic annotation /// 0003714 // transcription corepressor activity // traceable author statement /// 0005515 // protein binding // traceable author statement /// 0005515 // protein binding // inferred from electronic annotation /// 0030528 // transcription regulator activity // inferred from electronic annotation	chr4:2218956-2233547 (-) // 88.21 // p16.3
223761_at	0.000744145	1.38776	up	FGF19	9965	0001755 // neural crest cell migration // inferred from electronic annotation /// 0007399 // nervous system development // traceable author statement /// 0007507 // heart development // inferred from electronic annotation	0005576 // extracellular region // not recorded /// 0005576 // extracellular region // inferred from electronic annotation	0008083 // growth factor activity // inferred from electronic annotation	chr11:69222187-69228287 (-) // 93.97 // q13.3
230136_at	0.0310401	1.38715	up	LOC400099	400099				chr13:19336666-19337189 (+) // 97.2 // q12.11
229909_at	0.00226795	1.38711	up	B4GALNT3	283358		0005794 // Golgi apparatus // inferred from electronic annotation /// 0016020 // membrane // inferred from electronic annotation /// 0016021 // integral to membrane // inferred from electronic annotation /// 0032580 // Golgi cisterna membrane // inferred from electronic annotation	0008376 // acetylgalactosaminyltransferase activity // inferred from direct assay /// 0016740 // transferase activity // inferred from electronic annotation /// 0016758 // transferase activity, transferring hexosyl groups // inferred from electronic annotation /// 0033842 // N-acetyl-beta-glucosaminyl-glycoprotein 4-beta-N-acetylgalactosaminyltransferase activity // inferred from electronic annot…	chr12:542515-542925 (+) // 91.31 // p13.33
234004_at	0.0234291	1.38709	up	TTC28	23331			0005488 // binding // inferred from electronic annotation	chr22:26889079-26889587 (-) // 99.41 // q12.1
209102_s_at	0.000239808	1.38667	up	HBP1	26959	0006350 // transcription // inferred from electronic annotation /// 0006355 // regulation of transcription, DNA-dependent // inferred from electronic annotation /// 0007050 // cell cycle arrest // non-traceable author statement /// 0016055 // Wnt receptor signaling pathway // inferred from electronic annotation	0005634 // nucleus // inferred from electronic annotation	0003677 // DNA binding // inferred from electronic annotation /// 0005488 // binding // inferred from electronic annotation /// 0005515 // protein binding // inferred from electronic annotation	chr7:106607563-106630187 (+) // 98.9 // q22.3
221879_at	0.00362454	1.38655	up	CALML4	91860			0005509 // calcium ion binding // inferred from electronic annotation	chr15:66273193-66285552 (-) // 87.74 // q23
231021_at	0.00247093	1.3863	up	SLC6A19	340024	0006810 // transport // inferred from electronic annotation /// 0006836 // neurotransmitter transport // inferred from electronic annotation /// 0006865 // amino acid transport // inferred from electronic annotation /// 0015804 // neutral amino acid transport // inferred from electronic annotation	0005887 // integral to plasma membrane // inferred from electronic annotation /// 0016020 // membrane // inferred from electronic annotation /// 0016021 // integral to membrane // inferred from electronic annotation	0005328 // neurotransmitter:sodium symporter activity // inferred from electronic annotation /// 0015175 // neutral amino acid transmembrane transporter activity // inferred from electronic annotation /// 0015293 // symporter activity // inferred from electronic annotation	chr5:1277035-1277494 (+) // 95.61 // p15.33
223632_s_at	0.0215796	1.38593	up	BCAN	63827	0007155 // cell adhesion // inferred from electronic annotation	0005576 // extracellular region // inferred from electronic annotation /// 0005578 // proteinaceous extracellular matrix // inferred from electronic annotation /// 0005634 // nucleus // inferred from direct assay /// 0005730 // nucleolus // inferred from direct assay /// 0005737 // cytoplasm // inferred from direct assay /// 0005739 // mitochondrion // inferred from direct assay /// 0016020 // me…	0005488 // binding // inferred from electronic annotation /// 0005529 // sugar binding // inferred from electronic annotation /// 0005540 // hyaluronic acid binding // inferred from electronic annotation	chr1:154877876-154879735 (-) // 86.5 // q23.1
209034_at	0.0128553	1.38592	up	PNRC1	10957	0006350 // transcription // inferred from electronic annotation /// 0006355 // regulation of transcription, DNA-dependent // inferred from electronic annotation	0005634 // nucleus // traceable author statement /// 0005634 // nucleus // inferred from electronic annotation	0004872 // receptor activity // inferred from electronic annotation /// 0005515 // protein binding // traceable author statement	chr6:89850470-89851200 (+) // 99.45 // q15
210451_at	0.0443401	1.38564	up	PKLR	5313	0006096 // glycolysis // inferred from electronic annotation /// 0051707 // response to other organism // inferred from electronic annotation		0000287 // magnesium ion binding // inferred from electronic annotation /// 0003824 // catalytic activity // inferred from electronic annotation /// 0004743 // pyruvate kinase activity // traceable author statement /// 0004743 // pyruvate kinase activity // inferred from electronic annotation /// 0016301 // kinase activity // inferred from electronic annotation /// 0016740 // transferase activity…	chr1:153526253-153537370 (-) // 99.63 // q22
213030_s_at	0.00213051	1.3856	up	PLXNA2	5362	0007165 // signal transduction // inferred from electronic annotation /// 0007166 // cell surface receptor linked signal transduction // inferred from electronic annotation /// 0007275 // multicellular organismal development // inferred from electronic annotation /// 0021935 // granule cell precursor tangential migration // inferred from electronic annotation /// 0051642 // centrosome localizatio…	0005622 // intracellular // inferred from electronic annotation /// 0016020 // membrane // inferred from electronic annotation /// 0016021 // integral to membrane // inferred from electronic annotation	0004872 // receptor activity // inferred from electronic annotation /// 0017154 // semaphorin receptor activity // inferred from electronic annotation	chr1:206266637-206484280 (-) // 99.22 // q32.2
231566_at	0.00856099	1.38548	up	C14orf148	122945	0006561 // proline biosynthetic process // inferred from electronic annotation /// 0008152 // metabolic process // inferred from electronic annotation /// 0055114 // oxidation reduction // inferred from electronic annotation		0003824 // catalytic activity // inferred from electronic annotation /// 0004735 // pyrroline-5-carboxylate reductase activity // inferred from electronic annotation /// 0005488 // binding // inferred from electronic annotation /// 0016491 // oxidoreductase activity // inferred from electronic annotation /// 0016740 // transferase activity // inferred from electronic annotation	chr14:76942733-76959130 (-) // 98.92 // q24.3
240411_at	0.0142239	1.38471	up	HEATR7B2	133558			0005488 // binding // inferred from electronic annotation	chr5:41033878-41044652 (-) // 98.21 // p13.1
1556346_at	0.04808	1.38444	up
206312_at	0.00464984	1.38431	up	GUCY2C	2984	0006182 // cGMP biosynthetic process // inferred from electronic annotation /// 0006468 // protein amino acid phosphorylation // inferred from electronic annotation /// 0007168 // receptor guanylyl cyclase signaling pathway // traceable author statement /// 0007242 // intracellular signaling cascade // inferred from electronic annotation /// 0009190 // cyclic nucleotide biosynthetic process // in…	0016020 // membrane // inferred from electronic annotation /// 0016021 // integral to membrane // inferred from electronic annotation	0004383 // guanylate cyclase activity // traceable author statement /// 0004383 // guanylate cyclase activity // inferred from electronic annotation /// 0004672 // protein kinase activity // inferred from electronic annotation /// 0004713 // protein tyrosine kinase activity // inferred from electronic annotation /// 0004872 // receptor activity // inferred from electronic annotation /// 0005515 /…	chr12:14656842-14740696 (-) // 99.76 // p13.1
204151_x_at	0.00679482	1.38407	up	AKR1C1	1645	0006629 // lipid metabolic process // inferred from electronic annotation /// 0006693 // prostaglandin metabolic process // inferred from direct assay /// 0006805 // xenobiotic metabolic process // non-traceable author statement /// 0007586 // digestion // inferred from direct assay /// 0008202 // steroid metabolic process // inferred from direct assay /// 0008202 // steroid metabolic process // …	0005737 // cytoplasm // inferred from electronic annotation /// 0005829 // cytosol // inferred from direct assay	0004033 // aldo-keto reductase activity // traceable author statement /// 0016491 // oxidoreductase activity // inferred from electronic annotation /// 0031406 // carboxylic acid binding // inferred from direct assay /// 0032052 // bile acid binding // inferred from direct assay /// 0047006 // 20-alpha-hydroxysteroid dehydrogenase activity // inferred from electronic annotation /// 0047026 // 3-a…	chr10:4995631-5010157 (+) // 99.34 // p15.1 /// chr10:5021965-5036032 (-) // 97.1 // p15.1
217276_x_at	0.0493371	1.38393	up	SERHL2	253190		0005737 // cytoplasm // inferred from electronic annotation /// 0005777 // peroxisome // inferred from electronic annotation	0016787 // hydrolase activity // inferred from electronic annotation	chr22:41281178-41300005 (+) // 97.48 // q13.2
225803_at	0.0101446	1.38388	up	FBXO32	114907	0019941 // modification-dependent protein catabolic process // inferred from electronic annotation		0005515 // protein binding // inferred from electronic annotation	chr8:124583250-124622392 (-) // 95.67 // q24.13
203950_s_at	0.0132416	1.38365	up	CLCN6	1185	0006810 // transport // inferred from electronic annotation /// 0006811 // ion transport // inferred from electronic annotation /// 0006821 // chloride transport // non-traceable author statement /// 0006821 // chloride transport // inferred from electronic annotation /// 0006884 // cell volume homeostasis // non-traceable author statement /// 0007165 // signal transduction // non-traceable autho…	0016020 // membrane // inferred from electronic annotation /// 0016021 // integral to membrane // non-traceable author statement /// 0016021 // integral to membrane // inferred from electronic annotation	0005216 // ion channel activity // inferred from electronic annotation /// 0005244 // voltage-gated ion channel activity // inferred from electronic annotation /// 0005247 // voltage-gated chloride channel activity // non-traceable author statement /// 0005247 // voltage-gated chloride channel activity // inferred from electronic annotation /// 0005254 // chloride channel activity // inferred fro…	chr1:11788880-11825772 (+) // 98.11 // p36.22
228777_at	0.0274297	1.38315	up	KBTBD3	143879			0005515 // protein binding // inferred from electronic annotation	chr11:105429533-105453331 (-) // 99.28 // q22.3
221132_at	0.0444161	1.38291	up	CLDN18	51208	0016338 // calcium-independent cell-cell adhesion // inferred from sequence or structural similarity	0005886 // plasma membrane // inferred from electronic annotation /// 0005923 // tight junction // inferred from sequence or structural similarity /// 0005923 // tight junction // inferred from electronic annotation /// 0016020 // membrane // inferred from electronic annotation /// 0016021 // integral to membrane // inferred from electronic annotation /// 0030054 // cell junction // inferred from…	0005198 // structural molecule activity // inferred from electronic annotation /// 0042802 // identical protein binding // inferred from sequence or structural similarity	chr3:139211748-139232694 (+) // 100.0 // q22.3
1552690_a_at	0.0476745	1.38283	up	CACNA2D4	93589	0006810 // transport // inferred from electronic annotation /// 0006811 // ion transport // inferred from electronic annotation /// 0006816 // calcium ion transport // inferred from electronic annotation /// 0007601 // visual perception // inferred from electronic annotation /// 0050896 // response to stimulus // inferred from electronic annotation	0016020 // membrane // inferred from electronic annotation /// 0016021 // integral to membrane // inferred from electronic annotation	0005216 // ion channel activity // inferred from electronic annotation /// 0005244 // voltage-gated ion channel activity // inferred from electronic annotation /// 0005262 // calcium channel activity // inferred from electronic annotation /// 0005509 // calcium ion binding // inferred from electronic annotation /// 0046872 // metal ion binding // inferred from electronic annotation	chr12:1772267-1898263 (-) // 99.02 // p13.33
1553592_x_at	0.0125599	1.38273	up	LOC644165 /// LOC728216	644165 /// 728216	0007165 // signal transduction // inferred from electronic annotation	0005622 // intracellular // inferred from electronic annotation		chr22:21324680-21326550 (+) // 100.0 // q11.22 /// chr22:23359259-23361140 (+) // 96.76 // q11.23 /// chr22:18950667-18952518 (+) // 87.02 // q11.21 /// chr20:23907455-23909368 (-) // 97.05 // p11.21 /// chr22:18740051-18741901 (-) // 87.32 // q11.21 /// chr22:19886035-19887891 (-) // 87.32 // q11.21 /// chr22:17135017-17136868 (-) // 87.02 // q11.21
205530_at	0.0143364	1.38266	up	ETFDH	2110	0006810 // transport // inferred from electronic annotation /// 0022900 // electron transport chain // inferred from electronic annotation /// 0055114 // oxidation reduction // inferred from electronic annotation	0005739 // mitochondrion // inferred from electronic annotation /// 0005743 // mitochondrial inner membrane // non-traceable author statement /// 0005743 // mitochondrial inner membrane // inferred from electronic annotation /// 0016020 // membrane // inferred from electronic annotation /// 0016021 // integral to membrane // inferred from electronic annotation	0004174 // electron-transferring-flavoprotein dehydrogenase activity // traceable author statement /// 0004174 // electron-transferring-flavoprotein dehydrogenase activity // inferred from electronic annotation /// 0005506 // iron ion binding // inferred from electronic annotation /// 0009055 // electron carrier activity // traceable author statement /// 0016491 // oxidoreductase activity // infe…	chr4:159812945-159849268 (+) // 99.11 // q32.1
203914_x_at	0.016419	1.38136	up	HPGD	3248	0006629 // lipid metabolic process // inferred from electronic annotation /// 0006631 // fatty acid metabolic process // inferred from electronic annotation /// 0006693 // prostaglandin metabolic process // traceable author statement /// 0006693 // prostaglandin metabolic process // inferred from electronic annotation /// 0007179 // transforming growth factor beta receptor signaling pathway // in…	0005634 // nucleus // inferred from direct assay /// 0005737 // cytoplasm // inferred from electronic annotation /// 0005737 // cytoplasm // inferred from direct assay /// 0005829 // cytosol // traceable author statement	0003824 // catalytic activity // inferred from electronic annotation /// 0003824 // catalytic activity // inferred from direct assay /// 0004957 // prostaglandin E receptor activity // inferred from direct assay /// 0005488 // binding // inferred from electronic annotation /// 0016404 // 15-hydroxyprostaglandin dehydrogenase (NAD+) activity // inferred from direct assay /// 0016404 // 15-hydroxyp…	chr4:175647981-175680194 (-) // 99.92 // q34.1
221646_s_at	0.0307565	1.38131	up	ZDHHC11	79844		0016020 // membrane // inferred from electronic annotation /// 0016021 // integral to membrane // inferred from electronic annotation	0008270 // zinc ion binding // inferred from electronic annotation /// 0008415 // acyltransferase activity // inferred from electronic annotation /// 0016740 // transferase activity // inferred from electronic annotation /// 0046872 // metal ion binding // inferred from electronic annotation	chr5:848721-854260 (-) // 95.98 // p15.33 /// chr5:763474-769961 (-) // 95.05 // p15.33
226325_at	0.0476418	1.38064	up	ADSSL1	122622	0002376 // immune system process // non-traceable author statement /// 0006164 // purine nucleotide biosynthetic process // inferred from electronic annotation /// 0006167 // AMP biosynthetic process // inferred from direct assay	0005737 // cytoplasm // inferred from direct assay /// 0005737 // cytoplasm // inferred from electronic annotation	0000166 // nucleotide binding // inferred from electronic annotation /// 0000287 // magnesium ion binding // inferred from electronic annotation /// 0004019 // adenylosuccinate synthase activity // inferred from direct assay /// 0004019 // adenylosuccinate synthase activity // inferred from electronic annotation /// 0005525 // GTP binding // non-traceable author statement /// 0005525 // GTP bindi…	chr14:104276743-104284692 (+) // 95.77 // q32.33
234469_at	0.0464524	1.38033	up	OR51B4	79339	0007165 // signal transduction // inferred from electronic annotation /// 0007186 // G-protein coupled receptor protein signaling pathway // inferred from electronic annotation /// 0007608 // sensory perception of smell // non-traceable author statement /// 0007608 // sensory perception of smell // inferred from electronic annotation /// 0050896 // response to stimulus // inferred from electronic…	0005886 // plasma membrane // inferred from electronic annotation /// 0016020 // membrane // inferred from electronic annotation /// 0016021 // integral to membrane // non-traceable author statement /// 0016021 // integral to membrane // inferred from electronic annotation	0004871 // signal transducer activity // inferred from electronic annotation /// 0004872 // receptor activity // inferred from electronic annotation /// 0004930 // G-protein coupled receptor activity // inferred from electronic annotation /// 0004984 // olfactory receptor activity // non-traceable author statement /// 0004984 // olfactory receptor activity // inferred from electronic annotation	chr11:5278819-5279752 (-) // 99.89 // p15.4
236278_at	0.0011126	1.37939	up			0006334 // nucleosome assembly // inferred from electronic annotation	0000786 // nucleosome // inferred from electronic annotation /// 0005634 // nucleus // inferred from electronic annotation /// 0005694 // chromosome // inferred from electronic annotation	0003677 // DNA binding // inferred from electronic annotation /// 0005515 // protein binding // inferred from electronic annotation	chr6:26334850-26335687 (+) // 98.58 // p22.1
227706_at	0.0164718	1.37918	up	SPIRE2	84501	0006810 // transport // inferred from electronic annotation	0005737 // cytoplasm // inferred from electronic annotation /// 0005856 // cytoskeleton // inferred from electronic annotation	0003779 // actin binding // inferred from electronic annotation /// 0008270 // zinc ion binding // inferred from electronic annotation	chr16:88452245-88464584 (+) // 93.36 // q24.3
209676_at	0.0214682	1.37865	up	TFPI	7035	0007596 // blood coagulation // inferred from electronic annotation /// 0007596 // blood coagulation // traceable author statement /// 0007598 // blood coagulation, extrinsic pathway // not recorded	0005576 // extracellular region // not recorded /// 0005576 // extracellular region // inferred from electronic annotation /// 0005615 // extracellular space // inferred from direct assay /// 0005634 // nucleus // inferred from direct assay /// 0005737 // cytoplasm // inferred from direct assay /// 0005886 // plasma membrane // not recorded	0004866 // endopeptidase inhibitor activity // inferred from electronic annotation /// 0004866 // endopeptidase inhibitor activity // traceable author statement /// 0004867 // serine-type endopeptidase inhibitor activity // inferred from electronic annotation /// 0030414 // peptidase inhibitor activity // inferred from electronic annotation	chr2:188039529-188127295 (-) // 99.02 // q32.1
219727_at	0.0262866	1.37814	up	DUOX2	50506	0006979 // response to oxidative stress // inferred from electronic annotation /// 0009615 // response to virus // inferred from direct assay /// 0019221 // cytokine-mediated signaling pathway // inferred from direct assay /// 0019221 // cytokine-mediated signaling pathway // inferred from sequence or structural similarity /// 0042335 // cuticle development // inferred from sequence or structural…	0005886 // plasma membrane // inferred from electronic annotation /// 0016020 // membrane // inferred from electronic annotation /// 0016021 // integral to membrane // inferred from electronic annotation /// 0016324 // apical plasma membrane // inferred from electronic annotation	0004601 // peroxidase activity // inferred from electronic annotation /// 0005506 // iron ion binding // inferred from electronic annotation /// 0005509 // calcium ion binding // inferred from direct assay /// 0005509 // calcium ion binding // inferred from electronic annotation /// 0009055 // electron carrier activity // inferred from electronic annotation /// 0016174 // NAD(P)H oxidase activity…	chr15:43172142-43189943 (-) // 89.57 // q21.1
217071_s_at	0.00521914	1.37805	up	MTHFR	4524	0006520 // amino acid metabolic process // traceable author statement /// 0006555 // methionine metabolic process // inferred from electronic annotation /// 0008015 // blood circulation // traceable author statement /// 0009086 // methionine biosynthetic process // inferred from electronic annotation /// 0055114 // oxidation reduction // inferred from electronic annotation	0005829 // cytosol // not recorded	0003824 // catalytic activity // inferred from electronic annotation /// 0004489 // methylenetetrahydrofolate reductase (NADPH) activity // not recorded /// 0004489 // methylenetetrahydrofolate reductase (NADPH) activity // traceable author statement /// 0004489 // methylenetetrahydrofolate reductase (NADPH) activity // inferred from electronic annotation /// 0005515 // protein binding // inferre…	chr1:11785524-11786214 (-) // 99.76 // p36.22
218345_at	0.00139433	1.378	up	TMEM176A	55365		0016020 // membrane // inferred from electronic annotation /// 0016021 // integral to membrane // inferred from electronic annotation		chr7:150128818-150133140 (+) // 96.07 // q36.1
228844_at	0.00507745	1.37732	up	SLC13A5	284111	0006810 // transport // inferred from electronic annotation /// 0006811 // ion transport // inferred from electronic annotation /// 0006814 // sodium ion transport // inferred from electronic annotation /// 0006842 // tricarboxylic acid transport // inferred from electronic annotation /// 0015744 // succinate transport // inferred from electronic annotation /// 0015746 // citrate transport // inf…	0016020 // membrane // inferred from electronic annotation /// 0016021 // integral to membrane // inferred from electronic annotation	0005215 // transporter activity // inferred from electronic annotation /// 0015137 // citrate transmembrane transporter activity // inferred from electronic annotation /// 0015141 // succinate transmembrane transporter activity // inferred from electronic annotation /// 0015142 // tricarboxylic acid transmembrane transporter activity // inferred from electronic annotation /// 0015293 // symporter…	chr17:6528757-6530303 (-) // 97.48 // p13.2
1569659_at	0.0492601	1.37696	up						chr7:43514851-43528666 (-) // 92.31 // p13
1561401_at	0.0474958	1.37683	up	LOC285627	285627				chr5:158808141-158823925 (-) // 46.83 // q33.3
227900_at	0.000109817	1.37601	up	CBLB	868	0006607 // NLS-bearing substrate import into nucleus // traceable author statement /// 0006955 // immune response // inferred from electronic annotation /// 0007165 // signal transduction // traceable author statement /// 0007166 // cell surface receptor linked signal transduction // inferred from electronic annotation /// 0019941 // modification-dependent protein catabolic process // inferred fr…	0005634 // nucleus // inferred from electronic annotation /// 0005737 // cytoplasm // inferred from electronic annotation	0004871 // signal transducer activity // inferred from electronic annotation /// 0005509 // calcium ion binding // inferred from electronic annotation /// 0005515 // protein binding // traceable author statement /// 0005515 // protein binding // inferred from electronic annotation /// 0008270 // zinc ion binding // traceable author statement /// 0008270 // zinc ion binding // inferred from electr…	chr3:106856997-106858513 (-) // 97.67 // q13.11
205699_at	0.0193336	1.37551	up	MAP2K6	5608	0000165 // MAPKKK cascade // inferred from electronic annotation /// 0000187 // activation of MAPK activity // inferred from electronic annotation /// 0006468 // protein amino acid phosphorylation // inferred from electronic annotation /// 0006975 // DNA damage induced protein phosphorylation // traceable author statement /// 0007050 // cell cycle arrest // traceable author statement /// 0007165 …		0000166 // nucleotide binding // inferred from electronic annotation /// 0004672 // protein kinase activity // inferred from electronic annotation /// 0004674 // protein serine/threonine kinase activity // inferred from electronic annotation /// 0004708 // MAP kinase kinase activity // traceable author statement /// 0004713 // protein tyrosine kinase activity // inferred from electronic annotatio…	chr17:64922433-65051067 (+) // 97.33 // q24.3
236666_s_at	0.0215399	1.37511	up	LOC390205	390205			0005515 // protein binding // inferred from electronic annotation	chr11:61034613-61035064 (+) // 96.16 // q12.2
224826_at	0.0268954	1.37497	up	RP5-1022P6.2	56261	0005975 // carbohydrate metabolic process // inferred from electronic annotation /// 0006071 // glycerol metabolic process // inferred from electronic annotation /// 0006629 // lipid metabolic process // inferred from electronic annotation		0003824 // catalytic activity // inferred from electronic annotation /// 0008081 // phosphoric diester hydrolase activity // inferred from electronic annotation /// 0008889 // glycerophosphodiester phosphodiesterase activity // inferred from electronic annotation /// 0016787 // hydrolase activity // inferred from electronic annotation /// 0030246 // carbohydrate binding // inferred from electroni…	chr20:5358779-5539664 (-) // 91.98 // p12.3
242082_at	0.0363482	1.37495	up	MMAB	326625	0009236 // cobalamin biosynthetic process // inferred from electronic annotation	0005739 // mitochondrion // inferred from electronic annotation	0000166 // nucleotide binding // inferred from electronic annotation /// 0005524 // ATP binding // inferred from electronic annotation /// 0008817 // cob(I)yrinic acid a,c-diamide adenosyltransferase activity // inferred from electronic annotation /// 0016740 // transferase activity // inferred from electronic annotation	chr12:108477486-108478119 (-) // 44.58 // q24.11
243639_at	0.00749001	1.37489	up						chr15:99406820-99407347 (-) // 76.56 // q26.3
223259_at	0.0042271	1.3747	up	ORMDL3	94103		0005783 // endoplasmic reticulum // inferred from electronic annotation /// 0016020 // membrane // inferred from electronic annotation /// 0016021 // integral to membrane // inferred from electronic annotation		chr17:35330821-35331603 (-) // 96.18 // q12
235651_at	0.0173861	1.37351	up						chr1:55017972-55018522 (-) // 43.85 // p32.3
228188_at	0.0159986	1.37334	up	FOSL2	2355	0006355 // regulation of transcription, DNA-dependent // inferred from electronic annotation /// 0006357 // regulation of transcription from RNA polymerase II promoter // traceable author statement /// 0008219 // cell death // traceable author statement /// 0048146 // positive regulation of fibroblast proliferation // inferred from electronic annotation	0005634 // nucleus // traceable author statement /// 0005634 // nucleus // inferred from electronic annotation	0003677 // DNA binding // inferred from electronic annotation /// 0003700 // transcription factor activity // traceable author statement /// 0003700 // transcription factor activity // inferred from electronic annotation /// 0043565 // sequence-specific DNA binding // inferred from electronic annotation /// 0046983 // protein dimerization activity // inferred from electronic annotation	chr2:28491253-28493681 (+) // 91.09 // p23.2
226203_at	0.00545916	1.37323	up						chr15:69901688-69903843 (-) // 98.08 // q23
229246_at	0.0473389	1.37309	up	FLJ44342	645460				chr17:53421398-53421865 (-) // 84.57 // q22
218376_s_at	0.00173638	1.37236	up	MICAL1	64780	0007010 // cytoskeleton organization // non-traceable author statement /// 0007165 // signal transduction // non-traceable author statement	0005737 // cytoplasm // inferred from direct assay /// 0005737 // cytoplasm // inferred from sequence or structural similarity /// 0005737 // cytoplasm // inferred from electronic annotation /// 0005856 // cytoskeleton // inferred from electronic annotation /// 0005882 // intermediate filament // non-traceable author statement	0004497 // monooxygenase activity // inferred from electronic annotation /// 0005515 // protein binding // inferred from physical interaction /// 0005515 // protein binding // inferred from sequence or structural similarity /// 0008270 // zinc ion binding // inferred from electronic annotation /// 0017124 // SH3 domain binding // inferred from physical interaction /// 0017124 // SH3 domain bindin…	chr6:109871960-109883650 (-) // 99.16 // q21
203136_at	0.0142471	1.37099	up	RABAC1	10567		0005737 // cytoplasm // inferred from electronic annotation /// 0005794 // Golgi apparatus // inferred from electronic annotation /// 0005886 // plasma membrane // inferred from electronic annotation /// 0016020 // membrane // inferred from electronic annotation /// 0016021 // integral to membrane // inferred from electronic annotation /// 0030054 // cell junction // inferred from electronic anno…	0005515 // protein binding // inferred from electronic annotation /// 0042802 // identical protein binding // inferred from physical interaction	chr19:47152677-47155311 (-) // 95.45 // q13.2
1568892_at	0.00360779	1.37036	up						chr1:113355920-113417247 (-) // 57.92 // p13.2
206418_at	0.025637	1.37027	up	NOX1	27035	0001525 // angiogenesis // inferred from mutant phenotype /// 0006739 // NADP metabolic process // inferred by curator /// 0006746 // FADH2 metabolic process // non-traceable author statement /// 0006801 // superoxide metabolic process // inferred from mutant phenotype /// 0006810 // transport // inferred from electronic annotation /// 0006811 // ion transport // inferred from electronic annotati…	0005769 // early endosome // inferred from direct assay /// 0016020 // membrane // inferred from electronic annotation /// 0016021 // integral to membrane // inferred from electronic annotation /// 0016021 // integral to membrane // inferred by curator /// 0043020 // NADPH oxidase complex // inferred from direct assay	0005216 // ion channel activity // inferred from electronic annotation /// 0005244 // voltage-gated ion channel activity // inferred from electronic annotation /// 0005506 // iron ion binding // inferred from electronic annotation /// 0005515 // protein binding // inferred from physical interaction /// 0009055 // electron carrier activity // inferred from electronic annotation /// 0016175 // supe…	chrX:99984969-100015990 (-) // 93.71 // q22.1
226978_at	0.0152348	1.36974	up	PPARA	5465	0001666 // response to hypoxia // inferred from electronic annotation /// 0006350 // transcription // inferred from electronic annotation /// 0006355 // regulation of transcription, DNA-dependent // inferred from electronic annotation /// 0006366 // transcription from RNA polymerase II promoter // traceable author statement /// 0006629 // lipid metabolic process // traceable author statement /// …	0005634 // nucleus // traceable author statement /// 0005634 // nucleus // inferred from electronic annotation	0003677 // DNA binding // inferred from electronic annotation /// 0003677 // DNA binding // traceable author statement /// 0003700 // transcription factor activity // inferred from electronic annotation /// 0003707 // steroid hormone receptor activity // inferred from electronic annotation /// 0004872 // receptor activity // inferred from electronic annotation /// 0004879 // ligand-dependent nucl…	chr22:45016395-45018316 (+) // 91.22 // q13.31
220911_s_at	0.0414189	1.36963	up	KIAA1305	57523	0015074 // DNA integration // inferred from electronic annotation	0016020 // membrane // inferred from electronic annotation /// 0016021 // integral to membrane // inferred from electronic annotation	0003676 // nucleic acid binding // inferred from electronic annotation /// 0003677 // DNA binding // inferred from electronic annotation	chr14:23938044-23958328 (+) // 91.78 // q12
233111_at	0.0312316	1.36943	up						chr8:134136385-134139201 (+) // 68.9 // q24.22
203571_s_at	0.0443831	1.36872	up	C10orf116	10974				chr10:88718250-88720473 (+) // 98.81 // q23.2
213283_s_at	0.0131115	1.36781	up	SALL2	6297	0006350 // transcription // inferred from electronic annotation /// 0006355 // regulation of transcription, DNA-dependent // non-traceable author statement /// 0006355 // regulation of transcription, DNA-dependent // inferred from electronic annotation	0005622 // intracellular // inferred from electronic annotation /// 0005634 // nucleus // non-traceable author statement /// 0005634 // nucleus // inferred from electronic annotation	0003677 // DNA binding // inferred from electronic annotation /// 0003677 // DNA binding // non-traceable author statement /// 0003700 // transcription factor activity // non-traceable author statement /// 0008270 // zinc ion binding // inferred from electronic annotation /// 0046872 // metal ion binding // inferred from electronic annotation	chr14:21059070-21075077 (-) // 94.97 // q11.2
226275_at	0.0385774	1.36762	up	MXD1	4084	0006350 // transcription // inferred from electronic annotation /// 0006355 // regulation of transcription, DNA-dependent // inferred from electronic annotation /// 0007275 // multicellular organismal development // traceable author statement /// 0008283 // cell proliferation // traceable author statement /// 0045449 // regulation of transcription // inferred from electronic annotation	0005634 // nucleus // traceable author statement /// 0005634 // nucleus // inferred from electronic annotation /// 0005634 // nucleus // inferred from direct assay /// 0005737 // cytoplasm // inferred from direct assay /// 0005739 // mitochondrion // inferred from direct assay	0003677 // DNA binding // inferred from electronic annotation /// 0003700 // transcription factor activity // traceable author statement /// 0003712 // transcription cofactor activity // traceable author statement /// 0003714 // transcription corepressor activity // traceable author statement /// 0030528 // transcription regulator activity // inferred from electronic annotation	chr2:70022417-70023578 (+) // 96.11 // p14
224335_s_at	0.0428563	1.36738	up	BACE1	23621	0006508 // proteolysis // inferred from direct assay /// 0006508 // proteolysis // inferred from electronic annotation /// 0006509 // membrane protein ectodomain proteolysis // traceable author statement /// 0050435 // beta-amyloid metabolic process // inferred from direct assay /// 0050435 // beta-amyloid metabolic process // inferred from sequence or structural similarity	0005624 // membrane fraction // inferred from electronic annotation /// 0005768 // endosome // inferred from direct assay /// 0005768 // endosome // inferred from sequence or structural similarity /// 0005794 // Golgi apparatus // inferred from direct assay /// 0005794 // Golgi apparatus // inferred from sequence or structural similarity /// 0005887 // integral to plasma membrane // traceable aut…	0004175 // endopeptidase activity // inferred from electronic annotation /// 0004190 // aspartic-type endopeptidase activity // inferred from direct assay /// 0004190 // aspartic-type endopeptidase activity // inferred from electronic annotation /// 0004190 // aspartic-type endopeptidase activity // inferred from sequence or structural similarity /// 0008233 // peptidase activity // inferred from…	chr11:116665460-116691724 (-) // 99.32 // q23.3
225524_at	0.0061539	1.36734	up	ANTXR2	118429		0005576 // extracellular region // inferred from electronic annotation /// 0005783 // endoplasmic reticulum // inferred from electronic annotation /// 0005789 // endoplasmic reticulum membrane // inferred from electronic annotation /// 0005886 // plasma membrane // inferred from electronic annotation /// 0016020 // membrane // inferred from electronic annotation /// 0016021 // integral to membran…	0004872 // receptor activity // inferred from electronic annotation /// 0005515 // protein binding // inferred from physical interaction /// 0046872 // metal ion binding // inferred from electronic annotation	chr4:81045748-81124150 (-) // 93.94 // q21.21
205942_s_at	0.0237672	1.36723	up	ACSM3	6296	0006629 // lipid metabolic process // inferred from electronic annotation /// 0006631 // fatty acid metabolic process // inferred from electronic annotation /// 0006633 // fatty acid biosynthetic process // inferred from electronic annotation /// 0008152 // metabolic process // inferred from electronic annotation /// 0008217 // regulation of blood pressure // non-traceable author statement /// 00…	0005739 // mitochondrion // inferred from electronic annotation /// 0005759 // mitochondrial matrix // inferred from electronic annotation	0000166 // nucleotide binding // inferred from electronic annotation /// 0000287 // magnesium ion binding // inferred from electronic annotation /// 0003824 // catalytic activity // inferred from electronic annotation /// 0005524 // ATP binding // inferred from electronic annotation /// 0015645 // fatty-acid ligase activity // inferred from electronic annotation /// 0016874 // ligase activity // …	chr16:20682870-20705134 (+) // 98.56 // p12.2
216054_x_at	0.0424583	1.36722	up	MYL4	4635	0002026 // regulation of the force of heart contraction // inferred from mutant phenotype /// 0007517 // muscle organ development // non-traceable author statement /// 0032781 // positive regulation of ATPase activity // inferred from mutant phenotype /// 0060048 // cardiac muscle contraction // inferred from mutant phenotype	0005859 // muscle myosin complex // non-traceable author statement /// 0016459 // myosin complex // inferred from electronic annotation /// 0031672 // A band // inferred from mutant phenotype	0003774 // motor activity // inferred from electronic annotation /// 0003785 // actin monomer binding // inferred from direct assay /// 0005509 // calcium ion binding // inferred from electronic annotation /// 0008307 // structural constituent of muscle // non-traceable author statement /// 0032038 // myosin II heavy chain binding // non-traceable author statement /// 0051015 // actin filament bi…	chr17:42641718-42656044 (+) // 78.7 // q21.32
229289_at	0.0346127	1.36701	up	FAM71E1	112703				chr19:55661856-55671580 (-) // 93.96 // q13.33
207839_s_at	0.0172613	1.36662	up	C9orf127	51754	0007155 // cell adhesion // inferred from electronic annotation /// 0007160 // cell-matrix adhesion // inferred from mutant phenotype /// 0007346 // regulation of mitotic cell cycle // traceable author statement /// 0040008 // regulation of growth // inferred from electronic annotation	0005634 // nucleus // inferred from electronic annotation /// 0005737 // cytoplasm // inferred from electronic annotation /// 0005739 // mitochondrion // inferred from electronic annotation /// 0005783 // endoplasmic reticulum // inferred from electronic annotation /// 0005886 // plasma membrane // inferred from direct assay /// 0005886 // plasma membrane // inferred from electronic annotation //…	0005515 // protein binding // inferred from physical interaction /// 0005515 // protein binding // inferred from electronic annotation	chr9:35819268-35837231 (+) // 77.26 // p13.3
1556122_at	0.0107859	1.36659	up						chr19:8345259-8361562 (-) // 72.19 // p13.2
201826_s_at	0.0104485	1.36653	up	SCCPDH	51097	0008152 // metabolic process // inferred from electronic annotation /// 0055114 // oxidation reduction // inferred from electronic annotation		0003824 // catalytic activity // inferred from electronic annotation /// 0005488 // binding // inferred from electronic annotation /// 0016491 // oxidoreductase activity // inferred from electronic annotation /// 0047131 // saccharopine dehydrogenase (NAD+, L-glutamate-forming) activity // inferred from electronic annotation	chr1:244954347-244998062 (+) // 99.44 // q44
202636_at	0.000238811	1.36627	up	RNF103	7844	0006810 // transport // inferred from electronic annotation /// 0007049 // cell cycle // inferred from electronic annotation /// 0007417 // central nervous system development // traceable author statement /// 0015031 // protein transport // inferred from electronic annotation /// 0051301 // cell division // inferred from electronic annotation	0005737 // cytoplasm // inferred from electronic annotation /// 0005768 // endosome // inferred from electronic annotation /// 0016020 // membrane // inferred from electronic annotation /// 0016021 // integral to membrane // inferred from electronic annotation /// 0031902 // late endosome membrane // inferred from electronic annotation	0005515 // protein binding // inferred from electronic annotation /// 0005515 // protein binding // inferred from physical interaction /// 0008270 // zinc ion binding // inferred from electronic annotation /// 0046872 // metal ion binding // inferred from electronic annotation	chr2:86684033-86704447 (-) // 97.08 // p11.2
1561759_at	0.00780109	1.36552	up	LOC645513	645513				chr4:120652975-120692626 (+) // 61.82 // q27
205309_at	0.0356483	1.36537	up	SMPDL3B	27293	0006685 // sphingomyelin catabolic process // inferred from electronic annotation /// 0008152 // metabolic process // inferred from electronic annotation	0005576 // extracellular region // inferred from electronic annotation /// 0005615 // extracellular space // inferred from electronic annotation	0004767 // sphingomyelin phosphodiesterase activity // inferred from electronic annotation /// 0016787 // hydrolase activity // inferred from electronic annotation /// 0016798 // hydrolase activity, acting on glycosyl bonds // inferred from electronic annotation	chr1:28134162-28158043 (+) // 98.7 // p35.3
202893_at	0.0212668	1.36511	up	UNC13B	10497	0006887 // exocytosis // inferred from electronic annotation /// 0006917 // induction of apoptosis // traceable author statement /// 0007165 // signal transduction // traceable author statement /// 0007242 // intracellular signaling cascade // inferred from electronic annotation /// 0007268 // synaptic transmission // inferred from electronic annotation /// 0007588 // excretion // traceable autho…	0005737 // cytoplasm // traceable author statement /// 0005737 // cytoplasm // inferred from electronic annotation /// 0005794 // Golgi apparatus // traceable author statement /// 0005886 // plasma membrane // inferred from electronic annotation /// 0016020 // membrane // inferred from electronic annotation /// 0030054 // cell junction // inferred from electronic annotation /// 0045202 // synapse…	0004871 // signal transducer activity // traceable author statement /// 0004872 // receptor activity // traceable author statement /// 0008270 // zinc ion binding // inferred from electronic annotation /// 0019992 // diacylglycerol binding // inferred from electronic annotation /// 0046872 // metal ion binding // inferred from electronic annotation	chr9:35152058-35395331 (+) // 99.34 // p13.3
203591_s_at	0.0188314	1.36497	up	CSF3R	1441	0006952 // defense response // traceable author statement /// 0007155 // cell adhesion // inferred from electronic annotation /// 0007165 // signal transduction // non-traceable author statement	0005576 // extracellular region // inferred from electronic annotation /// 0005886 // plasma membrane // inferred from electronic annotation /// 0005887 // integral to plasma membrane // traceable author statement /// 0016020 // membrane // inferred from electronic annotation /// 0016021 // integral to membrane // inferred from electronic annotation	0004872 // receptor activity // traceable author statement /// 0004872 // receptor activity // inferred from electronic annotation /// 0004896 // cytokine receptor activity // inferred from electronic annotation /// 0005515 // protein binding // inferred from electronic annotation	chr1:36704281-36721087 (-) // 97.89 // p34.3
218552_at	0.00699987	1.36496	up	ECHDC2	55268	0006629 // lipid metabolic process // inferred from electronic annotation /// 0006631 // fatty acid metabolic process // inferred from electronic annotation /// 0008152 // metabolic process // inferred from electronic annotation	0005739 // mitochondrion // inferred from electronic annotation	0003824 // catalytic activity // inferred from electronic annotation /// 0016829 // lyase activity // inferred from electronic annotation	chr1:53134492-53159986 (-) // 99.82 // p32.3
229432_at	0.0156006	1.36472	up	NAGS	162417	0000050 // urea cycle // inferred from electronic annotation /// 0006526 // arginine biosynthetic process // inferred from electronic annotation /// 0006536 // glutamate metabolic process // inferred from electronic annotation /// 0008152 // metabolic process // inferred from electronic annotation /// 0008652 // amino acid biosynthetic process // inferred from electronic annotation	0005739 // mitochondrion // inferred from electronic annotation /// 0005759 // mitochondrial matrix // not recorded /// 0005759 // mitochondrial matrix // inferred from electronic annotation	0003991 // acetylglutamate kinase activity // inferred from electronic annotation /// 0004042 // amino-acid N-acetyltransferase activity // not recorded /// 0004042 // amino-acid N-acetyltransferase activity // inferred from electronic annotation /// 0008080 // N-acetyltransferase activity // inferred from electronic annotation /// 0008415 // acyltransferase activity // inferred from electronic a…	chr17:39440574-39442325 (+) // 74.21 // q21.31
235789_at	0.0153177	1.36454	up	KDM4B	23030	0006350 // transcription // inferred from electronic annotation /// 0006355 // regulation of transcription, DNA-dependent // inferred from electronic annotation /// 0016568 // chromatin modification // inferred from electronic annotation /// 0055114 // oxidation reduction // inferred from electronic annotation	0005634 // nucleus // inferred from electronic annotation	0003676 // nucleic acid binding // inferred from electronic annotation /// 0005506 // iron ion binding // inferred from electronic annotation /// 0005515 // protein binding // inferred from electronic annotation /// 0008270 // zinc ion binding // inferred from electronic annotation /// 0016491 // oxidoreductase activity // inferred from electronic annotation /// 0016702 // oxidoreductase activity…	chr19:4998506-5040711 (+) // 87.36 // p13.3
223469_at	0.0261933	1.36439	up	PGPEP1	54858	0006508 // proteolysis // inferred from electronic annotation	0005737 // cytoplasm // inferred from electronic annotation	0008233 // peptidase activity // inferred from electronic annotation /// 0008234 // cysteine-type peptidase activity // inferred from electronic annotation /// 0016787 // hydrolase activity // inferred from electronic annotation	chr19:18340757-18341759 (+) // 92.45 // p13.11
242600_at	0.0444854	1.36431	up	FRMD3	257019		0005737 // cytoplasm // inferred from electronic annotation /// 0005856 // cytoskeleton // inferred from electronic annotation /// 0016020 // membrane // inferred from electronic annotation /// 0016021 // integral to membrane // inferred from electronic annotation /// 0019898 // extrinsic to membrane // inferred from electronic annotation	0005488 // binding // inferred from electronic annotation /// 0008092 // cytoskeletal protein binding // inferred from electronic annotation	chr9:85047726-85072022 (-) // 95.8 // q21.32
232579_at	0.0437884	1.36406	up	LOC100134229	100134229				chr7:139523627-139525908 (+) // 60.23 // q34
206797_at	0.0255977	1.36366	up	NAT2	10	0008152 // metabolic process // inferred from electronic annotation	0005737 // cytoplasm // inferred from electronic annotation /// 0005829 // cytosol // not recorded	0004060 // arylamine N-acetyltransferase activity // traceable author statement /// 0004060 // arylamine N-acetyltransferase activity // inferred from electronic annotation /// 0008415 // acyltransferase activity // inferred from electronic annotation /// 0016407 // acetyltransferase activity // inferred from electronic annotation /// 0016740 // transferase activity // inferred from electronic an…	chr8:18293034-18302962 (+) // 88.87 // p22
204615_x_at	1.36088e-05	1.36341	up	IDI1	3422	0006694 // steroid biosynthetic process // inferred from electronic annotation /// 0006695 // cholesterol biosynthetic process // inferred from electronic annotation /// 0008299 // isoprenoid biosynthetic process // traceable author statement /// 0008299 // isoprenoid biosynthetic process // inferred from electronic annotation /// 0008610 // lipid biosynthetic process // inferred from electronic …	0005777 // peroxisome // traceable author statement /// 0005777 // peroxisome // inferred from electronic annotation /// 0005829 // cytosol // not recorded	0000287 // magnesium ion binding // inferred from electronic annotation /// 0004452 // isopentenyl-diphosphate delta-isomerase activity // traceable author statement /// 0004452 // isopentenyl-diphosphate delta-isomerase activity // inferred from electronic annotation /// 0016787 // hydrolase activity // inferred from electronic annotation /// 0016853 // isomerase activity // inferred from electr…	chr10:1076028-1080113 (-) // 87.94 // p15.3
64408_s_at	0.00548941	1.3627	up	CALML4	91860			0005509 // calcium ion binding // inferred from electronic annotation	chr15:66273193-66279070 (-) // 79.62 // q23
215280_s_at	0.0298763	1.36265	up	PPFIA3	8541		0005737 // cytoplasm // inferred from electronic annotation /// 0009986 // cell surface // inferred from electronic annotation	0004872 // receptor activity // inferred from electronic annotation /// 0005515 // protein binding // inferred from physical interaction	chr19:54343169-54346090 (+) // 99.07 // q13.33
221870_at	0.0258389	1.36201	up	EHD2	30846	0006412 // translation // inferred from electronic annotation /// 0006897 // endocytosis // inferred from electronic annotation /// 0030866 // cortical actin cytoskeleton organization // inferred from electronic annotation	0005622 // intracellular // inferred from electronic annotation /// 0005624 // membrane fraction // inferred from electronic annotation /// 0005634 // nucleus // traceable author statement /// 0005768 // endosome // inferred from electronic annotation /// 0005840 // ribosome // inferred from electronic annotation /// 0005886 // plasma membrane // inferred from electronic annotation /// 0010008 //…	0000166 // nucleotide binding // inferred from electronic annotation /// 0003676 // nucleic acid binding // traceable author statement /// 0003723 // RNA binding // inferred from electronic annotation /// 0003735 // structural constituent of ribosome // inferred from electronic annotation /// 0003924 // GTPase activity // inferred from electronic annotation /// 0005509 // calcium ion binding // i…	chr1:28791613-28793399 (+) // 53.46 // p35.3 /// chr14:89427893-89428729 (+) // 52.48 // q32.11 /// chr19:52937544-52938202 (+) // 36.8 // q13.32
242032_at	0.00395464	1.36174	up	KIDINS220	57498	0007242 // intracellular signaling cascade // not recorded	0005829 // cytosol // not recorded /// 0016020 // membrane // inferred from electronic annotation /// 0016021 // integral to membrane // inferred from electronic annotation	0016301 // kinase activity // inferred from electronic annotation	chr2:8782748-8783231 (-) // 97.97 // p25.1
202847_at	0.00087776	1.36131	up	PCK2	5106	0006094 // gluconeogenesis // inferred from electronic annotation	0005739 // mitochondrion // traceable author statement /// 0005739 // mitochondrion // inferred from electronic annotation	0000166 // nucleotide binding // inferred from electronic annotation /// 0004611 // phosphoenolpyruvate carboxykinase activity // inferred from electronic annotation /// 0004611 // phosphoenolpyruvate carboxykinase activity // traceable author statement /// 0004613 // phosphoenolpyruvate carboxykinase (GTP) activity // inferred from electronic annotation /// 0005525 // GTP binding // inferred fro…	chr14:23633388-23643173 (+) // 98.98 // q12
216470_x_at	0.00934508	1.36125	up	PRSS1	5644	0006508 // proteolysis // inferred from electronic annotation /// 0007586 // digestion // inferred from electronic annotation /// 0043542 // endothelial cell migration // inferred from mutant phenotype	0005576 // extracellular region // non-traceable author statement /// 0005576 // extracellular region // inferred from electronic annotation	0003824 // catalytic activity // inferred from electronic annotation /// 0004252 // serine-type endopeptidase activity // traceable author statement /// 0004252 // serine-type endopeptidase activity // inferred from electronic annotation /// 0005509 // calcium ion binding // inferred from electronic annotation /// 0005515 // protein binding // inferred from physical interaction /// 0008233 // pep…	chr7:142148903-142151369 (+) // 93.69 // q34 /// chr7:142169587-142172034 (+) // 92.75 // q34 /// chr7:142179862-142182311 (+) // 91.01 // q34 /// chr9:33786651-33789178 (+) // 88.59 // p13.3
238975_at	0.00160215	1.36122	up	MMAB	326625	0009236 // cobalamin biosynthetic process // inferred from electronic annotation	0005739 // mitochondrion // inferred from electronic annotation	0000166 // nucleotide binding // inferred from electronic annotation /// 0005524 // ATP binding // inferred from electronic annotation /// 0008817 // cob(I)yrinic acid a,c-diamide adenosyltransferase activity // inferred from electronic annotation /// 0016740 // transferase activity // inferred from electronic annotation	chr12:108475909-108476779 (-) // 70.32 // q24.11
231542_at	0.0327923	1.361	up						chr17:23966828-23968517 (+) // 99.24 // q11.2
208161_s_at	0.0103826	1.36086	up	ABCC3	8714	0006810 // transport // traceable author statement /// 0006810 // transport // inferred from electronic annotation /// 0015722 // canalicular bile acid transport // inferred from electronic annotation	0005624 // membrane fraction // traceable author statement /// 0005887 // integral to plasma membrane // traceable author statement /// 0005887 // integral to plasma membrane // inferred from electronic annotation /// 0016020 // membrane // inferred from electronic annotation /// 0016021 // integral to membrane // inferred from electronic annotation	0000166 // nucleotide binding // inferred from electronic annotation /// 0005215 // transporter activity // inferred from electronic annotation /// 0005524 // ATP binding // traceable author statement /// 0005524 // ATP binding // inferred from electronic annotation /// 0008514 // organic anion transmembrane transporter activity // traceable author statement /// 0016887 // ATPase activity // infe…	chr17:46067226-46124061 (+) // 96.41 // q21.33
230333_at	0.0432516	1.36078	up						chrX:23712626-23713078 (-) // 98.26 // p22.11
232422_at	0.0172624	1.36068	up	A2LD1	87769				chr13:99981811-100034234 (-) // 94.85 // q32.3
224558_s_at	0.000252937	1.3602	up	MALAT1	378938				chr11:65025921-65028892 (+) // 99.9 // q13.1
[truncated: 2,346 more rows]

## Sheet: STATIN DOWN
Probe Set ID	p-value	FCAbsolute	FC	regulation	Gene Symbol	Entrez Gene	Gene Ontology Biological Process	Gene Ontology Cellular Component	Gene Ontology Molecular Function	Alignments
[truncated: 3,201 more rows]

## Sheet: LDL DOWN
Probe Set ID	p-value	FCAbsolute	FC	regulation	Gene Symbol	Entrez Gene	Gene Ontology Biological Process	Gene Ontology Cellular Component	Gene Ontology Molecular Function	Alignments
1561817_at	0.0312903	2.31288	-2.31288	down						chr17:7901044-7902449 (+) // 23.9 // p13.1
[truncated: 868 more rows]

## Sheet: LDL UP
Probe Set ID	p-value	FCAbsolute	regulation	Gene Symbol	Entrez Gene	Gene Ontology Biological Process	Gene Ontology Cellular Component	Gene Ontology Molecular Function	Alignments
[truncated: 996 more rows]

## Sheet: Gene List_Statin UP LDL Down
OFFICIAL_GENE_SYMBOL	Name	Species
[truncated: 2,330 more rows]

## Sheet: DAVID_ Enriched GO Terms
Category	Term	Count	%	PValue	Genes	List Total	Pop Hits	Pop Total	Fold Enrichment	Bonferroni	Benjamini	FDR
[truncated: 153 more rows]

[truncated: 2 more sheets: Cholesterol Metabolic Process, Cobalamin Metabolic Process]
