# Supplementary material for: MMAB promotes negative feedback control of cholesterol homeostasis
Source: Nat Commun. 2021 Nov 8;12:6448. doi: 10.1038/s41467-021-26787-7 (PMC8575900; doi:10.1038/s41467-021-26787-7)
Supplement: Supplementary file 6 — Dataset 3 [file 41467_2021_26787_MOESM6_ESM.xlsx]

## Sheet: Deconvolute Screen Hits 
Number	Gene symbol	Entrez Gene ID	Effect of knockdown on LDLr activity	Z-score Rank	LDL treatment	P-value	statin treatment	P-value	Disease	SNP Trait	# of siRNAs that recaptilated
											primary siRNA screen phenotype
1	SREBF2	6721	Increase	IV	-1.14	0.00219	1.25	0.039	CVD	TC, LDL	1
2	CYP51A1	1595	Increase	IV	-1.36035	0.0480112	1.8*	n.s	n.a	n.a	1
3	HMGCR	3156	Increase	IV	-1.25056	0.0204892	1.52516	0.00630878	CAD	TC	2
4	FHL2	2274	Increase	III	-1.12658	0.0366674	-2.65062	0.000752619	CVD	n.a	1
5	VPS41	27072	Increase	IV	-1.2644	0.00922464	n.s	n.s	n.a	n.a	1
6	TTF1	7270	Increase	III	-1.10605	0.0285573	n.s	n.s	n.a	n.a	0
7	RBBP6	5930	Increase	V	-1.10648	0.0226531	-1.16607	0.00948385	n.a	n.a	0
8	CLCN5	1184	Increase	V	-1.13523	0.0340282	1.33705	0.0038241	n.a	n.a	0
9	HCRT	3060	Increase	V	-1.10391	0.0223169	n.s	n.s	n.a	n.a	0
10	RUFY3 (RIPX)	22902	Increase	V	-1.10645	0.0332735	n.s	n.s	n.a	n.a	1
11	MFGE8	4240	Increase	IV	-1.22413	0.0106302	n.s	n.s	n.a	n.a	0
12	PCDHGA1 /// PCDHGA10 /// PCDHGA11 /// PCDHGA12 /// PCDHGA2 /// PCDHGA3 /// PCDHGA4 /// PCDHGA5 /// PCDHGA6 /// PCDHGA7 /// PCDHGA8 /// PCDHGA9 /// PCDHGB1 /// PCDHGB2 /// PCDHGB3 /// PCDHGB4 /// PCDHGB5 /// PCDHGB6 /// PCDHGB7 /// PCDHGC3 /// PCDHGC4 /// PCDHGC5	56134	Increase	III	-1.24673	0.0195521	1.10613	0.0242926	n.a	n.a	2
13	SC5DL	6309	Increase	V	-1.18887	0.0424609	1.35739	0.00418989	n.a	n.a	1
14	CCDC85B	11007	Increase	IV	-1.26385	0.0144089	n.s.	n.s.	n.a	n.a	0
15	SQLE	6713	Increase	V	-1.35226	0.0163827	1.17328	0.0372	n.a	n.a	1
16	COPS8	10920	Increase	III	-1.10071	0.0262982	-1.17072	0.0126629	n.a	n.a	1
17	ATP6V1G2	534	Increase	I	-1.17507	0.0197306	n.s.	n.s.	CVD; MI	n.a.	1
18	CHRNA9	55584	Increase	IV	-1.11582	0.00857493	n.s.	n.s.	n.a	n.a	1
19	USH1C	10083	Increase	IV	-1.14766	0.0202345	1.15333	0.0169946	n.a	n.a	2
20	CACNA1I	8911	Increase	I	-1.3382	0.0220586	n.s.	n.s.	n.a	n.a	2
21	GNB2L1	10399	Increase	V	-1.11482	0.00800544	n.s.	n.s.	n.a	n.a	1
22	PAPOLG	64895	Increase	IV	-1.13526	0.0367663	n.s.	n.s.	n.a	n.a	1
23	PCSK9	255738	Increase	IV	-1.34964	0.0199863	1.27679	0.00523928	CAD, MI	LDL, TC	1
24	GCOM1	145781	Increase	IV	-1.1719	0.0266199	n.s.	n.s.	n.a	n.a	1
25	C2orf86	51057	Increase	V	-1.15264	0.0283206	n.s.	n.s.	n.a	n.a	1
26	EMID2	136227	Increase	IV	-1.26949	0.0299308	n.s.	n.s.	n.a	n.a	1
27	HERC1	8925	Increase	V	-1.11771	0.0422713	n.s.	n.s.	n.a	n.a	2
28	MMAB	326625	Increase	V	-1.3837	0.0383544	1.37495	0.0363482	CAD	HDL	2
29	CCDC54	84692	Increase	V	-1.10456	0.0332039	-1.13839	0.00487949	n.a	n.a	1
30	RBM33	155435	Increase	V	-1.11215	0.0478063	1.17908	0.0391672	n.a	n.a	0
31	LOC338667	338667	Increase	V	-1.17798	0.0458067	n.s.	n.s.	n.a	n.a	0
32	PHF20	51230	Increase	V	-1.20114	0.0260287	-1.31733	0.0247086	n.a	n.a	0
33	EIF4A2	1974	Increase	V	n.s.	n.s.	1.11596	0.0114514	n.a	n.a	0
34	STAT6	6778	Increase	V	n.s.	n.s.	1.41457	0.00621874	CVD	N/A	2
35	SERPINF1	5176	Increase	V	n.s.	n.s.	1.213	0.00816818	n.a	n.a	0
36	YIF1A	10897	Increase	IV	n.s.	n.s.	1.21478	0.0130895	n.a	n.a	2
37	HMGCL	3155	Increase	V	n.s.	n.s.	1.16348	0.0226689	n.a	n.a	0
38	SYT1	6857	Increase	I	n.s.	n.s.	1.30347	0.0113031	n.a	n.a	1
39	SLC17A7	57030	Increase	V	n.s.	n.s.	1.19066	0.0184515	n.a	n.a	0
40	PLEKHO2	80301	Increase	IV	n.s.	n.s.	1.15566	0.00716649	n.a	n.a	1
41	F5	2153	Increase	V	n.s.	n.s.	1.50872	0.00810809	n.a	n.a	1
42	ANG	283	Increase	V	n.s.	n.s.	1.60099	0.00565429	n.a	n.a	1
43	CYP27B1	1594	Increase	V	n.s.	n.s.	1.24946	0.0236826	n.a	n.a	1
44	CTSE	1510	Increase	V	n.s.	n.s.	1.52492	0.000315077	n.a	n.a	1
45	KRT75	9119	Increase	V	n.s.	n.s.	1.25151	0.0232323	n.a	n.a	0
46	IRS4	8471	Increase	V	n.s.	n.s.	1.23115	0.00629308	n.a	n.a	0
47	SNUPN	10073	Increase	I	n.s.	n.s.	1.13433	0.00740494	n.a	n.a	1
48	TNFRSF1A	7132	Increase	V	n.s.	n.s.	1.39414	0.00776141	Ischemia		0
49	PAX3	5077	Increase	V	n.s.	n.s.	1.24555	0.0364405	n.a	n.a	2
50	PTGIS	5740	Increase	V	n.s.	n.s.	1.35232	0.0455297	hypertension; lipoprotein metabolism		0
51	DUSP6	1848	Increase	V	n.s.	n.s.	1.33921	0.0300056	n.a	n.a	2
52	ULK1	8408	Increase	IV	n.s.	n.s.	1.20135	0.0345981	n.a	n.a	2
53	LRP5	4041	Increase	V	n.s.	n.s.	1.32478	0.0232795	CVD	n.a	1
54	SARDH	1757	Increase	V	n.s.	n.s.	1.22576	0.0484816	n.a	n.a	1
55	KCNJ5	3762	Increase	V	n.s.	n.s.	1.18858	0.0228059	n.a	n.a	2
56	SULT1A2	6799	Increase	IV	n.s.	n.s.	1.2599	0.00377532	n.a	n.a	2
57	SLC23A2	9962	Increase	V	n.s.	n.s.	1.25793	0.000556559	n.a	n.a	1
58	STX12	23673	Increase	IV	n.s.	n.s.	1.12836	0.0483168	n.a	n.a	1
59	SHANK2	22941	Increase	V	n.s.	n.s.	1.31851	0.0166117	n.a	n.a	1
60	SPTSSA (C14orf147)	171546	Increase	V	n.s.	n.s.	1.21488	0.0316443	n.a	n.a	0
61	SFI1	9814	Increase	V	n.s.	n.s.	1.69237	0.00223647	n.a	n.a	1
62	HLA-DMA	3108	Increase	IV	n.s.	n.s.	1.10225	0.0472355	n.a	n.a	1
63	TMEM14A	28978	Increase	V	n.s.	n.s.	1.1244	0.0048496	n.a	n.a	0
64	MKS1	54903	Increase	V	n.s.	n.s.	1.22238	0.0391855	n.a	n.a	0
65	DOCK10	55619	Increase	V	n.s.	n.s.	1.12663	0.0475435	n.a	n.a	0
66	TNFRSF25	8718	Increase	V	n.s.	n.s.	1.59298	0.0262295	n.a	n.a	0
67	PIGZ	80235	Increase	V	n.s.	n.s.	1.53307	0.00642402	n.a	n.a	0
68	HKDC1	80201	Increase	V	n.s.	n.s.	1.25008	0.0197808	n.a	n.a	1
69	CISH	1154	Increase	V	n.s.	n.s.	1.19925	0.0394613	n.a	n.a	0
70	ARHGEF10L	55160	Increase	V	n.s.	n.s.	1.33485	0.0204801	n.a	n.a	1
71	MED15	51586	Increase	V	n.s.	n.s.	1.10945	0.0427999	CVD?	n.a	2
72	EHD1	10938	Increase	V	n.s.	n.s.	1.10841	0.0352412	CVD?	n.a	0
73	C5orf4	10826	Increase	V	n.s.	n.s.	1.31731	0.0446529	n.a	n.a	1
74	IP6K2	51447	Increase	V	n.s.	n.s.	1.51471	0.00449351	n.a	n.a	0
75	GBP3	2635	Increase	III	n.s.	n.s.	1.42627	0.0218831	n.a	n.a	2
76	TMEM191A	84222	Increase	IV	n.s.	n.s.	1.51914	0.03954	n.a	n.a	1
77	CCDC135	84229	Increase	IV	n.s.	n.s.	1.25086	0.0498071	n.a	n.a	0
78	SIAE	54414	Increase	IV	n.s.	n.s.	1.47996	0.00569537	n.a	n.a	0
79	FCRL5	83416	Increase	V	n.s.	n.s.	1.17606	0.0308587	n.a	n.a	1
80	DNAJC19	131118	Increase	V	n.s.	n.s.	1.16209	0.0362917	n.a	n.a	0
81	CPLX2	10814	Increase	V	n.s.	n.s.	1.15082	0.0479874	n.a	n.a	0
82	TRIM47	91107	Increase	IV	n.s.	n.s.	1.3879	0.0428331	n.a	n.a	1
83	RCAN3	11123	Increase	V	n.s.	n.s.	1.30317	0.0111958	n.a	n.a	1
84	FHDC1	85462	Increase	IV	n.s.	n.s.	1.63028	0.0120992	n.a	n.a	1
85	ABHD15	116236	Increase	V	n.s.	n.s.	1.2844	0.0392782	n.a	n.a	0
86	PPP1R14A	94274	Increase	III	n.s.	n.s.	1.5744	0.0018021	n.a	n.a	1
87	C6orf70	55780	Increase	V	n.s.	n.s.	1.15307	0.0438152	n.a	n.a	1
88	ZNF84	7637	Increase	III	n.s.	n.s.	1.16559	0.0177361	n.a	n.a	1
89	KANK4	163782	Increase	V	n.s.	n.s.	1.11434	0.00205462	n.a	n.a	0
90	TMEM178	130733	Increase	V	n.s.	n.s.	1.72469	0.0164458	n.a	n.a	1
91	C9orf127	51754	Increase	V	n.s.	n.s.	1.34603	0.0039336	n.a	n.a	0
92	FRMD3	257019	Increase	V	n.s.	n.s.	1.63755	0.025716	n.a	n.a	1
93	CEACAM19	56971	Increase	V	n.s.	n.s.	1.21447	0.000872507	n.a	n.a	0
94	CNTROB	116840	Increase	V	n.s.	n.s.	1.21869	0.00984806	n.a	n.a	0
95	OBP2A	29991	Increase	V	n.s.	n.s.	1.14358	0.0145472	n.a	n.a	1
96	GSTM3	2947	Increase	V	n.s.	n.s.	1.22481	0.0307047	n.a	n.a	1
97	PERP	64065	Increase	V	n.s.	n.s.	1.56089	0.0470005	n.a	n.a	2
98	SHH	6469	Increase	V	n.s.	n.s.	1.59794	0.0251858	n.a	n.a	1
99	SCN4B	6330	Increase	IV	n.s.	n.s.	1.18526	0.0408668	n.a	n.a	3
100	SEZ6L2	26470	Increase	IV	n.s.	n.s.	1.12079	0.0375875	n.a	n.a	1
101	CLYBL	171425	Increase	V	n.s.	n.s.	1.1482	0.0154086	n.a	n.a	0
102	LRRC28	123355	Increase	V	n.s.	n.s.	1.1412	0.0493363	n.a	n.a	0
103	SLC6A4	6532	Increase	V	n.s.	n.s.	1.53651	0.0179065	CVD	TG	2
104	GLUL	2752	Increase	V	n.s.	n.s.	1.29794	0.00816219	n.a	n.a	0
105	ZBTB46	140685	Increase	V	n.s.	n.s.	1.13891	0.0366613	n.a	n.a	0
106	FOXL1	2300	Increase	V	n.s.	n.s.	1.3264	0.00145957	n.a	n.a	0
107	ORAOV1	220064	Increase	V	n.s.	n.s.	1.13272	0.00633133	n.a	n.a	1
108	TMEM106A	113277	Increase	V	n.s.	n.s.	1.22864	0.011386	n.a	n.a	0
109	CST9	128822	Increase	V	n.s.	n.s.	1.28982	0.0340968	n.a	n.a	0
110	GOSR1	9527	Increase	V	n.s.	n.s.	1.17972	0.0367715	n.a	n.a	0
111	B3GNT7	93010	Increase	V	n.s.	n.s.	1.25554	0.0253578	n.a	n.a	1
112	RUNX1T1	862	Increase	V	n.s.	n.s.	1.1654	0.0305584	n.a	n.a	0
113	THADA	63892	Increase	V	n.s.	n.s.	1.11196	0.014744	n.a	n.a	0
114	ABCG5	64240	Increase	III	n.s	n.s	n.s	n.s	CAD	LDL, TC	1
115	GALNT2	2590	Increase	III	n.s	n.s	n.s	n.s	CAD	HDL, TG	0
116	LACTB	114294	Increase	V	n.s	n.s	n.s	n.s	CAD	HDL	1
117	C8orf21	286046	Increase	V	n.s	n.s	n.s	n.s	CAD	TG	0
118	CDKAL1	54901	Increase	V	n.s	n.s	n.s	n.s	T2D	n.a	0
119	SUMO4	387082	Increase	V	n.s	n.s	n.s	n.s	Diabetes	n.a	1
120	ETV5	2119	Increase	V	n.s	n.s	n.s	n.s	T2D; obesity	n.a	0
121	KL	9365	Increase	V	n.s	n.s	n.s	n.s	CAD	HDL	2
122	LIPI	149998	Increase	V	n.s	n.s	n.s	n.s	hypertriglyceremia	n.a	1
123	MC3R	4159	Increase	V	n.s	n.s	n.s	n.s	obesity	n.a	2
124	PSEN2	5664	Increase	V	n.s	n.s	n.s	n.s	cardiomyopathy	n.a	1
125	KIAA0999	23387	Increase	IV	n.s	n.s	-1.12826	0.037256	triglycerides	n.a	2
126	TMPO	7112	Increase	V	n.s	n.s	-1.485	0.0451608	cardiomyopathy	n.a	0
127	ABCC1	4363	Increase	V	n.s	n.s	n.s.	n.s.	CVD	n.a	2
128	PRKWNK1	65125	Increase	II	n.s	n.s	n.s.	n.s.	CVD	n.a	2
129	ADH7	131	Increase	V	n.s	n.s	n.s.	n.s.	CVD	n.a	1
130	SLC4A5	57835	Increase	V	n.s	n.s	n.s.	n.s.	CVD	n.a	0
131	THPO	7066	Increase	V	n.s	n.s	n.s.	n.s.	CVD	n.a	0
132	ZPI	22917	Increase	V	n.s	n.s	n.s.	n.s.	CVD	n.a	1
133	AGTR2	186	Increase	V	n.s	n.s	n.s.	n.s.	CVD	n.a	0
134	SPP1	6696	Increase	V	n.s	n.s	-2.45256	0.0203821	CVD	n.a	1
135	CALCRL	10203	Increase	V	n.s	n.s	n.s	n.s	CVD	n.a	0
136	CASP1	834	Increase	V	n.s.	n.s.	-1.41643	0.00641715	CVD	n.a	1
137	CYP4A11	1579	Increase	V	n.s.	n.s.	n.s.	n.s.	CVD	n.a	0
138	EDNRA	1909	Increase	V	n.s.	n.s.	n.s.	n.s.	CVD	n.a	1
139	HSPA1L	3305	Increase	IV	n.s.	n.s.	n.s.	n.s.	CVD	n.a	2
140	HSPA1A	3303	Increase	V	n.s.	n.s.	-1.15864	0.00266381	CVD	n.a	1
141	IGF1	3479	Increase	V	n.s.	n.s.	n.s.	n.s.	CVD, MI	n.a	0
142	IL18	3606	Increase	IV	n.s.	n.s.	-2.28164	0.0141561	CVD	n.a	3
143	IL2	3558	Increase	III	n.s.	n.s.	n.s.	n.s.	CVD	n.a	1
144	KIR3DL1	3811	Increase	V	n.s.	n.s.	n.s.	n.s.	CVD	n.a	1
145	MMP13	4322	Increase	V	n.s.	n.s.	n.s.	n.s.	CVD	n.a	2
146	MMP2	4313	Increase	V	n.s.	n.s.	n.s.	n.s.	CVD, ischemia	n.a	0
147	MYH6	4624	Increase	V	n.s.	n.s.	n.s.	n.s.	CVD	n.a	1
148	SERPINA5	5104	Increase	V	n.s.	n.s.	n.s.	n.s.	CVD	n.a	1
149	JMJD2C	23081	Increase	I	n.s.	n.s.	0.53*	n.a	n.a.	n.a.	1
150	STXBP1	6812	Increase	V	n.s.	n.s.	2.55*	n.a	n.a.	n.a.	1
151	UBCE7IP5 (UBOX5)	22888	Increase	I	n.s.	n.s.	n.s.	n.s.	n.s.	n.s.	1
152	GPR55	9290	Increase	I	n.s.	n.s.	n.s.	n.s.	n.s.	n.s.	0
153	GPR50	9248	Increase	III	n.s.	n.s.	n.s.	n.s.	obesity	TG, HDL	0
154	VPS18	57617	Increase	IV	n.s.	n.s.	n.s.	n.s.	n.a	n.a	0
155	HOOK3	84376	Increase	IV	n.s.	n.s.	n.s.	n.s.	n.a	n.a	1
156	STX3	6809	Increase	V	n.s.	n.s.	n.s.	n.s.	n.a	n.a	0
157	SYTL5	94122	Increase	V	n.s.	n.s.	n.s.	n.s.	n.a	n.a	0
158	PARK2	5071	Increase	V	n.s.	n.s.	n.s.	n.s.	n.a	n.a	2
159	C7orf21 (TMUB1)	83590	Increase	V	n.s.	n.s.	n.s.	n.s.	n.a	n.a	0
160	PSMD7	5713	Increase	V	n.s.	n.s.	n.s.	n.s.	n.a	n.a	0
161	PSMD4	5710	Increase	V	n.s.	n.s.	n.s.	n.s.	n.a	n.a	2
162	PSMC4	5704	Increase	V	n.s.	n.s.	n.s.	n.s.	n.a	n.a	1
163	PSMC5	5705	Increase	V	n.s.	n.s.	n.s.	n.s.	n.a	n.a	0
164	SSRP1	6749	Increase	V	n.s.	n.s.	n.s.	n.s.	n.a	n.a	0
165	RGS3	5998	Increase	V	n.s.	n.s.	n.s.	n.s.	n.a	n.a	1
166	PDZK1	5174	Increase	V	n.s.	n.s.	n.s.	n.s.	n.a	n.a	0
167	SLC25A11	8402	Increase	IV	n.s.	n.s.	n.s.	n.s.	n.a	n.a	1
168	LSM12	124801	Increase	V	n.s.	n.s.	n.s.	n.s.	n.a	n.a	0
169	THAP11	57215	Increase	V	n.s.	n.s.	n.s.	n.s.	n.a	n.a	0
170	EIF2C1	26523	Increase	V	n.s.	n.s.	n.s.	n.s.	n.a	n.a	1
171	ATL3 (DKFZP564J0863)	25923	Increase	V	n.s.	n.s.	n.s.	n.s.	n.a	n.a	2
172	CASZ1 (FLJ20321)	54897	Increase	V	n.s.	n.s.	n.s.	n.s.	n.a	n.a	0
173	ZC3H5	85451	Increase	IV	n.s.	n.s.	n.s.	n.s.	n.a	n.a	2
174	C9orf142	286257	Increase	IV	n.s.	n.s.	n.s.	n.s.	n.a	n.a	0
175	CPSF2	53981	Increase	IV	n.s.	n.s.	n.s.	n.s.	n.a	n.a	1
176	FERMT2 (PLEKHC1)	10979	Increase	III	n.s.	n.s.	n.s.	n.s.	n.a	n.a	0
177	PRPF4	9128	Increase	V	n.s.	n.s.	n.s.	n.s.	n.a	n.a	1
178	EIF3J	8669	Increase	III	n.s.	n.s.	n.s.	n.s.	n.a	n.a	0
179	UBD	10537	Increase	V	n.s.	n.s.	n.s.	n.s.	n.a	n.a	0
180	NFKB1A	4792	Increase	V	n.s.	n.s.	n.s.	n.s.	n.a	n.a	1
181	COPS3	8533	Increase	V	n.s.	n.s.	n.s.	n.s.	n.a	n.a	0
182	ADCK1	57143	Increase	IV	n.s.	n.s.	n.s.	n.s.	n.a	n.a	1
183	ARHGEF7	8874	Increase	IV	n.s.	n.s.	n.s.	n.s.	n.a	n.a	0
184	ARHGAP17	55114	Increase	IV	n.s.	n.s.	n.s.	n.s.	n.a	n.a	1
185	SRGAP1	57522	Increase	III	n.s.	n.s.	n.s.	n.s.	n.a	n.a	1
186	EHMT1	79813	Increase	V	n.s.	n.s.	n.s.	n.s.	n.a	n.a	1
187	GPR97 222487		Increase		n.s.	n.s.	n.s.	n.s.	n.a	n.a	0
188	GPR1 2825		Increase		n.s.	n.s.	n.s.	n.s.	n.a	n.a	0
189	MATN3	4148	Decrease	VI	-1.25093	0.0324838	n.s.	n.s.	n.a	n.a	1
190	MAP4K5	11183	Decrease	VI	-1.2934	0.0192225	n.s.	n.s.	n.a	n.a	1
191	MT1F	4494	Decrease	VI	-1.33049	0.00413559	n.s.	n.s.	n.a	n.a	3
192	MAP3K1	4214	Decrease	VII	-1.46233	0.0165905	n.s.	n.s.	CAD	TG	3
193	SHC1	6464	Decrease	VI	-1.1112	0.0442167	n.s.	n.s.	n.a	n.a	1
194	ANKRD10	55608	Decrease	VI	-1.26614	0.0117169	n.s.	n.s.	n.a	n.a	2
195	ONECUT2	9480	Decrease	VI	-1.25789	0.00767448	n.s.	n.s.	n.a	n.a	2
196	CD2AP	23607	Decrease	VI	-1.15631	0.0302984	n.s.	n.s.	n.a	n.a	2
197	TRAM2	9697	Decrease	VI	-1.20041	0.00892705	n.s.	n.s.	n.a	n.a	2
198	KLF6	1316	Decrease	VI	-1.18345	0.0187232	1.63847	0.00215543	NAFLD	n.a	1
199	CHRM3	1131	Decrease	VI	-1.13079	0.0290301	n.s.	n.s.	n.a	n.a	1
200	AIP	9049	Decrease	VI	n.s.	n.s.	1.19644	0.013571	n.a	n.a	1
201	TCEA2	6919	Decrease	VI	n.s.	n.s.	1.42282	0.0214652	n.a	n.a	1
202	IFT88	8100	Decrease	VI	n.s.	n.s.	1.1467	0.00298682	n.a	n.a	2
203	RIN1	9610	Decrease	VI	n.s.	n.s.	1.1921	0.0431142	n.a	n.a	0
204	POR	5447	Decrease	VI	n.s.	n.s.	1.14204	0.014883	n.a	n.a	0
205	KIF1B	23095	Decrease	VI	n.s.	n.s.	1.17694	0.0281532	n.a	n.a	2
206	TFPI	7035	Decrease	VI	n.s.	n.s.	1.37865	0.0214682	CVD	n.a	2
207	MGLL	11343	Decrease	VI	n.s.	n.s.	1.30808	0.0217381	n.a	n.a	1
208	SLC5A5	6528	Decrease	VI	n.s.	n.s.	1.23785	0.037194	n.a	n.a	1
209	MOAP1	64112	Decrease	VI	n.s.	n.s.	1.17142	0.0480777	n.a	n.a	1
210	PPFIBP2	8495	Decrease	VI	n.s.	n.s.	1.20442	0.0231257	n.a	n.a	2
211	PLCB1	23236	Decrease	VI	n.s.	n.s.	1.21011	0.000917769	n.a	n.a	1
212	GPD1	2819	Decrease	VI	n.s.	n.s.	1.10334	0.0495746	n.a	n.a	1
213	PCDHGB3	56102	Decrease	VI	n.s.	n.s.	1.10613	0.0242926	n.a	n.a	1
214	HIC2	23119	Decrease	VI	n.s.	n.s.	1.14045	0.0053248	n.a	n.a	2
215	AKR1C1	1645	Decrease	VI	1.14261	0.00950958	1.83395	0.0103286	n.a	n.a	1
216	GSTK1	373156	Decrease	VI	n.s.	n.s.	1.16701	0.0233206	n.a	n.a	0
217	UFC1	51506	Decrease	VI	n.s.	n.s.	1.13834	0.0228953	n.a	n.a	0
218	TPCN1	53373	Decrease	VI	n.s.	n.s.	1.21592	0.0301185	n.a	n.a	1
219	GALNT7	51809	Decrease	VI	n.s.	n.s.	1.18038	0.00389962	n.a	n.a	0
220	CDK5RAP3	80279	Decrease	VI	n.s.	n.s.	1.18367	0.0123121	n.a	n.a	3
221	RP5-1022P6.2	56261	Decrease	VI	n.s.	n.s.	1.39313	0.0277209	n.a	n.a	1
222	LOC388789	388789	Decrease	VI	n.s.	n.s.	1.20867	0.00199575	n.a	n.a	0
223	ADHFE1	137872	Decrease	VI	n.s.	n.s.	1.13895	0.00871743	n.a	n.a	2
224	KCNE3	10008	Decrease	VI	n.s.	n.s.	1.28156	0.00462115	n.a	n.a	2
225	TIMM13	26517	Decrease	VI	n.s.	n.s.	1.23058	0.0159334	n.a	n.a	1
226	ZSWIM5	57643	Decrease	VI	n.s.	n.s.	1.66759	0.00749057	n.a	n.a	2
227	COPB1	1315	Decrease	VI	n.s.	n.s.	1.2578	0.043909	n.a	n.a	0
228	HAPLN4	404037	Decrease	VI	n.s.	n.s.	1.9013	0.00165517	n.a	n.a	1
229	AGPAT6	137964	Decrease	VI	n.s.	n.s.	1.23886	0.0145095	n.a	n.a	1
230	GPR182	11318	Decrease	VI	1.2842	0.0169641	1.21352	0.0417397	n.a	n.a	1
231	ZNF575	284346	Decrease	VI	n.s.	n.s.	1.28769	0.0438738	n.a	n.a	1
232	LOC340581	340581	Decrease	VI	n.s.	n.s.	1.27145	0.0240823	n.a	n.a	1
233	OR1C1	26188	Decrease	VI	n.s.	n.s.	1.1198	0.0147614	n.a	n.a	1
234	CAPN3	825	Decrease	VII	n.s.	n.s.	n.s.	n.s.	CVD	TG	1
235	CD36	948	Decrease	VI	n.s.	n.s.	-1.23151	0.00929733	CVD	LDL	0
236	ACDC	9370	Decrease	VI	n.s.	n.s.	n.s.	n.s.	CAD; hypertension	n.a	0
237	F8	2157	Decrease	VI	n.s.	n.s.	n.s.	n.s.	CVD	HDL	1
238	CDKN1C	1028	Decrease	VI	1.11075	0.020724	n.s.	n.s.	CVD	n.a	2
239	CTNS	1497	Decrease	VI	n.s	n.s	n.s	n.s	CVD	n.a	2
240	HSD11B2	3291	Decrease	VI	n.s	n.s	n.s	n.s	CVD	n.a	0
241	IL4	3565	Decrease	VI	n.s	n.s	n.s	n.s	CVD	n.a	1
242	LOXL2	4017	Decrease	VI	n.s	n.s	n.s	n.s	CVD	n.a	2
243	HLA-DQA1	3117	Decrease	VI	n.s	n.s	n.s	n.s	CVD	n.a	3
244	SLC7A1	6541	Decrease	VI	n.s	n.s	n.s	n.s	CVD	n.a	1
245	SLC9A1	6548	Decrease	VI	n.s	n.s	n.s	n.s	CVD	n.a	1
246	AGER	177	Decrease	VI	n.s	n.s	n.s	n.s	CVD	n.a	2
247	F9	2158	Decrease	VI	n.s	n.s	n.s	n.s	CVD	n.a	2
248	BBOX1	8424	Decrease	VI	n.s.	n.s.	-2.52	0.01426	n.a.	n.a.	2

## Sheet: Deconvolute Screen Heatmap
Gene	siRNA 1	siRNA 2	siRNA 3
ABCC1	2.69158	1.41037	0.0703299
ABCG5	2.83024	-0.327885	-0.327885
ACDC	-0.154557	-0.726768	-0.699853
ADCK1	-0.195934	1.63987	0.812475
ADH7	-0.330464	-0.509749	1.91526
ADHFE1	-0.26244	-1.48415	-1.38614
ADMR	-2.31826	-0.206421	-0.737906
AGER	-0.202759	-1.93236	-1.42864
AGTR2	0.316998	0.42391	0.478824
AIP	-1.2688	-0.167685	0.860003
AKR1C1	-0.131245	-1.45049	0.200605
ANG	-0.441364	0.769928	2.881
ANKRD10	-1.55737	-0.243517	-1.58542
ARHGAP17	1.60266	1.04213	0.736976
ARHGEF7	0.167852	0.585745	0.0454616
ATP6V1G2	0.949948	1.85873	0.0966767
B3GNT7	0.469141	-1.11211	1.49601
BBOX1	-1.2193	-1.66185	0.867342
BTBD4	0.948809	-0.521513	0.0436482
C14orf147	0.597428	-1.59889	0.696218
C20orf104	ND	0.667823	-0.504187
C5orf4	-1.15697	0.210673	1.38002
C6orf70	0.458107	-1.49715	1.89775
C7orf21	-0.0245664	-0.0559992	0.326155
C8orf21	-1.17226	-1.15616	0.661762
C9orf127	0.449907	-1.71369	0.83036
CACNA1I	-0.148739	1.85196	1.50406
CALCRL	0.167582	0.152637	-0.105198
CAPN3	-1.70955	1.38132	1.56988
CASP1	2.95996	1.01498	0.386636
CBFA2T1	0.0439334	0.254548	-0.0696421
CD2AP	-0.129514	-1.42288	-1.83966
CD36	-0.174357	-0.802527	-0.728529
CDK5RAP3	-2.24426	-1.70486	-2.2136
CDKAL1	0.419268	0.612763	0.141161
CDKN1C	-1.446	-1.30559	-0.556845
CEAL1	0.0978214	-0.612753	-0.664409
CHRM3	-1.33871	-0.513126	-1.04381
CHRNA9	0.574391	1.79172	1.093
CISH	0.0371236	-0.129262	0.719996
CLCN5	-0.217442	-0.0910824	-0.389389
CLYBL	0.139983	0.10853	-0.533123
COPB1	-2.71555	-2.81484	-2.4008
COPEB	-1.53601	-0.941993	-0.897585
COPS3	-0.960834	-0.0718559	0.278093
COPS8	0.151704	0.438185	1.83194
CPLX2	4.11791	-1.2818	-1.08813
CPSF2	-0.490608	-0.776179	2.01774
CSE-C	0.761345	0.214958	0.398563
CST9	-0.685065	-0.571885	0.226349
CTNS	-2.11588	-0.271357	-1.49909
CTSE	3.36599	0.298943	0.442829
CYP27B1	0.240862	1.25702	0.784272
CYP4A11	-0.14341	-0.638943	-0.264444
CYP51A1	0.45292	-0.057709	1.97557
DIPA	-0.617305	1.1452	-0.972235
DKFZp434I099	-0.47576	-0.0165268	0.723922
DKFZp434N035	0.0974119	0.956049	0.0914082
DKFZP564J0863	1.82323	1.62629	-0.608817
DKFZp586M1819	1.75537	0.45523	ND
DSCR1L2	0.0192328	1.75453	ND
DUSP6	0.773056	1.42951	0.287917
EDNRA	-1.02318	-0.462434	1.52821
EHD1	-0.0601803	-0.00869383	0.397536
EHMT1	1.44579	-0.278792	0.603258
EIF2C1	-0.392344	-0.530382	0.790962
EIF3S1	0.0594894	-1.41573	-0.223617
EIF4A2	-0.0195906	-0.7942	0.75922
EMID2	-0.496777	2.52535	ND
ETV5	0.0109921	0.991201	-0.196647
F5	0.0712679	2.51571	0.620947
F8	-1.40033	-139000000000000	-0.309915
F9	-2.56144	-1.38224	0.0251136
FHL2	0.259096	0.966423	1.54336
FLJ10521	0.0771461	1.95262	-1.14225
FLJ20220	-0.362915	0.515207	0.0594431
FLJ20321	-0.0163419	-0.997209	-0.405111
FLJ20345	-0.080834	-0.667886	-0.93278
FLJ22761	2.75941	-0.632401	-1.0968
FLJ30656	-0.0450339	-0.198101	0.782704
FOXL1	1.24856	0.935937	0.144165
FRMD3	-0.198101	1.492	-0.374689
GALNT2	0.898992	-0.897215	0.142342
GALNT7	0.317002	-0.698878	-1.03694
GBP3	1.46784	2.59188	0.917014
GLUL	0.159375	0.629365	0.33308
GNB2L1	-0.258869	1.5	-1.12941
GOSR1	-0.0847219	0.420237	-0.543849
GPD1	0.0192862	0.205996	-1.76676
GPR1	0.823659	1.40617	-1.24729
GPR50	-0.763259	-0.947866	-0.938282
GPR55	-0.402428	-0.77577	-1.25813
GPR97	0.561206	-1.57495	-0.642867
GSTK1	0.657482	-0.385956	-0.773023
GSTM3	1.86717	-1.16238	0.0369506
Gup1	0.487925	-0.549406	1.47474
HAPLN4	-0.977247	-1.0936	-1.45067
HCRT	0.0817173	-0.160006	0.0391388
HERC1	1.50398	-0.691412	1.58419
HIC2	-0.680037	-1.50135	-2.01519
HLA-DMA	1.6758	-0.809927	ND
HLA-DQA1	-1.48937	-1.53168	-1.40723
HMGCL	0.427457	0.608279	0.881424
HMGCR	0.205152	1.42656	1.53209
HOOK3	1.89177	0.153216	0.153096
HSD11B2	-0.508711	0.639502	-0.266804
HSPA1A	0.92391	1.42339	0.897161
HSPA1L	1.42837	0.613123	1.58641
IFT88	-0.862093	-1.7285	-1.92521
IGF1	-0.80359	0.801069	0.378978
IHPK2	-0.629848	-1.00348	0.436346
IL18	1.54861	2.46534	1.81628
IL2	-1.04832	2.40055	-0.0387062
IL4	-1.43264	-1.1203	-0.139062
IRS4	-1.03386	0.127105	0.633817
IRTA2	-0.141489	1.74066	-0.537757
JMJD2C	-0.272372	-0.643352	4.28696
K6HF	-0.557035	0.321494	-0.178083
KANK4	0.449907	-1.71369	0.83036
KCNE3	-1.37253	0.17486	-1.84952
KCNJ5	1.83286	0.951854	1.66608
KIAA0999	0.90311	1.41552	-1.35449
KIAA1434	0.278653	-0.493074	-1.35449
KIAA1727	0.252984	0.238577	2.32988
KIF1B	-1.54638	0.496118	-1.78302
KIR3DL1	0.600284	-0.711978	3.09194
KL	1.49105	-0.306138	1.39927
LACTB	1.44001	-1.81086	-1.49957
LIP8	0.698782	-0.00628667	0.326155
LIPI	2.21119	0.953395	0.270661
LOC116236	-0.71524	0.123194	1.25304
LOC155435	-0.499185	0.781953	-0.484932
LOC286257	0.418738	0.101434	0.509354
LOC338667	-0.163096	-0.0690213	0.212285
LOC340581	-0.0488859	-0.859928	-2.04389
LOC388789	-1.46023	-0.390572	-1.0602
LOC51057	0.605948	0.169891	1.75941
LOXL2	-1.51711	-1.0998	-1.60205
LRP5	-0.6806	1.50012	0.259309
LRRC28	0.538012	0.266158	-0.0550065
MAP3K1	-0.671811	-0.409287	0.284902
MAP4K5	-1.01047	-0.720498	-1.40984
MATN3	-1.71642	-0.80727	0.342517
MC3R	1.34456	1.91184	-1.09855
MFGE8	0.461088	0.0867061	1.05626
MGC20235	-0.115751	0.584888	-0.394803
MGC33926	-1.26101	0.148467	1.45496
MGLL	1.00009	-0.332083	-1.86181
MMAB	1.1234	1.82759	2.17452
MMP13	1.5476	0.216959	2.5756
MMP2	-0.855834	-0.509574	0.243564
MOAP1	-0.829908	-1.62772	0.0571153
MT1F	-1.47775	-1.6212	-1.75387
MYH6	0.570652	0.161974	2.00732
NFKBIA	-0.323192	1.50836	0.644507
NYD-SP17	2.65047	-0.728789	-0.0228652
OBP2A	-0.139553	-0.997342	3.46163
ONECUT2	-1.62091	-1.31154	0.591029
OR1C1	0.354862	-2.26907	0.577018
ORAOV1	1.38751	0.0704613	-0.261509
PAPOLG	0.284856	2.64166	-0.706957
PARK2	1.38143	-0.20478	2.47606
PAX3	1.42777	0.213554	1.62175
PCDHAC2	2.08502	1.69268	-0.738382
PCDHGB3	-0.969868	-2.08573	-0.0769237
PCQAP	-0.143107	1.82785	1.91019
PCSK9	0.368754	1.4147	-0.319259
PDZK1	-0.194025	-0.608423	0.585827
PERP	1.60835	-0.138537	1.57361
PLCB1	-0.620637	-1.60138	-1.60138
PLEKHC1	0.431379	0.849263	-0.378883
POR	0.0625794	1.34109	1.70448
pp9099	-0.736347	3.02389	-0.774094
PPFIBP2	-0.309416	-1.93057	-1.42864
PPP1R14A	-0.532813	-0.162799	2.63771
PRKWNK1	1.51195	1.96315	-0.752102
PRPF4	-0.868027	1.47986	0.302136
PSEN2	-0.42966	1.5101	-0.428694
PSMC4	0.0712769	1.69155	0.480879
PSMC5	-0.282458	0.746849	0.829862
PSMD4	3.37489	-0.224877	0.735617
PSMD7	0.13112	0.0339497	-0.666855
PTGIS	0.0292429	0.582959	0.909313
RBBP6	-0.644361	-0.19718	0.831276
RGS3	-0.460481	-0.104162	1.28688
RIN1	-0.326008	-0.737667	0.0390395
RIPX	-0.127419	2.09679	0.573515
RNUT1	0.23004	3.47255	0.438019
SARDH	-0.133012	0.501001	1.83719
SC5DL	-0.075956	-0.219225	1.94917
SCN4B	1.71676	2.10493	2.68711
SERPINA5	1.52538	-0.542105	ND
SERPINF1	0.0215914	0.355931	0.135279
SEZ6L2	0.703618	0.379818	1.57292
SFI1	-0.379813	-0.0836199	1.65779
SHANK2	-0.288611	1.41564	0.740483
SHC1	-2.19731	-0.0263186	-0.641385
SHH	1.64483	-0.766086	0.685036
SLC17A7	-0.292884	0.451006	0.703768
SLC23A2	0.608209	1.20169	-0.0964662
SLC25A11	-0.991953	-0.00587808	1.41273
SLC4A5	-1.24407	0.197405	0.422891
SLC5A5	-1.63922	0.369655	0.638573
SLC6A4	1.78393	0.384539	3.34577
SLC7A1	-1.67831	0.164434	0.0146248
SLC9A1	-0.757663	-0.386723	-1.79129
SMP3	-0.817516	-0.20995	0.928897
SPP1	0.177094	1.01973	0.465453
SQLE	0.455659	0.64235	1.62175
SREBF2	0.745244	0.540128	1.93392
SRGAP1	-0.492421	1.52457	-0.933477
SSRP1	0.710472	0.426294	-0.810167
STAT6	1.44587	0.554935	1.40676
STX12	3.32187	0.206765	-1.44851
STX3	0.62983	0.262107	0.216797
STXBP1	1.51728	0.857279	0.501498
SULT1A2	0.972527	1.43438	1.38218
SUMO4	1.44915	0.371966	0.211862
SYT1	4.1491	-0.0794554	0.188818
SYTL5	-0.485596	0.0356667	-0.53793
TCEA2	-0.476035	-0.601923	-1.64607
TFPI	-2.76346	-0.586692	0.0145642
THADA	0.306544	0.34823	-0.786549
THAP11	0.543068	0.504836	-0.291769
THPO	0.411934	-0.302394	-1.62642
TIM14	0.0493036	0.474908	0.25354
TIMM13	-1.61245	-0.868821	-0.436748
TMEM14A	-0.0414522	-0.686282	ND
TMPO	-0.277184	0.195487	-1.60918
TNFRSF1A	-0.667742	-0.718176	0.343774
TNFRSF25	0.114275	0.323767	-0.0132843
TPCN1	-0.559469	-0.190385	-1.65
TRAM2	-1.48487	-1.54438	-0.175593
TRIM47	0.563306	0.140337	1.78635
TTF1	0.468798	1.07379	-0.166989
UBD	0.266881	0.290366	0.204638
UBOX5	0.807245	-0.525182	2.68711
UFC1	-0.477904	-0.430923	-0.477904
ULK1	-0.767528	1.81865	3.2275
USH1C	-0.624892	1.57069	1.84539
VPS18	0.794654	0.60614	-0.504187
VPS41	-0.643097	-0.284759	2.6662
YIF1A	1.69657	2.48852	0.979811
ZC3H5	0.818115	-0.875779	1.88634
ZNF575	0.245241	-0.394464	-2.11217
ZNF84	0.846339	-1.55695	1.48201
ZPI	1.39663	-0.842278	0.467064
ZSWIM5	-1.71886	-0.423439	-1.66367
ND= image not detected
