# Supplementary material for: MMAB promotes negative feedback control of cholesterol homeostasis
Source: Nat Commun. 2021 Nov 8;12:6448. doi: 10.1038/s41467-021-26787-7 (PMC8575900; doi:10.1038/s41467-021-26787-7)
Supplement: Supplementary file 7 — Dataset 4 [file 41467_2021_26787_MOESM7_ESM.xlsx]

## Sheet: ProNormImpData(Huh7)
											SAMPLE_NAME	NYSM-00131	NYSM-00132	NYSM-00133	NYSM-00134	NYSM-00135	NYSM-00136	NYSM-00139	NYSM-00140
											SAMPLE_ID	1371827	1371828	1371829	1371830	1371831	1371832	1371835	1371836
											CLIENT_IDENTIFIER	NS_1	NS_2	NS_3	NS_4	NS_5	MMAB_1	MMAB_4	MMAB_5
											BRADFORD_PROTEIN	20.083	14.068	9.266	20.062	16.556	23.262	14.85	16.997
											GROUP_DESC	Scrambled	Scrambled	Scrambled	Scrambled	Scrambled	MMAB	MMAB	MMAB
											GROUP_DESC2	Huh7 cells + scrambled siRNA	Huh7 cells + scrambled siRNA	Huh7 cells + scrambled siRNA	Huh7 cells + scrambled siRNA	Huh7 cells + scrambled siRNA	Huh7 cells + MMAB siRNA	Huh7 cells + MMAB siRNA	Huh7 cells + MMAB siRNA
PATHWAY_SORTORDER	BIOCHEMICAL	SUPER_PATHWAY	SUB_PATHWAY	COMP_ID	PLATFORM	RI	MASS	CAS	PUBCHEM	KEGG	Group HMDB_ID	NS	NS	NS	NS	NS	MMAB	MMAB	MMAB
1070	1,2-dipalmitoylglycerol	Lipid	Diacylglycerol	11953	GC/MS	2600	145	40290-32-2;	99931		HMDB07098	1.0471	1.5641	1.2157	0.6916	1.3212	0.9916	1.5631	1.1696
1071	1,3-dipalmitoylglycerol	Lipid	Diacylglycerol	35728	GC/MS	2637	371.3	26657-95-4;	68149			1.6239	0.8799	0.8962	0.49	0.7478	0.9847	1.0153	1.2953
1000	1-arachidonoylglycerophosphoethanolamine*	Lipid	Lysolipid	35186	LC/MS Neg	5731	500.3				HMDB11517	0.776	0.5396	2.0911	0.9728	1.4043	0.5926	0.72	0.2091
1040	1-arachidonoylglycerophosphoinositol*	Lipid	Lysolipid	34214	LC/MS Neg	5479	619.4					0.5462	1.1829	2.2014	0.8853	0.9268	0.3316	0.5315	0.2924
1022	1-eicosadienoylglycerophosphocholine*	Lipid	Lysolipid	33871	LC/MS Pos	5696	548.3					0.476	1.1596	0.7705	0.3627	1.2562	0.6418	1.7236	0.8837
1019	1-linoleoylglycerophosphocholine	Lipid	Lysolipid	34419	LC/MS Pos	5574	520.4		11988421	C04100		0.6641	1.0696	1.3267	0.3545	0.7529	0.7436	1.1243	0.6919
1007	1-myristoylglycerophosphocholine	Lipid	Lysolipid	35626	LC/MS Pos	5481	468.3	20559-16-4;	460604		HMDB10379	0.4758	0.895	1.1226	0.4739	1.1443	0.7418	1.1806	0.9673
1055	1-oleoylglycerol (1-monoolein)	Lipid	Monoacylglycerol	21184	GC/MS	2181.2	397.4	111-03-5;	5283468		HMDB11567	1.2223	1.3093	0.7523	1.0107	1.0215	0.7272	0.983	0.7183
1017	1-oleoylglycerophosphocholine	Lipid	Lysolipid	33960	LC/MS Pos	5700	522.4	19420-56-5;	16081932			0.6695	2.0241	2.3048	0.2614	0.6617	0.7753	1.6372	0.5296
996	1-oleoylglycerophosphoethanolamine	Lipid	Lysolipid	35628	LC/MS Neg	5928	478.3	89576-29-4;	9547071		HMDB11506	0.7689	0.9214	1.4381	0.9576	1.026	0.8711	0.8351	0.5838
1037	1-oleoylglycerophosphoinositol*	Lipid	Lysolipid	36602	LC/MS Neg	5577	597.4					0.9861	1.1291	2.5769	0.9995	1.3097	0.3963	0.9029	0.4438
1043	1-oleoylglycerophosphoserine	Lipid	Lysolipid	19260	LC/MS Neg	5690	522.3		9547099			1.0892	0.3871	2.0201	0.5877	0.7	0.412	1.3516	0.831
1012	1-palmitoleoylglycerophosphocholine*	Lipid	Lysolipid	33230	LC/MS Pos	5524	494.3					0.5834	0.8938	1.2648	0.3656	0.9294	0.7961	1.2915	0.7344
992	1-palmitoleoylglycerophosphoethanolamine*	Lipid	Lysolipid	34565	LC/MS Neg	5661	450.4					0.5567	1.3381	0.7855	0.5872	1.0642	0.3429	0.6329	0.5105
1051	1-palmitoylglycerol (1-monopalmitin)	Lipid	Monoacylglycerol	21127	GC/MS	2119.5	371.3	542-44-9;	14900			0.8946	1.0757	0.8991	0.6817	1.2254	0.749	1.0401	0.6298
1010	1-palmitoylglycerophosphocholine	Lipid	Lysolipid	33955	LC/MS Pos	5671	496.4	17364-16-8;	86554			0.5361	1.4854	1.8541	0.3081	0.9722	0.6927	1.2701	0.6597
990	1-palmitoylglycerophosphoethanolamine	Lipid	Lysolipid	35631	LC/MS Neg	5940	452.3		9547069		HMDB11503	0.7139	0.7962	1.3968	0.8248	1.0099	0.7698	0.8425	0.6006
1032	1-palmitoylglycerophosphoinositol*	Lipid	Lysolipid	35305	LC/MS Neg	5573	571.3					0.612	0.7534	1.408	0.8576	1.5752	0.384	0.6562	0.3685
1009	1-pentadecanoylglycerophosphocholine*	Lipid	Lysolipid	37418	LC/MS Pos	5563	482.3					0.4244	0.7635	0.7662	0.4244	1.0406	0.9594	0.8085	0.4244
1053	1-stearoylglycerol (1-monostearin)	Lipid	Monoacylglycerol	21188	GC/MS	2186.6	399.4	123-94-4;31566-31-1;	24699	D01947		1.0115	1.0078	0.7293	0.91	1.0401	0.8332	1.1755	0.831
1015	1-stearoylglycerophosphocholine	Lipid	Lysolipid	33961	LC/MS Pos	5844	524.4	19420-57-6;	497299			0.2706	1.1671	0.818	0.4736	1.2488	0.3809	2.5648	0.8329
995	1-stearoylglycerophosphoethanolamine	Lipid	Lysolipid	34416	LC/MS Neg	6200	480.4	69747-55-3;	9547068		HMDB11130	0.6016	0.7102	1.2083	0.9979	1.1655	0.9649	0.936	0.5628
1035	1-stearoylglycerophosphoinositol	Lipid	Lysolipid	19324	LC/MS Neg	5800	599.4	796963-93-4;				0.5873	0.9223	1.1184	0.81	1.1987	0.3857	0.6889	0.3129
705	10-heptadecenoate (17:1n7)	Lipid	Long chain fatty acid	33971	LC/MS Neg	5558	267.3	29743-97-3;	5312435			0.8212	0.9651	1.2587	1.0167	1.0993	0.6367	0.8751	0.6345
717	10-nonadecenoate (19:1n9)	Lipid	Long chain fatty acid	33972	LC/MS Neg	5775	295.4	73033-09-7;	5312513			0.6434	0.8223	0.8721	1.1172	1.1997	0.7884	0.9177	0.7173
817	13-methylmyristic acid	Lipid	Fatty acid, branched	38293	LC/MS Neg	5498	241.3	2485-71-4;	151014			0.7631	0.9092	1.3406	1.1245	1.1085	0.5218	0.8461	0.5827
712	13-octadecenoate (18:1n5)	Lipid	Long chain fatty acid	17804	GC/MS	1993.4	339.3	13126-39-1;	5312441			0.9501	0.6184	0.6184	0.6646	1.1762	1.4015	0.7955	0.9615
819	15-methylpalmitate (isobar with 2-methylpalmitate)	Lipid	Fatty acid, branched	38768	LC/MS Neg	5698	269.4					0.6381	1.0382	1.2303	0.95	1.2609	0.7252	0.8991	0.8191
821	17-methylstearate	Lipid	Fatty acid, branched	38296	LC/MS Neg	5987	297.4	2724-59-6;	3083779			0.4583	0.6292	1.0877	1.1619	1.1798	0.772	0.7849	0.7993
1225	2'-deoxyguanosine	Nucleotide	Purine metabolism, guanine containing	1411	LC/MS Neg	1759	266.2	961-07-9;	187790	C00330	HMDB00085	0.9048	0.9696	0.6067	0.8358	1.7852	1	1.2366	1.1867
1193	2'-deoxyinosine	Nucleotide	Purine metabolism, (hypo)xanthine/inosine containing	15076	LC/MS Neg	1700	251.1	890-38-0;	65058	C05512	HMDB00071	0.7184	0.7507	1.4447	0.807	0.9607	0.8634	1.124	0.5057
1238	2'-O-methylguanosine	Nucleotide	Purine metabolism, guanine containing	36811	LC/MS Pos	1926	298	2140-71-8;		C04545		1	0.8084	0.5799	2.182	2.2169	1.2908	0.6486	0.8595
1026	2-arachidonoylglycerophosphocholine*	Lipid	Lysolipid	35256	LC/MS Pos	5524	544.3					0.381	0.8486	0.9285	0.5549	1.2797	0.7198	1.566	1.1508
1001	2-arachidonoylglycerophosphoethanolamine*	Lipid	Lysolipid	34656	LC/MS Pos	5525	502.3					0.5894	0.8579	1.1678	0.6004	1.409	0.7627	1.0854	1.0039
1041	2-arachidonoylglycerophosphoinositol*	Lipid	Lysolipid	38077	LC/MS Neg	5456	619.3					0.6831	0.7168	1.1227	1.0795	0.9845	0.6687	0.5135	0.3628
1030	2-docosahexaenoylglycerophosphocholine*	Lipid	Lysolipid	35883	LC/MS Pos	5507	568.3					0.3929	1.3897	2.6594	0.4035	1.0741	0.6005	1.5426	1.0226
1004	2-docosahexaenoylglycerophosphoethanolamine*	Lipid	Lysolipid	34258	LC/MS Pos	5512	526.2					0.5554	1.2552	1.0037	0.6067	1.3566	0.6979	0.9963	0.9752
1024	2-eicosatrienoylglycerophosphocholine*	Lipid	Lysolipid	35884	LC/MS Pos	5565	546.3					0.5756	1.2039	1.4014	0.3726	0.9684	0.7253	1.1459	0.8422
786	2-hydroxyglutarate	Lipid	Fatty acid, dicarboxylate	37253	GC/MS	1576	247	40951-21-1;	43	C02630	HMDB00606	0.8449	0.8543	0.7092	0.6894	0.4769	0.8732	1.2885	1.7157
776	2-hydroxypalmitate	Lipid	Fatty acid, monohydroxy	35675	LC/MS Neg	5508	271.3	764-67-0;	92836			0.667	0.5413	1.185	0.7718	0.8482	0.8793	0.7641	0.9653
774	2-hydroxystearate	Lipid	Fatty acid, monohydroxy	17945	LC/MS Neg	5705	299.4	629-22-1;	69417	C03045		1.035	0.6104	0.7962	1.0028	0.9544	0.8437	0.8597	1.0344
1020	2-linoleoylglycerophosphocholine*	Lipid	Lysolipid	35257	LC/MS Pos	5544	520.4					0.7298	1.1696	1.2988	0.42	0.9405	0.7782	1.13	0.8943
999	2-linoleoylglycerophosphoethanolamine*	Lipid	Lysolipid	34666	LC/MS Pos	5541	478.3					0.5942	1.2209	1.3806	0.4044	1.464	0.5718	1.2588	0.6313
1008	2-myristoylglycerophosphocholine*	Lipid	Lysolipid	35681	LC/MS Pos	5450	468.3					0.5394	0.8233	0.9956	0.7791	1.6185	0.6908	1.3699	1.3991
1018	2-oleoylglycerophosphocholine*	Lipid	Lysolipid	35254	LC/MS Pos	5640	522.4					0.663	1.2163	1.5493	0.3154	0.9322	0.7257	1.4238	0.6495
997	2-oleoylglycerophosphoethanolamine*	Lipid	Lysolipid	35687	LC/MS Neg	5848	478.3					0.3517	0.8805	1.2739	1.167	1.0797	0.8754	0.8163	0.3651
1042	2-oleoylglycerophosphoinositol*	Lipid	Lysolipid	37232	LC/MS Neg	5571	597.5					0.3263	0.9844	1.119	1.4297	1.5033	0.4562	0.8386	0.4817
1013	2-palmitoleoylglycerophosphocholine*	Lipid	Lysolipid	35819	LC/MS Pos	5482	494.3					0.5526	0.9882	1.0718	0.5213	1.061	0.678	0.9544	1.0317
1052	2-palmitoylglycerol (2-monopalmitin)	Lipid	Monoacylglycerol	33419	GC/MS	2108	129	23470-00-0;	123409			0.7693	1.547	0.8332	0.573	0.9917	0.6509	1.4825	1.3044
1011	2-palmitoylglycerophosphocholine*	Lipid	Lysolipid	35253	LC/MS Pos	5604	496.3					0.5802	1.1776	1.2499	0.4638	1.0067	0.7123	1.17	0.8213
991	2-palmitoylglycerophosphoethanolamine*	Lipid	Lysolipid	35684	LC/MS Pos	5598	454.2					0.3674	1.225	0.3674	0.6207	1	0.534	0.9974	0.9249
596	2-phosphoglycerate	Carbohydrate	Glycolysis, gluconeogenesis, pyruvate metabolism	35629	GC/MS	1734	459.1	70195-25-4;		C00631	HMDB03391	0.2069	0.2069	1.2146	0.9696	2.5267	0.7722	1.374	0.2069
1351	3'-dephosphocoenzyme A	Cofactors and vitamins	Pantothenate and CoA metabolism	18289	LC/MS Neg	2010	686.2	3633-59-8;	444485	C00882	HMDB01373	1.609	1.6217	1.0506	0.7558	0.4132	0.8621	0.7492	0.9314
107	3-(4-hydroxyphenyl)lactate	Amino acid	Phenylalanine & tyrosine metabolism	32197	LC/MS Neg	1395	181.1	6482-98-0;	9378	C03672	HMDB00755	0.823	0.9012	0.9351	0.6896	1.0872	1.1451	1.4719	1.4235
761	3-hydroxypropanoate	Lipid	Fatty acid, monohydroxy	42103	GC/MS	1187.1	177.1	503-66-2;	5459847	C01013	HMDB00700	0.4759	0.9363	0.4536	0.8435	1.3019	0.8664	1.0029	0.4536
597	3-phosphoglycerate	Carbohydrate	Glycolysis, gluconeogenesis, pyruvate metabolism	1414	GC/MS	1754	299	80731-10-8;		C00597	HMDB00807	0.1156	0.3729	1.1528	2.7801	3.2605	1.0795	3.3376	0.4136
290	4-guanidinobutanoate	Amino acid	Guanidino and acetamido metabolism	15681	LC/MS Pos	1085	146.1	463-003;463-00-3;	500	C01035	HMDB03464	0.7155	0.7179	0.5646	0.6739	0.6729	0.9154	1.0149	1.8281
1278	5,6-dihydrouracil	Nucleotide	Pyrimidine metabolism, uracil containing	1559	GC/MS	1505.2	243	504-07-4;	649	C00429	HMDB00076	0.6629	0.5939	0.7031	1.6225	1.3999	1.1624	1.4011	1
262	5-aminovalerate	Amino acid	Urea cycle; arginine-, proline-, metabolism	18319	LC/MS Pos	860	118.1	660-88-8;	6992101138	C00431	HMDB03355	0.3133	0.305	0.5029	0.8874	1.0373	0.3304	0.2823	1.1631
1307	5-methyltetrahydrofolate (5MeTHF)	Cofactors and vitamins	Folate metabolism	18330	LC/MS Neg	1838	458.2	68703-91-3;68792-52-9;	146	C00440	HMDB01396	1.4393	0.882	0.3103	2.543	2.7601	1.0821	0.9588	1.0412
281	5-methylthioadenosine (MTA)	Amino acid	Polyamine metabolism	1419	LC/MS Pos	2427	298.1	2457-80-9;	439176	C00170	HMDB01173	0.7895	1.1103	1.0625	0.4175	0.5107	0.6922	1.0119	1.2324
1282	5-methyluridine (ribothymidine)	Nucleotide	Pyrimidine metabolism, uracil containing	35136	LC/MS Neg	1774	257.1	1463-10-1;	445408		HMDB00884	0.93	1.1398	1.633	0.743	0.6995	1.0161	0.6828	0.8352
297	5-oxoproline	Amino acid	Glutathione metabolism	1494	LC/MS Neg	744	128.2	98-79-3;	7405	C01879	HMDB00267	0.8718	0.983	1.2706	0.5253	0.6074	0.8951	1.2245	1.2084
613	6-phosphogluconate	Carbohydrate	Nucleotide sugars, pentose metabolism	15442	GC/MS	2060.4	387.2	921-62-0;53411-70-4;	91493	C00345	HMDB01316	0.6609	1.0835	1.0892	1.0194	1.5663	0.5077	1.2581	0.3905
1105	7-alpha-hydroxycholesterol	Lipid	Sterol/Steroid	35692	GC/MS	2300	456.2	566-27-8;	107722	C03594	HMDB01496	0.6718	0.1229	0.1229	0.796	0.6742	1.0023	1.0148	1.1995
1106	7-beta-hydroxycholesterol	Lipid	Sterol/Steroid	35092	GC/MS	2340	456.4	566-27-8;	473141	C03594	HMDB06119	0.7678	0.7891	0.7909	0.7551	1.2918	0.9752	0.8592	0.9675
1103	7-dehydrocholesterol	Lipid	Sterol/Steroid	40398	GC/MS	2330.5	325.3	434-16-2;	439423	C01164	HMDB00032	0.483	1.3159	1.3302	0.6273	0.4835	0.5483	0.6134	0.4348
1352	acetyl CoA	Cofactors and vitamins	Pantothenate and CoA metabolism	32484	LC/MS Neg	1900	808.1	102029-73-2;	444493	C00024	HMDB01206	1.4048	1.8715	0.4984	0.9301	0.5085	1.2221	1.5457	2.182
901	acetylcarnitine	Lipid	Carnitine metabolism	32198	LC/MS Pos	1203	204.2	5080-50-2;	7045767	C02571	HMDB00201	0.7444	1.0243	1.3165	0.8877	0.9404	1.2318	1.1555	1.6267
1198	adenine	Nucleotide	Purine metabolism, adenine containing	554	GC/MS	1804.2	264	73-24-5;	190	C00147	HMDB00034	1.0397	1.2623	0.9854	0.4603	0.4386	0.8781	1.3811	1.2242
1199	adenosine	Nucleotide	Purine metabolism, adenine containing	555	LC/MS Pos	1650	268.1	58-61-7;	60961	C00212	HMDB00050	0.7692	1.2652	1.7254	0.7704	0.7004	0.7031	0.9821	1.3256
1206	adenosine 2'-monophosphate (2'-AMP)	Nucleotide	Purine metabolism, adenine containing	36815	LC/MS Neg	1497	346.1	130-49-4;		C00946	HMDB11617	0.7267	0.5863	2.0406	1.1813	0.9217	0.6914	0.3296	0.3268
1215	adenosine 3',5'-cyclic monophosphate (cAMP)	Nucleotide	Purine metabolism, adenine containing	2831	LC/MS Neg	1979	328.1	60-92-4;	274	C00575	HMDB00058	0.9974	1.3761	1.2482	0.6508	0.9607	0.802	0.8623	0.9333
1207	adenosine 3'-monophosphate (3'-AMP)	Nucleotide	Purine metabolism, adenine containing	35142	LC/MS Neg	1268	346.1	84-21-9;	15938966	C01367	HMDB03540	2.0808	2.1076	4.2879	0.3627	0.3151	0.4047	0.5466	0.3151
1208	adenosine 5'-monophosphate (AMP)	Nucleotide	Purine metabolism, adenine containing	32342	LC/MS Pos	1210	348.1	149022-20-8;	15938965	C00020	HMDB00045	3.1971	3.2615	0.7916	0.3879	0.1176	0.7502	0.658	1.6885
1335	adenosine 5'diphosphoribose	Cofactors and vitamins	Nicotinate and nicotinamide metabolism	558	LC/MS Neg	964	558.1	68414-18-6;	4475880	C00301	HMDB01178	0.4759	1.4485	0.9946	0.8686	1.3782	1.0054	3.7099	2.413
1216	adenylosuccinate	Nucleotide	Purine metabolism, adenine containing	18360	LC/MS Neg	569	462.1	19046-78-7;	195	C03794	HMDB00536	4.5486	2.7818	1.3604	0.5364	0.8938	0.4424	0.2531	1.2215
735	adrenate (22:4n6)	Lipid	Long chain fatty acid	32980	LC/MS Neg	5684	331.3	2091-25-0;	5282844	C16527	HMDB02226	1.2146	1.7293	1.3129	0.6469	0.6922	0.8346	1.4154	1.1654
284	agmatine	Amino acid	Polyamine metabolism	15496	GC/MS	1526	174	2482-00-0;	199	C00179	HMDB01432	1.4603	2.5135	1.2291	0.2271	0.5874	1.2724	1.586	1.1895
32	alanine	Amino acid	Alanine and aspartate metabolism	1126	GC/MS	1147.6	115.9	56-41-7;	59507311724	C00041	HMDB00161	0.9908	0.9686	0.6546	0.6763	0.707	1.1104	1.118	1.2307
614	arabitol	Carbohydrate	Nucleotide sugars, pentose metabolism	38075	GC/MS	1687.5	307.1	7643-75-6;	94154	C00474	HMDB01851	1.0857	0.9349	1.3208	1.6388	0.6895	0.5342	0.1715	0.1715
728	arachidonate (20:4n6)	Lipid	Long chain fatty acid	1110	LC/MS Neg	5525	303.4	506-32-1;	444899	C00219	HMDB01043	0.6858	0.9905	1.705	1.0095	1.1767	0.4655	0.7731	0.4215
255	arginine	Amino acid	Urea cycle; arginine-, proline-, metabolism	1638	LC/MS Neg	728	173.2	1119-34-2;	5246487232	C00062	HMDB00517	1.2085	1.2121	1.0231	1.0127	1.1551	0.9824	0.9122	0.8291
25	asparagine	Amino acid	Alanine and aspartate metabolism	11398	GC/MS	1651.2	231	70-47-3;	62676992089	C00152	HMDB00168	1.3215	1.3444	0.5273	0.8846	0.9158	1.2109	1.0088	1.149
24	aspartate	Amino acid	Alanine and aspartate metabolism	15996	GC/MS	1529.7	232	56-84-8;	5960	C00049	HMDB00191	0.9493	1.2234	0.7035	1.0638	1.2656	0.9509	1.2167	1.1689
390	aspartylleucine	Peptide	Dipeptide	40068	LC/MS Pos	2310	247.2	3062-14-4;	332962			1.3006	1.4419	0.8902	0.6236	0.6663	1.065	1.1445	1.1292
340	aspartylphenylalanine	Peptide	Dipeptide	22175	LC/MS Neg	1600	279.2	13433-09-5;	93078		HMDB00706	1.783	1.3539	0.7239	0.8835	1.1033	1.1611	1.2893	0.8366
188	beta-hydroxyisovalerate	Amino acid	Valine, leucine and isoleucine metabolism	12129	LC/MS Neg	1043	117.1	625-08-1;	69362		HMDB00754	0.5354	0.7452	0.5354	1.8063	2.0739	0.7143	0.5354	0.5354
691	caprate (10:0)	Lipid	Medium chain fatty acid	1642	LC/MS Neg	5092	171.2	112-37-8;	2969	C01571	HMDB00511	0.8037	0.93	1.4299	0.82	0.9522	0.7848	1.0294	0.8167
687	caproate (6:0)	Lipid	Medium chain fatty acid	32489	LC/MS Neg	2766	115.2	142-62-1;	8892	C01585	HMDB00535	0.4544	0.4544	0.4544	1.175	0.4544	0.4544	1	0.4544
689	caprylate (8:0)	Lipid	Medium chain fatty acid	32492	LC/MS Neg	4367	143.2	124-07-2;	379	C06423	HMDB00482	0.7917	1.2035	0.7647	0.7598	0.9557	0.7305	0.719	0.9882
899	carnitine	Lipid	Carnitine metabolism	15500	LC/MS Pos	702	162.2	461-05-2;	10917	C00318		0.7074	0.6679	0.5524	0.795	1.0232	0.9636	1.0817	1.1098
1102	cholesterol	Lipid	Sterol/Steroid	63	GC/MS	2316.9	329.3	57-88-5;	6432564	C00187	HMDB00067	0.8854	1.0106	1.0014	0.7201	0.9034	0.6954	0.9853	0.8125
960	choline	Lipid	Glycerolipid metabolism	15506	LC/MS Pos	674	104.2	67-48-1;	170746	C00114		0.7982	0.9341	1.4532	0.8785	0.946	0.7216	0.8621	0.8055
954	choline phosphate	Lipid	Glycerolipid metabolism	34396	LC/MS Pos	695	184.1	72556-74-2;	135437	C00588		0.7185	0.8611	1.2988	0.5982	0.6545	0.6772	0.9716	1.0922
710	cis-vaccenate (18:1n7)	Lipid	Long chain fatty acid	33970	GC/MS	1987	339.3	506-17-2;	5282761	C08367		0.8563	0.9332	1.1993	0.7481	1.0722	0.6739	1.0668	0.8494
648	citrate	Energy	Krebs cycle	1564	GC/MS	1763.4	273.1	77-92-9;	311	C00158	HMDB00094	1.721	2.3913	1.0364	0.5433	0.8296	0.7798	1.0539	1.7315
1350	coenzyme A	Cofactors and vitamins	Pantothenate and CoA metabolism	2936	LC/MS Neg	1600	766.1	85-61-0;18439-24-2;	317	C00010	HMDB01423	1.1872	1.1559	0.9656	0.6823	0.7099	0.8869	1.1292	1.2856
274	creatine	Amino acid	Creatine metabolism	27718	LC/MS Pos	758	132.1	57-00-1;	586	C00300	HMDB00064	0.8705	0.9446	0.8817	0.8263	0.9233	0.8594	1.0354	1.422
229	cystathionine	Amino acid	Cysteine, methionine, SAM, taurine metabolism	15705	GC/MS	1979.6	218.1	535-34-2;	4083111834	C02291	HMDB00099	1.0335	1.4402	0.9142	0.6577	0.6747	0.9947	1.2312	1.4587
224	cysteine	Amino acid	Cysteine, methionine, SAM, taurine metabolism	31453	GC/MS	1560.1	218	52-90-4;56-89-3;	58626419722	C00097	HMDB00574	2.6977	2.8644	1.0119	1.5562	3.5381	0.6133	0.9415	1.6443
226	cysteine sulfinic acid	Amino acid	Cysteine, methionine, SAM, taurine metabolism	37443	GC/MS	1662	252	207121-48-0;	1093924855	C00606	HMDB00996	0.0209	0.0528	0.0209	1.2848	1.5588	1.2494	1.6897	1.3155
299	cysteine-glutathione disulfide	Amino acid	Glutathione metabolism	35159	LC/MS Pos	821	427.1	13081-14-6;	4247235		HMDB00656	0.3522	0.5717	1.0098	1.6294	10.1618	0.4571	0.5053	1.7513
376	cysteinylglycine	Peptide	Dipeptide	35637	GC/MS	1763	257	19246-18-5;	65270	C01419	HMDB00078	0.8633	1.2439	0.942	0.682	0.7741	0.998	1.1875	1.0783
1251	cytidine	Nucleotide	Pyrimidine metabolism, cytidine containing	514	LC/MS Pos	1065	244	65-46-3;	6175	C00475	HMDB00089	0.6941	0.7385	1.3542	1.3026	2.1899	0.7165	0.7805	0.5782
965	cytidine 5'-diphosphocholine	Lipid	Glycerolipid metabolism	34418	LC/MS Pos	777	489.1	33818-15-4;		C00307		0.4311	0.3236	0.3778	1.6928	1.0797	0.8303	0.5786	3.2316
1255	cytidine 5'-monophosphate (5'-CMP)	Nucleotide	Pyrimidine metabolism, cytidine containing	2372	LC/MS Pos	887	324	63-37-6;	7058165	C00055	HMDB00095	0.848	1.074	0.926	2.1695	0.4455	0.4248	0.466	2.3326
898	deoxycarnitine	Lipid	Carnitine metabolism	36747	LC/MS Pos	759	146.1	6249-56-5;	725	C01181	HMDB01161	0.6379	0.9115	1.2502	0.7205	0.914	0.4826	0.5507	0.9403
724	dihomo-linoleate (20:2n6)	Lipid	Long chain fatty acid	17805	LC/MS Neg	5722	307.3	2091-39-6;	6439848	C16525		0.8239	1.1163	1.3878	0.8111	0.8816	0.5481	0.688	0.6189
599	dihydroxyacetone phosphate (DHAP)	Carbohydrate	Glycolysis, gluconeogenesis, pyruvate metabolism	35959	LC/MS Neg	611	169	102783-56-2;	4643300	C00111	HMDB01473	0.2584	0.2731	0.5249	1.0113	0.6239	1.1675	0.9421	0.5685
254	dimethylarginine (SDMA + ADMA)	Amino acid	Urea cycle; arginine-, proline-, metabolism	36808	LC/MS Pos	812	203.2	102783-24-4;	123831	C03626	HMDB01539	1.5222	1.0356	0.63	1.1667	1.2732	1.2283	1.2013	0.9644
733	docosadienoate (22:2n6)	Lipid	Long chain fatty acid	32415	LC/MS Neg	6017	335.4	7370-49-2 ;	5282807	C16533		0.6661	0.8889	1.0986	0.8883	1.0249	0.6311	0.812	0.6979
682	docosahexaenoate (DHA; 22:6n3)	Lipid	Essential fatty acid	19323	LC/MS Neg	5518	327.3	6217-54-5;	445580	C06429	HMDB02183	0.7502	0.9725	1.6284	0.8364	0.8232	0.4659	0.7854	0.609
680	docosapentaenoate (n3 DPA; 22:5n3)	Lipid	Essential fatty acid	32504	LC/MS Neg	5574	329.4	2234-74-4 ;		C16513	HMDB01976	0.8606	1.1215	2.3445	0.9174	1.0175	0.5883	0.9473	0.5735
681	docosapentaenoate (n6 DPA; 22:5n6)	Lipid	Essential fatty acid	37478	LC/MS Neg	5625	329.4	25182-74-5;	6441454	C16513	HMDB13123	0.6871	0.7316	1.6323	0.8509	0.7824	0.3767	0.8472	0.6387
734	docosatrienoate (22:3n3)	Lipid	Long chain fatty acid	32417	LC/MS Neg	5825	333.4	59708-86-0 ;	5312556	C16534	HMDB02823	0.7036	0.7736	0.9977	0.8439	1.0023	0.5448	0.7785	0.6101
679	eicosapentaenoate (EPA; 20:5n3)	Lipid	Essential fatty acid	18467	LC/MS Neg	5442	301.3	10-2005-9;10417-94-4;	446284	C06428	HMDB01999	0.6568	0.9013	1.3053	0.7885	1.0987	0.4267	0.7988	0.5092
722	eicosenoate (20:1n9 or 11)	Lipid	Long chain fatty acid	33587	LC/MS Neg	5955	309.4				HMDB02231	0.6973	0.871	1.0211	0.936	1.0107	0.7189	0.7521	0.7472
732	erucate (22:1n9)	Lipid	Long chain fatty acid	1552	LC/MS Neg	6273.3	337.4	112-86-7;	8216	C08316	HMDB02068	0.6199	0.7582	1.1104	0.9735	1.0265	0.6507	0.721	0.7636
1818	erythritol	Xenobiotics	Sugar, sugar substitute, starch	20699	GC/MS	1517.5	217	149-32-6;		C00503	HMDB02994	1.1202	0.7185	0.3858	0.3858	0.644	1.3901	1.594	1.267
515	erythronate*	Carbohydrate	Aminosugars metabolism	33477	GC/MS	1546.9	292.1	88759-55-1;	2781043		HMDB00613	1.1225	0.884	0.8566	0.4104	0.6767	0.9122	1.2583	1.1346
1365	flavin adenine dinucleotide (FAD)	Cofactors and vitamins	Riboflavin metabolism	2134	LC/MS Neg	2413	784.1	146-14-5;84366-81-4;	643975	C00016	HMDB01248	0.9415	1.0463	1.1032	0.8263	1.0117	0.778	1.0574	0.9199
1367	flavin mononucleotide (FMN)	Cofactors and vitamins	Riboflavin metabolism	15797	LC/MS Neg	2395	455.1	130-40-5;	710	C00061	HMDB01520	0.3248	0.7513	0.818	0.9336	1.1808	0.9691	1.1478	1.0766
537	fructose	Carbohydrate	Fructose, mannose, galactose, starch, and sucrose metabolism	31266	GC/MS	1762.7	204	57-48-7;	5984	C00095	HMDB00660	2.3286	1.16	0.6818	1.3892	1.229	1.0041	1.1706	0.6491
592	fructose-6-phosphate	Carbohydrate	Glycolysis, gluconeogenesis, pyruvate metabolism	12021	GC/MS	1994.9	315.1	103213-47-4;		C05345	HMDB00124	1.7678	1.5557	0.9585	1.2717	1.9324	0.9347	1.3082	1.0707
663	fumarate	Energy	Krebs cycle	1643	GC/MS	1382.1	245	100-17-8;		C00122	HMDB00134	1.4627	1.3825	1.0345	0.5694	0.5376	0.813	0.9627	0.9401
47	gamma-aminobutyrate (GABA)	Amino acid	Glutamate metabolism	1416	GC/MS	1539.7	304.1	56-12-2;	6992099119	C00334	HMDB00112	1	2.1058	0.1457	0.1457	0.1457	0.4537	1.003	0.7608
464	gamma-glutamylcysteine	Peptide	gamma-glutamyl	1778	LC/MS Pos	1274	251.1	636-58-8;	842	C00669	HMDB01049	0.8606	0.6948	0.9358	0.7916	0.9692	0.8042	0.6593	1.105
467	gamma-glutamylglutamate	Peptide	gamma-glutamyl	36738	LC/MS Pos	1036	277.1	1116-22-9;	92865			0.5596	0.7263	0.7275	0.7408	0.9444	0.6855	0.9313	1.3881
468	gamma-glutamylglutamine	Peptide	gamma-glutamyl	2730	LC/MS Pos	806	276.1	10148-81-9;	150914		HMDB11738	0.7698	0.9365	1.2718	1.0985	1.1626	0.2843	0.2843	0.7463
462	gamma-glutamylleucine	Peptide	gamma-glutamyl	18369	LC/MS Pos	2744	261.2	2566-39-4;	151023		HMDB11171	1.1949	1.9731	1.6225	0.6765	0.3884	0.8777	0.4746	0.3884
472	gamma-glutamylthreonine*	Peptide	gamma-glutamyl	33364	LC/MS Pos	977	249.1	5652-48-2;				0.8898	0.8245	1.8442	0.7326	0.8035	0.4028	0.4028	0.8533
589	glucose	Carbohydrate	Glycolysis, gluconeogenesis, pyruvate metabolism	38507	GC/MS	1866.8	204.1	50-99-7;	79025	C00031	HMDB00122	1.8307	1.0295	0.5781	1.2803	1.4953	1.2758	1.1813	0.9689
588	glucose 1-phosphate	Carbohydrate	Glycolysis, gluconeogenesis, pyruvate metabolism	33755	GC/MS	1853	217.1	56401-20-8;	65533	C00103	HMDB01586	1.0166	1.3598	0.6929	1.2939	1.33	1.2523	0.9834	1.6159
587	glucose-6-phosphate (G6P)	Carbohydrate	Glycolysis, gluconeogenesis, pyruvate metabolism	31260	GC/MS	2042.7	387.2	103192-55-8;		C00668	HMDB01401	1.7262	1.3955	0.8767	1.1073	2.0266	0.8492	1.0964	1.1109
39	glutamate	Amino acid	Glutamate metabolism	57	LC/MS Pos	700	148.1	56-86-0;	611	C00025	HMDB03339	0.4972	0.6447	0.7869	0.8083	0.8965	0.6543	0.7828	1.3728
44	glutamate, gamma-methyl ester	Amino acid	Glutamate metabolism	33487	LC/MS Pos	1062	162.1	1499-55-4 ;	73913			0.9043	1.2215	0.9345	1.2989	0.8739	1	1.0709	0.9379
45	glutamine	Amino acid	Glutamate metabolism	53	LC/MS Pos	684	147.2	56-85-9;	5961	C00064	HMDB00641	4.159	4.0616	4.4997	1.1242	0.8863	0.7363	0.6943	0.6814
298	glutathione, oxidized (GSSG)	Amino acid	Glutathione metabolism	27727	LC/MS Pos	1535	613.1	103239-24-3;	6535911215652	C00127	HMDB03337	0.8238	0.9586	1.1283	0.6661	0.8548	0.6254	1.0563	1.0423
295	glutathione, reduced (GSH)	Amino acid	Glutathione metabolism	2127	LC/MS Pos	1274	308.1	70-18-8;	124886	C00051	HMDB00125	0.905	1.1977	1.2062	0.5504	0.6632	0.7211	1.0238	1.006
585	glycerate	Carbohydrate	Glycolysis, gluconeogenesis, pyruvate metabolism	1572	GC/MS	1360.7	189	600-19-1;	752	C00258	HMDB00139	0.2375	0.3175	0.6629	2.0428	2.0005	1.2873	1.7807	0.797
959	glycerol	Lipid	Glycerolipid metabolism	15122	GC/MS	1311	205	56-81-5;	753	C00116	HMDB00131	0.8198	0.9598	0.9996	0.9457	1.0285	0.8341	0.9936	0.8293
961	glycerol 3-phosphate (G3P)	Lipid	Glycerolipid metabolism	15365	GC/MS	1719.7	357.1	29849-82-9;	754	C00093	HMDB00126	0.7808	0.8242	1.0415	0.9385	1.2368	0.8685	1.1948	0.5912
962	glycerophosphorylcholine (GPC)	Lipid	Glycerolipid metabolism	15990	LC/MS Pos	694	258.1	28319-77-9;	657272	C00670	HMDB00086	0.3181	0.6094	1.1745	1.5219	2.1222	0.5166	0.8894	0.8229
1	glycine	Amino acid	Glycine, serine and threonine metabolism	11777	GC/MS	1166	101.9	56-40-6;	5257127750	C00037	HMDB00123	1.0053	0.9873	0.6754	0.9893	1.0512	0.9897	1.0375	1.0056
312	glycylglycine	Peptide	Dipeptide	21030	GC/MS	1447.3	258.1	556-50-3;	154889711163	C02037	HMDB11733	1.3346	1.7223	1.0616	0.8853	1.0907	0.8663	1.2655	1.6158
315	glycylisoleucine	Peptide	Dipeptide	36659	LC/MS Pos	2080	189.1	19461-38-2;				0.7753	1.2051	1.3082	1.1212	0.8442	0.9228	0.5194	0.4283
316	glycylleucine	Peptide	Dipeptide	34398	LC/MS Pos	2236	189.1	869-19-2;	928431548899	C02155	HMDB00759	0.8668	1.3528	0.7425	0.8078	1.2893	1.0503	1.0827	1.0013
314	glycylproline	Peptide	Dipeptide	22171	LC/MS Pos	1115	173.1	704-15-4;	30136256993386		HMDB00721	1.0959	1.1055	0.3243	0.9329	0.979	1.1267	1.4309	1.3586
311	glycylvaline	Peptide	Dipeptide	18357	LC/MS Pos	1572	175.1	1963-21-9;	27248076994979			0.8349	0.8482	0.472	0.7551	1.2174	1.1453	0.9911	1.1235
1220	guanine	Nucleotide	Purine metabolism, guanine containing	32352	LC/MS Neg	1305	150.2	73-40-5;	764	C00242	HMDB00132	0.2634	0.8617	1.9677	1.0884	0.6349	0.8978	1.4102	1.1474
1224	guanosine	Nucleotide	Purine metabolism, guanine containing	1573	LC/MS Pos	1676	284	118-00-3;	6802	C00387	HMDB00133	0.112	0.3224	1.2113	1.3086	1.0383	0.7651	0.9655	0.7399
1227	guanosine 5'- monophosphate (5'-GMP)	Nucleotide	Purine metabolism, guanine containing	2849	LC/MS Pos	1300	364	5550-12-9;	761	C00144	HMDB01397	2.2894	2.3547	0.7742	0.6902	0.0587	1.0564	0.9239	1.4226
1233	guanosine 5'-diphospho-fucose	Nucleotide	Purine metabolism, guanine containing	15903	LC/MS Neg	797	588.1	15839-70-0;				0.8943	1.0381	1.1546	0.843	0.8964	0.6685	1.0236	0.9089
1453	HEPES	Xenobiotics	Chemical	21248	LC/MS Neg	1033	237.2	7365-45-9;	3.27588e+16			0.7994	0.9266	0.9305	0.7248	0.8461	0.8391	1.1168	1.1986
688	heptanoate (7:0)	Lipid	Medium chain fatty acid	1644	LC/MS Neg	3695	129.2	111-14-8;	8094	C17714	HMDB00666	0.8481	1	1.3466	0.7482	0.7225	0.9255	0.8266	0.9307
53	histidine	Amino acid	Histidine metabolism	59	LC/MS Neg	757	154.1	5934-29-2;	7733651426	C00135	HMDB00177	0.7528	0.9396	1.0702	1.0604	1.0986	0.738	0.8634	0.8965
243	homocysteine	Amino acid	Cysteine, methionine, SAM, taurine metabolism	40266	GC/MS	1648.2	234	454-29-5;	778	C00155	HMDB00742	0.6519	1.0959	0.9589	1.0856	0.5891	0.998	1.2988	1.0389
1190	hypoxanthine	Nucleotide	Purine metabolism, (hypo)xanthine/inosine containing	3127	LC/MS Neg	1313	135.1	68-94-0;	790	C00262	HMDB00157	0.6756	0.7514	1.1111	1.0469	1.3005	0.7957	1.0092	0.9908
1192	inosine	Nucleotide	Purine metabolism, (hypo)xanthine/inosine containing	1123	LC/MS Neg	1600	267.2	58-63-9;		C00294	HMDB00195	0.4931	0.6894	1.174	0.9635	1.0495	0.8971	1.1091	0.934
974	inositol 1-phosphate (I1P)	Lipid	Inositol metabolism	1481	GC/MS	2057.8	318.1	106032-59-1;		C04006	HMDB00213	0.9836	0.8911	0.9083	0.8818	1.0645	0.8476	1.1135	0.7819
595	Isobar: fructose 1,6-diphosphate, glucose 1,6-diphosphate, myo-inositol 1,4 or 1,3-diphosphate	Carbohydrate	Glycolysis, gluconeogenesis, pyruvate metabolism	36984	LC/MS Neg	572	339					0.1937	0.2433	0.6493	1.3248	0.4169	1.8291	0.7214	0.1487
629	Isobar: ribulose 5-phosphate, xylulose 5-phosphate	Carbohydrate	Nucleotide sugars, pentose metabolism	37288	GC/MS	1935	357.2					0.5043	0.4172	0.7657	1.006	0.7992	0.994	1.1443	0.3774
519	Isobar: UDP-acetylglucosamine, UDP-acetylgalactosamine	Carbohydrate	Aminosugars metabolism	38673	LC/MS Pos	963	607.7					0.5233	0.5663	0.7699	1.2419	1.1299	0.3181	0.5556	1.9539
190	isoleucine	Amino acid	Valine, leucine and isoleucine metabolism	1125	LC/MS Pos	1614	132.1	73-32-5;	791	C00407	HMDB00172	1.186	1.233	1.3002	0.946	1.0585	0.9925	1.0075	0.9695
406	isoleucylglycine	Peptide	Dipeptide	40008	LC/MS Pos	1732	189.2	868-28-0;	342532			0.9947	1.2283	0.8926	1.0354	1.2265	1.0828	0.9118	0.9086
604	lactate	Carbohydrate	Glycolysis, gluconeogenesis, pyruvate metabolism	527	GC/MS	1102.8	116.9	79-33-4;	612	C00186	HMDB00190	1.4345	1.1956	0.7722	0.8998	0.4813	1.8949	1.2916	1.7628
1143	lanosterol	Lipid	Sterol/Steroid	1128	GC/MS	2388	393.3	79-63-0;	246983	C01724	HMDB01251	0.6033	0.8456	1.554	0.7606	1.0649	0.4478	0.7576	0.8289
1100	lathosterol	Lipid	Sterol/Steroid	39864	GC/MS	2337	255.2	80-99-9 ;	65728	C01189	HMDB01170	0.9738	1.2811	1.1832	0.6622	0.8277	0.8772	0.8284	0.8071
694	laurate (12:0)	Lipid	Medium chain fatty acid	1645	LC/MS Neg	5288	199.3	143-07-7;	3893	C02679	HMDB00638	0.7253	0.8656	1.1726	0.8552	0.8961	0.7068	0.7833	0.8929
191	leucine	Amino acid	Valine, leucine and isoleucine metabolism	60	LC/MS Pos	1674	132.2	61-90-5;	70457986106	C00123	HMDB00687	1.2133	1.2359	0.966	1.0594	1.2112	1.0076	1.0556	0.9924
418	leucylglycine	Peptide	Dipeptide	40045	LC/MS Pos	1800	189.2	686-50-0;	79070			0.908	1.4521	1.3714	0.8616	1.0208	0.8433	0.9647	1.2615
673	linoleate (18:2n6)	Lipid	Essential fatty acid	1105	LC/MS Neg	5533	279.3	60-33-3;	5280450	C01595	HMDB00673	0.9611	1.1896	1.6341	0.811	0.87	0.5422	0.6951	0.5927
677	linolenate [alpha or gamma; (18:3n3 or 6)]	Lipid	Essential fatty acid	34035	LC/MS Neg	5450	277.3			C06427	HMDB01388	0.7476	0.9787	1.2695	0.8256	0.8479	0.5217	0.715	0.6159
75	lysine	Amino acid	Lysine metabolism	1301	GC/MS	1836.7	317.2	56-87-1;	5962	C00047	HMDB00182	1.2888	1.5927	0.7485	0.6781	1.0589	0.8469	1.1113	1.3808
667	malate	Energy	Krebs cycle	1303	GC/MS	1502	233	6915-15-7;	525	C00149	HMDB00156	1.2306	1.045	1.268	0.5759	0.6549	0.8024	0.8265	0.955
576	maltohexaose	Carbohydrate	Fructose, mannose, galactose, starch, and sucrose metabolism	35170	LC/MS Neg	1224	989.1	34620-77-4;	5288409	C01936	HMDB12253	0.4483	0.4483	0.4483	1.0313	1.1168	0.4483	0.4483	0.9687
575	maltopentaose	Carbohydrate	Fructose, mannose, galactose, starch, and sucrose metabolism	35163	LC/MS Neg	1100	827.1	34620-76-3;	3710145	C06218	HMDB12254	0.5173	0.5173	0.5173	2.6669	2.0938	0.8321	0.9068	3.3021
547	maltose	Carbohydrate	Fructose, mannose, galactose, starch, and sucrose metabolism	15806	GC/MS	2142.1	204.1	6363-53-7;	439341	C00208	HMDB00163	1.142	0.4267	0.4267	0.5967	0.4267	0.4267	0.4267	1.9345
582.8	maltotetraose	Carbohydrate	Oligosaccharide	15910	LC/MS Neg	965	665.1	34612-38-9;	446495	C02052	HMDB01296	0.16	0.16	0.16	1.4315	1.649	0.8706	0.9378	12.4901
552	mannose	Carbohydrate	Fructose, mannose, galactose, starch, and sucrose metabolism	584	GC/MS	1753.5	203.9	3458-28-4;	161658	C00159	HMDB00169	1.3621	1.0281	0.5716	1.4607	1.5229	0.928	1.3131	0.628
554	mannose-6-phosphate	Carbohydrate	Fructose, mannose, galactose, starch, and sucrose metabolism	1470	GC/MS	2035.9	387.2	70442-25-0;104872-94-8;		C00275	HMDB01078	1.4701	1.3279	0.8325	1.2082	2.124	0.8526	1.081	0.9957
704	margarate (17:0)	Lipid	Long chain fatty acid	1121	LC/MS Neg	5733	269.3	506-12-7;	10465		HMDB02259	0.6786	0.9128	1.1067	0.9595	1.1321	0.6428	0.8238	0.7674
727	mead acid (20:3n9)	Lipid	Long chain fatty acid	35174	LC/MS Neg	5642	305.4	20590-32-3;	5312531		HMDB10378	0.7334	1.024	1.5203	0.7843	0.9238	0.4675	0.7205	0.522
237	methionine	Amino acid	Cysteine, methionine, SAM, taurine metabolism	1302	LC/MS Pos	1252	150.1	63-68-3;	69920876137	C00073	HMDB00696	1.3087	1.0191	0.9468	1.2498	1.3834	1.0418	0.9371	0.9067
1294	methylphosphate	Nucleotide	Purine and pyrimidine metabolism	37070	GC/MS	1221	240.9	7023-27-0;	13130			1.1631	1.2472	1.0372	0.6954	0.8115	1.0131	1.4085	1.0579
971	myo-inositol	Lipid	Inositol metabolism	19934	GC/MS	1924.9	217	87-89-8;		C00137	HMDB00211	1.0486	1.2519	0.7156	0.8033	0.7644	0.6242	0.8862	1.049
698	myristate (14:0)	Lipid	Long chain fatty acid	1365	LC/MS Neg	5439	227.3	544-63-8;	11005	C06424	HMDB00806	0.7652	1.0298	1.246	0.9039	0.9715	0.6855	0.7459	0.7759
699	myristoleate (14:1n5)	Lipid	Long chain fatty acid	32418	LC/MS Neg	5338	225.3	544-64-9 ;	5281119	C08322	HMDB02000	1.064	0.9725	1.2163	0.906	0.9788	0.6816	0.7555	0.9076
51	N-acetyl-aspartyl-glutamate (NAAG)	Amino acid	Glutamate metabolism	35665	LC/MS Pos	1563	305	3106-85-2;	5255	C12270	HMDB01067	0.7969	0.8985	1.3148	0.7638	0.9981	0.5477	0.8675	1.0494
33	N-acetylalanine	Amino acid	Alanine and aspartate metabolism	1585	LC/MS Neg	882	130.1	97-69-8;	88064	C02847	HMDB00766	1.2055	1.0027	0.8951	0.8755	1.0796	0.951	0.9461	0.9973
35	N-acetylaspartate (NAA)	Amino acid	Alanine and aspartate metabolism	22185	LC/MS Pos	1222	176.1	997-55-7;997-55-7 ;	65065	C01042	HMDB00812	1.0552	1.0938	0.7998	0.5283	0.5327	0.697	0.7509	1.0555
50	N-acetylglutamate	Amino acid	Glutamate metabolism	15720	LC/MS Pos	1492	190.1	5817-08-3;	1549099	C00624	HMDB01138	0.8161	1.0303	1.0509	0.5831	0.6737	0.7572	0.9966	1.1911
239	N-acetylmethionine	Amino acid	Cysteine, methionine, SAM, taurine metabolism	1589	LC/MS Neg	1805	190.1	65-82-7;	448580	C02712	HMDB11745	1.5684	1.3659	0.7827	0.8465	1.0997	0.871	1.1801	1.0529
517	N-acetylneuraminate	Carbohydrate	Aminosugars metabolism	32377	LC/MS Pos	787	310	131-48-6;		C00270	HMDB00230	0.1854	0.1835	0.3359	1.9811	1.9172	0.1095	0.1394	1.991
10	N-acetylserine	Amino acid	Glycine, serine and threonine metabolism	37076	LC/MS Pos	1012	148	97-14-3;	65249		HMDB02931	0.7556	0.8603	1.5316	0.8133	0.9058	1.2542	0.9036	0.7647
18	N-acetylthreonine	Amino acid	Glycine, serine and threonine metabolism	33939	LC/MS Neg	846	160.1	17093-74-2;	4651717	C01118		0.6777	0.8032	1.1476	0.68	0.9788	0.6894	0.96	1.197
231	N-formylmethionine	Amino acid	Cysteine, methionine, SAM, taurine metabolism	2829	LC/MS Neg	1541	176.1	4289-98-9;	439750	C03145	HMDB01015	0.9756	1.1546	1.3441	0.873	0.919	0.8076	1.0519	0.8852
1237	N2-methylguanosine	Nucleotide	Purine metabolism, guanine containing	35133	LC/MS Neg	1966	296.2	2140-77-4;	3035422		HMDB05862	0.5918	0.4814	0.7051	1.3104	1.6064	1.1336	1.0136	1.008
1242	N6-carbamoylthreonyladenosine	Nucleotide	Purine metabolism, guanine containing	35157	LC/MS Pos	2656	413	24719-82-2;				1.0573	0.7122	0.4322	1.1577	1.3669	0.9047	0.8478	1.0489
1324	nicotinamide	Cofactors and vitamins	Nicotinate and nicotinamide metabolism	594	LC/MS Pos	1267	123.1	98-92-0;	936	C00153	HMDB01406	1.0677	1.0553	0.8539	0.9953	1.1135	0.882	0.9302	1.1343
1327	nicotinamide adenine dinucleotide (NAD+)	Cofactors and vitamins	Nicotinate and nicotinamide metabolism	5278	LC/MS Neg	1411	661.8	53-84-9;	1.08977e+18	C00003	HMDB00902	0.8268	1.3161	1.1259	0.741	1.1778	0.6243	1.3112	1.8326
1330	nicotinamide adenine dinucleotide phosphate (NADP+)	Cofactors and vitamins	Nicotinate and nicotinamide metabolism	32380	LC/MS Pos	1330	743.9	53-59-8 ;1184-16-3;24292-60-2;	5885	C00005	HMDB00217	0.578	1	0.4426	0.8434	1.0274	0.9049	1.3015	1.5175
1328	nicotinamide adenine dinucleotide reduced (NADH)	Cofactors and vitamins	Nicotinate and nicotinamide metabolism	31475	LC/MS Neg	1554	664.1	58-68-4 ;606-68-8;	439153	C00004	HMDB01487	0.6257	0.6257	0.6257	0.8802	0.6257	1.6469	1.3892	0.6257
1338	nicotinate	Cofactors and vitamins	Nicotinate and nicotinamide metabolism	1504	LC/MS Neg	1221	122.1	59-67-6;	938	C00253	HMDB01488	0.5364	0.7779	0.6641	1.2737	1.639	1.0624	1.44	1.4415
1329	nicotinate adenine dinucleotide (NAAD+)	Cofactors and vitamins	Nicotinate and nicotinamide metabolism	15725	LC/MS Pos	1380	665	6450-77-7;104809-30-5;				0.0707	0.1307	0.0504	2.3613	2.2965	1.1639	1.2624	1.6886
1340	nicotinic acid mononucleotide (NaMN)	Cofactors and vitamins	Nicotinate and nicotinamide metabolism	32461	LC/MS Pos	879	336	321-02-8;	5288991121991	C01185	HMDB01132	0.3191	0.3191	0.3191	1.9704	5.2269	0.3191	0.3191	0.7997
716	nonadecanoate (19:0)	Lipid	Long chain fatty acid	1356	LC/MS Neg	6073	297.3	646-30-0;	12591	C16535	HMDB00772	0.4107	0.7669	1.5066	0.8232	0.9639	0.5843	0.8298	0.7127
708	oleate (18:1n9)	Lipid	Long chain fatty acid	1359	GC/MS	1984.4	339.2	112-80-1;	445639	C00712	HMDB00207	0.8081	0.9252	0.9806	0.8432	1.0843	0.7815	0.9917	0.834
880	oleic ethanolamide	Lipid	Endocannabinoid	38102	LC/MS Neg	6553	324.5	11-58-0;111-58-0;	5283454		HMDB02088	0.7143	0.8097	2.0062	0.6924	0.8723	0.6854	0.8255	0.876
258	ornithine	Amino acid	Urea cycle; arginine-, proline-, metabolism	1493	GC/MS	1763.8	141.9	3184-13-2;	6262	C00077	HMDB03374	1.1018	1.0669	0.887	1.1956	1.4662	0.7934	1.4202	0.9836
701	palmitate (16:0)	Lipid	Long chain fatty acid	1336	LC/MS Neg	5619	255.3	57-10-3;	985	C00249	HMDB00220	0.7261	0.9577	1.3317	0.932	1.0187	0.7176	0.8416	0.8169
702	palmitoleate (16:1n7)	Lipid	Long chain fatty acid	33447	LC/MS Neg	5477	253.3	373-49-9;	445638	C08362	HMDB03229	0.8585	1.0256	1.3166	0.9111	0.9497	0.6193	0.7598	0.7013
881	palmitoyl ethanolamide	Lipid	Endocannabinoid	38165	LC/MS Neg	6416	298.4	544-31-0;	4671		HMDB02100	1.1964	0.8443	1.5472	0.6269	0.9233	0.5882	1.0128	0.8197
1086	palmitoyl sphingomyelin	Lipid	Sphingolipid	37506	GC/MS	2524	311.3	6254-89-3;	9939941			1.0301	1.0727	0.8472	0.7366	1.0925	0.8403	1.0814	0.9198
1347	pantothenate	Cofactors and vitamins	Pantothenate and CoA metabolism	1508	LC/MS Pos	2218	220.1	137-08-6;	6613	C00864	HMDB00210	1.3011	1.3576	1.1678	0.8333	0.9824	1.1425	1.2763	1.4218
690	pelargonate (9:0)	Lipid	Medium chain fatty acid	12035	LC/MS Neg	4847	157.2	112-05-0;	5461016	C01601	HMDB00847	0.7119	0.8179	1.0258	0.6923	0.9099	0.8195	1.0366	0.8876
1593	penicillin G	Xenobiotics	Drug	37468	LC/MS Pos	3314	335.2	69-57-8;	2349	C05551		1.0203	1.1796	0.9976	0.7249	0.7637	0.8306	0.891	0.9006
700	pentadecanoate (15:0)	Lipid	Long chain fatty acid	1361	GC/MS	1853.5	299.2	1002-84-2;10002-84-2;	13849	C16537	HMDB00826	0.6658	0.6658	0.6658	0.6658	0.6658	0.9088	1	0.6658
1488	phenol red	Xenobiotics	Chemical	36817	LC/MS Neg	3650	353.1	143-74-8;	4766	C12600		1.1807	1.0465	1.0152	0.7535	0.8993	0.8633	1.123	1.0468
142	phenol sulfate	Amino acid	Phenylalanine & tyrosine metabolism	32553	LC/MS Neg	2150	173.1	937-34-8;	74426	C02180		0.8923	0.8886	0.6982	1.3149	1.1882	0.9912	1.2813	0.7398
134	phenylacetylglycine	Amino acid	Phenylalanine & tyrosine metabolism	33945	LC/MS Neg	2377	192.1	500-98-1;	68144	C05598	HMDB00821	1.6458	1.6413	1.3117	0.2909	0.337	0.5324	0.6663	0.6521
89	phenylalanine	Amino acid	Phenylalanine & tyrosine metabolism	64	LC/MS Pos	2056	166.1	63-91-2;	69256656140	C00079	HMDB00159	1.2483	1.2568	0.9	1.1228	1.2889	1.0382	1.074	0.9618
365.2	phenylalanylglutamate	Peptide	Dipeptide	41432	LC/MS Neg	1617	293.2	3617-45-6;	4422358			1.2643	1.9724	1.3264	0.4416	1.2144	0.7492	1.0738	0.9027
365.5	phenylalanylglycine	Peptide	Dipeptide	41370	LC/MS Neg	2460.8	221.1	721-90-4;	98207			1.6418	1.4607	0.3951	0.78	1.0903	0.9686	1.2367	0.8917
430	phenylalanylserine	Peptide	Dipeptide	40016	LC/MS Neg	2301	251.2	16053-39-7;	9859812			0.8958	1.3835	0.958	0.6104	1.0777	0.8995	1.1475	1.2099
671	phosphate	Energy	Oxidative phosphorylation	11438	GC/MS	1307.7	298.9	7664-38-2 ;	1061	C00009	HMDB01429	0.7903	1.1102	1.1307	0.7744	0.9893	0.7685	1.044	0.9499
602	phosphoenolpyruvate (PEP)	Carbohydrate	Glycolysis, gluconeogenesis, pyruvate metabolism	597	GC/MS	1595.4	369	10526-80-4;	1005	C00074	HMDB00263	0.111	0.2354	0.9925	2.2616	3.4172	1.0075	3.197	0.2634
956	phosphoethanolamine	Lipid	Glycerolipid metabolism	12102	GC/MS	1577.3	299.1	1071-23-4;	52323241015	C00346	HMDB00224	0.5055	0.5055	0.5055	0.5055	1	0.5055	0.8843	1.287
1349	phosphopantetheine	Cofactors and vitamins	Pantothenate and CoA metabolism	15504	LC/MS Neg	1624	357.2	NA;	115254	C01134	HMDB01416	0.5548	1.2558	4.2672	0.9067	2.1756	0.3144	0.5908	0.3378
261	proline	Amino acid	Urea cycle; arginine-, proline-, metabolism	1898	LC/MS Pos	796	116.1	147-85-3;	1457426971047	C00148	HMDB00162	1.005	0.8836	0.8617	0.9107	0.9509	0.8682	0.7704	1.5364
888	propionylcarnitine	Lipid	Fatty acid metabolism (also BCAA metabolism)	32452	LC/MS Pos	1589	218.2	17298-37-2 ;	107738	C03017	HMDB00824	0.2879	1.1773	1.1335	0.2879	0.631	1.0475	1.2919	1.3448
1280	pseudouridine	Nucleotide	Pyrimidine metabolism, uracil containing	33442	LC/MS Neg	1104	243.1	1445-07-4;		C02067	HMDB00767	1.0178	1.0152	0.9848	1.7705	1.8575	0.9423	0.7954	0.8605
282	putrescine	Amino acid	Polyamine metabolism	1408	GC/MS	1705.8	174	110-60-1;		C00134	HMDB01414	1.4729	2.8135	0.2567	0.2567	0.6004	1.0902	1.8292	1.4646
1364	pyridoxal	Cofactors and vitamins	Pyridoxal metabolism	1651	LC/MS Pos	1210	168.1	65-22-5;	1050	C00250	HMDB01545	0.442	0.7513	1.5648	1.0552	1.5385	0.774	0.9171	0.7136
46	pyroglutamine*	Amino acid	Glutamate metabolism	32672	LC/MS Pos	764	129.2	2353-44-8;	134508			0.837	0.864	0.9879	0.4419	0.4467	0.6357	0.7872	1.0494
672	pyrophosphate (PPi)	Energy	Oxidative phosphorylation	2078	GC/MS	1642.3	451	1466-09-3;2466-09-3;	644102	C00013	HMDB00250	0.8266	1.2866	1.0483	0.4948	0.7569	0.5883	1.0674	1.0927
603	pyruvate	Carbohydrate	Glycolysis, gluconeogenesis, pyruvate metabolism	599	GC/MS	1130.6	217	127-17-3;	107735	C00022	HMDB00243	0.7218	0.6155	0.9433	1.1628	0.864	3.0594	3.1497	3.3355
616	ribitol	Carbohydrate	Nucleotide sugars, pentose metabolism	15772	GC/MS	1692.4	217	488-81-3;		C00474	HMDB00508	0.7656	0.9628	0.5593	0.6812	0.6804	1.6586	1.5223	1.7563
1366	riboflavin (Vitamin B2)	Cofactors and vitamins	Riboflavin metabolism	1827	LC/MS Pos	3111	377.2	83-88-5;	493570	C00255	HMDB00244	1.2329	0.6081	1.0615	0.8761	1.3471	0.6812	0.6081	0.7916
622	ribose	Carbohydrate	Nucleotide sugars, pentose metabolism	12080	GC/MS	1639.2	204	50-69-1;	5311110	C00121	HMDB00283	0.3104	0.3818	0.4792	1.453	1.2768	1.2346	1.0296	0.644
625	ribose 5-phosphate	Carbohydrate	Nucleotide sugars, pentose metabolism	561	GC/MS	1928.4	315.1	18265-46-8;108321-05-7;	447634	C00117	HMDB00618	0.4568	0.4077	1.0111	1.2369	0.7334	1.0212	1.3139	0.4741
627	ribulose	Carbohydrate	Nucleotide sugars, pentose metabolism	35855	GC/MS	1662	306.1	488-84-6;	79021	C00309	HMDB00621	0.5328	0.2139	0.3406	0.9369	0.9841	1.1573	1.3957	1.0159
236	S-adenosylhomocysteine (SAH)	Amino acid	Cysteine, methionine, SAM, taurine metabolism	15948	LC/MS Neg	1821	383.1	979-92-0;		C00021	HMDB00939	1.3744	1.4182	2.1084	0.2867	0.3901	0.3528	0.6256	0.5502
301	S-lactoylglutathione	Amino acid	Glutathione metabolism	15731	LC/MS Neg	1271	378.2	54398-03-7;	1083	C03451	HMDB01066	0.0458	0.0173	0.877	0.7179	0.0417	2.6608	1.5654	0.0725
227	S-methylcysteine	Amino acid	Cysteine, methionine, SAM, taurine metabolism	40262	GC/MS	1447.8	162.1	1187-84-4;	705817424417		HMDB02108	0.9287	1.8725	0.3922	0.847	1.5402	0.818	1.0713	0.3922
619	sedoheptulose-7-phosphate	Carbohydrate	Nucleotide sugars, pentose metabolism	35649	GC/MS	2070	691.35	2646-35-7;	616	C05382	HMDB01068	3.6315	6.4404	0.1863	1	2.5698	0.6472	0.9008	6.7694
8	serine	Amino acid	Glycine, serine and threonine metabolism	1648	GC/MS	1389.1	204	56-45-1;	59516857581	C00065	HMDB00187	1.0229	1.0611	0.7053	1.0471	1.1202	0.9459	1.0083	0.875
1074	sphinganine	Lipid	Sphingolipid	17769	LC/MS Pos	5175	302.3	3102-56-5;	3126	C00836	HMDB00269	0.5803	0.6804	0.9059	0.7393	1.5042	0.9065	1.29	1.3651
1077	sphingosine	Lipid	Sphingolipid	17747	LC/MS Pos	5197	300.2	123-78-4;	5353955	C00319	HMDB00252	0.5661	0.7903	1.0514	0.8202	1.5402	0.8897	1.3226	1.3801
1101	squalene	Lipid	Sterol/Steroid	1518	GC/MS	2205	69	111-02-4;	638072	C00751	HMDB00256	0.9846	1.4546	1.1371	0.7745	1.0246	1.0936	1.8148	1.0131
706	stearate (18:0)	Lipid	Long chain fatty acid	1358	LC/MS Neg	5886	283.4	57-11-4;	5281	C01530	HMDB00827	0.6386	0.9529	1.2958	0.8964	1.0258	0.6784	0.8271	0.7507
1087	stearoyl sphingomyelin	Lipid	Sphingolipid	19503	GC/MS	2645	311.3	85187-10-6;85187-10-6;	6453725	C00550	HMDB01348	1.1146	1.301	0.7603	0.6194	1.1034	0.9287	1.1517	1.0223
659	succinate	Energy	Krebs cycle	1437	LC/MS Neg	618	117.1	110-15-6;	1110	C00042	HMDB00254	1.9205	2.2698	0.7694	0.4038	0.3334	1.1743	1.4602	3.7118
1368	thiamin (Vitamin B1)	Cofactors and vitamins	Thiamine metabolism	5341	LC/MS Neg	1699	263.1	59-43-8;		C00378		0.9903	1.1145	1.0227	0.9507	1.0762	0.6554	0.9757	1.1018
1370	thiamin diphosphate	Cofactors and vitamins	Thiamine metabolism	35670	LC/MS Neg	1295	422.9	154-87-0;	9068	C00068	HMDB01372	1.2438	1.499	1.1368	1.2439	1.3409	0.7752	0.8637	1.133
17	threonine	Amino acid	Glycine, serine and threonine metabolism	1284	GC/MS	1412.3	218.1	72-19-5;	69710196288	C00188	HMDB00167	1.3148	1.3653	0.9071	0.7048	0.7182	0.8919	1.0006	0.9994
1272	thymidine	Nucleotide	Pyrimidine metabolism, thymine containing	2183	LC/MS Neg	1935	241.1	50-89-5;	5789	C00214	HMDB00273	0.3002	0.5103	2.0958	1.1331	2.2616	0.6578	0.86	0.3873
1274	thymidine 5'-monophosphate	Nucleotide	Pyrimidine metabolism, thymine containing	12023	LC/MS Neg	924	321.1	33430-62-5;		C00364	HMDB01227	2.0785	1.7502	1.1751	0.6101	0.0585	0.7741	0.8439	0.922
153	tryptophan	Amino acid	Tryptophan metabolism	54	LC/MS Pos	2445	205.1	73-22-3;	69235166305	C00078	HMDB00929	1.3733	1.2252	0.6776	1.1423	1.314	1.084	1.0225	0.9775
454.94	tryptophylglutamate	Peptide	Dipeptide	41401	LC/MS Neg	1748	332.2	36099-95-3;	3634442			1.2122	1.4885	0.8299	0.9674	1.1392	1	1.0065	0.9167
106	tyrosine	Amino acid	Phenylalanine & tyrosine metabolism	1299	LC/MS Pos	1516	182.1	60-18-4;	60576942100	C00082	HMDB00158	1.3023	1.2117	0.7857	1.1269	1.2073	1.0098	0.9977	0.9773
438.9	tyrosylglycine	Peptide	Dipeptide	41375	LC/MS Pos	1596.8	239.1	673-05-5;	259323			1.1843	1.2403	0.5063	0.9198	1.0952	1.0184	1.119	0.9816
631	UDP-glucuronate	Carbohydrate	Nucleotide sugars, pentose metabolism	2763	LC/MS Neg	594	579.1	28053-08-9;63700-19-6;	17473	C00167	HMDB00935	0.8579	1.0959	0.8937	0.7191	0.6889	0.912	1.2202	1.4387
1277	uracil	Nucleotide	Pyrimidine metabolism, uracil containing	605	GC/MS	1370.4	241	66-22-8;	1174	C00106	HMDB00300	0.4402	0.5129	0.438	1.5063	2.0553	1.4136	1.1031	1.0204
1279	uridine	Nucleotide	Pyrimidine metabolism, uracil containing	606	LC/MS Neg	1430	243.1	58-96-8;	6029	C00299	HMDB00296	0.4195	0.6614	1.7225	1.0935	1.3689	0.807	1.1547	0.724
1287	uridine monophosphate (5' or 3')	Nucleotide	Pyrimidine metabolism, uracil containing	39879	LC/MS Pos	1079	325	58-97-9;			HMDB00288	1.8855	2.1421	0.9153	0.5517	0.0446	0.7219	0.6971	1.484
200	valine	Amino acid	Valine, leucine and isoleucine metabolism	1649	LC/MS Pos	1040	118.1	72-18-4;	69710186287	C00183	HMDB00883	0.9979	1.023	0.9097	1.0111	1.067	0.9183	0.9834	1.0021
449	valylglycine	Peptide	Dipeptide	40475	LC/MS Pos	1330	175.1	686-43-1;	136487			0.7426	1.2314	0.7642	0.7427	1.2425	1.0497	1.178	1.0893
1187	xanthine	Nucleotide	Purine metabolism, (hypo)xanthine/inosine containing	3147	LC/MS Neg	992	151.1	69-89-6;	1188	C00385	HMDB00292	0.3106	0.5004	1.186	1.4186	1.8618	0.9986	1.04	0.873
1188	xanthosine	Nucleotide	Purine metabolism, (hypo)xanthine/inosine containing	15136	LC/MS Neg	1075	283.1	146-80-5;	64959	C01762	HMDB00299	0.321	0.2768	0.8046	2.0638	3.7275	1.6083	1.3978	1.4747
633	xylitol	Carbohydrate	Nucleotide sugars, pentose metabolism	4966	GC/MS	1677.6	307.2	87-99-0;	6912	C00379	HMDB02917	0.2675	0.2675	0.2675	1.5305	1.2608	0.9401	1.824	0.3939
638	xylonate	Carbohydrate	Nucleotide sugars, pentose metabolism	35638	GC/MS	1722	292	73686-31-7;	6602431	C05411		0.4921	0.3987	0.6536	0.4866	0.8148	1.0156	1.3933	1.0018

## Sheet: ScaledImpData(Huh7)
											SAMPLE_NAME	NYSM-00131	NYSM-00132	NYSM-00133	NYSM-00134	NYSM-00135	NYSM-00136	NYSM-00139	NYSM-00140
											SAMPLE_ID	1371827	1371828	1371829	1371830	1371831	1371832	1371835	1371836
											CLIENT_IDENTIFIER	NS_1	NS_2	NS_3	NS_4	NS_5	MMAB_1	MMAB_4	MMAB_5
											BRADFORD_PROTEIN	20.083	14.068	9.266	20.062	16.556	23.262	14.85	16.997
											GROUP_DESC	Scrambled	Scrambled	Scrambled	Scrambled	Scrambled	MMAB	MMAB	MMAB
											GROUP_DESC2	Huh7 cells + scrambled siRNA	Huh7 cells + scrambled siRNA	Huh7 cells + scrambled siRNA	Huh7 cells + scrambled siRNA	Huh7 cells + scrambled siRNA	Huh7 cells + MMAB siRNA	Huh7 cells + MMAB siRNA	Huh7 cells + MMAB siRNA
PATHWAY_SORTORDER	BIOCHEMICAL	SUPER_PATHWAY	SUB_PATHWAY	COMP_ID	PLATFORM	RI	MASS	CAS	PUBCHEM	KEGG	Group HMDB_ID	NS	NS	NS	NS	NS	MMAB	MMAB	MMAB
1070	1,2-dipalmitoylglycerol	Lipid	Diacylglycerol	11953	GC/MS	2600	145	40290-32-2;	99931		HMDB07098	1.3745	1.4381	0.7362	0.9068	1.4296	1.5076	1.5171	1.2993
1071	1,3-dipalmitoylglycerol	Lipid	Diacylglycerol	35728	GC/MS	2637	371.3	26657-95-4;	68149			2.225	0.8445	0.5666	0.6707	0.8447	1.5628	1.0286	1.502
1000	1-arachidonoylglycerophosphoethanolamine*	Lipid	Lysolipid	35186	LC/MS Neg	5731	500.3				HMDB11517	1.0464	0.5097	1.3009	1.3103	1.561	0.9255	0.7179	0.2387
1040	1-arachidonoylglycerophosphoinositol*	Lipid	Lysolipid	34214	LC/MS Neg	5479	619.4					0.7137	1.0826	1.3271	1.1555	0.9983	0.5018	0.5135	0.3233
1022	1-eicosadienoylglycerophosphocholine*	Lipid	Lysolipid	33871	LC/MS Pos	5696	548.3					0.6183	1.0552	0.4618	0.4706	1.3453	0.9657	1.6557	0.9715
1019	1-linoleoylglycerophosphocholine	Lipid	Lysolipid	34419	LC/MS Pos	5574	520.4		11988421	C04100		1.0102	1.1398	0.9312	0.5388	0.9442	1.3102	1.2647	0.8908
1007	1-myristoylglycerophosphocholine	Lipid	Lysolipid	35626	LC/MS Pos	5481	468.3	20559-16-4;	460604		HMDB10379	0.7588	0.9999	0.826	0.755	1.5044	1.3702	1.3921	1.3056
1055	1-oleoylglycerol (1-monoolein)	Lipid	Monoacylglycerol	21184	GC/MS	2181.2	397.4	111-03-5;	5283468		HMDB11567	1.6165	1.2129	0.459	1.3352	1.1137	1.1139	0.9613	0.8039
1017	1-oleoylglycerophosphocholine	Lipid	Lysolipid	33960	LC/MS Pos	5700	522.4	19420-56-5;	16081932			0.8651	1.8322	1.3741	0.3374	0.7048	1.1604	1.5643	0.5792
996	1-oleoylglycerophosphoethanolamine	Lipid	Lysolipid	35628	LC/MS Neg	5928	478.3	89576-29-4;	9547071		HMDB11506	0.9757	0.819	0.842	1.2139	1.0733	1.2803	0.7836	0.6269
1037	1-oleoylglycerophosphoinositol*	Lipid	Lysolipid	36602	LC/MS Neg	5577	597.4					1.1571	0.928	1.3951	1.1716	1.2669	0.5386	0.7834	0.4408
1043	1-oleoylglycerophosphoserine	Lipid	Lysolipid	19260	LC/MS Neg	5690	522.3		9547099			1.4845	0.3443	1.2702	0.8001	0.7864	0.6504	1.362	0.9584
1012	1-palmitoleoylglycerophosphocholine*	Lipid	Lysolipid	33230	LC/MS Pos	5524	494.3					0.9116	0.9783	0.9117	0.5705	1.1971	1.4407	1.4921	0.9711
992	1-palmitoleoylglycerophosphoethanolamine*	Lipid	Lysolipid	34565	LC/MS Neg	5661	450.4					0.7607	1.2807	0.4951	0.8014	1.1986	0.5427	0.6394	0.5903
1051	1-palmitoylglycerol (1-monopalmitin)	Lipid	Monoacylglycerol	21127	GC/MS	2119.5	371.3	542-44-9;	14900			1.2383	1.043	0.5742	0.9426	1.3982	1.2008	1.0645	0.7378
1010	1-palmitoylglycerophosphocholine	Lipid	Lysolipid	33955	LC/MS Pos	5671	496.4	17364-16-8;	86554			0.6992	1.3569	1.1155	0.4013	1.0451	1.0462	1.2247	0.7281
990	1-palmitoylglycerophosphoethanolamine	Lipid	Lysolipid	35631	LC/MS Neg	5940	452.3		9547069		HMDB11503	1.0029	0.7835	0.9053	1.1575	1.1696	1.2526	0.8752	0.7141
1032	1-palmitoylglycerophosphoinositol*	Lipid	Lysolipid	35305	LC/MS Neg	5573	571.3					0.9165	0.7903	0.9729	1.283	1.9447	0.666	0.7266	0.467
1009	1-pentadecanoylglycerophosphocholine*	Lipid	Lysolipid	37418	LC/MS Pos	5563	482.3					0.5349	0.8092	0.5349	0.5349	1.2978	1.6813	0.9044	0.5434
1053	1-stearoylglycerol (1-monostearin)	Lipid	Monoacylglycerol	21188	GC/MS	2186.6	399.4	123-94-4;31566-31-1;	24699	D01947		1.3525	0.944	0.4499	1.2156	1.1465	1.2906	1.1623	0.9405
1015	1-stearoylglycerophosphocholine	Lipid	Lysolipid	33961	LC/MS Pos	5844	524.4	19420-57-6;	497299			0.3554	1.074	0.4958	0.6215	1.3524	0.5796	2.4914	0.926
995	1-stearoylglycerophosphoethanolamine	Lipid	Lysolipid	34416	LC/MS Neg	6200	480.4	69747-55-3;	9547068		HMDB11130	0.8297	0.6861	0.7689	1.3748	1.3251	1.5414	0.9545	0.6569
1035	1-stearoylglycerophosphoinositol	Lipid	Lysolipid	19324	LC/MS Neg	5800	599.4	796963-93-4;				0.7947	0.8741	0.6982	1.0949	1.3371	0.6045	0.6893	0.3583
705	10-heptadecenoate (17:1n7)	Lipid	Long chain fatty acid	33971	LC/MS Neg	5558	267.3	29743-97-3;	5312435			1.1374	0.9364	0.8044	1.4066	1.2551	1.0214	0.8962	0.7438
717	10-nonadecenoate (19:1n9)	Lipid	Long chain fatty acid	33972	LC/MS Neg	5775	295.4	73033-09-7;	5312513			0.8652	0.7747	0.5411	1.5008	1.33	1.228	0.9125	0.8164
817	13-methylmyristic acid	Lipid	Fatty acid, branched	38293	LC/MS Neg	5498	241.3	2485-71-4;	151014			1.1184	0.9334	0.9065	1.6462	1.3392	0.8857	0.9169	0.7228
712	13-octadecenoate (18:1n5)	Lipid	Long chain fatty acid	17804	GC/MS	1993.4	339.3	13126-39-1;	5312441			1.1357	0.417	0.417	0.7936	1.159	1.9405	0.7031	0.9727
819	15-methylpalmitate (isobar with 2-methylpalmitate)	Lipid	Fatty acid, branched	38768	LC/MS Neg	5698	269.4					0.8425	0.9602	0.7494	1.253	1.3724	1.109	0.8777	0.9153
821	17-methylstearate	Lipid	Fatty acid, branched	38296	LC/MS Neg	5987	297.4	2724-59-6;	3083779			0.6778	0.6518	0.7421	1.7164	1.4383	1.3223	0.8582	1.0003
1225	2'-deoxyguanosine	Nucleotide	Purine metabolism, guanine containing	1411	LC/MS Neg	1759	266.2	961-07-9;	187790	C00330	HMDB00085	1.0838	0.8135	0.4414	1	1.7627	1.3874	1.0952	1.2029
1193	2'-deoxyinosine	Nucleotide	Purine metabolism, (hypo)xanthine/inosine containing	15076	LC/MS Neg	1700	251.1	890-38-0;	65058	C05512	HMDB00071	1.0393	0.7607	0.9643	1.1662	1.1458	1.4469	1.2024	0.6192
1238	2'-O-methylguanosine	Nucleotide	Purine metabolism, guanine containing	36811	LC/MS Pos	1926	298	2140-71-8;		C04545		1.3747	0.7785	0.3678	2.9965	2.5124	2.0555	0.6594	1
1026	2-arachidonoylglycerophosphocholine*	Lipid	Lysolipid	35256	LC/MS Pos	5524	544.3					0.5274	0.8228	0.593	0.7672	1.4603	1.1541	1.6027	1.3481
1001	2-arachidonoylglycerophosphoethanolamine*	Lipid	Lysolipid	34656	LC/MS Pos	5525	502.3					0.8521	0.8687	0.7789	0.8671	1.6792	1.2771	1.1602	1.2283
1041	2-arachidonoylglycerophosphoinositol*	Lipid	Lysolipid	38077	LC/MS Neg	5456	619.3					0.9674	0.7111	0.7337	1.5274	1.1495	1.0971	0.5378	0.4348
1030	2-docosahexaenoylglycerophosphocholine*	Lipid	Lysolipid	35883	LC/MS Pos	5507	568.3					0.6148	1.5236	1.9204	0.6309	1.3858	1.0887	1.7851	1.3545
1004	2-docosahexaenoylglycerophosphoethanolamine*	Lipid	Lysolipid	34258	LC/MS Pos	5512	526.2					0.7197	1.1394	0.6001	0.7853	1.4492	1.0475	0.9546	1.0696
1024	2-eicosatrienoylglycerophosphocholine*	Lipid	Lysolipid	35884	LC/MS Pos	5565	546.3					0.8084	1.1843	0.908	0.5227	1.1211	1.1797	1.1899	1.0009
786	2-hydroxyglutarate	Lipid	Fatty acid, dicarboxylate	37253	GC/MS	1576	247	40951-21-1;	43	C02630	HMDB00606	1.1069	0.784	0.4287	0.9023	0.5151	1.3251	1.2483	1.9024
776	2-hydroxypalmitate	Lipid	Fatty acid, monohydroxy	35675	LC/MS Neg	5508	271.3	764-67-0;	92836			0.9765	0.5551	0.8004	1.1286	1.0235	1.4909	0.8271	1.1959
774	2-hydroxystearate	Lipid	Fatty acid, monohydroxy	17945	LC/MS Neg	5705	299.4	629-22-1;	69417	C03045		1.3155	0.5434	0.4669	1.2732	1	1.242	0.8079	1.1127
1020	2-linoleoylglycerophosphocholine*	Lipid	Lysolipid	35257	LC/MS Pos	5544	520.4					0.9818	1.1022	0.8061	0.5644	1.043	1.2126	1.124	1.0182
999	2-linoleoylglycerophosphoethanolamine*	Lipid	Lysolipid	34666	LC/MS Pos	5541	478.3					0.9123	1.3131	0.978	0.6203	1.853	1.0169	1.4291	0.8204
1008	2-myristoylglycerophosphocholine*	Lipid	Lysolipid	35681	LC/MS Pos	5450	468.3					0.755	0.8073	0.6431	1.0895	1.8677	1.1201	1.418	1.6576
1018	2-oleoylglycerophosphocholine*	Lipid	Lysolipid	35254	LC/MS Pos	5640	522.4					0.8691	1.1168	0.937	0.413	1.0073	1.1018	1.38	0.7206
997	2-oleoylglycerophosphoethanolamine*	Lipid	Lysolipid	35687	LC/MS Neg	5848	478.3					0.4937	0.8658	0.8251	1.6365	1.2496	1.4234	0.8473	0.4338
1042	2-oleoylglycerophosphoinositol*	Lipid	Lysolipid	37232	LC/MS Neg	5571	597.5					0.4905	1.0365	0.7761	2.1469	1.8628	0.7944	0.9321	0.6128
1013	2-palmitoleoylglycerophosphocholine*	Lipid	Lysolipid	35819	LC/MS Pos	5482	494.3					0.8323	1.0426	0.7448	0.7843	1.3174	1.1827	1.0629	1.3152
1052	2-palmitoylglycerol (2-monopalmitin)	Lipid	Monoacylglycerol	33419	GC/MS	2108	129	23470-00-0;	123409			0.9696	1.3658	0.4845	0.7215	1.0304	0.9502	1.3816	1.3914
1011	2-palmitoylglycerophosphocholine*	Lipid	Lysolipid	35253	LC/MS Pos	5604	496.3					0.8464	1.2033	0.8412	0.6758	1.2106	1.2036	1.262	1.0139
991	2-palmitoylglycerophosphoethanolamine*	Lipid	Lysolipid	35684	LC/MS Pos	5598	454.2					0.4069	1.0963	0.4069	0.7922	1.0532	0.7902	0.9422	1
596	2-phosphoglycerate	Carbohydrate	Glycolysis, gluconeogenesis, pyruvate metabolism	35629	GC/MS	1734	459.1	70195-25-4;		C00631	HMDB03391	0.2058	0.2058	0.6592	1.1395	2.4503	1.0522	1.1952	0.2058
1351	3'-dephosphocoenzyme A	Cofactors and vitamins	Pantothenate and CoA metabolism	18289	LC/MS Neg	2010	686.2	3633-59-8;	444485	C00882	HMDB01373	2.1438	1.5136	0.6458	1.006	0.4538	1.3305	0.7381	1.0502
107	3-(4-hydroxyphenyl)lactate	Amino acid	Phenylalanine & tyrosine metabolism	32197	LC/MS Neg	1395	181.1	6482-98-0;	9378	C03672	HMDB00755	1.0024	0.7689	0.5255	0.8391	1.0917	1.6155	1.3256	1.4674
761	3-hydroxypropanoate	Lipid	Fatty acid, monohydroxy	42103	GC/MS	1187.1	177.1	503-66-2;	5459847	C01013	HMDB00700	0.6736	0.9284	0.5434	1.1927	1.5191	1.4205	1.0496	0.5434
597	3-phosphoglycerate	Carbohydrate	Glycolysis, gluconeogenesis, pyruvate metabolism	1414	GC/MS	1754	299	80731-10-8;		C00597	HMDB00807	0.191	0.4316	0.8788	4.5883	4.4408	2.0659	4.0774	0.5783
290	4-guanidinobutanoate	Amino acid	Guanidino and acetamido metabolism	15681	LC/MS Pos	1085	146.1	463-003;463-00-3;	500	C01035	HMDB03464	0.9762	0.6861	0.3554	0.9184	0.7568	1.4465	1.0238	2.1108
1278	5,6-dihydrouracil	Nucleotide	Pyrimidine metabolism, uracil containing	1559	GC/MS	1505.2	243	504-07-4;	649	C00429	HMDB00076	0.7833	0.4915	0.3833	1.9151	1.3636	1.5908	1.2241	1
262	5-aminovalerate	Amino acid	Urea cycle; arginine-, proline-, metabolism	18319	LC/MS Pos	860	118.1	660-88-8;	6992101138	C00431	HMDB03355	0.3773	0.2573	0.2794	1.0675	1.0297	0.4608	0.2513	1.1854
1307	5-methyltetrahydrofolate (5MeTHF)	Cofactors and vitamins	Folate metabolism	18330	LC/MS Neg	1838	458.2	68703-91-3;68792-52-9;	146	C00440	HMDB01396	1.8366	0.7884	0.1827	3.2415	2.9034	1.5994	0.9047	1.1244
281	5-methylthioadenosine (MTA)	Amino acid	Polyamine metabolism	1419	LC/MS Pos	2427	298.1	2457-80-9;	439176	C00170	HMDB01173	1.1591	1.1419	0.7197	0.6124	0.6181	1.1772	1.0985	1.5314
1282	5-methyluridine (ribothymidine)	Nucleotide	Pyrimidine metabolism, uracil containing	35136	LC/MS Neg	1774	257.1	1463-10-1;	445408		HMDB00884	1.1744	1.0083	0.9515	0.9373	0.7282	1.4862	0.6376	0.8926
297	5-oxoproline	Amino acid	Glutathione metabolism	1494	LC/MS Neg	744	128.2	98-79-3;	7405	C01879	HMDB00267	1.3094	1.0342	0.8805	0.7882	0.7521	1.5572	1.3599	1.5361
613	6-phosphogluconate	Carbohydrate	Nucleotide sugars, pentose metabolism	15442	GC/MS	2060.4	387.2	921-62-0;53411-70-4;	91493	C00345	HMDB01316	1.0583	1.2154	0.8047	1.6307	2.0676	0.9417	1.4897	0.3798
1105	7-alpha-hydroxycholesterol	Lipid	Sterol/Steroid	35692	GC/MS	2300	456.2	566-27-8;	107722	C03594	HMDB01496	0.8765	0.074	0.074	1.0375	0.7252	1.5148	0.9791	1.3246
1106	7-beta-hydroxycholesterol	Lipid	Sterol/Steroid	35092	GC/MS	2340	456.4	566-27-8;	473141	C03594	HMDB06119	0.9183	0.6612	0.4365	0.9022	1.2737	1.3511	0.7599	0.9794
1103	7-dehydrocholesterol	Lipid	Sterol/Steroid	40398	GC/MS	2330.5	325.3	434-16-2;	439423	C01164	HMDB00032	0.7379	1.4084	0.9377	0.9574	0.609	0.9703	0.6931	0.609
1352	acetyl CoA	Cofactors and vitamins	Pantothenate and CoA metabolism	32484	LC/MS Neg	1900	808.1	102029-73-2;	444493	C00024	HMDB01206	1.6401	1.5305	0.2685	1.0847	0.4894	1.6526	1.3343	2.156
901	acetylcarnitine	Lipid	Carnitine metabolism	32198	LC/MS Pos	1203	204.2	5080-50-2;	7045767	C02571	HMDB00201	1.0021	0.9659	0.8177	1.1937	1.0437	1.9208	1.1502	1.8533
1198	adenine	Nucleotide	Purine metabolism, adenine containing	554	GC/MS	1804.2	264	73-24-5;	190	C00147	HMDB00034	1.5898	1.3521	0.6952	0.7031	0.5528	1.5552	1.5615	1.5843
1199	adenosine	Nucleotide	Purine metabolism, adenine containing	555	LC/MS Pos	1650	268.1	58-61-7;	60961	C00212	HMDB00050	0.9825	1.1321	1.0169	0.9831	0.7375	1.0403	0.9276	1.4331
1206	adenosine 2'-monophosphate (2'-AMP)	Nucleotide	Purine metabolism, adenine containing	36815	LC/MS Neg	1497	346.1	130-49-4;		C00946	HMDB11617	0.8696	0.4915	1.1267	1.4122	0.9093	0.9584	0.2917	0.3309
1215	adenosine 3',5'-cyclic monophosphate (cAMP)	Nucleotide	Purine metabolism, adenine containing	2831	LC/MS Neg	1979	328.1	60-92-4;	274	C00575	HMDB00058	1.3036	1.2599	0.7527	0.8497	1.0351	1.2141	0.8333	1.0323
1207	adenosine 3'-monophosphate (3'-AMP)	Nucleotide	Purine metabolism, adenine containing	35142	LC/MS Neg	1268	346.1	84-21-9;	15938966	C01367	HMDB03540	2.661	1.888	2.53	0.4634	0.2629	0.5994	0.5169	0.2629
1208	adenosine 5'-monophosphate (AMP)	Nucleotide	Purine metabolism, adenine containing	32342	LC/MS Pos	1210	348.1	149022-20-8;	15938965	C00020	HMDB00045	3.7673	2.6921	0.4303	0.4566	0.1142	1.0239	0.5733	1.6839
1335	adenosine 5'diphosphoribose	Cofactors and vitamins	Nicotinate and nicotinamide metabolism	558	LC/MS Neg	964	558.1	68414-18-6;	4475880	C00301	HMDB01178	0.5056	1.0781	0.4876	0.9219	1.2071	1.2373	2.9145	2.1698
1216	adenylosuccinate	Nucleotide	Purine metabolism, adenine containing	18360	LC/MS Neg	569	462.1	19046-78-7;	195	C03794	HMDB00536	7.063	3.0258	0.9747	0.832	1.1441	0.7958	0.3379	1.6053
735	adrenate (22:4n6)	Lipid	Long chain fatty acid	32980	LC/MS Neg	5684	331.3	2091-25-0;	5282844	C16527	HMDB02226	1.7801	1.7753	0.8878	0.9471	0.8362	1.4168	1.5338	1.4454
284	agmatine	Amino acid	Polyamine metabolism	15496	GC/MS	1526	174	2482-00-0;	199	C00179	HMDB01432	2.4053	2.9	0.934	0.2653	0.7976	2.4276	1.9316	1.6581
32	alanine	Amino acid	Alanine and aspartate metabolism	1126	GC/MS	1147.6	115.9	56-41-7;	59507311724	C00041	HMDB00161	1.3189	0.9031	0.402	0.8992	0.7758	1.712	1.1004	1.3865
614	arabitol	Carbohydrate	Nucleotide sugars, pentose metabolism	38075	GC/MS	1687.5	307.1	7643-75-6;	94154	C00474	HMDB01851	1.6578	1	0.9305	2.4997	0.8679	0.9448	0.184	0.184
728	arachidonate (20:4n6)	Lipid	Long chain fatty acid	1110	LC/MS Neg	5525	303.4	506-32-1;	444899	C00219	HMDB01043	0.894	0.9045	1.0256	1.3148	1.2647	0.7029	0.7453	0.4651
255	arginine	Amino acid	Urea cycle; arginine-, proline-, metabolism	1638	LC/MS Neg	728	173.2	1119-34-2;	5246487232	C00062	HMDB00517	1.6748	1.1767	0.6542	1.402	1.3197	1.5769	0.9348	0.9725
25	asparagine	Amino acid	Alanine and aspartate metabolism	11398	GC/MS	1651.2	231	70-47-3;	62676992089	C00152	HMDB00168	1.7736	1.264	0.3265	1.186	1.0133	1.8824	1.0012	1.3052
24	aspartate	Amino acid	Alanine and aspartate metabolism	15996	GC/MS	1529.7	232	56-84-8;	5960	C00049	HMDB00191	1.1549	1.0426	0.3949	1.2928	1.2693	1.34	1.0945	1.2036
390	aspartylleucine	Peptide	Dipeptide	40068	LC/MS Pos	2310	247.2	3062-14-4;	332962			1.6408	1.2742	0.5182	0.7858	0.6929	1.5562	1.0676	1.2056
340	aspartylphenylalanine	Peptide	Dipeptide	22175	LC/MS Neg	1600	279.2	13433-09-5;	93078		HMDB00706	2.2419	1.1925	0.42	1.1098	1.1437	1.691	1.1987	0.8902
188	beta-hydroxyisovalerate	Amino acid	Valine, leucine and isoleucine metabolism	12129	LC/MS Neg	1043	117.1	625-08-1;	69362		HMDB00754	0.619	0.6035	0.473	2.0862	1.9767	0.9566	0.473	0.473
691	caprate (10:0)	Lipid	Medium chain fatty acid	1642	LC/MS Neg	5092	171.2	112-37-8;	2969	C01571	HMDB00511	1.1209	0.9086	0.9202	1.1424	1.0948	1.2679	1.0617	0.9641
687	caproate (6:0)	Lipid	Medium chain fatty acid	32489	LC/MS Neg	2766	115.2	142-62-1;	8892	C01585	HMDB00535	0.6235	0.6235	0.6235	1.6107	0.6235	0.6235	1.0146	0.6235
689	caprylate (8:0)	Lipid	Medium chain fatty acid	32492	LC/MS Neg	4367	143.2	124-07-2;	379	C06423	HMDB00482	1.0113	1.0769	0.4507	0.9696	1.0064	1.0809	0.6791	1.0683
899	carnitine	Lipid	Carnitine metabolism	15500	LC/MS Pos	702	162.2	461-05-2;	10917	C00318		0.861	0.5694	0.3102	0.9666	1.0266	1.3585	0.9734	1.1432
1102	cholesterol	Lipid	Sterol/Steroid	63	GC/MS	2316.9	329.3	57-88-5;	6432564	C00187	HMDB00067	1.2416	0.9927	0.6479	1.0088	1.0443	1.1294	1.0216	0.9642
960	choline	Lipid	Glycerolipid metabolism	15506	LC/MS Pos	674	104.2	67-48-1;	170746	C00114		1.04	0.8526	0.8736	1.1434	1.0161	1.089	0.8306	0.8882
954	choline phosphate	Lipid	Glycerolipid metabolism	34396	LC/MS Pos	695	184.1	72556-74-2;	135437	C00588		0.9538	0.8007	0.7954	0.7933	0.7163	1.0412	0.9537	1.2271
710	cis-vaccenate (18:1n7)	Lipid	Long chain fatty acid	33970	GC/MS	1987	339.3	506-17-2;	5282761	C08367		1.1546	0.8814	0.7461	1.0077	1.1918	1.0525	1.0636	0.9693
648	citrate	Energy	Krebs cycle	1564	GC/MS	1763.4	273.1	77-92-9;	311	C00158	HMDB00094	2.6907	2.6189	0.7476	0.8485	1.0692	1.4121	1.2183	2.291
1350	coenzyme A	Cofactors and vitamins	Pantothenate and CoA metabolism	2936	LC/MS Neg	1600	766.1	85-61-0;18439-24-2;	317	C00010	HMDB01423	1.5191	1.036	0.57	0.8722	0.7489	1.3145	1.0684	1.3922
274	creatine	Amino acid	Creatine metabolism	27718	LC/MS Pos	758	132.1	57-00-1;	586	C00300	HMDB00064	1.1573	0.8797	0.5408	1.0974	1.0119	1.3233	1.0178	1.5999
229	cystathionine	Amino acid	Cysteine, methionine, SAM, taurine metabolism	15705	GC/MS	1979.6	218.1	535-34-2;	4083111834	C02291	HMDB00099	1.3926	1.3593	0.5683	0.8853	0.7495	1.5524	1.2267	1.6635
224	cysteine	Amino acid	Cysteine, methionine, SAM, taurine metabolism	31453	GC/MS	1560.1	218	52-90-4;56-89-3;	58626419722	C00097	HMDB00574	3.8236	2.8439	0.6618	2.2034	4.1341	1.0068	0.9867	1.9724
226	cysteine sulfinic acid	Amino acid	Cysteine, methionine, SAM, taurine metabolism	37443	GC/MS	1662	252	207121-48-0;	1093924855	C00606	HMDB00996	0.0271	0.048	0.0251	1.6659	1.6679	1.8783	1.6217	1.4451
299	cysteine-glutathione disulfide	Amino acid	Glutathione metabolism	35159	LC/MS Pos	821	427.1	13081-14-6;	4247235		HMDB00656	0.5912	0.6721	0.7819	2.7318	14.0594	0.8886	0.627	2.4876
376	cysteinylglycine	Peptide	Dipeptide	35637	GC/MS	1763	257	19246-18-5;	65270	C01419	HMDB00078	1.2593	1.271	0.634	0.9937	0.9309	1.6863	1.2809	1.3311
1251	cytidine	Nucleotide	Pyrimidine metabolism, cytidine containing	514	LC/MS Pos	1065	244	65-46-3;	6175	C00475	HMDB00089	0.9521	0.7096	0.857	1.7849	2.4763	1.1384	0.7917	0.6713
965	cytidine 5'-diphosphocholine	Lipid	Glycerolipid metabolism	34418	LC/MS Pos	777	489.1	33818-15-4;		C00307		0.5356	0.2817	0.2166	2.101	1.1059	1.1949	0.5315	3.3981
1255	cytidine 5'-monophosphate (5'-CMP)	Nucleotide	Pyrimidine metabolism, cytidine containing	2372	LC/MS Pos	887	324	63-37-6;	7058165	C00055	HMDB00095	1.0598	0.9402	0.534	2.7085	0.4589	0.615	0.4306	2.4673
898	deoxycarnitine	Lipid	Carnitine metabolism	36747	LC/MS Pos	759	146.1	6249-56-5;	725	C01181	HMDB01161	0.9331	0.934	0.8438	1.053	1.1023	0.8178	0.5957	1.1642
724	dihomo-linoleate (20:2n6)	Lipid	Long chain fatty acid	17805	LC/MS Neg	5722	307.3	2091-39-6;	6439848	C16525		1.0921	1.0366	0.8488	1.0741	0.9634	0.8416	0.6744	0.6944
599	dihydroxyacetone phosphate (DHAP)	Carbohydrate	Glycolysis, gluconeogenesis, pyruvate metabolism	35959	LC/MS Neg	611	169	102783-56-2;	4643300	C00111	HMDB01473	0.3579	0.265	0.3355	1.3994	0.7124	1.8731	0.9649	0.6665
254	dimethylarginine (SDMA + ADMA)	Amino acid	Urea cycle; arginine-, proline-, metabolism	36808	LC/MS Pos	812	203.2	102783-24-4;	123831	C03626	HMDB01539	1.9324	0.9209	0.369	1.4796	1.3324	1.8061	1.1276	1.0361
733	docosadienoate (22:2n6)	Lipid	Long chain fatty acid	32415	LC/MS Neg	6017	335.4	7370-49-2 ;	5282807	C16533		0.891	0.833	0.678	1.187	1.1302	0.9779	0.8032	0.7901
682	docosahexaenoate (DHA; 22:6n3)	Lipid	Essential fatty acid	19323	LC/MS Neg	5518	327.3	6217-54-5;	445580	C06429	HMDB02183	0.9993	0.9073	1.0007	1.1129	0.9039	0.7188	0.7736	0.6865
680	docosapentaenoate (n3 DPA; 22:5n3)	Lipid	Essential fatty acid	32504	LC/MS Neg	5574	329.4	2234-74-4 ;		C16513	HMDB01976	1.0647	0.9719	1.3382	1.1338	1.0376	0.843	0.8666	0.6005
681	docosapentaenoate (n6 DPA; 22:5n6)	Lipid	Essential fatty acid	37478	LC/MS Neg	5625	329.4	25182-74-5;	6441454	C16513	HMDB13123	0.9111	0.6796	0.9988	1.1273	0.8554	0.5786	0.8308	0.7169
734	docosatrienoate (22:3n3)	Lipid	Long chain fatty acid	32417	LC/MS Neg	5825	333.4	59708-86-0 ;	5312556	C16534	HMDB02823	0.9363	0.7211	0.6125	1.1218	1.0995	0.8397	0.7659	0.6871
679	eicosapentaenoate (EPA; 20:5n3)	Lipid	Essential fatty acid	18467	LC/MS Neg	5442	301.3	10-2005-9;10417-94-4;	446284	C06428	HMDB01999	0.8872	0.8528	0.8135	1.064	1.2235	0.6677	0.7978	0.5822
722	eicosenoate (20:1n9 or 11)	Lipid	Long chain fatty acid	33587	LC/MS Neg	5955	309.4				HMDB02231	0.921	0.806	0.6223	1.2351	1.1006	1.0999	0.7347	0.8354
732	erucate (22:1n9)	Lipid	Long chain fatty acid	1552	LC/MS Neg	6273.3	337.4	112-86-7;	8216	C08316	HMDB02068	0.8496	0.7279	0.7022	1.3328	1.1598	1.033	0.7307	0.8858
1818	erythritol	Xenobiotics	Sugar, sugar substitute, starch	20699	GC/MS	1517.5	217	149-32-6;		C00503	HMDB02994	1.4543	0.6534	0.3579	0.5004	0.6893	2.0904	1.5302	1.3921
515	erythronate*	Carbohydrate	Aminosugars metabolism	33477	GC/MS	1546.9	292.1	88759-55-1;	2781043		HMDB00613	1.4365	0.7924	0.5058	0.5247	0.7139	1.3521	1.1908	1.2289
1365	flavin adenine dinucleotide (FAD)	Cofactors and vitamins	Riboflavin metabolism	2134	LC/MS Neg	2413	784.1	146-14-5;84366-81-4;	643975	C00016	HMDB01248	1.2703	0.9889	0.6867	1.1137	1.1253	1.2158	1.0549	1.0504
1367	flavin mononucleotide (FMN)	Cofactors and vitamins	Riboflavin metabolism	15797	LC/MS Neg	2395	455.1	130-40-5;	710	C00061	HMDB01520	0.4452	0.7215	0.5174	1.2786	1.3345	1.5388	1.1636	1.2492
537	fructose	Carbohydrate	Fructose, mannose, galactose, starch, and sucrose metabolism	31266	GC/MS	1762.7	204	57-48-7;	5984	C00095	HMDB00660	3.5983	1.2556	0.4861	2.1444	1.5656	1.7971	1.3376	0.8489
592	fructose-6-phosphate	Carbohydrate	Glycolysis, gluconeogenesis, pyruvate metabolism	12021	GC/MS	1994.9	315.1	103213-47-4;		C05345	HMDB00124	2.4264	1.4957	0.607	1.7436	2.1865	1.4861	1.3277	1.2438
663	fumarate	Energy	Krebs cycle	1643	GC/MS	1382.1	245	100-17-8;		C00122	HMDB00134	2.1289	1.4095	0.6947	0.8279	0.645	1.3706	1.0361	1.158
47	gamma-aminobutyrate (GABA)	Amino acid	Glutamate metabolism	1416	GC/MS	1539.7	304.1	56-12-2;	6992099119	C00334	HMDB00112	1.553	2.2909	0.1865	0.1865	0.1865	0.8162	1.1519	1
464	gamma-glutamylcysteine	Peptide	gamma-glutamyl	1778	LC/MS Pos	1274	251.1	636-58-8;	842	C00669	HMDB01049	1.0826	0.6122	0.5432	0.9948	1.0052	1.1718	0.6133	1.1764
467	gamma-glutamylglutamate	Peptide	gamma-glutamyl	36738	LC/MS Pos	1036	277.1	1116-22-9;	92865			0.725	0.6591	0.4348	0.9586	1.0085	1.0286	0.8921	1.5219
468	gamma-glutamylglutamine	Peptide	gamma-glutamyl	2730	LC/MS Pos	806	276.1	10148-81-9;	150914		HMDB11738	1	0.8522	0.7622	1.4256	1.2451	0.4278	0.4278	0.8205
462	gamma-glutamylleucine	Peptide	gamma-glutamyl	18369	LC/MS Pos	2744	261.2	2566-39-4;	151023		HMDB11171	1.579	1.8263	0.9892	0.893	0.4344	1.3434	0.4637	0.4344
472	gamma-glutamylthreonine*	Peptide	gamma-glutamyl	33364	LC/MS Pos	977	249.1	5652-48-2;				1.2104	0.7857	1.1575	0.9955	0.901	0.6347	0.5301	0.9824
589	glucose	Carbohydrate	Glycolysis, gluconeogenesis, pyruvate metabolism	38507	GC/MS	1866.8	204.1	50-99-7;	79025	C00031	HMDB00122	2.5497	1.0045	0.3715	1.7813	1.7168	2.0581	1.2166	1.1421
588	glucose 1-phosphate	Carbohydrate	Glycolysis, gluconeogenesis, pyruvate metabolism	33755	GC/MS	1853	217.1	56401-20-8;	65533	C00103	HMDB01586	1.2922	1.2107	0.4063	1.6429	1.3936	1.8437	0.9242	1.7382
587	glucose-6-phosphate (G6P)	Carbohydrate	Glycolysis, gluconeogenesis, pyruvate metabolism	31260	GC/MS	2042.7	387.2	103192-55-8;		C00668	HMDB01401	2.3334	1.3214	0.5468	1.4952	2.2584	1.3296	1.0959	1.2709
39	glutamate	Amino acid	Glutamate metabolism	57	LC/MS Pos	700	148.1	56-86-0;	611	C00025	HMDB03339	0.6643	0.6034	0.4851	1.0789	0.9874	1.0126	0.7734	1.5524
44	glutamate, gamma-methyl ester	Amino acid	Glutamate metabolism	33487	LC/MS Pos	1062	162.1	1499-55-4 ;	73913			1.0568	1	0.5039	1.5164	0.8419	1.3537	0.9254	0.9277
45	glutamine	Amino acid	Glutamate metabolism	53	LC/MS Pos	684	147.2	56-85-9;	5961	C00064	HMDB00641	5.3561	3.6641	2.6737	1.4463	0.9409	1.0983	0.6611	0.7426
298	glutathione, oxidized (GSSG)	Amino acid	Glutathione metabolism	27727	LC/MS Pos	1535	613.1	103239-24-3;	6535911215652	C00127	HMDB03337	1.1557	0.9421	0.7303	0.9335	0.9886	1.0163	1.0958	1.2376
295	glutathione, reduced (GSH)	Amino acid	Glutathione metabolism	2127	LC/MS Pos	1274	308.1	70-18-8;	124886	C00051	HMDB00125	1.3597	1.2606	0.8362	0.8262	0.8215	1.255	1.1375	1.2793
585	glycerate	Carbohydrate	Glycolysis, gluconeogenesis, pyruvate metabolism	1572	GC/MS	1360.7	189	600-19-1;	752	C00258	HMDB00139	0.2807	0.2629	0.3615	2.412	1.9493	1.7624	1.5563	0.7973
959	glycerol	Lipid	Glycerolipid metabolism	15122	GC/MS	1311	205	56-81-5;	753	C00116	HMDB00131	1.1298	0.9266	0.6356	1.3019	1.1685	1.3314	1.0125	0.9673
961	glycerol 3-phosphate (G3P)	Lipid	Glycerolipid metabolism	15365	GC/MS	1719.7	357.1	29849-82-9;	754	C00093	HMDB00126	1.0456	0.7731	0.6435	1.2554	1.3653	1.3471	1.1831	0.67
962	glycerophosphorylcholine (GPC)	Lipid	Glycerolipid metabolism	15990	LC/MS Pos	694	258.1	28319-77-9;	657272	C00670	HMDB00086	0.4958	0.6654	0.8448	2.37	2.7274	0.9328	1.0252	1.0857
1	glycine	Amino acid	Glycine, serine and threonine metabolism	11777	GC/MS	1166	101.9	56-40-6;	5257127750	C00037	HMDB00123	1.3588	0.9348	0.4212	1.3359	1.1714	1.5495	1.037	1.1504
312	glycylglycine	Peptide	Dipeptide	21030	GC/MS	1447.3	258.1	556-50-3;	154889711163	C02037	HMDB11733	1.5815	1.4297	0.5804	1.048	1.0655	1.1891	1.1089	1.6205
315	glycylisoleucine	Peptide	Dipeptide	36659	LC/MS Pos	2080	189.1	19461-38-2;				1	1.0889	0.7786	1.4447	0.8977	1.3787	0.4954	0.2773
316	glycylleucine	Peptide	Dipeptide	34398	LC/MS Pos	2236	189.1	869-19-2;	928431548899	C02155	HMDB00759	1.0408	1.1379	0.4114	0.9689	1.2762	1.4607	0.9613	1.0175
314	glycylproline	Peptide	Dipeptide	22171	LC/MS Pos	1115	173.1	704-15-4;	30136256993386		HMDB00721	1.3546	0.9573	0.185	1.152	0.9977	1.6132	1.3079	1.4213
311	glycylvaline	Peptide	Dipeptide	18357	LC/MS Pos	1572	175.1	1963-21-9;	27248076994979			1.1228	0.7991	0.2929	1.0144	1.3497	1.784	0.9856	1.2787
1220	guanine	Nucleotide	Purine metabolism, guanine containing	32352	LC/MS Neg	1305	150.2	73-40-5;	764	C00242	HMDB00132	0.3595	0.8239	1.2391	1.4839	0.7144	1.4193	1.4232	1.3253
1224	guanosine	Nucleotide	Purine metabolism, guanine containing	1573	LC/MS Pos	1676	284	118-00-3;	6802	C00387	HMDB00133	0.1622	0.3271	0.8094	1.8932	1.2397	1.2835	1.034	0.9069
1227	guanosine 5'- monophosphate (5'-GMP)	Nucleotide	Purine metabolism, guanine containing	2849	LC/MS Pos	1300	364	5550-12-9;	761	C00144	HMDB01397	3.1715	2.285	0.4948	0.9551	0.067	1.695	0.9464	1.6679
1233	guanosine 5'-diphospho-fucose	Nucleotide	Purine metabolism, guanine containing	15903	LC/MS Neg	797	588.1	15839-70-0;				1.2199	0.9919	0.7267	1.1487	1.0081	1.0563	1.0325	1.0493
1453	HEPES	Xenobiotics	Chemical	21248	LC/MS Neg	1033	237.2	7365-45-9;	3.27588e+16			1.0944	0.8886	0.5878	0.9912	0.9549	1.3306	1.1306	1.3888
688	heptanoate (7:0)	Lipid	Medium chain fatty acid	1644	LC/MS Neg	3695	129.2	111-14-8;	8094	C17714	HMDB00666	1.0112	0.8352	0.7408	0.8912	0.7102	1.2782	0.7288	0.9392
53	histidine	Amino acid	Histidine metabolism	59	LC/MS Neg	757	154.1	5934-29-2;	7733651426	C00135	HMDB00177	1.0969	0.959	0.7194	1.5433	1.3195	1.2455	0.9301	1.1055
243	homocysteine	Amino acid	Cysteine, methionine, SAM, taurine metabolism	40266	GC/MS	1648.2	234	454-29-5;	778	C00155	HMDB00742	0.9494	1.1181	0.6444	1.5796	0.5708	1.6837	1.3988	1.2807
1190	hypoxanthine	Nucleotide	Purine metabolism, (hypo)xanthine/inosine containing	3127	LC/MS Neg	1313	135.1	68-94-0;	790	C00262	HMDB00157	0.9134	0.7115	0.6931	1.4138	1.4493	1.2459	1.0088	1.1337
1192	inosine	Nucleotide	Purine metabolism, (hypo)xanthine/inosine containing	1123	LC/MS Neg	1600	267.2	58-63-9;		C00294	HMDB00195	0.6805	0.6665	0.7475	1.3283	1.194	1.434	1.1317	1.0909
974	inositol 1-phosphate (I1P)	Lipid	Inositol metabolism	1481	GC/MS	2057.8	318.1	106032-59-1;		C04006	HMDB00213	1.3296	0.8439	0.5665	1.1908	1.1863	1.3271	1.113	0.8946
595	Isobar: fructose 1,6-diphosphate, glucose 1,6-diphosphate, myo-inositol 1,4 or 1,3-diphosphate	Carbohydrate	Glycolysis, gluconeogenesis, pyruvate metabolism	36984	LC/MS Neg	572	339					0.3546	0.312	0.5486	2.4234	0.6293	3.8795	0.9767	0.2305
629	Isobar: ribulose 5-phosphate, xylulose 5-phosphate	Carbohydrate	Nucleotide sugars, pentose metabolism	37288	GC/MS	1935	357.2					0.7035	0.4077	0.4929	1.402	0.9192	1.6063	1.1804	0.4456
519	Isobar: UDP-acetylglucosamine, UDP-acetylgalactosamine	Carbohydrate	Aminosugars metabolism	38673	LC/MS Pos	963	607.7					0.7194	0.5454	0.4884	1.7056	1.2806	0.5066	0.5649	2.2735
190	isoleucine	Amino acid	Valine, leucine and isoleucine metabolism	1125	LC/MS Pos	1614	132.1	73-32-5;	791	C00407	HMDB00172	1.5374	1.1196	0.7776	1.225	1.1311	1.4902	0.9657	1.0636
406	isoleucylglycine	Peptide	Dipeptide	40008	LC/MS Pos	1732	189.2	868-28-0;	342532			1.2344	1.0678	0.5111	1.2836	1.2548	1.5565	0.8367	0.9544
604	lactate	Carbohydrate	Glycolysis, gluconeogenesis, pyruvate metabolism	527	GC/MS	1102.8	116.9	79-33-4;	612	C00186	HMDB00190	1.6523	0.9647	0.4104	1.0353	0.457	2.5281	1.1001	1.7184
1143	lanosterol	Lipid	Sterol/Steroid	1128	GC/MS	2388	393.3	79-63-0;	246983	C01724	HMDB01251	0.8533	0.8377	1.014	1.0745	1.2415	0.7336	0.7923	0.9921
1100	lathosterol	Lipid	Sterol/Steroid	39864	GC/MS	2337	255.2	80-99-9 ;	65728	C01189	HMDB01170	1.4066	1.2963	0.7886	0.9556	0.9856	1.4677	0.8848	0.9868
694	laurate (12:0)	Lipid	Medium chain fatty acid	1645	LC/MS Neg	5288	199.3	143-07-7;	3893	C02679	HMDB00638	0.9745	0.8146	0.7269	1.1477	0.9924	1.0999	0.7781	1.0153
191	leucine	Amino acid	Valine, leucine and isoleucine metabolism	60	LC/MS Pos	1674	132.2	61-90-5;	70457986106	C00123	HMDB00687	1.4975	1.0685	0.5501	1.3062	1.2323	1.4405	0.9634	1.0366
418	leucylglycine	Peptide	Dipeptide	40045	LC/MS Pos	1800	189.2	686-50-0;	79070			1.0818	1.2119	0.7539	1.0255	1.0026	1.1638	0.8499	1.2721
673	linoleate (18:2n6)	Lipid	Essential fatty acid	1105	LC/MS Neg	5533	279.3	60-33-3;	5280450	C01595	HMDB00673	1.2553	1.0884	0.9847	1.0582	0.9368	0.8203	0.6713	0.6552
677	linolenate [alpha or gamma; (18:3n3 or 6)]	Lipid	Essential fatty acid	34035	LC/MS Neg	5450	277.3			C06427	HMDB01388	1.0413	0.9549	0.8159	1.1487	0.9736	0.8417	0.7364	0.726
75	lysine	Amino acid	Lysine metabolism	1301	GC/MS	1836.7	317.2	56-87-1;	5962	C00047	HMDB00182	1.5986	1.3839	0.4284	0.8402	1.0828	1.2167	1.0193	1.4495
667	malate	Energy	Krebs cycle	1303	GC/MS	1502	233	6915-15-7;	525	C00149	HMDB00156	1.7197	1.0229	0.8176	0.804	0.7544	1.2988	0.854	1.1295
576	maltohexaose	Carbohydrate	Fructose, mannose, galactose, starch, and sucrose metabolism	35170	LC/MS Neg	1224	989.1	34620-77-4;	5288409	C01936	HMDB12253	0.3653	0.3653	0.3653	1.1837	1.0579	0.3653	0.3653	0.9421
575	maltopentaose	Carbohydrate	Fructose, mannose, galactose, starch, and sucrose metabolism	35163	LC/MS Neg	1100	827.1	34620-76-3;	3710145	C06218	HMDB12254	0.3372	0.3372	0.3372	2.6613	1.7243	0.9628	0.6698	2.7918
547	maltose	Carbohydrate	Fructose, mannose, galactose, starch, and sucrose metabolism	15806	GC/MS	2142.1	204.1	6363-53-7;	439341	C00208	HMDB00163	1.3047	0.2673	0.2673	0.681	0.2673	0.2673	0.2673	1.8706
582.8	maltotetraose	Carbohydrate	Oligosaccharide	15910	LC/MS Neg	965	665.1	34612-38-9;	446495	C02052	HMDB01296	0.1293	0.1293	0.1293	1.7366	1.6508	1.2245	0.8421	12.8368
552	mannose	Carbohydrate	Fructose, mannose, galactose, starch, and sucrose metabolism	584	GC/MS	1753.5	203.9	3458-28-4;	161658	C00159	HMDB00169	1.9923	1.0533	0.3857	2.1342	1.8362	1.5722	1.4201	0.7774
554	mannose-6-phosphate	Carbohydrate	Fructose, mannose, galactose, starch, and sucrose metabolism	1470	GC/MS	2035.9	387.2	70442-25-0;104872-94-8;		C00275	HMDB01078	1.8394	1.1639	0.4806	1.5102	2.1908	1.2356	1.0001	1.0544
704	margarate (17:0)	Lipid	Long chain fatty acid	1121	LC/MS Neg	5733	269.3	506-12-7;	10465		HMDB02259	0.929	0.8754	0.6991	1.3122	1.2776	1.0193	0.8339	0.8891
727	mead acid (20:3n9)	Lipid	Long chain fatty acid	35174	LC/MS Neg	5642	305.4	20590-32-3;	5312531		HMDB10378	1.0111	0.9889	0.967	1.0802	1.0499	0.7466	0.7345	0.6091
237	methionine	Amino acid	Cysteine, methionine, SAM, taurine metabolism	1302	LC/MS Pos	1252	150.1	63-68-3;	69920876137	C00073	HMDB00696	1.7671	0.9639	0.5898	1.6857	1.5399	1.6294	0.9356	1.0361
1294	methylphosphate	Nucleotide	Purine and pyrimidine metabolism	37070	GC/MS	1221	240.9	7023-27-0;	13130			1.5543	1.1675	0.6395	0.9283	0.894	1.5682	1.3918	1.1965
971	myo-inositol	Lipid	Inositol metabolism	19934	GC/MS	1924.9	217	87-89-8;		C00137	HMDB00211	1.3318	1.1139	0.4194	1.0193	0.8004	0.9183	0.8324	1.1276
698	myristate (14:0)	Lipid	Long chain fatty acid	1365	LC/MS Neg	5439	227.3	544-63-8;	11005	C06424	HMDB00806	0.9868	0.9303	0.7413	1.1644	1.0328	1.0239	0.7113	0.8468
699	myristoleate (14:1n5)	Lipid	Long chain fatty acid	32418	LC/MS Neg	5338	225.3	544-64-9 ;	5281119	C08322	HMDB02000	1.3461	0.8618	0.7099	1.145	1.0209	0.9988	0.7067	0.9718
51	N-acetyl-aspartyl-glutamate (NAAG)	Amino acid	Glutamate metabolism	35665	LC/MS Pos	1563	305	3106-85-2;	5255	C12270	HMDB01067	1.0507	0.8298	0.7998	1.006	1.0849	0.8364	0.8457	1.171
33	N-acetylalanine	Amino acid	Alanine and aspartate metabolism	1585	LC/MS Neg	882	130.1	97-69-8;	88064	C02847	HMDB00766	1.7052	0.9935	0.5842	1.2372	1.259	1.5582	0.9896	1.1939
35	N-acetylaspartate (NAA)	Amino acid	Alanine and aspartate metabolism	22185	LC/MS Pos	1222	176.1	997-55-7;997-55-7 ;	65065	C01042	HMDB00812	1.4731	1.0696	0.5151	0.7367	0.6131	1.127	0.7751	1.2471
50	N-acetylglutamate	Amino acid	Glutamate metabolism	15720	LC/MS Pos	1492	190.1	5817-08-3;	1549099	C00624	HMDB01138	1.1602	1.026	0.6893	0.828	0.7895	1.2468	1.0476	1.433
239	N-acetylmethionine	Amino acid	Cysteine, methionine, SAM, taurine metabolism	1589	LC/MS Neg	1805	190.1	65-82-7;	448580	C02712	HMDB11745	1.7836	1.0881	0.4107	0.9617	1.031	1.1474	0.9923	1.0134
517	N-acetylneuraminate	Carbohydrate	Aminosugars metabolism	32377	LC/MS Pos	787	310	131-48-6;		C00270	HMDB00230	0.2347	0.1627	0.1962	2.5048	2.0004	0.1605	0.1304	2.1327
10	N-acetylserine	Amino acid	Glycine, serine and threonine metabolism	37076	LC/MS Pos	1012	148	97-14-3;	65249		HMDB02931	1.0059	0.8023	0.9408	1.0816	0.9941	1.934	0.8895	0.8616
18	N-acetylthreonine	Amino acid	Glycine, serine and threonine metabolism	33939	LC/MS Neg	846	160.1	17093-74-2;	4651717	C01118		0.9005	0.7475	0.7035	0.9026	1.0721	1.061	0.9431	1.3459
231	N-formylmethionine	Amino acid	Cysteine, methionine, SAM, taurine metabolism	2829	LC/MS Neg	1541	176.1	4289-98-9;	439750	C03145	HMDB01015	1.2825	1.0632	0.8152	1.1464	0.9959	1.2297	1.0224	0.9848
1237	N2-methylguanosine	Nucleotide	Purine metabolism, guanine containing	35133	LC/MS Neg	1966	296.2	2140-77-4;	3035422		HMDB05862	0.8998	0.4947	0.4947	1.9905	2.0136	1.9965	1.1397	1.2972
1242	N6-carbamoylthreonyladenosine	Nucleotide	Purine metabolism, guanine containing	35157	LC/MS Pos	2656	413	24719-82-2;				1.3721	0.6474	0.4862	1.5008	1.4624	1.3599	0.8136	1.1521
1324	nicotinamide	Cofactors and vitamins	Nicotinate and nicotinamide metabolism	594	LC/MS Pos	1267	123.1	98-92-0;	936	C00153	HMDB01406	1.4003	0.9696	0.5167	1.304	1.2039	1.34	0.9021	1.2591
1327	nicotinamide adenine dinucleotide (NAD+)	Cofactors and vitamins	Nicotinate and nicotinamide metabolism	5278	LC/MS Neg	1411	661.8	53-84-9;	1.08977e+18	C00003	HMDB00902	1.067	1.1897	0.6704	0.9553	1.2531	0.9332	1.2512	2.0016
1330	nicotinamide adenine dinucleotide phosphate (NADP+)	Cofactors and vitamins	Nicotinate and nicotinamide metabolism	32380	LC/MS Pos	1330	743.9	53-59-8 ;1184-16-3;24292-60-2;	5885	C00005	HMDB00217	0.6861	0.8314	0.2424	1	1.0052	1.244	1.1423	1.5244
1328	nicotinamide adenine dinucleotide reduced (NADH)	Cofactors and vitamins	Nicotinate and nicotinamide metabolism	31475	LC/MS Neg	1554	664.1	58-68-4 ;606-68-8;	439153	C00004	HMDB01487	0.7844	0.5583	0.5583	1.1022	0.5583	2.3914	1.2877	0.5583
1338	nicotinate	Cofactors and vitamins	Nicotinate and nicotinamide metabolism	1504	LC/MS Neg	1221	122.1	59-67-6;	938	C00253	HMDB01488	0.6911	0.702	0.3948	1.6393	1.7408	1.5854	1.3718	1.5718
1329	nicotinate adenine dinucleotide (NAAD+)	Cofactors and vitamins	Nicotinate and nicotinamide metabolism	15725	LC/MS Pos	1380	665	6450-77-7;104809-30-5;				0.0905	0.1171	0.0297	3.0166	2.4211	1.7241	1.1938	1.8276
1340	nicotinic acid mononucleotide (NaMN)	Cofactors and vitamins	Nicotinate and nicotinamide metabolism	32461	LC/MS Pos	879	336	321-02-8;	5288991121991	C01185	HMDB01132	0.5395	0.5395	0.5395	2.8735	6.2902	0.5395	0.5395	0.988
716	nonadecanoate (19:0)	Lipid	Long chain fatty acid	1356	LC/MS Neg	6073	297.3	646-30-0;	12591	C16535	HMDB00772	0.5525	0.7227	0.9351	1.1063	1.0689	0.9104	0.8254	0.8114
708	oleate (18:1n9)	Lipid	Long chain fatty acid	1359	GC/MS	1984.4	339.2	112-80-1;	445639	C00712	HMDB00207	1.1167	0.8956	0.6252	1.164	1.2352	1.2509	1.0134	0.9754
880	oleic ethanolamide	Lipid	Endocannabinoid	38102	LC/MS Neg	6553	324.5	11-58-0;111-58-0;	5283454		HMDB02088	0.9426	0.7485	1.2214	0.9127	0.9489	1.0475	0.8055	0.9783
258	ornithine	Amino acid	Urea cycle; arginine-, proline-, metabolism	1493	GC/MS	1763.8	141.9	3184-13-2;	6262	C00077	HMDB03374	1.3949	0.9461	0.5181	1.512	1.5302	1.1634	1.3295	1.0539
701	palmitate (16:0)	Lipid	Long chain fatty acid	1336	LC/MS Neg	5619	255.3	57-10-3;	985	C00249	HMDB00220	0.9426	0.8708	0.7976	1.2085	1.0901	1.079	0.8078	0.8975
702	palmitoleate (16:1n7)	Lipid	Long chain fatty acid	33447	LC/MS Neg	5477	253.3	373-49-9;	445638	C08362	HMDB03229	1.1149	0.933	0.7889	1.1818	1.0167	0.9314	0.7296	0.7707
881	palmitoyl ethanolamide	Lipid	Endocannabinoid	38165	LC/MS Neg	6416	298.4	544-31-0;	4671		HMDB02100	1.7196	0.85	1.026	0.9002	1.094	0.9793	1.0764	0.9972
1086	palmitoyl sphingomyelin	Lipid	Sphingolipid	37506	GC/MS	2524	311.3	6254-89-3;	9939941			1.3824	1.0084	0.5246	0.9875	1.2087	1.3061	1.0731	1.0447
1347	pantothenate	Cofactors and vitamins	Pantothenate and CoA metabolism	1508	LC/MS Pos	2218	220.1	137-08-6;	6613	C00864	HMDB00210	1.7522	1.2808	0.7256	1.121	1.0907	1.7821	1.2709	1.6206
690	pelargonate (9:0)	Lipid	Medium chain fatty acid	12035	LC/MS Neg	4847	157.2	112-05-0;	5461016	C01601	HMDB00847	0.9963	0.8018	0.6623	0.9678	1.0497	1.3283	1.0726	1.0513
1593	penicillin G	Xenobiotics	Drug	37468	LC/MS Pos	3314	335.2	69-57-8;	2349	C05551		1.3323	1.079	0.601	0.9456	0.8221	1.2563	0.8603	0.9953
700	pentadecanoate (15:0)	Lipid	Long chain fatty acid	1361	GC/MS	1853.5	299.2	1002-84-2;10002-84-2;	13849	C16537	HMDB00826	0.5989	0.5989	0.5989	0.8995	0.5989	1.4235	1	0.5989
1488	phenol red	Xenobiotics	Chemical	36817	LC/MS Neg	3650	353.1	143-74-8;	4766	C12600		1.6128	1.0014	0.6398	1.0282	1.0128	1.366	1.1343	1.2102
142	phenol sulfate	Amino acid	Phenylalanine & tyrosine metabolism	32553	LC/MS Neg	2150	173.1	937-34-8;	74426	C02180		1.0599	0.7394	0.3826	1.5602	1.1634	1.3636	1.1253	0.7437
134	phenylacetylglycine	Amino acid	Phenylalanine & tyrosine metabolism	33945	LC/MS Neg	2377	192.1	500-98-1;	68144	C05598	HMDB00821	2.694	1.882	0.9906	0.4756	0.4548	1.0094	0.8064	0.9033
89	phenylalanine	Amino acid	Phenylalanine & tyrosine metabolism	64	LC/MS Pos	2056	166.1	63-91-2;	69256656140	C00079	HMDB00159	1.5525	1.0949	0.5164	1.3949	1.3214	1.4956	0.9877	1.0123
365.2	phenylalanylglutamate	Peptide	Dipeptide	41432	LC/MS Neg	1617	293.2	3617-45-6;	4422358			1.6327	1.7842	0.7903	0.5697	1.2928	1.1206	1.0253	0.9865
365.5	phenylalanylglycine	Peptide	Dipeptide	41370	LC/MS Neg	2460.8	221.1	721-90-4;	98207			2.0283	1.264	0.2252	0.9626	1.1104	1.386	1.1297	0.9323
430	phenylalanylserine	Peptide	Dipeptide	40016	LC/MS Neg	2301	251.2	16053-39-7;	9859812			1.2516	1.3541	0.6176	0.852	1.2413	1.4557	1.1856	1.4307
671	phosphate	Energy	Oxidative phosphorylation	11438	GC/MS	1307.7	298.9	7664-38-2 ;	1061	C00009	HMDB01429	1.0414	1.0248	0.6874	1.0194	1.0747	1.173	1.0173	1.0594
602	phosphoenolpyruvate (PEP)	Carbohydrate	Glycolysis, gluconeogenesis, pyruvate metabolism	597	GC/MS	1595.4	369	10526-80-4;	1005	C00074	HMDB00263	0.1832	0.2721	0.7557	3.7281	4.6486	1.9257	3.901	0.3678
956	phosphoethanolamine	Lipid	Glycerolipid metabolism	12102	GC/MS	1577.3	299.1	1071-23-4;	52323241015	C00346	HMDB00224	0.4795	0.4795	0.4795	0.4795	1	0.4795	0.7931	1.3213
1349	phosphopantetheine	Cofactors and vitamins	Pantothenate and CoA metabolism	15504	LC/MS Neg	1624	357.2	NA;	115254	C01134	HMDB01416	0.7201	1.1417	2.5553	1.1756	2.3278	0.4726	0.567	0.3711
261	proline	Amino acid	Urea cycle; arginine-, proline-, metabolism	1898	LC/MS Pos	796	116.1	147-85-3;	1457426971047	C00148	HMDB00162	1.1868	0.7309	0.4695	1.0743	0.9257	1.1875	0.6727	1.5355
888	propionylcarnitine	Lipid	Fatty acid metabolism (also BCAA metabolism)	32452	LC/MS Pos	1589	218.2	17298-37-2 ;	107738	C03017	HMDB00824	0.2485	1.2619	0.8002	0.2485	0.7959	1.8566	1.4616	1.7415
1280	pseudouridine	Nucleotide	Pyrimidine metabolism, uracil containing	33442	LC/MS Neg	1104	243.1	1445-07-4;		C02067	HMDB00767	1.4142	0.9881	0.6313	2.4574	2.1276	1.5165	0.8172	1.0119
282	putrescine	Amino acid	Polyamine metabolism	1408	GC/MS	1705.8	174	110-60-1;		C00134	HMDB01414	2.0627	2.7601	0.2265	0.2265	0.6932	1.7685	1.8942	1.736
1364	pyridoxal	Cofactors and vitamins	Pyridoxal metabolism	1651	LC/MS Pos	1210	168.1	65-22-5;	1050	C00250	HMDB01545	0.5479	0.6523	0.8949	1.3065	1.5721	1.1112	0.8406	0.7486
46	pyroglutamine*	Amino acid	Glutamate metabolism	32672	LC/MS Pos	764	129.2	2353-44-8;	134508			1.2181	0.8808	0.6633	0.6425	0.5359	1.0716	0.8471	1.2927
672	pyrophosphate (PPi)	Energy	Oxidative phosphorylation	2078	GC/MS	1642.3	451	1466-09-3;2466-09-3;	644102	C00013	HMDB00250	1.2168	1.3267	0.712	0.7275	0.9185	1.003	1.1618	1.3613
603	pyruvate	Carbohydrate	Glycolysis, gluconeogenesis, pyruvate metabolism	599	GC/MS	1130.6	217	127-17-3;	107735	C00022	HMDB00243	0.9576	0.5719	0.5774	1.541	0.9449	4.7012	3.0898	3.7451
616	ribitol	Carbohydrate	Nucleotide sugars, pentose metabolism	15772	GC/MS	1692.4	217	488-81-3;		C00474	HMDB00508	1.125	0.9912	0.43	1	0.8243	2.8232	1.6542	2.1845
1366	riboflavin (Vitamin B2)	Cofactors and vitamins	Riboflavin metabolism	1827	LC/MS Pos	3111	377.2	83-88-5;	493570	C00255	HMDB00244	1.7316	0.6878	0.6878	1.2292	1.5597	1.1082	0.6878	0.9409
622	ribose	Carbohydrate	Nucleotide sugars, pentose metabolism	12080	GC/MS	1639.2	204	50-69-1;	5311110	C00121	HMDB00283	0.4466	0.3848	0.3181	2.0883	1.5144	2.0575	1.0954	0.7841
625	ribose 5-phosphate	Carbohydrate	Nucleotide sugars, pentose metabolism	561	GC/MS	1928.4	315.1	18265-46-8;108321-05-7;	447634	C00117	HMDB00618	0.7206	0.4505	0.7359	1.9492	0.9538	1.8659	1.5326	0.633
627	ribulose	Carbohydrate	Nucleotide sugars, pentose metabolism	35855	GC/MS	1662	306.1	488-84-6;	79021	C00309	HMDB00621	0.6653	0.1871	0.1962	1.1686	1.0129	1.6738	1.2886	1.0736
236	S-adenosylhomocysteine (SAH)	Amino acid	Cysteine, methionine, SAM, taurine metabolism	15948	LC/MS Neg	1821	383.1	979-92-0;		C00021	HMDB00939	1.8937	1.3688	1.3403	0.3946	0.4432	0.5631	0.6374	0.6416
301	S-lactoylglutathione	Amino acid	Glutathione metabolism	15731	LC/MS Neg	1271	378.2	54398-03-7;	1083	C03451	HMDB01066	0.062	0.0164	0.5473	0.9701	0.0465	4.1686	1.5656	0.083
227	S-methylcysteine	Amino acid	Cysteine, methionine, SAM, taurine metabolism	40262	GC/MS	1447.8	162.1	1187-84-4;	705817424417		HMDB02108	1.1115	1.5698	0.2166	1.0127	1.5196	1.134	0.948	0.2166
619	sedoheptulose-7-phosphate	Carbohydrate	Nucleotide sugars, pentose metabolism	35649	GC/MS	2070	691.35	2646-35-7;	616	C05382	HMDB01068	4.3743	5.4343	0.1493	1.2033	2.5518	0.903	0.8023	6.9012
8	serine	Amino acid	Glycine, serine and threonine metabolism	1648	GC/MS	1389.1	204	56-45-1;	59516857581	C00065	HMDB00187	1.374	0.9985	0.4371	1.405	1.2405	1.4716	1.0015	0.9948
1074	sphinganine	Lipid	Sphingolipid	17769	LC/MS Pos	5175	302.3	3102-56-5;	3126	C00836	HMDB00269	0.8131	0.6678	0.5856	1.0347	1.7374	1.4712	1.3365	1.6188
1077	sphingosine	Lipid	Sphingolipid	17747	LC/MS Pos	5197	300.2	123-78-4;	5353955	C00319	HMDB00252	0.7534	0.7367	0.6455	1.0904	1.6897	1.3714	1.3014	1.5544
1101	squalene	Lipid	Sterol/Steroid	1518	GC/MS	2205	69	111-02-4;	638072	C00751	HMDB00256	1.3654	1.413	0.7276	1.073	1.1714	1.7566	1.861	1.1891
706	stearate (18:0)	Lipid	Long chain fatty acid	1358	LC/MS Neg	5886	283.4	57-11-4;	5281	C01530	HMDB00827	0.892	0.9324	0.8351	1.2507	1.1812	1.0975	0.8542	0.8874
1087	stearoyl sphingomyelin	Lipid	Sphingolipid	19503	GC/MS	2645	311.3	85187-10-6;85187-10-6;	6453725	C00550	HMDB01348	1.4606	1.1943	0.4597	0.8109	1.192	1.4096	1.116	1.1338
659	succinate	Energy	Krebs cycle	1437	LC/MS Neg	618	117.1	110-15-6;	1110	C00042	HMDB00254	2.652	2.1956	0.4902	0.5571	0.3795	1.8783	1.491	4.338
1368	thiamin (Vitamin B1)	Cofactors and vitamins	Thiamine metabolism	5341	LC/MS Neg	1699	263.1	59-43-8;		C00378		1.3004	1.0251	0.6196	1.247	1.165	0.9968	0.9473	1.2245
1370	thiamin diphosphate	Cofactors and vitamins	Thiamine metabolism	35670	LC/MS Neg	1295	422.9	154-87-0;	9068	C00068	HMDB01372	1.532	1.2933	0.646	1.5305	1.3615	1.1059	0.7866	1.1811
17	threonine	Amino acid	Glycine, serine and threonine metabolism	1284	GC/MS	1412.3	218.1	72-19-5;	69710196288	C00188	HMDB00167	1.8597	1.3527	0.5919	0.9959	0.8375	1.4612	1.0464	1.1963
1272	thymidine	Nucleotide	Pyrimidine metabolism, thymine containing	2183	LC/MS Neg	1935	241.1	50-89-5;	5789	C00214	HMDB00273	0.4101	0.4883	1.321	1.5463	2.5469	1.0409	0.8687	0.4478
1274	thymidine 5'-monophosphate	Nucleotide	Pyrimidine metabolism, thymine containing	12023	LC/MS Neg	924	321.1	33430-62-5;		C00364	HMDB01227	3.028	1.786	0.7899	0.8878	0.0703	1.3062	0.909	1.1367
153	tryptophan	Amino acid	Tryptophan metabolism	54	LC/MS Pos	2445	205.1	73-22-3;	69235166305	C00078	HMDB00929	1.7347	1.0841	0.3949	1.4413	1.3682	1.586	0.955	1.045
454.94	tryptophylglutamate	Peptide	Dipeptide	41401	LC/MS Neg	1748	332.2	36099-95-3;	3634442			1.5624	1.3439	0.4935	1.2456	1.2105	1.4929	0.9592	1
106	tyrosine	Amino acid	Phenylalanine & tyrosine metabolism	1299	LC/MS Pos	1516	182.1	60-18-4;	60576942100	C00082	HMDB00158	1.6094	1.0489	0.448	1.3911	1.2299	1.4454	0.9117	1.0221
438.9	tyrosylglycine	Peptide	Dipeptide	41375	LC/MS Pos	1596.8	239.1	673-05-5;	259323			1.4197	1.0416	0.28	1.1015	1.0824	1.4141	0.9919	0.996
631	UDP-glucuronate	Carbohydrate	Nucleotide sugars, pentose metabolism	2763	LC/MS Neg	594	579.1	28053-08-9;63700-19-6;	17473	C00167	HMDB00935	1.161	1.0389	0.558	0.9722	0.7686	1.4295	1.221	1.6478
1277	uracil	Nucleotide	Pyrimidine metabolism, uracil containing	605	GC/MS	1370.4	241	66-22-8;	1174	C00106	HMDB00300	0.5596	0.4567	0.2569	1.9128	2.1539	2.0816	1.037	1.0978
1279	uridine	Nucleotide	Pyrimidine metabolism, uracil containing	606	LC/MS Neg	1430	243.1	58-96-8;	6029	C00299	HMDB00296	0.5275	0.5826	0.9993	1.3736	1.419	1.1754	1.0736	0.7704
1287	uridine monophosphate (5' or 3')	Nucleotide	Pyrimidine metabolism, uracil containing	39879	LC/MS Pos	1079	325	58-97-9;			HMDB00288	2.2388	1.7817	0.5014	0.6543	0.0437	0.9929	0.612	1.4913
200	valine	Amino acid	Valine, leucine and isoleucine metabolism	1649	LC/MS Pos	1040	118.1	72-18-4;	69710186287	C00183	HMDB00883	1.2989	0.9328	0.5464	1.3148	1.145	1.3846	0.9465	1.104
449	valylglycine	Peptide	Dipeptide	40475	LC/MS Pos	1330	175.1	686-43-1;	136487			0.8914	1.0354	0.4232	0.8905	1.2295	1.4593	1.0456	1.1066
1187	xanthine	Nucleotide	Purine metabolism, (hypo)xanthine/inosine containing	3147	LC/MS Neg	992	151.1	69-89-6;	1188	C00385	HMDB00292	0.4138	0.467	0.729	1.888	2.0448	1.5409	1.0246	0.9843
1188	xanthosine	Nucleotide	Purine metabolism, (hypo)xanthine/inosine containing	15136	LC/MS Neg	1075	283.1	146-80-5;	64959	C01762	HMDB00299	0.5346	0.323	0.6183	3.4341	5.1183	3.1029	1.7216	2.0789
633	xylitol	Carbohydrate	Nucleotide sugars, pentose metabolism	4966	GC/MS	1677.6	307.2	87-99-0;	6912	C00379	HMDB02917	0.2406	0.2406	0.2406	1.7073	1.1606	1.216	1.5061	0.3723
638	xylonate	Carbohydrate	Nucleotide sugars, pentose metabolism	35638	GC/MS	1722	292	73686-31-7;	6602431	C05411		0.7457	0.4232	0.457	0.7365	1.0179	1.7827	1.5612	1.2848

## Sheet: OrigScale(Huh7)
											SAMPLE_NAME	NYSM-00131	NYSM-00132	NYSM-00133	NYSM-00134	NYSM-00135	NYSM-00136	NYSM-00139	NYSM-00140
											SAMPLE_ID	1371827	1371828	1371829	1371830	1371831	1371832	1371835	1371836
											CLIENT_IDENTIFIER	NS_1	NS_2	NS_3	NS_4	NS_5	MMAB_1	MMAB_4	MMAB_5
											BRADFORD_PROTEIN	20.083	14.068	9.266	20.062	16.556	23.262	14.85	16.997
											GROUP_DESC	Scrambled	Scrambled	Scrambled	Scrambled	Scrambled	MMAB	MMAB	MMAB
											GROUP_DESC2	Huh7 cells + scrambled siRNA	Huh7 cells + scrambled siRNA	Huh7 cells + scrambled siRNA	Huh7 cells + scrambled siRNA	Huh7 cells + scrambled siRNA	Huh7 cells + MMAB siRNA	Huh7 cells + MMAB siRNA	Huh7 cells + MMAB siRNA
PATHWAY_SORTORDER	BIOCHEMICAL	SUPER_PATHWAY	SUB_PATHWAY	COMP_ID	PLATFORM	RI	MASS	CAS	PUBCHEM	KEGG	Group HMDB_ID	NS	NS	NS	NS	NS	MMAB	MMAB	MMAB
1070	1,2-dipalmitoylglycerol	Lipid	Diacylglycerol	11953	GC/MS	2600	145	40290-32-2;	99931		HMDB07098	388343	406334	208019	256220	403925	425954	428647	367118
1071	1,3-dipalmitoylglycerol	Lipid	Diacylglycerol	35728	GC/MS	2637	371.3	26657-95-4;	68149			109695	41635	27933	33064	41642	77048	50710	74049
1000	1-arachidonoylglycerophosphoethanolamine*	Lipid	Lysolipid	35186	LC/MS Neg	5731	500.3				HMDB11517	108447	52823	134825	135798	161780	95914	74401	24736
1040	1-arachidonoylglycerophosphoinositol*	Lipid	Lysolipid	34214	LC/MS Neg	5479	619.4					194522	295078	361703	314947	272097	136775	139961	88128
1022	1-eicosadienoylglycerophosphocholine*	Lipid	Lysolipid	33871	LC/MS Pos	5696	548.3					46899	80040	35028	35699	102044	73252	125588	73695
1019	1-linoleoylglycerophosphocholine	Lipid	Lysolipid	34419	LC/MS Pos	5574	520.4		11988421	C04100		421411	475454	388429	224742	393868	546543	527559	371593
1007	1-myristoylglycerophosphocholine	Lipid	Lysolipid	35626	LC/MS Pos	5481	468.3	20559-16-4;	460604		HMDB10379	149988	197638	163270	149231	297367	270837	275173	258074
1055	1-oleoylglycerol (1-monoolein)	Lipid	Monoacylglycerol	21184	GC/MS	2181.2	397.4	111-03-5;	5283468		HMDB11567	175885	131974	49945	145287	121178	121202	104594	87473
1017	1-oleoylglycerophosphocholine	Lipid	Lysolipid	33960	LC/MS Pos	5700	522.4	19420-56-5;	16081932			1301307	2755920	2066920	507476	1060197	1745504	2352947	871228
996	1-oleoylglycerophosphoethanolamine	Lipid	Lysolipid	35628	LC/MS Neg	5928	478.3	89576-29-4;	9547071		HMDB11506	701417	588810	605303	872647	771604	920421	563308	450716
1037	1-oleoylglycerophosphoinositol*	Lipid	Lysolipid	36602	LC/MS Neg	5577	597.4					507191	406804	611537	513565	555337	236088	343413	193209
1043	1-oleoylglycerophosphoserine	Lipid	Lysolipid	19260	LC/MS Neg	5690	522.3		9547099			242981		207911	130956	128722	106452	222941	156880
1012	1-palmitoleoylglycerophosphocholine*	Lipid	Lysolipid	33230	LC/MS Pos	5524	494.3					971239	1042284	971404	607881	1275435	1534937	1589758	1034650
992	1-palmitoleoylglycerophosphoethanolamine*	Lipid	Lysolipid	34565	LC/MS Neg	5661	450.4					67993	114475	44258	71634	107138	48507	57157	52767
1051	1-palmitoylglycerol (1-monopalmitin)	Lipid	Monoacylglycerol	21127	GC/MS	2119.5	371.3	542-44-9;	14900			280926	236619	130272	213848	317213	272421	241504	167388
1010	1-palmitoylglycerophosphocholine	Lipid	Lysolipid	33955	LC/MS Pos	5671	496.4	17364-16-8;	86554			2282301	4429464	3641519	1309992	3411742	3415328	3997751	2376637
990	1-palmitoylglycerophosphoethanolamine	Lipid	Lysolipid	35631	LC/MS Neg	5940	452.3		9547069		HMDB11503	390724	305236	352702	450926	455653	487997	340952	278194
1032	1-palmitoylglycerophosphoinositol*	Lipid	Lysolipid	35305	LC/MS Neg	5573	571.3					201649	173890	214051	282288	427882	146541	159879	102757
1009	1-pentadecanoylglycerophosphocholine*	Lipid	Lysolipid	37418	LC/MS Pos	5563	482.3						24755	16363		39705	51437	27670	16625
1053	1-stearoylglycerol (1-monostearin)	Lipid	Monoacylglycerol	21188	GC/MS	2186.6	399.4	123-94-4;31566-31-1;	24699	D01947		189780	132460	63131	170564	160873	181084	163085	131967
1015	1-stearoylglycerophosphocholine	Lipid	Lysolipid	33961	LC/MS Pos	5844	524.4	19420-57-6;	497299			110727	334592	154455	193636	421317	180580	776174	288492
995	1-stearoylglycerophosphoethanolamine	Lipid	Lysolipid	34416	LC/MS Neg	6200	480.4	69747-55-3;	9547068		HMDB11130	809358	669212	749995	1341041	1292575	1503572	931050	640800
1035	1-stearoylglycerophosphoinositol	Lipid	Lysolipid	19324	LC/MS Neg	5800	599.4	796963-93-4;				825092	907612	724929	1136795	1388286	627601	715697	372039
705	10-heptadecenoate (17:1n7)	Lipid	Long chain fatty acid	33971	LC/MS Neg	5558	267.3	29743-97-3;	5312435			2877414	2368902	2034916	3558593	3175260	2584095	2267216	1881615
717	10-nonadecenoate (19:1n9)	Lipid	Long chain fatty acid	33972	LC/MS Neg	5775	295.4	73033-09-7;	5312513			1349248	1207976	843771	2340357	2074026	1914991	1422974	1273067
817	13-methylmyristic acid	Lipid	Fatty acid, branched	38293	LC/MS Neg	5498	241.3	2485-71-4;	151014			408966	341328	331475	601995	489709	323886	335295	264305
712	13-octadecenoate (18:1n5)	Lipid	Long chain fatty acid	17804	GC/MS	1993.4	339.3	13126-39-1;	5312441			128203			89582	130839	219055	79375	109808
819	15-methylpalmitate (isobar with 2-methylpalmitate)	Lipid	Fatty acid, branched	38768	LC/MS Neg	5698	269.4					1073010	1222941	954477	1595861	1747858	1412449	1117889	1165755
821	17-methylstearate	Lipid	Fatty acid, branched	38296	LC/MS Neg	5987	297.4	2724-59-6;	3083779			166285	159910	182069	421104	352877	324414	210563	245417
1225	2'-deoxyguanosine	Nucleotide	Purine metabolism, guanine containing	1411	LC/MS Neg	1759	266.2	961-07-9;	187790	C00330	HMDB00085	8299	6229		7658	13498	10624	8387	9212
1193	2'-deoxyinosine	Nucleotide	Purine metabolism, (hypo)xanthine/inosine containing	15076	LC/MS Neg	1700	251.1	890-38-0;	65058	C05512	HMDB00071	16313	11941	15136	18305	17985	22711	18873	9719
1238	2'-O-methylguanosine	Nucleotide	Purine metabolism, guanine containing	36811	LC/MS Pos	1926	298	2140-71-8;		C04545		57278	32435	15325	124847	104679	85641	27472	41665
1026	2-arachidonoylglycerophosphocholine*	Lipid	Lysolipid	35256	LC/MS Pos	5524	544.3					77098	120288	86686	112155	213471	168707	234299	197080
1001	2-arachidonoylglycerophosphoethanolamine*	Lipid	Lysolipid	34656	LC/MS Pos	5525	502.3					341014	347675	311737	346998	672034	511084	464325	491560
1041	2-arachidonoylglycerophosphoinositol*	Lipid	Lysolipid	38077	LC/MS Neg	5456	619.3					92244	67806	69953	145633	109601	104606	51281	41461
1030	2-docosahexaenoylglycerophosphocholine*	Lipid	Lysolipid	35883	LC/MS Pos	5507	568.3					50824	125943	158742	52152	114551	89992	147564	111966
1004	2-docosahexaenoylglycerophosphoethanolamine*	Lipid	Lysolipid	34258	LC/MS Pos	5512	526.2					140339	222176	117023	153140	282594	204256	186150	208568
1024	2-eicosatrienoylglycerophosphocholine*	Lipid	Lysolipid	35884	LC/MS Pos	5565	546.3					486717	713064	546679	314738	675018	710296	716413	602663
786	2-hydroxyglutarate	Lipid	Fatty acid, dicarboxylate	37253	GC/MS	1576	247	40951-21-1;	43	C02630	HMDB00606	106188	75214	41125	86558	49415	127125	119751	182505
776	2-hydroxypalmitate	Lipid	Fatty acid, monohydroxy	35675	LC/MS Neg	5508	271.3	764-67-0;	92836			201615	114617	165257	233035	211339	307841	170775	246924
774	2-hydroxystearate	Lipid	Fatty acid, monohydroxy	17945	LC/MS Neg	5705	299.4	629-22-1;	69417	C03045		173347	71609	61526	167770	131772	163662	106461	146622
1020	2-linoleoylglycerophosphocholine*	Lipid	Lysolipid	35257	LC/MS Pos	5544	520.4					411550	462016	337917	236599	437204	508291	471168	426819
999	2-linoleoylglycerophosphoethanolamine*	Lipid	Lysolipid	34666	LC/MS Pos	5541	478.3					116443	167604	124830	79169	236514	129802	182411	104714
1008	2-myristoylglycerophosphocholine*	Lipid	Lysolipid	35681	LC/MS Pos	5450	468.3					155388	166147	132346	224219	384393	230532	291834	341149
1018	2-oleoylglycerophosphocholine*	Lipid	Lysolipid	35254	LC/MS Pos	5640	522.4					2040998	2622861	2200504	969965	2365650	2587449	3240863	1692269
997	2-oleoylglycerophosphoethanolamine*	Lipid	Lysolipid	35687	LC/MS Neg	5848	478.3					53864	94459	90017	178548	136327	155297	92445	47331
1042	2-oleoylglycerophosphoinositol*	Lipid	Lysolipid	37232	LC/MS Neg	5571	597.5					33147	70045	52444	145075	125879	53679	62987	41412
1013	2-palmitoleoylglycerophosphocholine*	Lipid	Lysolipid	35819	LC/MS Pos	5482	494.3					1536707	1924868	1375163	1447956	2432144	2183611	1962397	2428089
1052	2-palmitoylglycerol (2-monopalmitin)	Lipid	Monoacylglycerol	33419	GC/MS	2108	129	23470-00-0;	123409			256240	360951	128045	190666	272320	251121	365125	367724
1011	2-palmitoylglycerophosphocholine*	Lipid	Lysolipid	35253	LC/MS Pos	5604	496.3					907209	1289812	901657	724351	1297649	1290047	1352690	1086788
991	2-palmitoylglycerophosphoethanolamine*	Lipid	Lysolipid	35684	LC/MS Pos	5598	454.2						28943		20914	27805	20863	24874	26400
596	2-phosphoglycerate	Carbohydrate	Glycolysis, gluconeogenesis, pyruvate metabolism	35629	GC/MS	1734	459.1	70195-25-4;		C00631	HMDB03391			23732	41020	88210	37879	43026
1351	3'-dephosphocoenzyme A	Cofactors and vitamins	Pantothenate and CoA metabolism	18289	LC/MS Neg	2010	686.2	3633-59-8;	444485	C00882	HMDB01373	416534	294078	125483	195459	88172	258514	143414	204051
107	3-(4-hydroxyphenyl)lactate	Amino acid	Phenylalanine & tyrosine metabolism	32197	LC/MS Neg	1395	181.1	6482-98-0;	9378	C03672	HMDB00755	22907	17571	12009	19174	24946	36916	30293	33532
761	3-hydroxypropanoate	Lipid	Fatty acid, monohydroxy	42103	GC/MS	1187.1	177.1	503-66-2;	5459847	C01013	HMDB00700	12309	16965		21795	27760	25957	19181	9931
597	3-phosphoglycerate	Carbohydrate	Glycolysis, gluconeogenesis, pyruvate metabolism	1414	GC/MS	1754	299	80731-10-8;		C00597	HMDB00807	142009	320841	653292	3411068	3301416	1535836	3031266	429901
290	4-guanidinobutanoate	Amino acid	Guanidino and acetamido metabolism	15681	LC/MS Pos	1085	146.1	463-003;463-00-3;	500	C01035	HMDB03464	44409	31212	16169	41779	34427	65806	46576	96025
1278	5,6-dihydrouracil	Nucleotide	Pyrimidine metabolism, uracil containing	1559	GC/MS	1505.2	243	504-07-4;	649	C00429	HMDB00076	32257	20243	15786	78870	56158	65515	50413	41183
262	5-aminovalerate	Amino acid	Urea cycle; arginine-, proline-, metabolism	18319	LC/MS Pos	860	118.1	660-88-8;	6992101138	C00431	HMDB03355	35907	24485	26591	101596	97999	43859	23920	112818
1307	5-methyltetrahydrofolate (5MeTHF)	Cofactors and vitamins	Folate metabolism	18330	LC/MS Neg	1838	458.2	68703-91-3;68792-52-9;	146	C00440	HMDB01396	87624	37615	8717	154656	138524	76309	43163	53647
281	5-methylthioadenosine (MTA)	Amino acid	Polyamine metabolism	1419	LC/MS Pos	2427	298.1	2457-80-9;	439176	C00170	HMDB01173	150940	148708	93726	79748	80492	153296	143055	199424
1282	5-methyluridine (ribothymidine)	Nucleotide	Pyrimidine metabolism, uracil containing	35136	LC/MS Neg	1774	257.1	1463-10-1;	445408		HMDB00884	14903	12795	12075	11894	9241	18861	8092	11328
297	5-oxoproline	Amino acid	Glutathione metabolism	1494	LC/MS Neg	744	128.2	98-79-3;	7405	C01879	HMDB00267	674669	532860	453646	406088	387508	802349	700676	791452
613	6-phosphogluconate	Carbohydrate	Nucleotide sugars, pentose metabolism	15442	GC/MS	2060.4	387.2	921-62-0;53411-70-4;	91493	C00345	HMDB01316	94651	108704	71972	145848	184929	84227	133235
1105	7-alpha-hydroxycholesterol	Lipid	Sterol/Steroid	35692	GC/MS	2300	456.2	566-27-8;	107722	C03594	HMDB01496	30724		2593	36366	25419	53097	34320	46431
1106	7-beta-hydroxycholesterol	Lipid	Sterol/Steroid	35092	GC/MS	2340	456.4	566-27-8;	473141	C03594	HMDB06119	65557	47199	31158	64409	90929	96449	54248	69918
1103	7-dehydrocholesterol	Lipid	Sterol/Steroid	40398	GC/MS	2330.5	325.3	434-16-2;	439423	C01164	HMDB00032	61485	117351	78132	79775	50740	80850	57746
1352	acetyl CoA	Cofactors and vitamins	Pantothenate and CoA metabolism	32484	LC/MS Neg	1900	808.1	102029-73-2;	444493	C00024	HMDB01206	49184	45899	8051	32528	14677	49558	40015	64657
901	acetylcarnitine	Lipid	Carnitine metabolism	32198	LC/MS Pos	1203	204.2	5080-50-2;	7045767	C02571	HMDB00201	35791	34501	29207	42637	37277	68607	41083	66197
1198	adenine	Nucleotide	Purine metabolism, adenine containing	554	GC/MS	1804.2	264	73-24-5;	190	C00147	HMDB00034	219704	186847	96070	97161	76395	214917	215786	218939
1199	adenosine	Nucleotide	Purine metabolism, adenine containing	555	LC/MS Pos	1650	268.1	58-61-7;	60961	C00212	HMDB00050	677747	780963	701477	678142	508748	717582	639881	988577
1206	adenosine 2'-monophosphate (2'-AMP)	Nucleotide	Purine metabolism, adenine containing	36815	LC/MS Neg	1497	346.1	130-49-4;		C00946	HMDB11617	12945	7317	16773	21022	13537	14267	4342	4927
1215	adenosine 3',5'-cyclic monophosphate (cAMP)	Nucleotide	Purine metabolism, adenine containing	2831	LC/MS Neg	1979	328.1	60-92-4;	274	C00575	HMDB00058	13887	13421	8018	9052	11027	12934	8877	10997
1207	adenosine 3'-monophosphate (3'-AMP)	Nucleotide	Purine metabolism, adenine containing	35142	LC/MS Neg	1268	346.1	84-21-9;	15938966	C01367	HMDB03540	36723	26055	34915	6395		8272	7133
1208	adenosine 5'-monophosphate (AMP)	Nucleotide	Purine metabolism, adenine containing	32342	LC/MS Pos	1210	348.1	149022-20-8;	15938965	C00020	HMDB00045	9328145	6665944	1065580	1130581	282803	2535396	1419667	4169474
1335	adenosine 5'diphosphoribose	Cofactors and vitamins	Nicotinate and nicotinamide metabolism	558	LC/MS Neg	964	558.1	68414-18-6;	4475880	C00301	HMDB01178	92511	197261	89213	168695	220880	226393	533297	397017
1216	adenylosuccinate	Nucleotide	Purine metabolism, adenine containing	18360	LC/MS Neg	569	462.1	19046-78-7;	195	C03794	HMDB00536	77934	33387	10755	9181	12625	8780		17713
735	adrenate (22:4n6)	Lipid	Long chain fatty acid	32980	LC/MS Neg	5684	331.3	2091-25-0;	5282844	C16527	HMDB02226	7862284	7840886	3921044	4182954	3693445	6257757	6774453	6384111
284	agmatine	Amino acid	Polyamine metabolism	15496	GC/MS	1526	174	2482-00-0;	199	C00179	HMDB01432	69846	84212	27123		23162	70494	56092	48150
32	alanine	Amino acid	Alanine and aspartate metabolism	1126	GC/MS	1147.6	115.9	56-41-7;	59507311724	C00041	HMDB00161	25067688	17165984	7641203	17091918	14745836	32539850	20915478	26352670
614	arabitol	Carbohydrate	Nucleotide sugars, pentose metabolism	38075	GC/MS	1687.5	307.1	7643-75-6;	94154	C00474	HMDB01851	10735	6475	6025	16186	5620	6118
728	arachidonate (20:4n6)	Lipid	Long chain fatty acid	1110	LC/MS Neg	5525	303.4	506-32-1;	444899	C00219	HMDB01043	3886802	3932437	4458633	5716076	5498299	3055870	3240213	2021983
255	arginine	Amino acid	Urea cycle; arginine-, proline-, metabolism	1638	LC/MS Neg	728	173.2	1119-34-2;	5246487232	C00062	HMDB00517	379635	266727	148291	317789	299133	357444	211880	220430
25	asparagine	Amino acid	Alanine and aspartate metabolism	11398	GC/MS	1651.2	231	70-47-3;	62676992089	C00152	HMDB00168	412952	294299	76022	276148	235928	438287	233105	303888
24	aspartate	Amino acid	Alanine and aspartate metabolism	15996	GC/MS	1529.7	232	56-84-8;	5960	C00049	HMDB00191	6258194	5649846	2139909	7005701	6878589	7261614	5931150	6522179
390	aspartylleucine	Peptide	Dipeptide	40068	LC/MS Pos	2310	247.2	3062-14-4;	332962			129341	100444	40846	61945	54620	122676	84161	95040
340	aspartylphenylalanine	Peptide	Dipeptide	22175	LC/MS Neg	1600	279.2	13433-09-5;	93078		HMDB00706	48211	25643	9031	23865	24594	36364	25778	19144
188	beta-hydroxyisovalerate	Amino acid	Valine, leucine and isoleucine metabolism	12129	LC/MS Neg	1043	117.1	625-08-1;	69362		HMDB00754	3284	3201		11066	10485	5074
691	caprate (10:0)	Lipid	Medium chain fatty acid	1642	LC/MS Neg	5092	171.2	112-37-8;	2969	C01571	HMDB00511	85355	69185	70066	86993	83364	96548	80841	73412
687	caproate (6:0)	Lipid	Medium chain fatty acid	32489	LC/MS Neg	2766	115.2	142-62-1;	8892	C01585	HMDB00535	5245			13550			8536
689	caprylate (8:0)	Lipid	Medium chain fatty acid	32492	LC/MS Neg	4367	143.2	124-07-2;	379	C06423	HMDB00482	16240	17293	7238	15570	16161	17357	10905	17155
899	carnitine	Lipid	Carnitine metabolism	15500	LC/MS Pos	702	162.2	461-05-2;	10917	C00318		38333	25351	13811	43035	45706	60484	43340	50898
1102	cholesterol	Lipid	Sterol/Steroid	63	GC/MS	2316.9	329.3	57-88-5;	6432564	C00187	HMDB00067	17141098	13705234	8944684	13926716	14416847	15592417	14103906	13311844
960	choline	Lipid	Glycerolipid metabolism	15506	LC/MS Pos	674	104.2	67-48-1;	170746	C00114		646179	529750	542798	710480	631351	676648	516092	551913
954	choline phosphate	Lipid	Glycerolipid metabolism	34396	LC/MS Pos	695	184.1	72556-74-2;	135437	C00588		5142394	4316776	4288530	4276737	3861614	5613528	5141641	6615455
710	cis-vaccenate (18:1n7)	Lipid	Long chain fatty acid	33970	GC/MS	1987	339.3	506-17-2;	5282761	C08367		1101963	841234	712042	961733	1137463	1004496	1015082	925064
648	citrate	Energy	Krebs cycle	1564	GC/MS	1763.4	273.1	77-92-9;	311	C00158	HMDB00094	177746	173004	49389	56053	70634	93282	80481	151347
1350	coenzyme A	Cofactors and vitamins	Pantothenate and CoA metabolism	2936	LC/MS Neg	1600	766.1	85-61-0;18439-24-2;	317	C00010	HMDB01423	1405256	958399	527326	806817	692730	1215969	988336	1287843
274	creatine	Amino acid	Creatine metabolism	27718	LC/MS Pos	758	132.1	57-00-1;	586	C00300	HMDB00064	1443593	1097318	674573	1368913	1262192	1650671	1269604	1995759
229	cystathionine	Amino acid	Cysteine, methionine, SAM, taurine metabolism	15705	GC/MS	1979.6	218.1	535-34-2;	4083111834	C02291	HMDB00099	1694700	1654237	691635	1077337	912071	1889221	1492792	2024376
224	cysteine	Amino acid	Cysteine, methionine, SAM, taurine metabolism	31453	GC/MS	1560.1	218	52-90-4;56-89-3;	58626419722	C00097	HMDB00574	2209339	1643244	382376	1273134	2388722	581747	570120	1139677
226	cysteine sulfinic acid	Amino acid	Cysteine, methionine, SAM, taurine metabolism	37443	GC/MS	1662	252	207121-48-0;	1093924855	C00606	HMDB00996	2419	4286		148841	149021	167820	144888	129110
299	cysteine-glutathione disulfide	Amino acid	Glutathione metabolism	35159	LC/MS Pos	821	427.1	13081-14-6;	4247235		HMDB00656	15334	17433	20282	70859	364683	23050	16264	64525
376	cysteinylglycine	Peptide	Dipeptide	35637	GC/MS	1763	257	19246-18-5;	65270	C01419	HMDB00078	213180	215158	107324	168223	157580	285451	216828	225336
1251	cytidine	Nucleotide	Pyrimidine metabolism, cytidine containing	514	LC/MS Pos	1065	244	65-46-3;	6175	C00475	HMDB00089	1153639	859785	1038425	2162611	3000385	1379346	959200	813310
965	cytidine 5'-diphosphocholine	Lipid	Glycerolipid metabolism	34418	LC/MS Pos	777	489.1	33818-15-4;		C00307		49273	25913	19923	193290	101741	109929	48900	312625
1255	cytidine 5'-monophosphate (5'-CMP)	Nucleotide	Pyrimidine metabolism, cytidine containing	2372	LC/MS Pos	887	324	63-37-6;	7058165	C00055	HMDB00095	361545	320744	182160	923994	156568	209790	146898	841693
898	deoxycarnitine	Lipid	Carnitine metabolism	36747	LC/MS Pos	759	146.1	6249-56-5;	725	C01181	HMDB01161	28306	28333	25598	31941	33437	24807	18071	35315
724	dihomo-linoleate (20:2n6)	Lipid	Long chain fatty acid	17805	LC/MS Neg	5722	307.3	2091-39-6;	6439848	C16525		23252042	22069668	18071886	22867346	20511236	17919048	14357935	14783813
599	dihydroxyacetone phosphate (DHAP)	Carbohydrate	Glycolysis, gluconeogenesis, pyruvate metabolism	35959	LC/MS Neg	611	169	102783-56-2;	4643300	C00111	HMDB01473	53876	39881	50493	210636	107230	281948	145244	100319
254	dimethylarginine (SDMA + ADMA)	Amino acid	Urea cycle; arginine-, proline-, metabolism	36808	LC/MS Pos	812	203.2	102783-24-4;	123831	C03626	HMDB01539	586779	279640	112037	449275	404586	548420	342402	314612
733	docosadienoate (22:2n6)	Lipid	Long chain fatty acid	32415	LC/MS Neg	6017	335.4	7370-49-2 ;	5282807	C16533		1842924	1722858	1402425	2455209	2337604	2022673	1661250	1634195
682	docosahexaenoate (DHA; 22:6n3)	Lipid	Essential fatty acid	19323	LC/MS Neg	5518	327.3	6217-54-5;	445580	C06429	HMDB02183	2782967	2526893	2786904	3099334	2517193	2001857	2154303	1911920
680	docosapentaenoate (n3 DPA; 22:5n3)	Lipid	Essential fatty acid	32504	LC/MS Neg	5574	329.4	2234-74-4 ;		C16513	HMDB01976	420262	383644	528225	447544	409595	332762	342067	237029
681	docosapentaenoate (n6 DPA; 22:5n6)	Lipid	Essential fatty acid	37478	LC/MS Neg	5625	329.4	25182-74-5;	6441454	C16513	HMDB13123	454959	339363	498705	562897	427107	288900	414823	357966
734	docosatrienoate (22:3n3)	Lipid	Long chain fatty acid	32417	LC/MS Neg	5825	333.4	59708-86-0 ;	5312556	C16534	HMDB02823	4998101	3849275	3269712	5988312	5869155	4482416	4088705	3667746
679	eicosapentaenoate (EPA; 20:5n3)	Lipid	Essential fatty acid	18467	LC/MS Neg	5442	301.3	10-2005-9;10417-94-4;	446284	C06428	HMDB01999	350974	337370	321829	420917	484011	264133	315628	230305
722	eicosenoate (20:1n9 or 11)	Lipid	Long chain fatty acid	33587	LC/MS Neg	5955	309.4				HMDB02231	12212480	10686720	8251981	16377269	14593970	14584590	9741142	11076545
732	erucate (22:1n9)	Lipid	Long chain fatty acid	1552	LC/MS Neg	6273.3	337.4	112-86-7;	8216	C08316	HMDB02068	1975004	1692121	1632323	3098312	2696242	2401439	1698718	2059122
1818	erythritol	Xenobiotics	Sugar, sugar substitute, starch	20699	GC/MS	1517.5	217	149-32-6;		C00503	HMDB02994	32331	14525		11124	15323	46472	34017	30948
515	erythronate*	Carbohydrate	Aminosugars metabolism	33477	GC/MS	1546.9	292.1	88759-55-1;	2781043		HMDB00613	171498	94606	60386	62636	85230	161424	142159	146713
1365	flavin adenine dinucleotide (FAD)	Cofactors and vitamins	Riboflavin metabolism	2134	LC/MS Neg	2413	784.1	146-14-5;84366-81-4;	643975	C00016	HMDB01248	393974	306696	212978	345405	349005	377070	327163	325785
1367	flavin mononucleotide (FMN)	Cofactors and vitamins	Riboflavin metabolism	15797	LC/MS Neg	2395	455.1	130-40-5;	710	C00061	HMDB01520	4467	7239	5191	12828	13389	15439	11674	12533
537	fructose	Carbohydrate	Fructose, mannose, galactose, starch, and sucrose metabolism	31266	GC/MS	1762.7	204	57-48-7;	5984	C00095	HMDB00660	362047	126336	48912	215758	157520	180821	134582	85410
592	fructose-6-phosphate	Carbohydrate	Glycolysis, gluconeogenesis, pyruvate metabolism	12021	GC/MS	1994.9	315.1	103213-47-4;		C05345	HMDB00124	1811412	1116621	453163	1301725	1632306	1109419	991164	928538
663	fumarate	Energy	Krebs cycle	1643	GC/MS	1382.1	245	100-17-8;		C00122	HMDB00134	760502	503515	248166	295745	230412	489630	370122	413672
47	gamma-aminobutyrate (GABA)	Amino acid	Glutamate metabolism	1416	GC/MS	1539.7	304.1	56-12-2;	6992099119	C00334	HMDB00112	29190	43058			3505	15341	21649	18795
464	gamma-glutamylcysteine	Peptide	gamma-glutamyl	1778	LC/MS Pos	1274	251.1	636-58-8;	842	C00669	HMDB01049	39423	22294	19779	36226	36601	42669	22331	42839
467	gamma-glutamylglutamate	Peptide	gamma-glutamyl	36738	LC/MS Pos	1036	277.1	1116-22-9;	92865			139944	127232	83934	185051	194683	198560	172204	293781
468	gamma-glutamylglutamine	Peptide	gamma-glutamyl	2730	LC/MS Pos	806	276.1	10148-81-9;	150914		HMDB11738	33222	28312	25324	47361	41365	14212		27258
462	gamma-glutamylleucine	Peptide	gamma-glutamyl	18369	LC/MS Pos	2744	261.2	2566-39-4;	151023		HMDB11171	40124	46410	25137	22693		34138	11784	11038
472	gamma-glutamylthreonine*	Peptide	gamma-glutamyl	33364	LC/MS Pos	977	249.1	5652-48-2;				17362	11270	16603	14279	12924	9105		14092
589	glucose	Carbohydrate	Glycolysis, gluconeogenesis, pyruvate metabolism	38507	GC/MS	1866.8	204.1	50-99-7;	79025	C00031	HMDB00122	10890022	4290097	1586696	7608251	7332678	8790436	5196190	4877968
588	glucose 1-phosphate	Carbohydrate	Glycolysis, gluconeogenesis, pyruvate metabolism	33755	GC/MS	1853	217.1	56401-20-8;	65533	C00103	HMDB01586	120516	112921	37897	153229	129975	171955	86197	162121
587	glucose-6-phosphate (G6P)	Carbohydrate	Glycolysis, gluconeogenesis, pyruvate metabolism	31260	GC/MS	2042.7	387.2	103192-55-8;		C00668	HMDB01401	6121405	3466593	1434475	3922488	5924552	3487969	2874974	3334093
39	glutamate	Amino acid	Glutamate metabolism	57	LC/MS Pos	700	148.1	56-86-0;	611	C00025	HMDB03339	1418237	1288320	1035681	2303522	2108180	2161820	1651155	3314478
44	glutamate, gamma-methyl ester	Amino acid	Glutamate metabolism	33487	LC/MS Pos	1062	162.1	1499-55-4 ;	73913			74796	70773	35664	107320	59587	95804	65495	65654
45	glutamine	Amino acid	Glutamate metabolism	53	LC/MS Pos	684	147.2	56-85-9;	5961	C00064	HMDB00641	702958	480893	350905	189821	123490	144149	86771	97467
298	glutathione, oxidized (GSSG)	Amino acid	Glutathione metabolism	27727	LC/MS Pos	1535	613.1	103239-24-3;	6535911215652	C00127	HMDB03337	714862	582744	451752	577449	611493	628671	677803	765529
295	glutathione, reduced (GSH)	Amino acid	Glutathione metabolism	2127	LC/MS Pos	1274	308.1	70-18-8;	124886	C00051	HMDB00125	14139921	13109281	8695597	8591384	8542570	13050848	11828565	13303486
585	glycerate	Carbohydrate	Glycolysis, gluconeogenesis, pyruvate metabolism	1572	GC/MS	1360.7	189	600-19-1;	752	C00258	HMDB00139	43308	40557	55769	372088	300707	271871	240086	122993
959	glycerol	Lipid	Glycerolipid metabolism	15122	GC/MS	1311	205	56-81-5;	753	C00116	HMDB00131	8917858	7313832	5016993	10276493	9223039	10509187	7992269	7635334
961	glycerol 3-phosphate (G3P)	Lipid	Glycerolipid metabolism	15365	GC/MS	1719.7	357.1	29849-82-9;	754	C00093	HMDB00126	147853	109323	90989	177525	193066	190493	167293	94747
962	glycerophosphorylcholine (GPC)	Lipid	Glycerolipid metabolism	15990	LC/MS Pos	694	258.1	28319-77-9;	657272	C00670	HMDB00086	57633	77349	98192	275479	317016	108425	119170	126199
1	glycine	Amino acid	Glycine, serine and threonine metabolism	11777	GC/MS	1166	101.9	56-40-6;	5257127750	C00037	HMDB00123	36054684	24804654	11175826	35445776	31081306	41114020	27514422	30525008
312	glycylglycine	Peptide	Dipeptide	21030	GC/MS	1447.3	258.1	556-50-3;	154889711163	C02037	HMDB11733	58977	53317	21645	39083	39736	44344	41353	60433
315	glycylisoleucine	Peptide	Dipeptide	36659	LC/MS Pos	2080	189.1	19461-38-2;				22730	24749	17696	32839	20405	31338	11261
316	glycylleucine	Peptide	Dipeptide	34398	LC/MS Pos	2236	189.1	869-19-2;	928431548899	C02155	HMDB00759	127802	139727	50515	118977	156714	179371	118046	124945
314	glycylproline	Peptide	Dipeptide	22171	LC/MS Pos	1115	173.1	704-15-4;	30136256993386		HMDB00721	47211	33363	6446	40150	34771	56222	45582	49535
311	glycylvaline	Peptide	Dipeptide	18357	LC/MS Pos	1572	175.1	1963-21-9;	27248076994979			32203	22919	8400	29095	38712	51168	28269	36676
1220	guanine	Nucleotide	Purine metabolism, guanine containing	32352	LC/MS Neg	1305	150.2	73-40-5;	764	C00242	HMDB00132	4298	9851	14816	17743	8542	16971	17017	15847
1224	guanosine	Nucleotide	Purine metabolism, guanine containing	1573	LC/MS Pos	1676	284	118-00-3;	6802	C00387	HMDB00133	116487	234911	581345	1359837	890414	921876	742649	651405
1227	guanosine 5'- monophosphate (5'-GMP)	Nucleotide	Purine metabolism, guanine containing	2849	LC/MS Pos	1300	364	5550-12-9;	761	C00144	HMDB01397	568436	409551	88693	171187	12013	303805	169624	298941
1233	guanosine 5'-diphospho-fucose	Nucleotide	Purine metabolism, guanine containing	15903	LC/MS Neg	797	588.1	15839-70-0;				89505	72778	53316	84283	73965	77503	75752	76991
1453	HEPES	Xenobiotics	Chemical	21248	LC/MS Neg	1033	237.2	7365-45-9;	3.27588e+16			4200627	3410624	2256082	3804431	3665230	5106999	4339474	5330398
688	heptanoate (7:0)	Lipid	Medium chain fatty acid	1644	LC/MS Neg	3695	129.2	111-14-8;	8094	C17714	HMDB00666	12920	10672	9466	11387	9074	16331	9312	12001
53	histidine	Amino acid	Histidine metabolism	59	LC/MS Neg	757	154.1	5934-29-2;	7733651426	C00135	HMDB00177	220662	192929	144732	310481	265450	250558	187122	222397
243	homocysteine	Amino acid	Cysteine, methionine, SAM, taurine metabolism	40266	GC/MS	1648.2	234	454-29-5;	778	C00155	HMDB00742	17363	20447	11785	28886		30791	25580	23420
1190	hypoxanthine	Nucleotide	Purine metabolism, (hypo)xanthine/inosine containing	3127	LC/MS Neg	1313	135.1	68-94-0;	790	C00262	HMDB00157	1228587	957050	932197	1901653	1949429	1675836	1356897	1524849
1192	inosine	Nucleotide	Purine metabolism, (hypo)xanthine/inosine containing	1123	LC/MS Neg	1600	267.2	58-63-9;		C00294	HMDB00195	1942666	1902514	2133792	3791809	3408472	4093531	3230622	3114147
974	inositol 1-phosphate (I1P)	Lipid	Inositol metabolism	1481	GC/MS	2057.8	318.1	106032-59-1;		C04006	HMDB00213	320903	203669	136730	287404	286312	320312	268621	215917
595	Isobar: fructose 1,6-diphosphate, glucose 1,6-diphosphate, myo-inositol 1,4 or 1,3-diphosphate	Carbohydrate	Glycolysis, gluconeogenesis, pyruvate metabolism	36984	LC/MS Neg	572	339					59646	52485	92266	407610	105848	652530	164281	38772
629	Isobar: ribulose 5-phosphate, xylulose 5-phosphate	Carbohydrate	Nucleotide sugars, pentose metabolism	37288	GC/MS	1935	357.2					247923	143696	173698	494067	323935	566070	415989	157039
519	Isobar: UDP-acetylglucosamine, UDP-acetylgalactosamine	Carbohydrate	Aminosugars metabolism	38673	LC/MS Pos	963	607.7					83452	63267	56654	197854	148550	58767	65526	263728
190	isoleucine	Amino acid	Valine, leucine and isoleucine metabolism	1125	LC/MS Pos	1614	132.1	73-32-5;	791	C00407	HMDB00172	9024440	6571907	4564660	7190833	6639355	8747092	5668641	6243477
406	isoleucylglycine	Peptide	Dipeptide	40008	LC/MS Pos	1732	189.2	868-28-0;	342532			44155	38195	18282	45914	44886	55676	29929	34138
604	lactate	Carbohydrate	Glycolysis, gluconeogenesis, pyruvate metabolism	527	GC/MS	1102.8	116.9	79-33-4;	612	C00186	HMDB00190	71772240	41904156	17825556	44970320	19852622	109814136	47783428	74643072
1143	lanosterol	Lipid	Sterol/Steroid	1128	GC/MS	2388	393.3	79-63-0;	246983	C01724	HMDB01251	35161	34520	41786	44278	51161	30230	32649	40883
1100	lathosterol	Lipid	Sterol/Steroid	39864	GC/MS	2337	255.2	80-99-9 ;	65728	C01189	HMDB01170	377116	347546	211417	256194	264255	393501	237216	264552
694	laurate (12:0)	Lipid	Medium chain fatty acid	1645	LC/MS Neg	5288	199.3	143-07-7;	3893	C02679	HMDB00638	1158783	968702	864359	1364799	1180124	1307943	925291	1207297
191	leucine	Amino acid	Valine, leucine and isoleucine metabolism	60	LC/MS Pos	1674	132.2	61-90-5;	70457986106	C00123	HMDB00687	14886562	10622036	5468375	12984644	12250916	14320040	9576872	10305373
418	leucylglycine	Peptide	Dipeptide	40045	LC/MS Pos	1800	189.2	686-50-0;	79070			22756	25493	15857	21570	21089	24480	17877	26758
673	linoleate (18:2n6)	Lipid	Essential fatty acid	1105	LC/MS Neg	5533	279.3	60-33-3;	5280450	C01595	HMDB00673	45242952	39227608	35490016	38137580	33763012	29564834	24194770	23614198
677	linolenate [alpha or gamma; (18:3n3 or 6)]	Lipid	Essential fatty acid	34035	LC/MS Neg	5450	277.3			C06427	HMDB01388	2724237	2498315	2134454	3005239	2547141	2202032	1926573	1899316
75	lysine	Amino acid	Lysine metabolism	1301	GC/MS	1836.7	317.2	56-87-1;	5962	C00047	HMDB00182	455472	394296	122047	239392	308514	346673	290409	412999
667	malate	Energy	Krebs cycle	1303	GC/MS	1502	233	6915-15-7;	525	C00149	HMDB00156	1780272	1058972	846368	832307	781014	1344569	884084	1169296
576	maltohexaose	Carbohydrate	Fructose, mannose, galactose, starch, and sucrose metabolism	35170	LC/MS Neg	1224	989.1	34620-77-4;	5288409	C01936	HMDB12253				20630	18438			16418
575	maltopentaose	Carbohydrate	Fructose, mannose, galactose, starch, and sucrose metabolism	35163	LC/MS Neg	1100	827.1	34620-76-3;	3710145	C06218	HMDB12254				32553	21091	11777	8193	34148
547	maltose	Carbohydrate	Fructose, mannose, galactose, starch, and sucrose metabolism	15806	GC/MS	2142.1	204.1	6363-53-7;	439341	C00208	HMDB00163	163597			85390				234546
582.8	maltotetraose	Carbohydrate	Oligosaccharide	15910	LC/MS Neg	965	665.1	34612-38-9;	446495	C02052	HMDB01296				56265	53485	39673	27283	415904
552	mannose	Carbohydrate	Fructose, mannose, galactose, starch, and sucrose metabolism	584	GC/MS	1753.5	203.9	3458-28-4;	161658	C00159	HMDB00169	738317	390363	142940	790902	680481	582636	526282	288090
554	mannose-6-phosphate	Carbohydrate	Fructose, mannose, galactose, starch, and sucrose metabolism	1470	GC/MS	2035.9	387.2	70442-25-0;104872-94-8;		C00275	HMDB01078	765441	484326	199993	628424	911678	514178	416185	438753
704	margarate (17:0)	Lipid	Long chain fatty acid	1121	LC/MS Neg	5733	269.3	506-12-7;	10465		HMDB02259	762497	718448	573739	1076968	1048609	836558	684408	729755
727	mead acid (20:3n9)	Lipid	Long chain fatty acid	35174	LC/MS Neg	5642	305.4	20590-32-3;	5312531		HMDB10378	19939064	19500908	19069206	21301034	20704990	14722724	14484325	12011293
237	methionine	Amino acid	Cysteine, methionine, SAM, taurine metabolism	1302	LC/MS Pos	1252	150.1	63-68-3;	69920876137	C00073	HMDB00696	2992014	1631991	998661	2854206	2607334	2758735	1584093	1754307
1294	methylphosphate	Nucleotide	Purine and pyrimidine metabolism	37070	GC/MS	1221	240.9	7023-27-0;	13130			1203767	904170	495254	718951	692391	1214517	1077928	926629
971	myo-inositol	Lipid	Inositol metabolism	19934	GC/MS	1924.9	217	87-89-8;		C00137	HMDB00211	958823	801905	301928	733791	576228	661089	599227	811814
698	myristate (14:0)	Lipid	Long chain fatty acid	1365	LC/MS Neg	5439	227.3	544-63-8;	11005	C06424	HMDB00806	12943743	12202647	9724401	15274054	13547551	13431083	9329651	11107960
699	myristoleate (14:1n5)	Lipid	Long chain fatty acid	32418	LC/MS Neg	5338	225.3	544-64-9 ;	5281119	C08322	HMDB02000	3726248	2385669	1965170	3169567	2825882	2764769	1956315	2690044
51	N-acetyl-aspartyl-glutamate (NAAG)	Amino acid	Glutamate metabolism	35665	LC/MS Pos	1563	305	3106-85-2;	5255	C12270	HMDB01067	47524	37535	36177	45503	49069	37833	38254	52967
33	N-acetylalanine	Amino acid	Alanine and aspartate metabolism	1585	LC/MS Neg	882	130.1	97-69-8;	88064	C02847	HMDB00766	26969	15713	9239	19566	19911	24643	15651	18883
35	N-acetylaspartate (NAA)	Amino acid	Alanine and aspartate metabolism	22185	LC/MS Pos	1222	176.1	997-55-7;997-55-7 ;	65065	C01042	HMDB00812	150949	109606	52788	75492	62821	115487	79424	127790
50	N-acetylglutamate	Amino acid	Glutamate metabolism	15720	LC/MS Pos	1492	190.1	5817-08-3;	1549099	C00624	HMDB01138	543362	480517	322803	387797	369735	583903	490611	671124
239	N-acetylmethionine	Amino acid	Cysteine, methionine, SAM, taurine metabolism	1589	LC/MS Neg	1805	190.1	65-82-7;	448580	C02712	HMDB11745	193902	118290	44646	104549	112084	124733	107876	110171
517	N-acetylneuraminate	Carbohydrate	Aminosugars metabolism	32377	LC/MS Pos	787	310	131-48-6;		C00270	HMDB00230	34368	23828	28728	366851	292965	23513	19104	312349
10	N-acetylserine	Amino acid	Glycine, serine and threonine metabolism	37076	LC/MS Pos	1012	148	97-14-3;	65249		HMDB02931	122587	97777	114656	131820	121160	235708	108402	105004
18	N-acetylthreonine	Amino acid	Glycine, serine and threonine metabolism	33939	LC/MS Neg	846	160.1	17093-74-2;	4651717	C01118		15517	12881	12123	15553	18475	18284	16253	23194
231	N-formylmethionine	Amino acid	Cysteine, methionine, SAM, taurine metabolism	2829	LC/MS Neg	1541	176.1	4289-98-9;	439750	C03145	HMDB01015	8909	7386	5663	7964	6918	8543	7102	6841
1237	N2-methylguanosine	Nucleotide	Purine metabolism, guanine containing	35133	LC/MS Neg	1966	296.2	2140-77-4;	3035422		HMDB05862	5406		2972	11958	12097	11994	6847	7793
1242	N6-carbamoylthreonyladenosine	Nucleotide	Purine metabolism, guanine containing	35157	LC/MS Pos	2656	413	24719-82-2;				26211	12368		28668	27935	25977	15541	22007
1324	nicotinamide	Cofactors and vitamins	Nicotinate and nicotinamide metabolism	594	LC/MS Pos	1267	123.1	98-92-0;	936	C00153	HMDB01406	5136342	3556297	1895423	4783019	4415879	4914961	3309021	4618432
1327	nicotinamide adenine dinucleotide (NAD+)	Cofactors and vitamins	Nicotinate and nicotinamide metabolism	5278	LC/MS Neg	1411	661.8	53-84-9;	1.08977e+18	C00003	HMDB00902	202497	225796	127234	181308	237816	177119	237456	379875
1330	nicotinamide adenine dinucleotide phosphate (NADP+)	Cofactors and vitamins	Nicotinate and nicotinamide metabolism	32380	LC/MS Pos	1330	743.9	53-59-8 ;1184-16-3;24292-60-2;	5885	C00005	HMDB00217	24431	29606	8630	35609	35795	44297	40675	54282
1328	nicotinamide adenine dinucleotide reduced (NADH)	Cofactors and vitamins	Nicotinate and nicotinamide metabolism	31475	LC/MS Neg	1554	664.1	58-68-4 ;606-68-8;	439153	C00004	HMDB01487	4687			6586		14290	7695
1338	nicotinate	Cofactors and vitamins	Nicotinate and nicotinamide metabolism	1504	LC/MS Neg	1221	122.1	59-67-6;	938	C00253	HMDB01488	6725	6831	3841	15951	16938	15426	13348	15294
1329	nicotinate adenine dinucleotide (NAAD+)	Cofactors and vitamins	Nicotinate and nicotinamide metabolism	15725	LC/MS Pos	1380	665	6450-77-7;104809-30-5;				14819	19182	4868	494156	396607	282435	195560	299392
1340	nicotinic acid mononucleotide (NaMN)	Cofactors and vitamins	Nicotinate and nicotinamide metabolism	32461	LC/MS Pos	879	336	321-02-8;	5288991121991	C01185	HMDB01132				93596	204888	17573		32181
716	nonadecanoate (19:0)	Lipid	Long chain fatty acid	1356	LC/MS Neg	6073	297.3	646-30-0;	12591	C16535	HMDB00772	80213	104921	135770	160616	155193	132185	119843	117813
708	oleate (18:1n9)	Lipid	Long chain fatty acid	1359	GC/MS	1984.4	339.2	112-80-1;	445639	C00712	HMDB00207	3873699	3106809	2168815	4037719	4284885	4339156	3515325	3383498
880	oleic ethanolamide	Lipid	Endocannabinoid	38102	LC/MS Neg	6553	324.5	11-58-0;111-58-0;	5283454		HMDB02088	369415	293341	478696	357724	371894	410558	315688	383424
258	ornithine	Amino acid	Urea cycle; arginine-, proline-, metabolism	1493	GC/MS	1763.8	141.9	3184-13-2;	6262	C00077	HMDB03374	186914	126785	69424	202607	205050	155899	178149	141218
701	palmitate (16:0)	Lipid	Long chain fatty acid	1336	LC/MS Neg	5619	255.3	57-10-3;	985	C00249	HMDB00220	77932136	71999992	65944132	99923824	90133040	89213976	66793132	74207024
702	palmitoleate (16:1n7)	Lipid	Long chain fatty acid	33447	LC/MS Neg	5477	253.3	373-49-9;	445638	C08362	HMDB03229	84765704	70933712	59978080	89857736	77298544	70818832	55473240	58598524
881	palmitoyl ethanolamide	Lipid	Endocannabinoid	38165	LC/MS Neg	6416	298.4	544-31-0;	4671		HMDB02100	172323	85187	102823	90210	109635	98136	107868	99929
1086	palmitoyl sphingomyelin	Lipid	Sphingolipid	37506	GC/MS	2524	311.3	6254-89-3;	9939941			6338219	4623285	2405015	4527533	5541667	5988512	4919941	4789804
1347	pantothenate	Cofactors and vitamins	Pantothenate and CoA metabolism	1508	LC/MS Pos	2218	220.1	137-08-6;	6613	C00864	HMDB00210	727301	531600	301187	465300	452713	739711	527521	672642
690	pelargonate (9:0)	Lipid	Medium chain fatty acid	12035	LC/MS Neg	4847	157.2	112-05-0;	5461016	C01601	HMDB00847	119929	96515	79730	116493	126356	159897	129114	126548
1593	penicillin G	Xenobiotics	Drug	37468	LC/MS Pos	3314	335.2	69-57-8;	2349	C05551		98260	79577	44329	69742	60635	92652	63453	73405
700	pentadecanoate (15:0)	Lipid	Long chain fatty acid	1361	GC/MS	1853.5	299.2	1002-84-2;10002-84-2;	13849	C16537	HMDB00826				58445		92495	64976
1488	phenol red	Xenobiotics	Chemical	36817	LC/MS Neg	3650	353.1	143-74-8;	4766	C12600		1027858	638217	407764	655277	645453	870575	722943	771291
142	phenol sulfate	Amino acid	Phenylalanine & tyrosine metabolism	32553	LC/MS Neg	2150	173.1	937-34-8;	74426	C02180		114054	79561	41175	167885	125195	146739	121096	80033
134	phenylacetylglycine	Amino acid	Phenylalanine & tyrosine metabolism	33945	LC/MS Neg	2377	192.1	500-98-1;	68144	C05598	HMDB00821	48435	33835	17810	8550	8177	18147	14499	16241
89	phenylalanine	Amino acid	Phenylalanine & tyrosine metabolism	64	LC/MS Pos	2056	166.1	63-91-2;	69256656140	C00079	HMDB00159	16953994	11956784	5639597	15233586	14430871	16332454	10785784	11055493
365.2	phenylalanylglutamate	Peptide	Dipeptide	41432	LC/MS Neg	1617	293.2	3617-45-6;	4422358			22704	24811	10989	7922	17977	15584	14258	13719
365.5	phenylalanylglycine	Peptide	Dipeptide	41370	LC/MS Neg	2460.8	221.1	721-90-4;	98207			59101	36832	6561	28049	32355	40387	32918	27165
430	phenylalanylserine	Peptide	Dipeptide	40016	LC/MS Neg	2301	251.2	16053-39-7;	9859812			18977	20531	9364	12918	18821	22072	17976	21693
671	phosphate	Energy	Oxidative phosphorylation	11438	GC/MS	1307.7	298.9	7664-38-2 ;	1061	C00009	HMDB01429	315921536	310893664	208540496	309240128	326027712	355844640	308606272	321382208
602	phosphoenolpyruvate (PEP)	Carbohydrate	Glycolysis, gluconeogenesis, pyruvate metabolism	597	GC/MS	1595.4	369	10526-80-4;	1005	C00074	HMDB00263	17450	25916	71981	355126	442810	183437	371597	35037
956	phosphoethanolamine	Lipid	Glycerolipid metabolism	12102	GC/MS	1577.3	299.1	1071-23-4;	52323241015	C00346	HMDB00224					66719		52918	88153
1349	phosphopantetheine	Cofactors and vitamins	Pantothenate and CoA metabolism	15504	LC/MS Neg	1624	357.2	NA;	115254	C01134	HMDB01416	90980	144250	322848	148532	294106	59717	71641	46887
261	proline	Amino acid	Urea cycle; arginine-, proline-, metabolism	1898	LC/MS Pos	796	116.1	147-85-3;	1457426971047	C00148	HMDB00162	7306564	4500000	2890305	6613967	5699114	7310943	4141708	9453579
888	propionylcarnitine	Lipid	Fatty acid metabolism (also BCAA metabolism)	32452	LC/MS Pos	1589	218.2	17298-37-2 ;	107738	C03017	HMDB00824		28649	18167		18070	42149	33183	39537
1280	pseudouridine	Nucleotide	Pyrimidine metabolism, uracil containing	33442	LC/MS Neg	1104	243.1	1445-07-4;		C02067	HMDB00767	147263	102888	65741	255890	221552	157913	85096	105372
282	putrescine	Amino acid	Polyamine metabolism	1408	GC/MS	1705.8	174	110-60-1;		C00134	HMDB01414	45975	61519			15450	39417	42220	38693
1364	pyridoxal	Cofactors and vitamins	Pyridoxal metabolism	1651	LC/MS Pos	1210	168.1	65-22-5;	1050	C00250	HMDB01545	41879	49856	68401	99861	120157	84933	64248	57219
46	pyroglutamine*	Amino acid	Glutamate metabolism	32672	LC/MS Pos	764	129.2	2353-44-8;	134508			49669	35915	27048	26198	21851	43696	34543	52709
672	pyrophosphate (PPi)	Energy	Oxidative phosphorylation	2078	GC/MS	1642.3	451	1466-09-3;2466-09-3;	644102	C00013	HMDB00250	541380	590255	316765	323695	408668	446263	516900	605670
603	pyruvate	Carbohydrate	Glycolysis, gluconeogenesis, pyruvate metabolism	599	GC/MS	1130.6	217	127-17-3;	107735	C00022	HMDB00243	50707	30287	30576	81604	50037	248949	163617	198320
616	ribitol	Carbohydrate	Nucleotide sugars, pentose metabolism	15772	GC/MS	1692.4	217	488-81-3;		C00474	HMDB00508	46339	40824		41188	33952	116283	68134	89974
1366	riboflavin (Vitamin B2)	Cofactors and vitamins	Riboflavin metabolism	1827	LC/MS Pos	3111	377.2	83-88-5;	493570	C00255	HMDB00244	34699		13783	24632	31254	22207		18855
622	ribose	Carbohydrate	Nucleotide sugars, pentose metabolism	12080	GC/MS	1639.2	204	50-69-1;	5311110	C00121	HMDB00283	122458	105497	87223	572588	415220	564134	300342	214998
625	ribose 5-phosphate	Carbohydrate	Nucleotide sugars, pentose metabolism	561	GC/MS	1928.4	315.1	18265-46-8;108321-05-7;	447634	C00117	HMDB00618	87070	54439	88919	235529	115247	225462	185189	76489
627	ribulose	Carbohydrate	Nucleotide sugars, pentose metabolism	35855	GC/MS	1662	306.1	488-84-6;	79021	C00309	HMDB00621	31652	8903	9334	55600	48192	79634	61308	51079
236	S-adenosylhomocysteine (SAH)	Amino acid	Cysteine, methionine, SAM, taurine metabolism	15948	LC/MS Neg	1821	383.1	979-92-0;		C00021	HMDB00939	227815	164670	161246	47472	53312	67740	76676	77185
301	S-lactoylglutathione	Amino acid	Glutathione metabolism	15731	LC/MS Neg	1271	378.2	54398-03-7;	1083	C03451	HMDB01066	22393	5920	197771	350529	16796	1506299	565724	29978
227	S-methylcysteine	Amino acid	Cysteine, methionine, SAM, taurine metabolism	40262	GC/MS	1447.8	162.1	1187-84-4;	705817424417		HMDB02108	22240	31409	4333	20262	30406	22690	18969
619	sedoheptulose-7-phosphate	Carbohydrate	Nucleotide sugars, pentose metabolism	35649	GC/MS	2070	691.35	2646-35-7;	616	C05382	HMDB01068	115658	143683		31815	67471	23875	21214	182469
8	serine	Amino acid	Glycine, serine and threonine metabolism	1648	GC/MS	1389.1	204	56-45-1;	59516857581	C00065	HMDB00187	13111833	9528054	4171508	13407341	11837643	14043223	9557052	9492906
1074	sphinganine	Lipid	Sphingolipid	17769	LC/MS Pos	5175	302.3	3102-56-5;	3126	C00836	HMDB00269	1069382	878267	770226	1360889	2285117	1934951	1757825	2129060
1077	sphingosine	Lipid	Sphingolipid	17747	LC/MS Pos	5197	300.2	123-78-4;	5353955	C00319	HMDB00252	1872606	1831243	1604554	2710237	4199895	3408840	3234873	3863609
1101	squalene	Lipid	Sterol/Steroid	1518	GC/MS	2205	69	111-02-4;	638072	C00751	HMDB00256	301295	311798	160544	236768	258486	387619	410635	262380
706	stearate (18:0)	Lipid	Long chain fatty acid	1358	LC/MS Neg	5886	283.4	57-11-4;	5281	C01530	HMDB00827	47640224	49797100	44601952	66800584	63086084	58618724	45621492	47397504
1087	stearoyl sphingomyelin	Lipid	Sphingolipid	19503	GC/MS	2645	311.3	85187-10-6;85187-10-6;	6453725	C00550	HMDB01348	510103	417081	160545	283184	416303	492275	389745	395977
659	succinate	Energy	Krebs cycle	1437	LC/MS Neg	618	117.1	110-15-6;	1110	C00042	HMDB00254	72265	59827	13358	15180	10341	51183	40628	118206
1368	thiamin (Vitamin B1)	Cofactors and vitamins	Thiamine metabolism	5341	LC/MS Neg	1699	263.1	59-43-8;		C00378		18727	14763	8923	17959	16777	14354	13642	17634
1370	thiamin diphosphate	Cofactors and vitamins	Thiamine metabolism	35670	LC/MS Neg	1295	422.9	154-87-0;	9068	C00068	HMDB01372	12868	10864	5426	12856	11436	9289	6607	9921
17	threonine	Amino acid	Glycine, serine and threonine metabolism	1284	GC/MS	1412.3	218.1	72-19-5;	69710196288	C00188	HMDB00167	5298319	3853973	1686486	2837317	2385983	4163178	2981382	3408476
1272	thymidine	Nucleotide	Pyrimidine metabolism, thymine containing	2183	LC/MS Neg	1935	241.1	50-89-5;	5789	C00214	HMDB00273	10367	12345	33396	39092	64388	26314	21963	11322
1274	thymidine 5'-monophosphate	Nucleotide	Pyrimidine metabolism, thymine containing	12023	LC/MS Neg	924	321.1	33430-62-5;		C00364	HMDB01227	190150	112156	49601	55753	4413	82028	57084	71383
153	tryptophan	Amino acid	Tryptophan metabolism	54	LC/MS Pos	2445	205.1	73-22-3;	69235166305	C00078	HMDB00929	4327917	2704713	985251	3595895	3413612	3956973	2382600	2607157
454.94	tryptophylglutamate	Peptide	Dipeptide	41401	LC/MS Neg	1748	332.2	36099-95-3;	3634442			18256	15703	5767	14554	14144	17444	11208	11684
106	tyrosine	Amino acid	Phenylalanine & tyrosine metabolism	1299	LC/MS Pos	1516	182.1	60-18-4;	60576942100	C00082	HMDB00158	8389187	5467513	2335296	7251611	6411281	7534443	4752376	5328099
438.9	tyrosylglycine	Peptide	Dipeptide	41375	LC/MS Pos	1596.8	239.1	673-05-5;	259323			74326	54529	14660	57666	56665	74031	51929	52143
631	UDP-glucuronate	Carbohydrate	Nucleotide sugars, pentose metabolism	2763	LC/MS Neg	594	579.1	28053-08-9;63700-19-6;	17473	C00167	HMDB00935	830616	743229	399229	695505	549876	1022722	873549	1178894
1277	uracil	Nucleotide	Pyrimidine metabolism, uracil containing	605	GC/MS	1370.4	241	66-22-8;	1174	C00106	HMDB00300	407690	332744	187167	1393622	1569283	1516570	755488	799853
1279	uridine	Nucleotide	Pyrimidine metabolism, uracil containing	606	LC/MS Neg	1430	243.1	58-96-8;	6029	C00299	HMDB00296	565354	624414	1071149	1472300	1520975	1259890	1150720	825809
1287	uridine monophosphate (5' or 3')	Nucleotide	Pyrimidine metabolism, uracil containing	39879	LC/MS Pos	1079	325	58-97-9;			HMDB00288	913792	727222	204667	267074	17837	405247	249810	608675
200	valine	Amino acid	Valine, leucine and isoleucine metabolism	1649	LC/MS Pos	1040	118.1	72-18-4;	69710186287	C00183	HMDB00883	7248907	5205842	3049058	7337577	6389983	7726925	5282057	6161072
449	valylglycine	Peptide	Dipeptide	40475	LC/MS Pos	1330	175.1	686-43-1;	136487			41437	48132	19673	41397	57156	67842	48606	51444
1187	xanthine	Nucleotide	Purine metabolism, (hypo)xanthine/inosine containing	3147	LC/MS Neg	992	151.1	69-89-6;	1188	C00385	HMDB00292	278289	314074	490304	1269785	1375248	1036376	689088	662020
1188	xanthosine	Nucleotide	Purine metabolism, (hypo)xanthine/inosine containing	15136	LC/MS Neg	1075	283.1	146-80-5;	64959	C01762	HMDB00299	14266	8619	16501	91639	136585	82801	45942	55475
633	xylitol	Carbohydrate	Nucleotide sugars, pentose metabolism	4966	GC/MS	1677.6	307.2	87-99-0;	6912	C00379	HMDB02917				22700	15432	16168	20025	4950
638	xylonate	Carbohydrate	Nucleotide sugars, pentose metabolism	35638	GC/MS	1722	292	73686-31-7;	6602431	C05411		32308	18335	19798	31910	44101	77234	67641	55664
