# Supplementary material for: MMAB promotes negative feedback control of cholesterol homeostasis
Source: Nat Commun. 2021 Nov 8;12:6448. doi: 10.1038/s41467-021-26787-7 (PMC8575900; doi:10.1038/s41467-021-26787-7)
Supplement: Supplementary file 8 — Dataset 5 [file 41467_2021_26787_MOESM8_ESM.xlsx]

## Sheet: Summary Table
	New York University School of Medicine NYSM-02-12VW MMAB (MUT) KO, primary human fibroblasts
	Heat map of statistically significant biochemicals profiled in this study.						Data normalization: Bradford protein concentration			Fold of Change		Statistical Values
										Welch's Two-Sample t-Test		Welch's Two-Sample t-Test			Mean Values			% Filled Values
	Pathway Sort Order	Super Pathway	Sub Pathway	Biochemical Name	Platform	Comp ID	KEGG	HMDB		MUT WT		MUT / WT			WT	MUT		WT	MUT		Super Pathway	Sub Pathway	PubChem	CAS	RI	Mass
											X	p-Value	q-Value	X			X			X			PUBCHEM
	1	Amino acid	Glycine, serine and threonine metabolism	glycine	GC/MS	11777	C00037	HMDB00123		1.53		0.0298	0.382		0.7362	1.1265		100	100		Amino acid	Glycine, serine and threonine metabolism	5257127;750	56-40-6;	1166	101.9
	8			serine	GC/MS	1648	C00065	HMDB00187		1.37		0.1228	0.5533		0.9234	1.2614		100	100		Amino acid	Glycine, serine and threonine metabolism	5951;6857581	56-45-1;	1389.1	204
	10			N-acetylserine	GC/MS	37076		HMDB02931		1.69		0.0068	0.1695		0.7422	1.2539		100	100		Amino acid	Glycine, serine and threonine metabolism	65249	97-14-3;	1526	218
	17			threonine	LC/MS pos	1284	C00188	HMDB00167		0.78		0.2939	0.6807		1.2761	0.992		100	100		Amino acid	Glycine, serine and threonine metabolism	6971019;6288	72-19-5;	713	120.1
	18			N-acetylthreonine	LC/MS neg	33939	C01118			1.26		0.4761	0.789		0.787	0.9924		80	80		Amino acid	Glycine, serine and threonine metabolism	4651717	17093-74-2;	846	160.1
	24		Alanine and aspartate metabolism	aspartate	GC/MS	15996	C00049	HMDB00191		1		0.708	0.9163		1.0146	1.017		100	100		Amino acid	Alanine and aspartate metabolism	5960	56-84-8;	1529.7	232
	25			asparagine	GC/MS	512	C00152	HMDB00168		1.91		0.0875	0.4874		0.8346	1.5909		100	100		Amino acid	Alanine and aspartate metabolism	6267;6992089	70-47-3;	1617.5	188
	28			beta-alanine	GC/MS	55	C00099	HMDB00056		1.47		0.4105	0.7572		0.7948	1.1681		60	100		Amino acid	Alanine and aspartate metabolism	239;4755801	56-41-7;107-95-9;	1451.8	174
	32			alanine	GC/MS	1126	C00041	HMDB00161		1.65		0.0285	0.382		0.7485	1.2342		100	100		Amino acid	Alanine and aspartate metabolism	5950;7311724	56-41-7;	1147.6	115.9
	33			N-acetylalanine	LC/MS neg	1585	C02847	HMDB00766		1.18		0.329	0.7307		1.0103	1.1875		100	100		Amino acid	Alanine and aspartate metabolism	88064	97-69-8;	882	130.1
	39		Glutamate metabolism	glutamate	GC/MS	57	C00025	HMDB03339		0.83		0.5867	0.8575		1.0307	0.8517		100	100		Amino acid	Glutamate metabolism	611	56-86-0;	1611.9	246
	45			glutamine	LC/MS pos	53	C00064	HMDB00641		0.86		0.8568	0.972		0.9106	0.7862		100	100		Amino acid	Glutamate metabolism	5961	56-85-9;	684	147.2
	47			gamma-aminobutyrate (GABA)	GC/MS	1416	C00334	HMDB00112		1.62		0.1084	0.5533		0.6815	1.1063		60	100		Amino acid	Glutamate metabolism	6992099;119	56-12-2;	1539.7	304.1
	53		Histidine metabolism	histidine	LC/MS neg	59	C00135	HMDB00177		1.08		0.594	0.8575		0.9927	1.0757		100	100		Amino acid	Histidine metabolism	773;3651426	5934-29-2;	757	154.1
	75		Lysine metabolism	lysine	GC/MS	1301	C00047	HMDB00182		1.67		0.069	0.4417		0.7773	1.2972		100	100		Amino acid	Lysine metabolism	5962	56-87-1;	1836.7	317.2
	77			2-aminoadipate	GC/MS	6146	C00956	HMDB00510		1.56		0.2176	0.6142		0.8301	1.2948		100	100		Amino acid	Lysine metabolism	469	542-32-5;1118-90-7;	1686.5	260.1
	85			N6-acetyllysine	LC/MS pos	36752	C02727	HMDB00206		1.82		0.0439	0.4417		0.8077	1.4663		100	100		Amino acid	Lysine metabolism	6991978;92832	692-04-6;	1134	189.1
	89		Phenylalanine & tyrosine metabolism	phenylalanine	LC/MS pos	64	C00079	HMDB00159		1.2		0.1387	0.5533		0.9073	1.091		100	100		Amino acid	Phenylalanine & tyrosine metabolism	6925665;6140	63-91-2;	2056	166.1
	106			tyrosine	LC/MS pos	1299	C00082	HMDB00158		1.26		0.0414	0.4417		0.9196	1.1543		100	100		Amino acid	Phenylalanine & tyrosine metabolism	6057;6942100	60-18-4;	1516	182.1
	134			phenylacetylglycine	LC/MS neg	33945	C05598	HMDB00821		0.64		0.4244	0.7603		1.2831	0.8267		80	100		Amino acid	Phenylalanine & tyrosine metabolism	68144	500-98-1;	2377	192.1
	152		Tryptophan metabolism	kynurenine	LC/MS pos	15140	C00328	HMDB00684		0.08		0.0016	0.0944		4.7615	0.3689		100	100		Amino acid	Tryptophan metabolism	161166;6971029	2922-83-0;	1902	209.1
	153			tryptophan	LC/MS pos	54	C00078	HMDB00929		1.55		0.0248	0.3807		0.717	1.1139		100	100		Amino acid	Tryptophan metabolism	6923516;6305	73-22-3;	2445	205.1
	172			C-glycosyltryptophan*	LC/MS pos	32675				2.31		0.0253	0.3807		0.5793	1.3401		100	100		Amino acid	Tryptophan metabolism			1912	367.1
	190		Valine, leucine and isoleucine metabolism	isoleucine	LC/MS pos	1125	C00407	HMDB00172		1.25		0.1308	0.5533		0.8694	1.086		100	100		Amino acid	Valine, leucine and isoleucine metabolism	791	73-32-5;	1614	132.1
	191			leucine	LC/MS pos	60	C00123	HMDB00687		1.32		0.1107	0.5533		0.8423	1.1158		100	100		Amino acid	Valine, leucine and isoleucine metabolism	7045798;6106	61-90-5;	1674	132.2
	200			valine	LC/MS pos	1649	C00183	HMDB00883		1.2		0.1624	0.5691		0.9468	1.1356		100	100		Amino acid	Valine, leucine and isoleucine metabolism	6971018;6287	72-18-4;	1040	118.1
	202			3-hydroxyisobutyrate	GC/MS	1549	C06001	HMDB00336		0.66		0.2587	0.6432		1.348	0.8904		60	100		Amino acid	Valine, leucine and isoleucine metabolism	11966314	2068-83-9;	1205	177.11
	203			4-methyl-2-oxopentanoate	LC/MS neg	22116	C00233	HMDB00695		1.1		0.6128	0.8695		0.7799	0.8548		20	60		Amino acid	Valine, leucine and isoleucine metabolism	70	816-66-0;	2200	129.2
	210			isobutyrylcarnitine	LC/MS pos	33441		HMDB00736		1.39		0.0243	0.3807		0.7269	1.0092		40	100		Amino acid	Valine, leucine and isoleucine metabolism		25518-49-4;	1941	232.2
	212			2-methylbutyrylcarnitine (C5)	LC/MS pos	35431		HMDB00378		5		0.0004	0.0492		0.5523	2.7641		100	100		Amino acid	Valine, leucine and isoleucine metabolism	6426901	31023-25-3;	2439	246.1
	215			isovalerylcarnitine	LC/MS pos	34407		HMDB00688		1.51		0.0194	0.3755		0.6309	0.9525		40	80		Amino acid	Valine, leucine and isoleucine metabolism	6426851	31023-24-2;	2533	246.2
	224		Cysteine, methionine, SAM, taurine metabolism	cysteine	GC/MS	31453	C00097	HMDB00574		2.75		0.031	0.382		0.7548	2.073		100	100		Amino acid	Cysteine, methionine, SAM, taurine metabolism	5862;6419722	52-90-4;56-89-3;	1560.1	218
	226			cysteine sulfinic acid	GC/MS	37443	C00606	HMDB00996		1.55		0.0825	0.4807		0.7174	1.1121		60	100		Amino acid	Cysteine, methionine, SAM, taurine metabolism	109;3924855	207121-48-0;	1662	252
	229			cystathionine	GC/MS	15705	C02291	HMDB00099		1.24		0.1846	0.5934		0.9069	1.1201		100	100		Amino acid	Cysteine, methionine, SAM, taurine metabolism	4083111;834	535-34-2;	1979.6	218.1
	230			methionine sulfoxide	LC/MS pos	18374	C02989	HMDB02005		0.7		0.0593	0.4417		1.2592	0.8773		100	100		Amino acid	Cysteine, methionine, SAM, taurine metabolism	158980;1548907	3226-65-1;	729	166.1
	231			N-formylmethionine	LC/MS neg	2829	C03145	HMDB01015		0.96		0.706	0.9163		0.8798	0.8423		60	80		Amino acid	Cysteine, methionine, SAM, taurine metabolism	439750	4289-98-9;	1541	176.1
	236			S-adenosylhomocysteine (SAH)	LC/MS neg	15948	C00021	HMDB00939		0.74		0.2047	0.5934		1.0423	0.7724		100	100		Amino acid	Cysteine, methionine, SAM, taurine metabolism		979-92-0;	1821	383.1
	237			methionine	LC/MS pos	1302	C00073	HMDB00696		1.32		0.0801	0.4807		0.8635	1.136		100	100		Amino acid	Cysteine, methionine, SAM, taurine metabolism	6992087;6137	63-68-3;	1252	150.1
	239			N-acetylmethionine	LC/MS neg	1589	C02712	HMDB11745		1.51		0.0527	0.4417		0.829	1.2535		100	100		Amino acid	Cysteine, methionine, SAM, taurine metabolism	448580	65-82-7;	1805	190.1
	254		Urea cycle; arginine-, proline-, metabolism	dimethylarginine (SDMA + ADMA)	LC/MS pos	36808	C03626	HMDB01539		1.95		0.0694	0.4417		0.8034	1.5662		100	100		Amino acid	Urea cycle; arginine-, proline-, metabolism	123831	102783-24-4;	812	203.2
	255			arginine	LC/MS neg	1638	C00062	HMDB00517		1.2		0.3877	0.7485		0.9771	1.1733		100	100		Amino acid	Urea cycle; arginine-, proline-, metabolism	5246487;232	1119-34-2;	728	173.2
	258			ornithine	GC/MS	1493	C00077	HMDB03374		1.13		0.5488	0.8407		0.9149	1.0374		100	100		Amino acid	Urea cycle; arginine-, proline-, metabolism	6262	3184-13-2;	1763.8	141.9
	261			proline	LC/MS pos	1898	C00148	HMDB00162		1.24		0.2207	0.6166		0.9206	1.1389		100	100		Amino acid	Urea cycle; arginine-, proline-, metabolism	145742;6971047	147-85-3;	796	116.1
	262			5-aminovalerate	LC/MS pos	18319	C00431	HMDB03355		0.88		0.7336	0.9163		0.9661	0.8546		100	100		Amino acid	Urea cycle; arginine-, proline-, metabolism	6992101;138	660-88-8;	860	118.1
	267			trans-4-hydroxyproline	GC/MS	1366	C01157	HMDB00725		1.19		0.5483	0.8407		0.8324	0.9931		100	100		Amino acid	Urea cycle; arginine-, proline-, metabolism	5810;6971053	51-35-4;	1537	140
	274		Creatine metabolism	creatine	LC/MS pos	27718	C00300	HMDB00064		0.69		0.1552	0.5533		1.1212	0.7745		100	100		Amino acid	Creatine metabolism	586	57-00-1;	758	132.1
	281		Polyamine metabolism	5-methylthioadenosine (MTA)	LC/MS pos	1419	C00170	HMDB01173		0.85		0.2372	0.6242		1.0709	0.9118		80	60		Amino acid	Polyamine metabolism	439176	2457-80-9;	2427	298.1
	285			spermidine	LC/MS pos	485	C00315	HMDB01257		0.66		0.0296	0.382		1.2982	0.8623		100	100		Amino acid	Polyamine metabolism	1102	124-20-9;	533	146.2
	295		Glutathione metabolism	glutathione, reduced (GSH)	LC/MS pos	2127	C00051	HMDB00125		0.7		0.1944	0.5934		1.0095	0.7017		100	100		Amino acid	Glutathione metabolism	124886	70-18-8;	1274	308.1
	297			5-oxoproline	LC/MS neg	1494	C01879	HMDB00267		0.84		0.5176	0.8204		1.0002	0.8383		100	100		Amino acid	Glutathione metabolism	7405	98-79-3;	744	128.2
	298			glutathione, oxidized (GSSG)	LC/MS pos	27727	C00127	HMDB03337		0.83		0.3756	0.7391		1.0708	0.8916		100	100		Amino acid	Glutathione metabolism	65359;11215652	103239-24-3;	1535	613.1
	299			cysteine-glutathione disulfide	LC/MS pos	35159		HMDB00656		1.04		0.9819	0.9929		1.0422	1.0787		100	100		Amino acid	Glutathione metabolism	4247235	13081-14-6;	821	427.1
	301			S-lactoylglutathione	LC/MS neg	15731	C03451	HMDB01066		0.52		0.1926	0.5934		1.6028	0.8376		100	60		Amino acid	Glutathione metabolism	1083	54398-03-7;	1271	378.2
	311	Peptide	Dipeptide	glycylvaline	LC/MS pos	18357				1.31		0.1449	0.5533		0.8568	1.1258		100	100		Peptide	Dipeptide	2724807;6994979	1963-21-9;	1572	175.1
	312			glycylglycine	GC/MS	21029	C02037	HMDB11733		1.47		0.2457	0.6368		0.9181	1.3458		100	100		Peptide	Dipeptide	1548897;11163	556-50-3;	1757.9	174
	314			glycylproline	LC/MS pos	22171		HMDB00721		1.58		0.2632	0.6459		0.9907	1.5661		100	100		Peptide	Dipeptide	3013625;6993386	704-15-4;	1115	173.1
	316			glycylleucine	LC/MS pos	34398	C02155	HMDB00759		1.25		0.7038	0.9163		1.0715	1.3381		100	100		Peptide	Dipeptide	92843;1548899	869-19-2;	2236	189.1
	323			alanylthreonine	LC/MS neg	37085				1		0.6826	0.9163		1.0304	1.0316		80	100		Peptide	Dipeptide	426318	24032-50-6;	827	189
	337.09			asparagylleucine	LC/MS pos	42980				0.95		0.8275	0.9713		1.2452	1.1789		100	100		Peptide	Dipeptide			2170	246.2
	339.6			aspartyltryptophan	LC/MS neg	41481				1.2		0.3692	0.7391		0.9582	1.1469		100	100		Peptide	Dipeptide	9948926	71835-79-5;	1704	318.2
	353.9			isoleucylaspartate	LC/MS neg	42982				1.4		0.2286	0.6194		0.9499	1.3326		100	100		Peptide	Dipeptide		510-791-9560;	982.3	245.2
	358.1			isoleucylthreonine	LC/MS pos	42968				1.09		0.7043	0.9163		0.9055	0.9872		80	100		Peptide	Dipeptide			1555.1	233.2
	361.5			leucylthreonine	LC/MS neg	42969				1.68		0.233	0.6242		0.7416	1.2493		80	100		Peptide	Dipeptide			2296	231.3
	363			pro-hydroxy-pro	LC/MS pos	35127		HMDB06695		0.8		0.6393	0.884		1.0756	0.8608		100	100		Peptide	Dipeptide	11673055	18684-24-7;	960	229.2
	364			threonylphenylalanine	LC/MS neg	31530				0.75		0.3687	0.7391		1.1491	0.8568		40	80		Peptide	Dipeptide	4099799;4099798	16875-27-7;	2335	265.2
	365.1			phenylalanylalanine	LC/MS pos	41374				0.97		0.7629	0.9223		1.037	1.0052		100	100		Peptide	Dipeptide	6993123;5488196	3918-87-4;	2047.6	237.1
	365.2			phenylalanylglutamate	LC/MS neg	41432				1.33		0.4733	0.789		0.9613	1.2777		100	100		Peptide	Dipeptide	4422358	3617-45-6;	1617	293.2
	365.5			phenylalanylglycine	LC/MS neg	41370				1.08		0.8189	0.9713		1.2145	1.3115		100	100		Peptide	Dipeptide	98207	721-90-4;	2460.8	221.1
	369			valylasparagine	LC/MS neg	40727				0.91		0.9094	0.9769		1.0121	0.9171		40	100		Peptide	Dipeptide	7020200;7020201	66170-00-1;	1334	230.2
	371			valylserine	LC/MS neg	40716				0.95		0.8684	0.9763		1.0529	1.0021		60	100		Peptide	Dipeptide	139506	15388-94-8;	1332	203.2
	376			cysteinylglycine	GC/MS	37642	C01419	HMDB00078		1.03		0.8831	0.9768		1.074	1.109		80	100		Peptide	Dipeptide	65270	19246-18-5;	1763	240.9
	376.2			aspartylvaline	LC/MS pos	41373				1.65		0.1313	0.5533		0.7726	1.2752		100	100		Peptide	Dipeptide	4991131	13433-04-0;	1601.9	233.1
	376.3			tyrosylvaline	LC/MS pos	41424				0.68		0.2557	0.6416		1.5343	1.0462		100	100		Peptide	Dipeptide	7009560;7009559	17355-09-8;	2041	281.2
	390			aspartylleucine	LC/MS pos	40068				1.59		0.1527	0.5533		0.7654	1.2198		100	100		Peptide	Dipeptide	332962	3062-14-4;	2310	247.2
	402			isoleucylalanine	LC/MS pos	40046				0.93		0.9436	0.9827		1.1742	1.0963		100	100		Peptide	Dipeptide	5246009;5246010	24787-73-3;	1686	203.2
	405			isoleucylglutamine	LC/MS pos	40019				0.86		0.879	0.9763		1.5043	1.2972		100	100		Peptide	Dipeptide			1530	260.2
	406			isoleucylglycine	LC/MS pos	40008				1.39		0.1925	0.5934		0.8149	1.1313		100	100		Peptide	Dipeptide	342532	868-28-0;	1732	189.2
	409			isoleucylserine	LC/MS neg	40012				0.93		0.9567	0.9827		1.2298	1.1408		100	100		Peptide	Dipeptide		6403-14-1;	1798	217.2
	413			leucylalanine	LC/MS pos	40010				0.8		0.6046	0.8624		1.0927	0.8706		80	100		Peptide	Dipeptide	259321	7298-84-2;	1760	203.2
	416			leucylaspartate	LC/MS pos	40053				1.01		0.9093	0.9769		1.0892	1.0959		100	100		Peptide	Dipeptide	3328705	32949-40-9;	1589.6	247.2
	417			leucylglutamate	LC/MS pos	40021				0.66		0.1483	0.5533		1.3035	0.8625		100	100		Peptide	Dipeptide	5259589;5259590		1716	261.2
	418			leucylglycine	LC/MS pos	40045				0.81		0.5521	0.8407		1.2727	1.0306		100	100		Peptide	Dipeptide	79070	686-50-0;	1800	189.2
	419			leucylhistidine	LC/MS neg	40077				1.27		0.3265	0.7307		0.919	1.1678		60	100		Peptide	Dipeptide	341684	38062-72-5;	2098	267.2
	421			leucylserine	LC/MS neg	40048				1.01		0.6437	0.884		1.3308	1.3433		80	100		Peptide	Dipeptide	3621685	6209-12-7;	1837	217.2
	428			phenylalanylleucine	LC/MS neg	40192				1.04		0.7988	0.9579		0.8453	0.879		80	100		Peptide	Dipeptide	4078229	3303-55-7;	4165.3	277.2
	430			phenylalanylserine	LC/MS pos	40016				0.9		0.6948	0.9163		1.2037	1.0871		80	100		Peptide	Dipeptide	9859812	16053-39-7;	1808	253.1
	431			serylleucine	LC/MS pos	40066				0.69		0.3621	0.7391		1.2615	0.8713		100	100		Peptide	Dipeptide		6665-16-3;	2106	219.2
	433			threonylleucine	LC/MS neg	40051				1		0.5767	0.8575		1.0919	1.0896		100	100		Peptide	Dipeptide	4420322	50299-12-2;	1952	231.2
	435			tyrosylalanine	LC/MS pos	40018				0.73		0.2467	0.6368		1.5295	1.1127		100	100		Peptide	Dipeptide	5496455;7020632	730-08-5;	1589.5	253.2
	435.7			tyrosylglutamate	LC/MS neg	42953				1.17		0.5522	0.8407		1.0454	1.2198		100	100		Peptide	Dipeptide			1119	309.2
	437			tyrosylleucine	LC/MS neg	40031				1.32		0.6399	0.884		0.8623	1.1347		60	100		Peptide	Dipeptide	87071;7009561	17355-10-1;	3065	293.2
	438.9			tyrosylglycine	LC/MS neg	41375				1.65		0.3721	0.7391		0.9629	1.5907		100	100		Peptide	Dipeptide	259323	673-05-5;	1611.4	237.1
	442			valylaspartate	LC/MS pos	40650				0.87		0.5346	0.8378		1.1663	1.0102		100	100		Peptide	Dipeptide	9964657	20556-16-5;	1073.3	233.1
	449			valylglycine	LC/MS pos	40475				1.21		0.3753	0.7391		0.8267	1.004		100	100		Peptide	Dipeptide	136487	686-43-1;	1330	175.1
	454.9			phenylalanylaspartate	LC/MS pos	41419				0.91		0.5164	0.8204		1.0172	0.925		100	100		Peptide	Dipeptide	335051	22828-05-3;	1901	281.1
	454.94			tryptophylglutamate	LC/MS neg	41401				1.02		0.8351	0.9713		1.0452	1.0712		100	100		Peptide	Dipeptide	3634442	36099-95-3;	1748	332.2
	467		gamma-glutamyl	gamma-glutamylglutamate	LC/MS pos	36738				0.75		0.2744	0.6524		1.2012	0.9057		100	100		Peptide	gamma-glutamyl	92865	1116-22-9;	1036	277.1
	474			gamma-glutamyllysine	LC/MS neg	33934		HMDB03869		1.37		0.0834	0.4807		0.8447	1.1597		80	100		Peptide	gamma-glutamyl	65254	17105-15-6;	753	274.2
	513	Carbohydrate	Aminosugars metabolism	N-acetylglucosamine 6-phosphate	LC/MS neg	15107	C00357	HMDB02817		0.45		0.0496	0.4417		1.4665	0.6526		100	100		Carbohydrate	Aminosugars metabolism	10040501	102029-88-9;	628	300.1
	515			erythronate*	GC/MS	33477		HMDB00613		0.82		0.3434	0.7387		1.1137	0.9141		40	80		Carbohydrate	Aminosugars metabolism	2781043	88759-55-1;	1546.9	292.1
	517			N-acetylneuraminate	GC/MS	1592	C00270	HMDB00230		1.25		0.3755	0.7391		0.8295	1.0367		100	100		Carbohydrate	Aminosugars metabolism		131-48-6;	2074.9	245
	519			Isobar: UDP-acetylglucosamine, UDP-acetylgalactosamine	LC/MS pos	38673				2.27		0.1475	0.5533		0.4121	0.9359		40	100		Carbohydrate	Aminosugars metabolism			963	607.7
	537		Fructose, mannose, galactose, starch, and sucrose metabolism	fructose	GC/MS	577	C00095	HMDB00660		0.59		0.411	0.7572		1.6299	0.9643		100	80		Carbohydrate	Fructose, mannose, galactose, starch, and sucrose metabolism	5984	57-48-7;	1758	217
	554			mannose-6-phosphate	GC/MS	1470	C00275	HMDB01078		0.45		0.0653	0.4417		1.986	0.8846		100	100		Carbohydrate	Fructose, mannose, galactose, starch, and sucrose metabolism		70442-25-0;104872-94-8;	2035.9	387.2
	560			sorbitol	GC/MS	15053	C00794	HMDB00247		4.8		0.0024	0.107		0.4434	2.1296		80	100		Carbohydrate	Fructose, mannose, galactose, starch, and sucrose metabolism	107428	6706-59-8;	1843	319.1
	567			maltotriose	GC/MS	27723	C01835	HMDB01262		0.54		0.5923	0.8575		2.2496	1.2242		80	60		Carbohydrate	Fructose, mannose, galactose, starch, and sucrose metabolism	439586	1109-28-0;	2368.3	361.2
	575			maltopentaose	LC/MS neg	35163	C06218	HMDB12254		0.27		0.0881	0.4874		2.5423	0.6846		100	100		Carbohydrate	Fructose, mannose, galactose, starch, and sucrose metabolism	3710145	34620-76-3;	1100	827.1
	576			maltohexaose	LC/MS neg	35170	C01936	HMDB12253		0.32		0.121	0.5533		2.0927	0.6727		100	100		Carbohydrate	Fructose, mannose, galactose, starch, and sucrose metabolism	5288409	34620-77-4;	1224	989.1
	582.8		Oligosaccharide	maltotetraose	LC/MS neg	15910	C02052	HMDB01296		0.37		0.2651	0.6459		6.4789	2.3916		100	100		Carbohydrate	Oligosaccharide	446495	34612-38-9;	965	665.1
	585		Glycolysis, gluconeogenesis, pyruvate metabolism	glycerate	GC/MS	1572	C00258	HMDB00139		1.9		0.2016	0.5934		1.0055	1.9065		100	100		Carbohydrate	Glycolysis, gluconeogenesis, pyruvate metabolism	752	600-19-1;	1360.7	189
	587			glucose-6-phosphate (G6P)	GC/MS	31260	C00668	HMDB01401		0.47		0.126	0.5533		1.8584	0.8717		100	100		Carbohydrate	Glycolysis, gluconeogenesis, pyruvate metabolism		103192-55-8;	2042.7	387.2
	588			glucose 1-phosphate	GC/MS	33755	C00103	HMDB01586		1.13		0.9012	0.9769		1.0054	1.1314		60	40		Carbohydrate	Glycolysis, gluconeogenesis, pyruvate metabolism	65533	56401-20-8;	1853	217.1
	589			glucose	GC/MS	20488	C00031	HMDB00122		1.09		0.5648	0.8456		1.5516	1.6936		100	100		Carbohydrate	Glycolysis, gluconeogenesis, pyruvate metabolism	79025	50-99-7;	1866.8	217.1
	595			Isobar: fructose 1,6-diphosphate, glucose 1,6-diphosphate, myo-inositol 1,4 or 1,3-diphosphate	LC/MS neg	36984				1.07		0.7189	0.9163		1.2209	1.3057		100	100		Carbohydrate	Glycolysis, gluconeogenesis, pyruvate metabolism			572	339
	597			3-phosphoglycerate	GC/MS	1414	C00597	HMDB00807		1.49		0.395	0.7485		1.0087	1.502		100	100		Carbohydrate	Glycolysis, gluconeogenesis, pyruvate metabolism		80731-10-8;	1754	299
	600			1,3-dihydroxyacetone	GC/MS	35963	C00184	HMDB01882		0.54		0.0945	0.5123		1.1679	0.6265		80	60		Carbohydrate	Glycolysis, gluconeogenesis, pyruvate metabolism	670	96-26-4;62147-49-3;	1263	103
	602			phosphoenolpyruvate (PEP)	GC/MS	597	C00074	HMDB00263		1.54		0.4753	0.789		1.1765	1.8164		100	100		Carbohydrate	Glycolysis, gluconeogenesis, pyruvate metabolism	1005	10526-80-4;	1595.4	369
	604			lactate	GC/MS	527	C00186	HMDB00190		1.46		0.556	0.8418		0.99	1.4433		100	100		Carbohydrate	Glycolysis, gluconeogenesis, pyruvate metabolism	612	79-33-4;	1102.8	116.9
	613		Nucleotide sugars, pentose metabolism	6-phosphogluconate	LC/MS neg	15442	C00345	HMDB01316		1.23		0.8956	0.9769		1.1415	1.4015		100	100		Carbohydrate	Nucleotide sugars, pentose metabolism	91493	921-62-0;53411-70-4;	588	275.1
	614			arabitol	GC/MS	38075	C00474	HMDB01851		0.53		0.15	0.5533		1.1155	0.5858		80	60		Carbohydrate	Nucleotide sugars, pentose metabolism	94154	7643-75-6;	1687.5	307.1
	616			ribitol	GC/MS	15772	C00474	HMDB00508		2.04		0.033	0.389		0.4964	1.0131		40	100		Carbohydrate	Nucleotide sugars, pentose metabolism		488-81-3;	1692.4	217
	620			gluconate	GC/MS	587	C00257	HMDB00625		3.18		0.0516	0.4417		0.6837	2.1711		100	100		Carbohydrate	Nucleotide sugars, pentose metabolism	10690	527-07-1;	1879.4	333
	622			ribose	GC/MS	12080	C00121	HMDB00283		0.77		0.3364	0.7355		1.2535	0.9599		100	100		Carbohydrate	Nucleotide sugars, pentose metabolism	5311110	50-69-1;	1639.2	204
	627			ribulose	GC/MS	35855	C00309	HMDB00621		1.11		0.9429	0.9827		0.9813	1.087		100	100		Carbohydrate	Nucleotide sugars, pentose metabolism	79021	488-84-6;	1662	306.1
	629			Isobar: ribulose 5-phosphate, xylulose 5-phosphate	GC/MS	37288				0.51		0.1366	0.5533		2.0251	1.0301		100	100		Carbohydrate	Nucleotide sugars, pentose metabolism			1935	357.2
	631			UDP-glucuronate	LC/MS neg	2763	C00167	HMDB00935		1		0.9932	0.9972		0.9433	0.9437		100	100		Carbohydrate	Nucleotide sugars, pentose metabolism	17473	28053-08-9;63700-19-6;	594	579.1
	645		Nucleotide sugars	UDP-glucose (isobar with UDP-galactose)	LC/MS neg	38670	C00029	HMDB00286		1.1		0.65	0.8852		0.6678	0.7334		60	60		Carbohydrate	Nucleotide sugars			651	565
	648	Energy	Krebs cycle	citrate	GC/MS	1564	C00158	HMDB00094		0.39		0.0472	0.4417		1.7703	0.6897		100	100		Energy	Krebs cycle	311	77-92-9;	1763.4	273.1
	659			succinate	GC/MS	1437	C00042	HMDB00254		0.79		0.5644	0.8456		1.0556	0.8304		100	100		Energy	Krebs cycle	1110	110-15-6;	1348	247
	663			fumarate	GC/MS	1643	C00122	HMDB00134		0.64		0.1514	0.5533		1.2826	0.8236		100	100		Energy	Krebs cycle		100-17-8;	1382.1	245
	667			malate	GC/MS	1303	C00149	HMDB00156		0.68		0.185	0.5934		1.3192	0.8908		100	100		Energy	Krebs cycle	525	6915-15-7;	1502	233
	671		Oxidative phosphorylation	phosphate	GC/MS	11438	C00009	HMDB01429		0.84		0.3764	0.7391		1.1701	0.9887		100	100		Energy	Oxidative phosphorylation	1061	7664-38-2 ;	1307.7	298.9
	672			pyrophosphate (PPi)	GC/MS	2078	C00013	HMDB00250		1.13		0.5348	0.8378		0.9878	1.1188		100	100		Energy	Oxidative phosphorylation	644102	1466-09-3;2466-09-3;	1642.3	451
	673	Lipid	Essential fatty acid	linoleate (18:2n6)	LC/MS neg	1105	C01595	HMDB00673		1.07		0.9668	0.9886		1.2024	1.2809		100	100		Lipid	Essential fatty acid	5280450	60-33-3;	5533	279.3
	677			linolenate [alpha or gamma; (18:3n3 or 6)]	LC/MS neg	34035	C06427	HMDB01388		1.46		0.4865	0.7942		1.0457	1.5234		100	100		Lipid	Essential fatty acid			5450	277.3
	678			dihomo-linolenate (20:3n3 or n6)	LC/MS neg	35718	C03242	HMDB02925		0.9		0.4344	0.7694		1.4834	1.3318		100	100		Lipid	Essential fatty acid	5312529	17046-59-2 ;	5600	305.4
	679			eicosapentaenoate (EPA; 20:5n3)	LC/MS neg	18467	C06428	HMDB01999		0.88		0.5395	0.8403		1.3438	1.1888		100	100		Lipid	Essential fatty acid	446284	10-2005-9;10417-94-4;	5442	301.3
	680			docosapentaenoate (n3 DPA; 22:5n3)	LC/MS neg	32504	C16513	HMDB01976		1.12		0.8334	0.9713		1.1208	1.2543		100	100		Lipid	Essential fatty acid		2234-74-4 ;	5574	329.4
	681			docosapentaenoate (n6 DPA; 22:5n6)	LC/MS neg	37478	C16513	HMDB13123		1.3		0.4135	0.7572		0.9809	1.274		100	100		Lipid	Essential fatty acid	6441454	25182-74-5;	5625	329.4
	682			docosahexaenoate (DHA; 22:6n3)	LC/MS neg	19323	C06429	HMDB02183		1.12		0.7358	0.9163		1.0281	1.1518		100	100		Lipid	Essential fatty acid	445580	6217-54-5;	5518	327.3
	687		Medium chain fatty acid	caproate (6:0)	LC/MS neg	32489	C01585	HMDB00535		0.7		0.0597	0.4417		1.1123	0.7774		80	60		Lipid	Medium chain fatty acid	8892	142-62-1;	2766	115.2
	688			heptanoate (7:0)	LC/MS neg	1644	C17714	HMDB00666		0.59		0.0038	0.1294		1.3636	0.8074		100	100		Lipid	Medium chain fatty acid	8094	111-14-8;	3695	129.2
	689			caprylate (8:0)	LC/MS neg	32492	C06423	HMDB00482		1.09		0.4015	0.7556		0.9162	0.9954		20	100		Lipid	Medium chain fatty acid	379	124-07-2;	4367	143.2
	698		Long chain fatty acid	myristate (14:0)	LC/MS neg	1365	C06424	HMDB00806		0.85		0.3263	0.7307		1.2221	1.0406		100	100		Lipid	Long chain fatty acid	11005	544-63-8;	5439	227.3
	700			pentadecanoate (15:0)	LC/MS neg	1361	C16537	HMDB00826		0.97		0.8524	0.972		1.1217	1.0897		100	100		Lipid	Long chain fatty acid	13849	1002-84-2;10002-84-2;	5522	241.3
	702			palmitoleate (16:1n7)	LC/MS neg	33447	C08362	HMDB03229		1.05		0.8251	0.9713		1.2085	1.2688		100	100		Lipid	Long chain fatty acid	445638	373-49-9;	5477	253.3
	704			margarate (17:0)	LC/MS neg	1121		HMDB02259		0.85		0.3174	0.7251		1.1756	0.9946		100	100		Lipid	Long chain fatty acid	10465	506-12-7;	5733	269.3
	705			10-heptadecenoate (17:1n7)	LC/MS neg	33971				1.36		0.4373	0.7695		1.0606	1.4429		100	100		Lipid	Long chain fatty acid	5312435	29743-97-3;	5558	267.3
	706			stearate (18:0)	LC/MS neg	1358	C01530	HMDB00827		0.73		0.0717	0.4417		1.2105	0.8886		100	100		Lipid	Long chain fatty acid	5281	57-11-4;	5886	283.4
	708			oleate (18:1n9)	GC/MS	1359	C00712	HMDB00207		0.98		0.7515	0.9174		1.1372	1.1166		100	100		Lipid	Long chain fatty acid	445639	112-80-1;	1984.4	339.2
	710			cis-vaccenate (18:1n7)	GC/MS	33970	C08367			1		0.8758	0.9763		1.0164	1.0198		100	100		Lipid	Long chain fatty acid	5282761	506-17-2;	1987	339.3
	716			nonadecanoate (19:0)	LC/MS neg	1356	C16535	HMDB00772		0.76		0.2717	0.6516		1.3656	1.0323		100	100		Lipid	Long chain fatty acid	12591	646-30-0;	6073	297.3
	717			10-nonadecenoate (19:1n9)	LC/MS neg	33972				1.25		0.3184	0.7251		0.9436	1.1842		100	100		Lipid	Long chain fatty acid	5312513	73033-09-7;	5775	295.4
	722			eicosenoate (20:1n9 or 11)	LC/MS neg	33587		HMDB02231		1.09		0.6727	0.9115		1.029	1.1187		100	100		Lipid	Long chain fatty acid			5955	309.4
	724			dihomo-linoleate (20:2n6)	LC/MS neg	17805	C16525			1.1		0.844	0.972		1.0897	1.2007		100	100		Lipid	Long chain fatty acid	6439848	2091-39-6;	5722	307.3
	727			mead acid (20:3n9)	LC/MS neg	35174		HMDB10378		1.85		0.0588	0.4417		0.7747	1.4362		100	100		Lipid	Long chain fatty acid	5312531	20590-32-3;	5642	305.4
	728			arachidonate (20:4n6)	LC/MS neg	1110	C00219	HMDB01043		0.95		0.5984	0.858		1.2049	1.1449		100	100		Lipid	Long chain fatty acid	444899	506-32-1;	5525	303.4
	732			erucate (22:1n9)	LC/MS neg	1552	C08316	HMDB02068		0.98		0.8611	0.9724		1.0821	1.0653		100	100		Lipid	Long chain fatty acid	8216	112-86-7;	6273.3	337.4
	734			docosatrienoate (22:3n3)	LC/MS neg	32417	C16534	HMDB02823		1.64		0.04	0.4417		0.8261	1.3589		100	100		Lipid	Long chain fatty acid	5312556	59708-86-0 ;	5825	333.4
	735			adrenate (22:4n6)	LC/MS neg	32980	C16527	HMDB02226		0.68		0.394	0.7485		1.4385	0.978		100	100		Lipid	Long chain fatty acid	5282844	2091-25-0;	5684	331.3
	762		Fatty acid, monohydroxy	4-hydroxybutyrate (GHB)	GC/MS	34585	C00989	HMDB00710		1.35		0.0579	0.4417		0.8166	1.0999		100	100		Lipid	Fatty acid, monohydroxy	10413	502-85-2;	1277	233.1
	774			2-hydroxystearate	LC/MS neg	17945	C03045			0.74		0.1402	0.5533		1.2839	0.9564		100	100		Lipid	Fatty acid, monohydroxy	69417	629-22-1;	5705	299.4
	776			2-hydroxypalmitate	LC/MS neg	35675				0.9		0.7188	0.9163		1.2979	1.1712		100	100		Lipid	Fatty acid, monohydroxy	92836	764-67-0;	5508	271.3
	786		Fatty acid, dicarboxylate	2-hydroxyglutarate	GC/MS	37253	C02630	HMDB00606		1.53		0.1527	0.5533		0.5923	0.9077		20	100		Lipid	Fatty acid, dicarboxylate	43	40951-21-1;	1576	247
	805		Fatty acid, amide	oleamide	GC/MS	27409		HMDB02117		0.98		0.9024	0.9769		0.8709	0.8575		60	100		Lipid	Fatty acid, amide	5283387	301-02-0;	2062.5	338.3
	807			stearamide	GC/MS	37487	C13846			0.8		0.3658	0.7391		1.0947	0.8793		100	100		Lipid	Fatty acid, amide	31292	124-26-5;	2071	131
	809			erucamide	GC/MS	35177				1.21		0.8302	0.9713		0.8699	1.0554		80	60		Lipid	Fatty acid, amide	5365371	112-84-5;	2173	203
	819		Fatty acid, branched	15-methylpalmitate (isobar with 2-methylpalmitate)	LC/MS neg	38768				1.57		0.0692	0.4417		0.865	1.3556		100	100		Lipid	Fatty acid, branched			5698	269.4
	874		Eicosanoid	15-HETE	LC/MS neg	37538	C04742	HMDB02110		1.12		0.4796	0.789		0.942	1.0596		100	100		Lipid	Eicosanoid	5280724	54845-95-3;	5271	319.3
	888		Fatty acid metabolism (also BCAA metabolism)	propionylcarnitine	LC/MS pos	32452	C03017	HMDB00824		6.6		0.0005	0.0492		0.4998	3.3004		100	100		Lipid	Fatty acid metabolism (also BCAA metabolism)	107738	17298-37-2 ;	1589	218.2
	890			butyrylcarnitine	LC/MS pos	32412				1.84		0.1807	0.5934		0.8765	1.6155		100	100		Lipid	Fatty acid metabolism (also BCAA metabolism)	213144	25576-40-3;	2007	232.2
	899		Carnitine metabolism	carnitine	LC/MS pos	15500	C00318			2.1		0.0036	0.1294		0.7618	1.5992		100	100		Lipid	Carnitine metabolism	10917	461-05-2;	702	162.2
	900			3-dehydrocarnitine*	LC/MS pos	32654	C02636	HMDB12154		1.52		0.151	0.5533		0.8619	1.3142		80	100		Lipid	Carnitine metabolism	6991982	10457-99-5;	1020	160.2
	901			acetylcarnitine	LC/MS pos	32198	C02571	HMDB00201		1.02		0.7658	0.9223		1.1128	1.1393		100	100		Lipid	Carnitine metabolism	7045767	5080-50-2;	1203	204.2
	954		Glycerolipid metabolism	choline phosphate	LC/MS pos	34396	C00588			0.55		0.1316	0.5533		1.5776	0.8632		100	100		Lipid	Glycerolipid metabolism	135437	72556-74-2;	695	184.1
	956			phosphoethanolamine	GC/MS	12102	C00346	HMDB00224		1.49		0.6356	0.884		1.1197	1.663		100	100		Lipid	Glycerolipid metabolism	5232324;1015	1071-23-4;	1577.3	299.1
	960			choline	LC/MS pos	15506	C00114			1.2		0.3476	0.7391		0.8577	1.0262		100	100		Lipid	Glycerolipid metabolism	170746	67-48-1;	674	104.2
	961			glycerol 3-phosphate (G3P)	GC/MS	15365	C00093	HMDB00126		1.44		0.1103	0.5533		0.8995	1.2975		100	100		Lipid	Glycerolipid metabolism	754	29849-82-9;	1719.7	357.1
	962			glycerophosphorylcholine (GPC)	LC/MS pos	15990	C00670	HMDB00086		0.91		0.7556	0.9182		1.1184	1.0192		100	100		Lipid	Glycerolipid metabolism	657272	28319-77-9;	694	258.1
	971		Inositol metabolism	myo-inositol	GC/MS	19934	C00137	HMDB00211		0.09		1.6224e-05	0.0044		3.165	0.2843		100	100		Lipid	Inositol metabolism		87-89-8;	1924.9	217
	974			inositol 1-phosphate (I1P)	GC/MS	1481	C04006	HMDB00213		1.07		0.9943	0.9972		1.0489	1.1245		100	100		Lipid	Inositol metabolism		106032-59-1;	2057.8	318.1
	979			scyllo-inositol	GC/MS	32379	C06153	HMDB06088		0.16		0.0075	0.1695		1.6191	0.2589		100	40		Lipid	Inositol metabolism		488-59-5;	1893.8	318.2
	990		Lysolipid	1-palmitoylglycerophosphoethanolamine	LC/MS neg	35631		HMDB11503		0.68		0.168	0.5691		1.184	0.7999		100	100		Lipid	Lysolipid	9547069		5940	452.3
	991			2-palmitoylglycerophosphoethanolamine*	LC/MS pos	35684				1.19		0.3834	0.7476		0.9742	1.157		100	100		Lipid	Lysolipid			5598	454.2
	995			1-stearoylglycerophosphoethanolamine	LC/MS neg	34416		HMDB11130		0.85		0.4129	0.7572		1.1454	0.9711		100	100		Lipid	Lysolipid	9547068	69747-55-3;	6200	480.4
	996			1-oleoylglycerophosphoethanolamine	LC/MS neg	35628		HMDB11506		0.97		0.912	0.9769		1.1265	1.0913		100	100		Lipid	Lysolipid	9547071	89576-29-4;	5928	478.3
	997			2-oleoylglycerophosphoethanolamine*	LC/MS neg	35687				0.57		0.2174	0.6142		1.7792	1.008		100	80		Lipid	Lysolipid			5848	478.3
	1000			1-arachidonoylglycerophosphoethanolamine*	LC/MS neg	35186		HMDB11517		0.69		0.1164	0.5533		1.3158	0.9072		100	100		Lipid	Lysolipid			5731	500.3
	1001			2-arachidonoylglycerophosphoethanolamine*	LC/MS pos	34656				1.21		0.3532	0.7391		0.9233	1.1193		100	100		Lipid	Lysolipid			5525	502.3
	1003			2-docosapentaenoylglycerophosphoethanolamine*	LC/MS pos	34875				1.38		0.279	0.6576		0.9623	1.3283		80	100		Lipid	Lysolipid			5548	528.2
	1004			2-docosahexaenoylglycerophosphoethanolamine*	LC/MS pos	34258				1.68		0.1996	0.5934		0.7531	1.2647		100	100		Lipid	Lysolipid			5512	526.2
	1007			1-myristoylglycerophosphocholine	LC/MS pos	35626		HMDB10379		2.42		0.0701	0.4417		0.5485	1.3295		60	100		Lipid	Lysolipid	460604	20559-16-4;	5481	468.3
	1008			2-myristoylglycerophosphocholine*	LC/MS pos	35681				1.76		0.1967	0.5934		0.6008	1.0592		80	100		Lipid	Lysolipid			5450	468.3
	1009			1-pentadecanoylglycerophosphocholine*	LC/MS pos	37418				2.5		0.0502	0.4417		0.8645	2.1634		80	100		Lipid	Lysolipid			5563	482.3
	1010			1-palmitoylglycerophosphocholine	LC/MS pos	33955				1.12		0.4531	0.7821		1.3281	1.4881		100	100		Lipid	Lysolipid	86554	17364-16-8;	5671	496.4
	1011			2-palmitoylglycerophosphocholine*	LC/MS pos	35253				1.73		0.1819	0.5934		0.7835	1.3544		100	100		Lipid	Lysolipid			5604	496.3
	1012			1-palmitoleoylglycerophosphocholine*	LC/MS pos	33230				1.7		0.2262	0.6191		0.633	1.0752		80	100		Lipid	Lysolipid			5524	494.3
	1015			1-stearoylglycerophosphocholine	LC/MS pos	33961				1.13		0.4561	0.7824		1.9879	2.2403		100	100		Lipid	Lysolipid	497299	19420-57-6;	5844	524.4
	1017			1-oleoylglycerophosphocholine	LC/MS pos	33960				1.61		0.3395	0.7361		0.8971	1.4474		100	100		Lipid	Lysolipid	16081932	19420-56-5;	5700	522.4
	1018			2-oleoylglycerophosphocholine*	LC/MS pos	35254				1.03		0.9166	0.9779		0.9529	0.9843		60	100		Lipid	Lysolipid			5640	522.4
	1019			1-linoleoylglycerophosphocholine	LC/MS pos	34419	C04100			1.6		0.2669	0.6459		1.1687	1.8663		100	100		Lipid	Lysolipid	11988421		5574	520.4
	1020			2-linoleoylglycerophosphocholine*	LC/MS pos	35257				1.17		0.7396	0.9163		1.1513	1.3416		80	100		Lipid	Lysolipid			5544	520.4
	1026			2-arachidonoylglycerophosphocholine*	LC/MS pos	35256				1.58		0.225	0.6191		0.837	1.3233		100	100		Lipid	Lysolipid			5524	544.3
	1028			2-docosapentaenoylglycerophosphocholine*	LC/MS pos	37366				1.84		0.168	0.5691		0.9672	1.775		80	100		Lipid	Lysolipid			5532	570.3
	1030			2-docosahexaenoylglycerophosphocholine*	LC/MS pos	35883				1.34		0.4621	0.7876		0.8915	1.1943		60	100		Lipid	Lysolipid			5507	568.3
	1032			1-palmitoylglycerophosphoinositol*	LC/MS neg	35305				0.45		0.2058	0.5934		1.3686	0.6202		80	60		Lipid	Lysolipid			5573	571.3
	1035			1-stearoylglycerophosphoinositol	LC/MS neg	19324				0.66		0.1994	0.5934		1.3875	0.9174		100	100		Lipid	Lysolipid		796963-93-4;	5800	599.4
	1037			1-oleoylglycerophosphoinositol*	LC/MS neg	36602				0.96		0.4228	0.7603		1.1648	1.1209		100	100		Lipid	Lysolipid			5577	597.4
	1040			1-arachidonoylglycerophosphoinositol*	LC/MS neg	34214				0.99		0.7324	0.9163		1.3077	1.2944		100	100		Lipid	Lysolipid			5479	619.4
	1045			1-palmitoylplasmenylethanolamine*	LC/MS neg	39270				0.76		0.7454	0.9166		1.3686	1.0394		100	100		Lipid	Lysolipid			6153	436.4
	1051		Monoacylglycerol	1-palmitoylglycerol (1-monopalmitin)	GC/MS	21127				0.85		0.4804	0.789		1.1217	0.9557		100	100		Lipid	Monoacylglycerol	14900	542-44-9;	2119.5	371.3
	1053			1-stearoylglycerol (1-monostearin)	GC/MS	21188	D01947			1.02		0.9972	0.9972		1.0629	1.0801		100	100		Lipid	Monoacylglycerol	24699	123-94-4;31566-31-1;	2186.6	399.4
	1074		Sphingolipid	sphinganine	LC/MS pos	17769	C00836	HMDB00269		1.9		0.154	0.5533		0.8127	1.5439		100	100		Lipid	Sphingolipid	3126	3102-56-5;	5175	302.3
	1077			sphingosine	LC/MS pos	17747	C00319	HMDB00252		1.86		0.1667	0.5691		0.7899	1.4725		100	100		Lipid	Sphingolipid	5353955	123-78-4;	5197	300.2
	1086			palmitoyl sphingomyelin	GC/MS	37506				1.1		0.8541	0.972		1.0796	1.1831		100	100		Lipid	Sphingolipid	9939941	6254-89-3;	2524	311.3
	1100		Sterol/Steroid	lathosterol	GC/MS	39864	C01189	HMDB01170		1.11		0.7319	0.9163		0.8877	0.9873		80	100		Lipid	Sterol/Steroid	65728	80-99-9 ;	2337	255.2
	1102			cholesterol	GC/MS	63	C00187	HMDB00067		1.06		0.9394	0.9827		1.042	1.1011		100	100		Lipid	Sterol/Steroid	6432564	57-88-5;	2316.9	329.3
	1103			7-dehydrocholesterol	GC/MS	40398	C01164	HMDB00032		0.99		0.9558	0.9827		1.0744	1.0629		100	100		Lipid	Sterol/Steroid	439423	434-16-2;	2330.5	325.3
	1109			7-ketocholesterol	GC/MS	34188		HMDB00501		0.57		0.7405	0.9163		0.7063	0.404		20	40		Lipid	Sterol/Steroid	91474	566-28-9 ;	2412	472.4
	1187	Nucleotide	Purine metabolism, (hypo)xanthine/inosine containing	xanthine	LC/MS neg	3147	C00385	HMDB00292		0.12		0.0052	0.1565		4.2708	0.5023		100	100		Nucleotide	Purine metabolism, (hypo)xanthine/inosine containing	1188	69-89-6;	992	151.1
	1188			xanthosine	LC/MS neg	15136	C01762	HMDB00299		0.29		0.0236	0.3807		2.8087	0.8049		100	100		Nucleotide	Purine metabolism, (hypo)xanthine/inosine containing	64959	146-80-5;	1075	283.1
	1190			hypoxanthine	LC/MS neg	3127	C00262	HMDB00157		1.08		0.4413	0.7715		0.9619	1.0352		100	100		Nucleotide	Purine metabolism, (hypo)xanthine/inosine containing	790	68-94-0;	1313	135.1
	1192			inosine	LC/MS neg	1123	C00294	HMDB00195		0.77		0.3934	0.7485		1.1008	0.8503		100	100		Nucleotide	Purine metabolism, (hypo)xanthine/inosine containing		58-63-9;	1600	267.2
	1193			2'-deoxyinosine	LC/MS neg	15076	C05512	HMDB00071		0.82		0.8045	0.9605		1.2294	1.0074		60	100		Nucleotide	Purine metabolism, (hypo)xanthine/inosine containing	65058	890-38-0;	1700	251.1
	1199		Purine metabolism, adenine containing	adenosine	LC/MS neg	555	C00212	HMDB00050		1.26		0.93	0.9827		1.2074	1.5176		100	100		Nucleotide	Purine metabolism, adenine containing	60961	58-61-7;	2053	266.1
	1205			2'-deoxyadenosine 3'-monophosphate	LC/MS neg	40663				0.62		0.912	0.9769		1.3876	0.8589		60	100		Nucleotide	Purine metabolism, adenine containing	1467	102832-10-0;	1162.2	330.1
	1206			adenosine 2'-monophosphate (2'-AMP)	LC/MS neg	36815	C00946	HMDB11617		1.13		0.9358	0.9827		1.8199	2.0579		100	100		Nucleotide	Purine metabolism, adenine containing		130-49-4;	1497	346.1
	1207			adenosine 3'-monophosphate (3'-AMP)	LC/MS neg	35142	C01367	HMDB03540		1.74		0.5793	0.8575		1.2613	2.2006		100	100		Nucleotide	Purine metabolism, adenine containing	15938966	84-21-9;	1268	346.1
	1208			adenosine 5'-monophosphate (AMP)	LC/MS pos	32342	C00020	HMDB00045		4.92		0.063	0.4417		0.7156	3.5185		100	100		Nucleotide	Purine metabolism, adenine containing	15938965	149022-20-8;	1210	348.1
	1210			adenosine 5'-diphosphate (ADP)	LC/MS neg	3108	C00008	HMDB01341		2.13		0.0075	0.1695		0.7122	1.5151		80	100		Nucleotide	Purine metabolism, adenine containing	6022	20398-34-9;	800	426.1
	1220		Purine metabolism, guanine containing	guanine	LC/MS pos	32352	C00242	HMDB00132		1.12		0.5064	0.8168		0.9091	1.0192		100	100		Nucleotide	Purine metabolism, guanine containing	764	73-40-5;	1022	152.1
	1224			guanosine	LC/MS pos	1573	C00387	HMDB00133		0.89		0.7475	0.9166		1.0407	0.9216		100	100		Nucleotide	Purine metabolism, guanine containing	6802	118-00-3;	1676	284
	1225			2'-deoxyguanosine	LC/MS neg	1411	C00330	HMDB00085		1.06		0.5948	0.8575		1.5185	1.612		100	100		Nucleotide	Purine metabolism, guanine containing	187790	961-07-9;	1759	266.2
	1245			guanosine 3'-monophosphate (3'-GMP)	LC/MS neg	39786				1.43		0.9573	0.9827		1.1886	1.7055		100	100		Nucleotide	Purine metabolism, guanine containing	3522	117-68-0;	792.2	362.1
	1251		Pyrimidine metabolism, cytidine containing	cytidine	LC/MS pos	514	C00475	HMDB00089		1.01		0.9354	0.9827		0.9049	0.9135		80	40		Nucleotide	Pyrimidine metabolism, cytidine containing	6175	65-46-3;	1065	244
	1255			cytidine 5'-monophosphate (5'-CMP)	LC/MS pos	2372	C00055	HMDB00095		0.97		0.6957	0.9163		1.1837	1.148		100	100		Nucleotide	Pyrimidine metabolism, cytidine containing	7058165	63-37-6;	887	324
	1256			cytidine-3'-monophosphate (3'-CMP)	LC/MS pos	2959	C05822			1.61		0.3499	0.7391		1.1033	1.7808		80	100		Nucleotide	Pyrimidine metabolism, cytidine containing	256622	84-52-6;	1181	323.9
	1271		Pyrimidine metabolism, thymine containing	thymine	GC/MS	604	C00178	HMDB00262		0.71		0.7052	0.9163		1.5536	1.1006		80	80		Nucleotide	Pyrimidine metabolism, thymine containing	1135	65-71-4;	1429.1	255
	1272			thymidine	LC/MS neg	2183	C00214	HMDB00273		0.43		0.4265	0.7603		2.3876	1.0321		100	100		Nucleotide	Pyrimidine metabolism, thymine containing	5789	50-89-5;	1935	241.1
	1273			thymidine 3'-monophosphate	LC/MS neg	37122				0.72		0.98	0.9929		1.4602	1.0552		60	100		Nucleotide	Pyrimidine metabolism, thymine containing	5463	40705-89-3;	984	321
	1277		Pyrimidine metabolism, uracil containing	uracil	GC/MS	605	C00106	HMDB00300		1.02		0.6337	0.884		1.109	1.126		100	100		Nucleotide	Pyrimidine metabolism, uracil containing	1174	66-22-8;	1370.4	241
	1279			uridine	LC/MS neg	606	C00299	HMDB00296		0.75		0.0716	0.4417		1.2431	0.9351		100	100		Nucleotide	Pyrimidine metabolism, uracil containing	6029	58-96-8;	1430	243.1
	1280			pseudouridine	LC/MS neg	33442	C02067	HMDB00767		0.92		0.8512	0.972		1.0312	0.9534		100	100		Nucleotide	Pyrimidine metabolism, uracil containing		1445-07-4;	1104	243.1
	1281			2'-deoxyuridine	LC/MS neg	1412	C00526	HMDB00012		0.77		0.9746	0.9929		1.3713	1.0561		60	100		Nucleotide	Pyrimidine metabolism, uracil containing	13712	951-78-0;	1608	227.1
	1282			5-methyluridine (ribothymidine)	LC/MS neg	35136		HMDB00884		1.22		0.7073	0.9163		0.8894	1.0861		60	80		Nucleotide	Pyrimidine metabolism, uracil containing	445408	1463-10-1;	1774	257.1
	1287			uridine monophosphate (5' or 3')	LC/MS pos	39879		HMDB00288		2.74		0.1868	0.5934		0.2613	0.7159		0	60		Nucleotide	Pyrimidine metabolism, uracil containing		58-97-9;	1079	325
	1290			uridine 5'-triphosphate (UTP)	LC/MS neg	33448	C00075	HMDB00285		8.09		0.1271	0.5533		0.5249	4.2472		60	80		Nucleotide	Pyrimidine metabolism, uracil containing	6133	19817-92-6;	639	483
	1294		Purine and pyrimidine metabolism	methylphosphate	GC/MS	37070				0.81		0.2366	0.6242		1.0126	0.817		100	100		Nucleotide	Purine and pyrimidine metabolism	13130	7023-27-0;	1221	240.9
	1307	Cofactors and vitamins	Folate metabolism	5-methyltetrahydrofolate (5MeTHF)	LC/MS neg	18330	C00440	HMDB01396		1.01		0.8572	0.972		1.0506	1.0601		100	100		Cofactors and vitamins	Folate metabolism	146	68703-91-3;68792-52-9;	1838	458.2
	1324		Nicotinate and nicotinamide metabolism	nicotinamide	LC/MS pos	594	C00153	HMDB01406		1.27		0.2883	0.6735		0.8155	1.0366		100	100		Cofactors and vitamins	Nicotinate and nicotinamide metabolism	936	98-92-0;	1267	123.1
	1326			nicotinamide ribonucleotide (NMN)	LC/MS pos	22152	C00455	HMDB00229		0.21		0.2538	0.6416		4.5809	0.9834		100	100		Cofactors and vitamins	Nicotinate and nicotinamide metabolism	14180	1094-61-7;	886	335.1
	1327			nicotinamide adenine dinucleotide (NAD+)	LC/MS pos	5278	C00003	HMDB00902		1.26		0.5169	0.8204		0.8327	1.0471		100	100		Cofactors and vitamins	Nicotinate and nicotinamide metabolism	10897651;5892;5288979	53-84-9;	1370	664
	1328			nicotinamide adenine dinucleotide reduced (NADH)	LC/MS neg	31475	C00004	HMDB01487		0.61		0.4973	0.807		1.4923	0.9148		80	80		Cofactors and vitamins	Nicotinate and nicotinamide metabolism	439153	58-68-4 ;606-68-8;	1554	664.1
	1329			nicotinate adenine dinucleotide (NAAD+)	LC/MS neg	15725				1.24		0.4203	0.7603		0.5844	0.7253		20	80		Cofactors and vitamins	Nicotinate and nicotinamide metabolism		6450-77-7;104809-30-5;	1236	662.9
	1334			nicotinamide riboside*	LC/MS pos	33013	C03150	HMDB00855		0.18		0.145	0.5533		1.4233	0.2629		60	40		Cofactors and vitamins	Nicotinate and nicotinamide metabolism		1341-23-7;	955	255.1
	1335			adenosine 5'diphosphoribose	LC/MS neg	558	C00301	HMDB01178		0.77		0.9478	0.9827		1.0578	0.816		100	100		Cofactors and vitamins	Nicotinate and nicotinamide metabolism	4475880	68414-18-6;	964	558.1
	1338			nicotinate	LC/MS neg	1504	C00253	HMDB01488		0.84		0.7226	0.9163		1.0369	0.8721		100	100		Cofactors and vitamins	Nicotinate and nicotinamide metabolism	938	59-67-6;	1221	122.1
	1341			nicotinate ribonucleoside*	LC/MS pos	33471	C05841	HMDB06809		0.22		0.0711	0.4417		1.1422	0.2464		80	40		Cofactors and vitamins	Nicotinate and nicotinamide metabolism	161233	2625-49-2;	1105	256
	1347		Pantothenate and CoA metabolism	pantothenate	LC/MS pos	1508	C00864	HMDB00210		1.43		0.1468	0.5533		0.8225	1.1788		100	100		Cofactors and vitamins	Pantothenate and CoA metabolism	6613	137-08-6;	2218	220.1
	1349			phosphopantetheine	LC/MS neg	15504	C01134	HMDB01416		1.06		0.7292	0.9163		2.0081	2.1263		100	100		Cofactors and vitamins	Pantothenate and CoA metabolism	115254	NA;	1624	357.2
	1350			coenzyme A	LC/MS neg	2936	C00010	HMDB01423		1.33		0.6309	0.884		0.9951	1.3225		100	100		Cofactors and vitamins	Pantothenate and CoA metabolism	317	85-61-0;18439-24-2;	1600	766.1
	1351			3'-dephosphocoenzyme A	LC/MS neg	18289	C00882	HMDB01373		0.92		0.8787	0.9763		1.0324	0.9539		100	100		Cofactors and vitamins	Pantothenate and CoA metabolism	444485	3633-59-8;	2010	686.2
	1352			acetyl CoA	LC/MS neg	32484	C00024	HMDB01206		0.81		0.5911	0.8575		1.2874	1.0406		20	100		Cofactors and vitamins	Pantothenate and CoA metabolism	444493	102029-73-2;	1900	808.1
	1365		Riboflavin metabolism	flavin adenine dinucleotide (FAD)	LC/MS neg	2134	C00016	HMDB01248		1.38		0.0178	0.3701		0.8536	1.1798		100	100		Cofactors and vitamins	Riboflavin metabolism	643975	146-14-5;84366-81-4;	2413	784.1
	1367			flavin mononucleotide (FMN)	LC/MS neg	15797	C00061	HMDB01520		0.49		0.2509	0.6415		2.0324	0.9925		80	60		Cofactors and vitamins	Riboflavin metabolism	710	130-40-5;	2395	455.1
	1368		Thiamine metabolism	thiamin (Vitamin B1)	LC/MS pos	5341	C00378			0.85		0.3365	0.7355		1.0133	0.857		100	100		Cofactors and vitamins	Thiamine metabolism		59-43-8;	740	265.1
	1488	Xenobiotics	Chemical	phenol red	LC/MS neg	36817	C12600			1.12		0.4483	0.7788		0.8557	0.9605		100	100		Xenobiotics	Chemical	4766	143-74-8;	3650	353.1
	1593		Drug	penicillin G	LC/MS pos	37468	C05551			0.86		0.9048	0.9769		0.8482	0.7271		100	100		Xenobiotics	Drug	2349	69-57-8;	3314	335.2
	1617			streptomycin	LC/MS pos	39872				0.53		0.0017	0.0944		1.2911	0.6803		100	100		Xenobiotics	Drug	5999	3810-74-0;	543.3	300.8
	1729		Food component/Plant	ergothioneine	LC/MS pos	37459	C05570	HMDB03045		1.6		0.6459	0.884		1.1545	1.8463		100	100		Xenobiotics	Food component/Plant	3032311	58511-63-0;	847	230.2
	1818		Sugar, sugar substitute, starch	erythritol	GC/MS	20699	C00503	HMDB02994		1.2		0.4739	0.789		0.8569	1.0287		100	100		Xenobiotics	Sugar, sugar substitute, starch		149-32-6;	1517.5	217

## Sheet: ProNormImpData(fb)
											SAMPLE_NAME	NYSM-00091	NYSM-00092	NYSM-00093	NYSM-00094	NYSM-00095	NYSM-00096	NYSM-00097	NYSM-00098	NYSM-00099	NYSM-00100
											SAMPLE_ID	1371817	1371818	1371819	1371820	1371821	1371822	1371823	1371824	1371825	1371826
											CLIENT_IDENTIFIER	WT_1	WT_2	WT_3	WT_4	WT_5	Mut_1	Mut_2	Mut_3	Mut_4	Mut_5
											BRADFORD_PROTEIN	3.256	3.54	3.452	3.251	2.039	4.024	4.994	5.899	5.199	5.063
											GROUP_DESC	WT fibroblasts	WT fibroblasts	WT fibroblasts	WT fibroblasts	WT fibroblasts	MUT fibroblasts	MUT fibroblasts	MUT fibroblasts	MUT fibroblasts	MUT fibroblasts
											GROUP_DESC2	Primary Human Fibroblasts	Primary Human Fibroblasts	Primary Human Fibroblasts	Primary Human Fibroblasts	Primary Human Fibroblasts	Primary Human Fibroblasts	Primary Human Fibroblasts	Primary Human Fibroblasts	Primary Human Fibroblasts	Primary Human Fibroblasts
PATHWAY_SORTORDER	BIOCHEMICAL	SUPER_PATHWAY	SUB_PATHWAY	COMP_ID	PLATFORM	RI	MASS	CAS	PUBCHEM	KEGG	Group HMDB_ID	WT	WT	WT	WT	WT	Mut	Mut	Mut	Mut	Mut
600	1,3-dihydroxyacetone	Carbohydrate	Glycolysis, gluconeogenesis, pyruvate metabolism	35963	GC/MS	1263	103	96-26-4;62147-49-3;	670	C00184	HMDB01882	0.6548	1.3394	0.5221	1.8435	1.4798	0.5221	0.5221	0.5221	0.5662	1
1000	1-arachidonoylglycerophosphoethanolamine*	Lipid	Lysolipid	35186	LC/MS Neg	5731	500.3				HMDB11517	1.1326	0.9199	1.8536	0.9247	1.7483	1.2591	1.0753	0.5835	0.7076	0.9103
1040	1-arachidonoylglycerophosphoinositol*	Lipid	Lysolipid	34214	LC/MS Neg	5479	619.4					2.4911	1.36	0.5335	0.5457	1.6081	3.5816	0.5201	0.3705	0.7709	1.2291
1019	1-linoleoylglycerophosphocholine	Lipid	Lysolipid	34419	LC/MS Pos	5574	520.4		11988421	C04100		1.0172	0.4483	0.9828	0.2643	3.131	3.9695	0.9805	1.0885	2.4955	0.7974
1007	1-myristoylglycerophosphocholine	Lipid	Lysolipid	35626	LC/MS Pos	5481	468.3	20559-16-4;	460604		HMDB10379	0.2475	0.2475	1.1265	0.2475	0.8735	2.7494	1.3825	0.6214	1.3553	0.5391
1017	1-oleoylglycerophosphocholine	Lipid	Lysolipid	33960	LC/MS Pos	5700	522.4	19420-56-5;	16081932			0.0865	0.2304	2.1066	0.4619	1.6001	3.2714	1.6332	0.3794	1.5381	0.4149
996	1-oleoylglycerophosphoethanolamine	Lipid	Lysolipid	35628	LC/MS Neg	5928	478.3	89576-29-4;	9547071		HMDB11506	1.0449	0.8452	1.9382	0.8493	0.9551	1.491	1.3873	0.8236	0.6522	1.1024
1037	1-oleoylglycerophosphoinositol*	Lipid	Lysolipid	36602	LC/MS Neg	5577	597.4					1.6736	1.1682	1.5607	0.67	0.7514	3.0808	1.3029	0.1542	0.2349	0.8318
1012	1-palmitoleoylglycerophosphocholine*	Lipid	Lysolipid	33230	LC/MS Pos	5524	494.3					0.2303	0.4102	1	0.2303	1.2941	2.0558	1.1919	0.6292	1.1456	0.3534
1051	1-palmitoylglycerol (1-monopalmitin)	Lipid	Monoacylglycerol	21127	GC/MS	2119.5	371.3	542-44-9;	14900			1.0026	0.6931	1.3813	0.8856	1.6459	1.509	0.9974	1.0285	0.6909	0.5529
1010	1-palmitoylglycerophosphocholine	Lipid	Lysolipid	33955	LC/MS Pos	5671	496.4	17364-16-8;	86554			0.2467	0.3847	2.2307	0.3221	3.4562	3.3072	1.2877	0.6145	1.5188	0.7123
990	1-palmitoylglycerophosphoethanolamine	Lipid	Lysolipid	35631	LC/MS Neg	5940	452.3		9547069		HMDB11503	0.6277	1.0264	2.0341	1.0322	1.1997	0.9736	1.1978	0.5546	0.6815	0.5917
1032	1-palmitoylglycerophosphoinositol*	Lipid	Lysolipid	35305	LC/MS Neg	5573	571.3					1.4166	1	3.4127	0.6964	0.3173	0.8149	1.3342	0.3173	0.3173	0.3173
1045	1-palmitoylplasmenylethanolamine*	Lipid	Lysolipid	39270	LC/MS Neg	6153	436.4					0.7358	0.9279	2.9744	1.6903	0.5146	1.1448	1.471	1.0002	0.5814	0.9998
1009	1-pentadecanoylglycerophosphocholine*	Lipid	Lysolipid	37418	LC/MS Pos	5563	482.3					0.5582	0.5893	0.8341	0.5582	1.7831	4.4612	2.4376	0.9214	1.9969	1
1053	1-stearoylglycerol (1-monostearin)	Lipid	Monoacylglycerol	21188	GC/MS	2186.6	399.4	123-94-4;31566-31-1;	24699	D01947		1.1994	0.9151	0.7705	0.9888	1.4407	1.4438	1.3396	0.6396	0.9662	1.0112
1015	1-stearoylglycerophosphocholine	Lipid	Lysolipid	33961	LC/MS Pos	5844	524.4	19420-57-6;	497299			0.4317	0.6647	1.1994	0.3751	7.2685	5.0874	1.4047	0.6951	3.2138	0.8006
995	1-stearoylglycerophosphoethanolamine	Lipid	Lysolipid	34416	LC/MS Neg	6200	480.4	69747-55-3;	9547068		HMDB11130	1.0886	1.4729	1.3839	1.1206	0.6612	1.6613	0.9114	0.8355	0.6121	0.8351
1035	1-stearoylglycerophosphoinositol	Lipid	Lysolipid	19324	LC/MS Neg	5800	599.4	796963-93-4;				2.3788	1.0648	1.7689	0.9352	0.7899	2.4094	1.3148	0.1392	0.1705	0.5534
705	10-heptadecenoate (17:1n7)	Lipid	Long chain fatty acid	33971	LC/MS Neg	5558	267.3	29743-97-3;	5312435			1.4883	0.8314	0.9268	1.1249	0.9314	3.0984	1.2066	1.0244	0.9093	0.9756
717	10-nonadecenoate (19:1n9)	Lipid	Long chain fatty acid	33972	LC/MS Neg	5775	295.4	73033-09-7;	5312513			1.0923	0.8292	0.9112	1.0714	0.8141	2.035	1.044	1.019	0.8421	0.981
874	15-HETE	Lipid	Eicosanoid	37538	LC/MS Neg	5271	319.3	54845-95-3;	5280724	C04742	HMDB02110	0.7389	0.4905	1.0432	1.251	1.1864	0.9568	1.473	0.8042	0.9513	1.1125
819	15-methylpalmitate (isobar with 2-methylpalmitate)	Lipid	Fatty acid, branched	38768	LC/MS Neg	5698	269.4					0.9543	0.6627	0.6415	0.9148	1.1516	2.3662	1.2503	1.1617	0.977	1.023
1205	2'-deoxyadenosine 3'-monophosphate	Nucleotide	Purine metabolism, adenine containing	40663	LC/MS Neg	1162.2	330.1	102832-10-0;	1467			0.3274	0.4113	2.2289	3.643	0.3274	1.347	0.3274	1.2507	0.7493	0.6202
1225	2'-deoxyguanosine	Nucleotide	Purine metabolism, guanine containing	1411	LC/MS Neg	1759	266.2	961-07-9;	187790	C00330	HMDB00085	0.1466	0.7516	2.732	3.5219	0.4403	3.4073	0.4596	2.1999	0.7449	1.2484
1193	2'-deoxyinosine	Nucleotide	Purine metabolism, (hypo)xanthine/inosine containing	15076	LC/MS Neg	1700	251.1	890-38-0;	65058	C05512	HMDB00071	0.2195	0.2195	3.479	2.0092	0.2195	2.4079	0.2478	1.3934	0.3811	0.6066
1281	2'-deoxyuridine	Nucleotide	Pyrimidine metabolism, uracil containing	1412	LC/MS Neg	1608	227.1	951-78-0;	13712	C00526	HMDB00012	0.3862	0.3862	3.006	2.6922	0.3862	2.4375	0.394	1.1405	0.449	0.8595
77	2-aminoadipate	Amino acid	Lysine metabolism	6146	GC/MS	1686.5	260.1	542-32-5;1118-90-7;	469	C00956	HMDB00510	0.2126	1.1225	0.9364	1.0636	0.8155	0.6016	0.9165	1.4138	1.74	1.802
1026	2-arachidonoylglycerophosphocholine*	Lipid	Lysolipid	35256	LC/MS Pos	5524	544.3					0.0686	0.533	1.2126	0.2328	2.1378	2.527	1.2727	0.7874	1.4807	0.5486
1001	2-arachidonoylglycerophosphoethanolamine*	Lipid	Lysolipid	34656	LC/MS Pos	5525	502.3					0.0591	0.6377	1.6134	0.3211	1.985	1.7539	1.216	0.784	1.2891	0.5533
1030	2-docosahexaenoylglycerophosphocholine*	Lipid	Lysolipid	35883	LC/MS Pos	5507	568.3					0.5286	0.5286	1.1536	0.5286	1.7182	2.4959	0.677	0.8464	1.3429	0.6094
1004	2-docosahexaenoylglycerophosphoethanolamine*	Lipid	Lysolipid	34258	LC/MS Pos	5512	526.2					0.0477	0.5732	1.419	0.2342	1.4914	2.28	1.0979	0.9021	1.3911	0.6523
1028	2-docosapentaenoylglycerophosphocholine*	Lipid	Lysolipid	37366	LC/MS Pos	5532	570.3					0.3559	0.5527	1.0133	0.3559	2.5582	3.8341	1	0.9503	2.2557	0.8349
1003	2-docosapentaenoylglycerophosphoethanolamine*	Lipid	Lysolipid	34875	LC/MS Pos	5548	528.2					0.2571	0.5029	1.6448	0.2571	2.1496	2.5079	0.9083	1	1.5451	0.6803
786	2-hydroxyglutarate	Lipid	Fatty acid, dicarboxylate	37253	GC/MS	1576	247	40951-21-1;	43	C02630	HMDB00606	0.4459	1.1778	0.4459	0.4459	0.4459	0.4459	0.8222	1.3298	0.696	1.2445
776	2-hydroxypalmitate	Lipid	Fatty acid, monohydroxy	35675	LC/MS Neg	5508	271.3	764-67-0;	92836			0.6897	1.1537	2.3734	1.3845	0.8882	0.6982	2.3397	0.8184	1.038	0.962
774	2-hydroxystearate	Lipid	Fatty acid, monohydroxy	17945	LC/MS Neg	5705	299.4	629-22-1;	69417	C03045		0.8522	1.2882	1.7402	1.4285	1.1106	0.711	1.6329	0.7604	0.8894	0.7881
1020	2-linoleoylglycerophosphocholine*	Lipid	Lysolipid	35257	LC/MS Pos	5544	520.4					0.4232	0.684	1.3245	0.8652	2.4593	2.7877	0.9246	1	1.5725	0.4232
212	2-methylbutyrylcarnitine (C5)	Amino acid	Valine, leucine and isoleucine metabolism	35431	LC/MS Pos	2439	246.1	31023-25-3;	6426901		HMDB00378	0.2689	0.4909	0.8198	0.6207	0.561	1.1802	3.9586	3.1183	2.5376	3.026
1008	2-myristoylglycerophosphocholine*	Lipid	Lysolipid	35681	LC/MS Pos	5450	468.3					0.2339	0.2339	1.1756	0.3286	1.032	2.2326	1	0.5566	1.0879	0.4191
1018	2-oleoylglycerophosphocholine*	Lipid	Lysolipid	35254	LC/MS Pos	5640	522.4					0.4074	0.4074	1.5092	0.6513	1.7895	2.0738	0.9215	0.4404	1.0785	0.4074
997	2-oleoylglycerophosphoethanolamine*	Lipid	Lysolipid	35687	LC/MS Neg	5848	478.3					0.6194	0.9843	3.2529	1.7745	2.2648	1	1.6908	0.7749	0.6194	0.9547
1011	2-palmitoylglycerophosphocholine*	Lipid	Lysolipid	35253	LC/MS Pos	5604	496.3					0.0813	0.4421	1.4616	0.221	1.7116	2.633	1.2117	0.7883	1.507	0.6322
991	2-palmitoylglycerophosphoethanolamine*	Lipid	Lysolipid	35684	LC/MS Pos	5598	454.2					0.0898	0.6821	1.6605	0.3448	2.0936	1.956	1.2478	0.765	1.235	0.5813
1351	3'-dephosphocoenzyme A	Cofactors and vitamins	Pantothenate and CoA metabolism	18289	LC/MS Neg	2010	686.2	3633-59-8;	444485	C00882	HMDB01373	0.4931	1.3459	0.8979	1.8511	0.5737	1.1021	1.4487	0.6015	0.4212	1.1957
900	3-dehydrocarnitine*	Lipid	Carnitine metabolism	32654	LC/MS Pos	1020	160.2	10457-99-5;	6991982	C02636	HMDB12154	0.5606	0.9448	0.8429	0.9611	1	0.5606	1.4934	1.5994	1.2558	1.6618
202	3-hydroxyisobutyrate	Amino acid	Valine, leucine and isoleucine metabolism	1549	GC/MS	1205	177.11	2068-83-9;	11966314	C06001	HMDB00336	0.7766	1.6085	0.7766	1.0153	2.563	0.9847	1.0298	0.7896	0.8716	0.7766
597	3-phosphoglycerate	Carbohydrate	Glycolysis, gluconeogenesis, pyruvate metabolism	1414	GC/MS	1754	299	80731-10-8;		C00597	HMDB00807	0.536	1.6185	1.0286	0.5615	1.299	0.7667	3.3018	0.7819	0.9714	1.688
762	4-hydroxybutyrate (GHB)	Lipid	Fatty acid, monohydroxy	34585	GC/MS	1277	233.1	502-85-2;	10413	C00989	HMDB00710	0.5804	0.9176	1.157	0.6942	0.7338	1.1756	0.8484	1.0824	1.2804	1.113
203	4-methyl-2-oxopentanoate	Amino acid	Valine, leucine and isoleucine metabolism	22116	LC/MS Neg	2200	129.2	816-66-0;	70	C00233	HMDB00695	0.6987	0.6987	1.105	0.6987	0.6987	0.6987	0.6987	0.895	0.6987	1.2832
262	5-aminovalerate	Amino acid	Urea cycle; arginine-, proline-, metabolism	18319	LC/MS Pos	860	118.1	660-88-8;	6992101138	C00431	HMDB03355	0.7076	1.2471	0.3276	1.1729	1.3754	0.4294	0.3948	1.1179	0.8821	1.4486
1307	5-methyltetrahydrofolate (5MeTHF)	Cofactors and vitamins	Folate metabolism	18330	LC/MS Neg	1838	458.2	68703-91-3;68792-52-9;	146	C00440	HMDB01396	0.6077	1.5567	0.5843	0.8983	1.6058	0.5481	1.0704	1.4187	0.9296	1.3337
281	5-methylthioadenosine (MTA)	Amino acid	Polyamine metabolism	1419	LC/MS Pos	2427	298.1	2457-80-9;	439176	C00170	HMDB01173	0.8327	1.1454	0.9124	1.4638	1	0.8327	0.8327	1.0687	0.8327	0.9921
1282	5-methyluridine (ribothymidine)	Nucleotide	Pyrimidine metabolism, uracil containing	35136	LC/MS Neg	1774	257.1	1463-10-1;	445408		HMDB00884	0.4239	1	0.3542	2.3145	0.3542	2.4537	0.3542	1.5262	0.3542	0.7419
297	5-oxoproline	Amino acid	Glutathione metabolism	1494	LC/MS Neg	744	128.2	98-79-3;	7405	C01879	HMDB00267	0.5332	1.2217	0.6671	1.1253	1.4539	0.4433	0.4855	0.9067	1.2628	1.0933
613	6-phosphogluconate	Carbohydrate	Nucleotide sugars, pentose metabolism	15442	LC/MS Neg	588	275.1	921-62-0;53411-70-4;	91493	C00345	HMDB01316	0.4094	0.9028	2.1375	1.0622	1.1954	2.4124	0.5455	2.6989	0.413	0.9378
1103	7-dehydrocholesterol	Lipid	Sterol/Steroid	40398	GC/MS	2330.5	325.3	434-16-2;	439423	C01164	HMDB00032	1.6957	0.6224	1.7123	0.41	0.9318	1.9355	1.108	0.4384	1.0682	0.7645
1109	7-ketocholesterol	Lipid	Sterol/Steroid	34188	GC/MS	2412	472.4	566-28-9 ;	91474		HMDB00501	0.255	0.255	2.5115	0.255	0.255	0.255	1	0.255	0.255	0.255
1352	acetyl CoA	Cofactors and vitamins	Pantothenate and CoA metabolism	32484	LC/MS Neg	1900	808.1	102029-73-2;	444493	C00024	HMDB01206	0.9535	0.9535	2.6233	0.9535	0.9535	0.9535	1.2729	0.9999	1.0001	0.9768
901	acetylcarnitine	Lipid	Carnitine metabolism	32198	LC/MS Pos	1203	204.2	5080-50-2;	7045767	C02571	HMDB00201	0.5498	0.7854	2.3834	0.9563	0.889	0.5461	1.5794	1.4526	1.0746	1.0437
1199	adenosine	Nucleotide	Purine metabolism, adenine containing	555	LC/MS Neg	2053	266.1	58-61-7;	60961	C00212	HMDB00050	0.6495	1.0607	0.9393	1.6468	1.7408	0.8627	0.2854	2.7572	2.9338	0.7486
1206	adenosine 2'-monophosphate (2'-AMP)	Nucleotide	Purine metabolism, adenine containing	36815	LC/MS Neg	1497	346.1	130-49-4;		C00946	HMDB11617	4.0677	0.9825	2.0829	0.9489	1.0175	5.7606	2.0278	0.9659	0.6857	0.8492
1207	adenosine 3'-monophosphate (3'-AMP)	Nucleotide	Purine metabolism, adenine containing	35142	LC/MS Neg	1268	346.1	84-21-9;	15938966	C01367	HMDB03540	1.3199	0.7133	2.3498	0.8382	1.0856	5.6435	3.0082	0.7289	0.9144	0.7079
1210	adenosine 5'-diphosphate (ADP)	Nucleotide	Purine metabolism, adenine containing	3108	LC/MS Neg	800	426.1	20398-34-9;	6022	C00008	HMDB01341	0.6804	0.5225	1	0.8354	0.5225	0.8808	2.3354	1.3412	1.6769	1.3411
1208	adenosine 5'-monophosphate (AMP)	Nucleotide	Purine metabolism, adenine containing	32342	LC/MS Pos	1210	348.1	149022-20-8;	15938965	C00020	HMDB00045	0.4933	0.6537	1.0734	0.6127	0.7451	0.9266	1.1774	4.735	9.6102	1.1434
1335	adenosine 5'diphosphoribose	Cofactors and vitamins	Nicotinate and nicotinamide metabolism	558	LC/MS Neg	964	558.1	68414-18-6;	4475880	C00301	HMDB01178	0.0948	1.3106	0.966	1.8162	1.1011	0.2675	0.7603	1.034	0.7161	1.3021
735	adrenate (22:4n6)	Lipid	Long chain fatty acid	32980	LC/MS Neg	5684	331.3	2091-25-0;	5282844	C16527	HMDB02226	2.5205	1.6444	0.5129	0.8217	1.6929	1.6192	0.5868	1.1783	0.7961	0.7098
32	alanine	Amino acid	Alanine and aspartate metabolism	1126	GC/MS	1147.6	115.9	56-41-7;	59507311724	C00041	HMDB00161	0.4436	0.8627	0.9937	0.7683	0.6742	1.963	1.1044	1.0902	1.0069	1.0063
323	alanylthreonine	Peptide	Dipeptide	37085	LC/MS Neg	827	189	24032-50-6;	426318			0.4301	1.1035	1.2462	1.9419	0.4301	0.9586	0.9838	1.5168	1	0.6989
614	arabitol	Carbohydrate	Nucleotide sugars, pentose metabolism	38075	GC/MS	1687.5	307.1	7643-75-6;	94154	C00474	HMDB01851	0.3161	1.9017	1.5238	0.8361	1	0.3161	0.3161	0.5751	0.3161	1.4059
728	arachidonate (20:4n6)	Lipid	Long chain fatty acid	1110	LC/MS Neg	5525	303.4	506-32-1;	444899	C00219	HMDB01043	1.6262	1.0654	0.9011	1.2339	1.1977	2.2615	0.9092	0.7873	0.8318	0.9346
255	arginine	Amino acid	Urea cycle; arginine-, proline-, metabolism	1638	LC/MS Neg	728	173.2	1119-34-2;	5246487232	C00062	HMDB00517	0.8012	0.974	1.1794	1.1666	0.7643	1.8623	1.2087	0.993	0.7956	1.007
25	asparagine	Amino acid	Alanine and aspartate metabolism	512	GC/MS	1617.5	188	70-47-3;	62676992089	C00152	HMDB00168	0.2264	0.7778	1.8289	0.9283	0.4119	2.1347	0.9056	1.5681	1.0717	2.2745
337.09	asparagylleucine	Peptide	Dipeptide	42980	LC/MS Pos	2170	246.2					0.514	0.8198	1.8676	2.4431	0.5817	1.8089	1.1802	1.3995	0.6888	0.817
24	aspartate	Amino acid	Alanine and aspartate metabolism	15996	GC/MS	1529.7	232	56-84-8;	5960	C00049	HMDB00191	0.4104	1.2226	1.7691	0.7082	0.9629	0.7455	0.9583	1.0371	1.1647	1.1792
390	aspartylleucine	Peptide	Dipeptide	40068	LC/MS Pos	2310	247.2	3062-14-4;	332962			0.2268	0.5866	1.3586	1.365	0.2901	1.6882	0.894	1.6344	0.7766	1.106
339.6	aspartyltryptophan	Peptide	Dipeptide	41481	LC/MS Neg	1704	318.2	71835-79-5;	9948926			0.3566	0.5896	1.6918	1.6924	0.4608	1.6287	0.9637	1.3959	0.7098	1.0363
376.2	aspartylvaline	Peptide	Dipeptide	41373	LC/MS Pos	1601.9	233.1	13433-04-0;	4991131			0.3147	0.5549	1.2817	1.3303	0.3811	2.0594	0.8679	1.5672	0.7493	1.1321
28	beta-alanine	Amino acid	Alanine and aspartate metabolism	55	GC/MS	1451.8	174	56-41-7;107-95-9;	2394755801	C00099	HMDB00056	0.504	1.3144	0.9594	0.6926	0.504	0.5673	1.0406	1.4433	2.2855	0.504
890	butyrylcarnitine	Lipid	Fatty acid metabolism (also BCAA metabolism)	32412	LC/MS Pos	2007	232.2	25576-40-3;	213144			0.4157	0.7354	0.7737	1.2263	1.2315	0.6203	0.7652	2.6919	1.7385	2.2617
172	C-glycosyltryptophan*	Amino acid	Tryptophan metabolism	32675	LC/MS Pos	1912	367.1					0.1814	0.6776	1.0329	0.5079	0.4966	0.9671	1.7193	1.4902	1.1686	1.3553
687	caproate (6:0)	Lipid	Medium chain fatty acid	32489	LC/MS Neg	2766	115.2	142-62-1;	8892	C01585	HMDB00535	1.1933	0.7032	1.1541	1.5326	0.9784	0.7032	1	0.7032	0.7032	0.7775
689	caprylate (8:0)	Lipid	Medium chain fatty acid	32492	LC/MS Neg	4367	143.2	124-07-2;	379	C06423	HMDB00482	0.8513	0.8513	1.1759	0.8513	0.8513	1.244	0.9703	0.8819	1.0297	0.8513
899	carnitine	Lipid	Carnitine metabolism	15500	LC/MS Pos	702	162.2	461-05-2;	10917	C00318		0.5483	0.7879	1.0723	0.6076	0.7931	0.9277	1.8574	1.4757	1.9412	1.7939
1102	cholesterol	Lipid	Sterol/Steroid	63	GC/MS	2316.9	329.3	57-88-5;	6432564	C00187	HMDB00067	1.2632	0.9441	1.0559	0.8702	1.0763	1.8613	1.0579	0.8322	0.9097	0.8442
960	choline	Lipid	Glycerolipid metabolism	15506	LC/MS Pos	674	104.2	67-48-1;	170746	C00114		0.6395	1.1161	0.3796	0.9003	1.2531	0.7764	0.8092	1.2	1.0997	1.2458
954	choline phosphate	Lipid	Glycerolipid metabolism	34396	LC/MS Pos	695	184.1	72556-74-2;	135437	C00588		0.632	2.0011	0.9568	1.6809	2.6174	0.3841	0.6881	1.0432	0.8681	1.3326
710	cis-vaccenate (18:1n7)	Lipid	Long chain fatty acid	33970	GC/MS	1987	339.3	506-17-2;	5282761	C08367		1.1194	0.8486	1.0401	0.8586	1.2156	1.5764	1.0272	0.9728	0.798	0.7244
648	citrate	Energy	Krebs cycle	1564	GC/MS	1763.4	273.1	77-92-9;	311	C00158	HMDB00094	0.5125	1.378	3.1855	1.8005	1.975	0.3825	0.4711	1.3126	0.595	0.6874
1350	coenzyme A	Cofactors and vitamins	Pantothenate and CoA metabolism	2936	LC/MS Neg	1600	766.1	85-61-0;18439-24-2;	317	C00010	HMDB01423	0.397	1.0745	1.1999	1.4833	0.8207	0.7094	2.3869	0.9255	0.4941	2.0965
274	creatine	Amino acid	Creatine metabolism	27718	LC/MS Pos	758	132.1	57-00-1;	586	C00300	HMDB00064	0.6102	1.1519	1.313	1.0702	1.4606	0.3446	0.6455	0.8821	0.9481	1.0519
229	cystathionine	Amino acid	Cysteine, methionine, SAM, taurine metabolism	15705	GC/MS	1979.6	218.1	535-34-2;	4083111834	C02291	HMDB00099	0.7216	0.8715	1.0577	0.745	1.1389	0.7826	0.9423	1.2164	1.4338	1.2254
224	cysteine	Amino acid	Cysteine, methionine, SAM, taurine metabolism	31453	GC/MS	1560.1	218	52-90-4;56-89-3;	58626419722	C00097	HMDB00574	0.3141	0.6832	1.9341	0.4096	0.4328	3.0228	3.258	2.0844	1.251	0.749
226	cysteine sulfinic acid	Amino acid	Cysteine, methionine, SAM, taurine metabolism	37443	GC/MS	1662	252	207121-48-0;	1093924855	C00606	HMDB00996	0.5794	0.6237	1.0207	0.7838	0.5794	0.5794	1.481	1.4403	0.9793	1.0803
299	cysteine-glutathione disulfide	Amino acid	Glutathione metabolism	35159	LC/MS Pos	821	427.1	13081-14-6;	4247235		HMDB00656	0.9821	0.9262	1.1399	1.3133	0.8492	0.814	1.7069	1.0904	0.7644	1.0179
376	cysteinylglycine	Peptide	Dipeptide	37642	GC/MS	1763	240.9	19246-18-5;	65270	C01419	HMDB00078	0.6719	0.9968	0.6719	1.4339	1.5955	0.7631	0.7119	1.7927	1	1.2775
1251	cytidine	Nucleotide	Pyrimidine metabolism, cytidine containing	514	LC/MS Pos	1065	244	65-46-3;	6175	C00475	HMDB00089	0.6737	0.6737	1.6055	0.78	0.7916	1.3376	1.2084	0.6737	0.6737	0.6737
1255	cytidine 5'-monophosphate (5'-CMP)	Nucleotide	Pyrimidine metabolism, cytidine containing	2372	LC/MS Pos	887	324	63-37-6;	7058165	C00055	HMDB00095	0.8415	1.3035	0.6979	1.1249	1.9505	0.8751	0.3126	2.1316	0.8567	1.564
1256	cytidine-3'-monophosphate (3'-CMP)	Nucleotide	Pyrimidine metabolism, cytidine containing	2959	LC/MS Pos	1181	323.9	84-52-6;	256622	C05822		0.7375	0.9439	2.1	1	0.7353	3.689	2.4791	1.071	0.7353	0.9294
724	dihomo-linoleate (20:2n6)	Lipid	Long chain fatty acid	17805	LC/MS Neg	5722	307.3	2091-39-6;	6439848	C16525		1.3609	0.8269	1.2681	1.2231	0.7693	2.2876	0.8945	1.0242	0.8216	0.9758
678	dihomo-linolenate (20:3n3 or n6)	Lipid	Essential fatty acid	35718	LC/MS Neg	5600	305.4	17046-59-2 ;	5312529	C03242	HMDB02925	2.3945	1.0865	0.9127	1.7616	1.262	3.6198	0.5675	0.9135	0.6722	0.8861
254	dimethylarginine (SDMA + ADMA)	Amino acid	Urea cycle; arginine-, proline-, metabolism	36808	LC/MS Pos	812	203.2	102783-24-4;	123831	C03626	HMDB01539	0.5579	0.695	1.1575	1.0422	0.5645	3.2078	1.6447	0.9979	1.0021	0.9784
682	docosahexaenoate (DHA; 22:6n3)	Lipid	Essential fatty acid	19323	LC/MS Neg	5518	327.3	6217-54-5;	445580	C06429	HMDB02183	1.4374	0.9121	0.7076	1.0715	1.0121	2.0557	0.7778	0.8255	1.1124	0.9879
680	docosapentaenoate (n3 DPA; 22:5n3)	Lipid	Essential fatty acid	32504	LC/MS Neg	5574	329.4	2234-74-4 ;		C16513	HMDB01976	1.5836	0.9339	0.847	1.2178	1.0219	2.4704	0.836	0.9784	1.0216	0.9648
681	docosapentaenoate (n6 DPA; 22:5n6)	Lipid	Essential fatty acid	37478	LC/MS Neg	5625	329.4	25182-74-5;	6441454	C16513	HMDB13123	1.2945	0.867	0.6163	1.2008	0.9256	2.4169	0.8961	0.7639	1.2187	1.0744
734	docosatrienoate (22:3n3)	Lipid	Long chain fatty acid	32417	LC/MS Neg	5825	333.4	59708-86-0 ;	5312556	C16534	HMDB02823	0.7504	0.5703	1.4009	0.682	0.7268	2.1075	1.4626	1.0403	0.9597	1.2246
679	eicosapentaenoate (EPA; 20:5n3)	Lipid	Essential fatty acid	18467	LC/MS Neg	5442	301.3	10-2005-9;10417-94-4;	446284	C06428	HMDB01999	2.0364	1.0382	0.8007	1.2725	1.5715	2.3807	0.7944	0.9618	0.8933	0.9137
722	eicosenoate (20:1n9 or 11)	Lipid	Long chain fatty acid	33587	LC/MS Neg	5955	309.4				HMDB02231	1.2871	0.8388	1.1524	1.0161	0.8504	1.7383	0.8653	1.0227	0.9839	0.9834
1729	ergothioneine	Xenobiotics	Food component/Plant	37459	LC/MS Pos	847	230.2	58511-63-0;	3032311	C05570	HMDB03045	0.8296	1.7986	0.4585	1.1504	1.5355	0.4351	0.8496	3.7488	0.8436	3.3546
809	erucamide	Lipid	Fatty acid, amide	35177	GC/MS	2173	203	112-84-5;	5365371			0.5321	1	1.5053	0.5882	0.7239	0.5321	1.7339	0.5321	0.5321	1.9468
732	erucate (22:1n9)	Lipid	Long chain fatty acid	1552	LC/MS Neg	6273.3	337.4	112-86-7;	8216	C08316	HMDB02068	1.3656	0.904	1.2512	0.819	1.0708	1.616	0.8704	0.8399	0.9959	1.0041
1818	erythritol	Xenobiotics	Sugar, sugar substitute, starch	20699	GC/MS	1517.5	217	149-32-6;		C00503	HMDB02994	0.508	1.3451	0.6871	0.653	1.0911	0.5135	1.0634	1.5212	1.1087	0.9366
515	erythronate*	Carbohydrate	Aminosugars metabolism	33477	GC/MS	1546.9	292.1	88759-55-1;	2781043		HMDB00613	0.8461	0.8461	1.6317	0.8461	1.3984	0.8461	0.8461	0.9782	1.0218	0.8783
1365	flavin adenine dinucleotide (FAD)	Cofactors and vitamins	Riboflavin metabolism	2134	LC/MS Neg	2413	784.1	146-14-5;84366-81-4;	643975	C00016	HMDB01248	0.7646	0.7818	1.1015	0.8362	0.7841	1.3672	1.4699	0.9984	1.0016	1.0619
1367	flavin mononucleotide (FMN)	Cofactors and vitamins	Riboflavin metabolism	15797	LC/MS Neg	2395	455.1	130-40-5;	710	C00061	HMDB01520	5.3767	1.9081	0.907	0.9701	1	0.9619	0.907	0.907	0.907	1.2797
537	fructose	Carbohydrate	Fructose, mannose, galactose, starch, and sucrose metabolism	577	GC/MS	1758	217	57-48-7;	5984	C00095	HMDB00660	0.5008	1.8828	3.7779	0.9882	1	0.5008	0.9298	1.23	0.946	1.215
663	fumarate	Energy	Krebs cycle	1643	GC/MS	1382.1	245	100-17-8;		C00122	HMDB00134	0.5907	1.2573	1.0257	1.4629	2.0766	0.6722	0.6736	0.9743	1.0562	0.7417
47	gamma-aminobutyrate (GABA)	Amino acid	Glutamate metabolism	1416	GC/MS	1539.7	304.1	56-12-2;	6992099119	C00334	HMDB00112	0.412	0.412	0.6947	1.477	0.412	1.5004	0.5499	0.9969	1.0031	1.4813
467	gamma-glutamylglutamate	Peptide	gamma-glutamyl	36738	LC/MS Pos	1036	277.1	1116-22-9;	92865			0.7729	1.442	0.7164	1.4523	1.6222	0.5422	1.1112	0.8752	1.0793	0.9207
474	gamma-glutamyllysine	Peptide	gamma-glutamyl	33934	LC/MS Neg	753	274.2	17105-15-6;	65254		HMDB03869	0.6602	0.6602	1.349	0.7461	0.8078	0.8637	1.57	1	1.2741	1.0909
620	gluconate	Carbohydrate	Nucleotide sugars, pentose metabolism	587	GC/MS	1879.4	333	527-07-1;	10690	C00257	HMDB00625	0.1831	1.1366	0.8634	0.7284	0.5069	1.4692	1.2221	4.7329	0.6196	2.8116
589	glucose	Carbohydrate	Glycolysis, gluconeogenesis, pyruvate metabolism	20488	GC/MS	1866.8	217.1	50-99-7;	79025	C00031	HMDB00122	0.9217	1.5834	1.0783	0.5798	3.5949	4.711	2.4213	0.5293	0.0614	0.745
588	glucose 1-phosphate	Carbohydrate	Glycolysis, gluconeogenesis, pyruvate metabolism	33755	GC/MS	1853	217.1	56401-20-8;	65533	C00103	HMDB01586	0.3437	0.739	0.3437	0.3437	3.2569	3.6256	1	0.3437	0.3437	0.3437
587	glucose-6-phosphate (G6P)	Carbohydrate	Glycolysis, gluconeogenesis, pyruvate metabolism	31260	GC/MS	2042.7	387.2	103192-55-8;		C00668	HMDB01401	1.1622	1.9933	2.4719	0.5006	3.1638	0.5618	0.3477	1.822	0.8378	0.789
39	glutamate	Amino acid	Glutamate metabolism	57	GC/MS	1611.9	246	56-86-0;	611	C00025	HMDB03339	0.4295	1.4214	0.9997	0.9502	1.3529	0.5334	0.7044	1.0044	1.016	1.0003
45	glutamine	Amino acid	Glutamate metabolism	53	LC/MS Pos	684	147.2	56-85-9;	5961	C00064	HMDB00641	0.0997	1.0579	0.6365	1.2453	1.5137	0.2471	0.1875	0.955	1.045	1.4965
298	glutathione, oxidized (GSSG)	Amino acid	Glutathione metabolism	27727	LC/MS Pos	1535	613.1	103239-24-3;	6535911215652	C00127	HMDB03337	0.7693	1.0292	1.4897	1.2456	0.8204	0.421	0.4769	1.2363	0.9708	1.3531
295	glutathione, reduced (GSH)	Amino acid	Glutathione metabolism	2127	LC/MS Pos	1274	308.1	70-18-8;	124886	C00051	HMDB00125	0.5909	1.0018	1.0994	1.0111	1.3442	0.2335	0.3924	0.8601	1.0244	0.9982
585	glycerate	Carbohydrate	Glycolysis, gluconeogenesis, pyruvate metabolism	1572	GC/MS	1360.7	189	600-19-1;	752	C00258	HMDB00139	0.6344	1.6511	0.9107	0.8539	0.9776	0.6043	3.6943	1.0224	1.9744	2.2371
961	glycerol 3-phosphate (G3P)	Lipid	Glycerolipid metabolism	15365	GC/MS	1719.7	357.1	29849-82-9;	754	C00093	HMDB00126	0.8704	1.0668	0.9332	0.8888	0.7384	1.7224	1.6428	1.0887	0.7201	1.3136
962	glycerophosphorylcholine (GPC)	Lipid	Glycerolipid metabolism	15990	LC/MS Pos	694	258.1	28319-77-9;	657272	C00670	HMDB00086	1.9189	0.8825	0.7044	0.9356	1.1508	1.4473	1.0754	1.0027	0.5731	0.9973
1	glycine	Amino acid	Glycine, serine and threonine metabolism	11777	GC/MS	1166	101.9	56-40-6;	5257127750	C00037	HMDB00123	0.4286	0.8598	0.9914	0.688	0.7133	1.4643	1.0765	1.0163	1.0086	1.0669
312	glycylglycine	Peptide	Dipeptide	21029	GC/MS	1757.9	174	556-50-3;	154889711163	C02037	HMDB11733	0.6536	1.1234	1.1628	1.0202	0.6308	2.5349	1.5209	0.8699	0.9798	0.8235
316	glycylleucine	Peptide	Dipeptide	34398	LC/MS Pos	2236	189.1	869-19-2;	928431548899	C02155	HMDB00759	0.4368	0.9941	1.4865	1.4339	1.0059	3.0962	1.2189	0.893	0.7753	0.7071
314	glycylproline	Peptide	Dipeptide	22171	LC/MS Pos	1115	173.1	704-15-4;	30136256993386		HMDB00721	1.3408	0.9138	0.9035	0.9025	0.8928	3.5706	1.1554	1.1047	0.9466	1.0534
311	glycylvaline	Peptide	Dipeptide	18357	LC/MS Pos	1572	175.1	1963-21-9;	27248076994979			0.4396	0.9442	0.7972	1.1114	0.9916	1.4945	1.041	1.0084	0.9514	1.1334
1220	guanine	Nucleotide	Purine metabolism, guanine containing	32352	LC/MS Pos	1022	152.1	73-40-5;	764	C00242	HMDB00132	0.9671	1.0812	0.3153	0.7816	1.4005	0.9128	1.0329	1.0568	0.7001	1.3936
1224	guanosine	Nucleotide	Purine metabolism, guanine containing	1573	LC/MS Pos	1676	284	118-00-3;	6802	C00387	HMDB00133	0.4779	1.311	0.8265	1.3384	1.2496	0.7045	0.8749	1.1251	0.7256	1.1779
1245	guanosine 3'-monophosphate (3'-GMP)	Nucleotide	Purine metabolism, guanine containing	39786	LC/MS Neg	792.2	362.1	117-68-0;	3522			1.536	0.8248	1.7345	0.6725	1.1752	4.6864	2.2399	0.432	0.6786	0.4903
688	heptanoate (7:0)	Lipid	Medium chain fatty acid	1644	LC/MS Neg	3695	129.2	111-14-8;	8094	C17714	HMDB00666	1.1782	1.209	1.0877	1.5583	1.7849	0.7966	0.9123	0.7566	0.7815	0.79
53	histidine	Amino acid	Histidine metabolism	59	LC/MS Neg	757	154.1	5934-29-2;	7733651426	C00135	HMDB00177	0.8847	0.9016	1.0906	1.0863	1.0005	1.4945	1.0923	0.9943	0.7977	0.9995
1190	hypoxanthine	Nucleotide	Purine metabolism, (hypo)xanthine/inosine containing	3127	LC/MS Neg	1313	135.1	68-94-0;	790	C00262	HMDB00157	0.7272	0.9867	1.1067	0.92	1.0688	0.8493	0.9987	1.0013	1.1346	1.192
1192	inosine	Nucleotide	Purine metabolism, (hypo)xanthine/inosine containing	1123	LC/MS Neg	1600	267.2	58-63-9;		C00294	HMDB00195	0.456	1.2554	1.3089	1.3296	1.1539	0.562	0.7077	1.0172	0.9819	0.9828
974	inositol 1-phosphate (I1P)	Lipid	Inositol metabolism	1481	GC/MS	2057.8	318.1	106032-59-1;		C04006	HMDB00213	1.3752	1.2011	1.2332	0.4573	0.9778	2.3928	1.0222	0.977	0.5714	0.6592
595	Isobar: fructose 1,6-diphosphate, glucose 1,6-diphosphate, myo-inositol 1,4 or 1,3-diphosphate	Carbohydrate	Glycolysis, gluconeogenesis, pyruvate metabolism	36984	LC/MS Neg	572	339					0.2501	3.0401	0.282	1.303	1.2294	0.3737	0.7292	0.7706	1.7105	2.9444
629	Isobar: ribulose 5-phosphate, xylulose 5-phosphate	Carbohydrate	Nucleotide sugars, pentose metabolism	37288	GC/MS	1935	357.2					0.8982	2.7169	0.8703	3.7733	1.8668	0.8223	1.1018	0.7648	0.454	2.0076
519	Isobar: UDP-acetylglucosamine, UDP-acetylgalactosamine	Carbohydrate	Aminosugars metabolism	38673	LC/MS Pos	963	607.7					0.1427	0.1427	1.1358	0.4967	0.1427	0.1427	0.7411	1.2931	1	1.5025
210	isobutyrylcarnitine	Amino acid	Valine, leucine and isoleucine metabolism	33441	LC/MS Pos	1941	232.2	25518-49-4;			HMDB00736	0.6417	0.6417	1.068	0.6417	0.6417	0.8533	1	1.0798	0.928	1.1847
190	isoleucine	Amino acid	Valine, leucine and isoleucine metabolism	1125	LC/MS Pos	1614	132.1	73-32-5;	791	C00407	HMDB00172	0.5243	0.8665	1.0344	0.956	0.9656	1.2472	0.8526	1.1319	1.1034	1.095
402	isoleucylalanine	Peptide	Dipeptide	40046	LC/MS Pos	1686	203.2	24787-73-3;	52460095246010			0.6869	1.0262	1.1391	2.283	0.7361	0.9738	1.2589	1.7285	0.7603	0.7599
353.9	isoleucylaspartate	Peptide	Dipeptide	42982	LC/MS Neg	982.3	245.2	510-791-9560;				0.279	0.8359	1.0063	2.2446	0.3836	0.9663	1.1348	2.3616	0.9937	1.2066
405	isoleucylglutamine	Peptide	Dipeptide	40019	LC/MS Pos	1530	260.2					0.7757	0.8911	1.5584	3.472	0.8243	1.1089	1.5577	2.2749	0.7255	0.8189
406	isoleucylglycine	Peptide	Dipeptide	40008	LC/MS Pos	1732	189.2	868-28-0;	342532			0.3034	0.8375	1.2305	1.13	0.5733	1.4688	1.0499	1.3903	0.7975	0.9501
409	isoleucylserine	Peptide	Dipeptide	40012	LC/MS Neg	1798	217.2	6403-14-1;				0.4797	0.6684	1.4064	2.8865	0.7077	1.9641	1.3093	1.255	0.745	0.4304
358.1	isoleucylthreonine	Peptide	Dipeptide	42968	LC/MS Pos	1555.1	233.2					0.6149	0.8041	0.8034	1.2363	1.0687	1.2703	1	1.2968	0.6149	0.7539
215	isovalerylcarnitine	Amino acid	Valine, leucine and isoleucine metabolism	34407	LC/MS Pos	2533	246.2	31023-24-2;	6426851		HMDB00688	0.6167	0.6167	0.6167	0.6878	0.6167	0.6167	1.0672	0.9479	1.0788	1.0521
152	kynurenine	Amino acid	Tryptophan metabolism	15140	LC/MS Pos	1902	209.1	2922-83-0;	1611666971029	C00328	HMDB00684	1.4421	7.7264	1.6441	7.2111	5.7837	0.2452	0.2729	0.3589	0.4096	0.5579
604	lactate	Carbohydrate	Glycolysis, gluconeogenesis, pyruvate metabolism	527	GC/MS	1102.8	116.9	79-33-4;	612	C00186	HMDB00190	0.663	1.3234	0.7289	0.8377	1.3971	0.5081	0.9509	1.0491	3.446	1.2624
1100	lathosterol	Lipid	Sterol/Steroid	39864	GC/MS	2337	255.2	80-99-9 ;	65728	C01189	HMDB01170	1.3734	0.4925	0.4925	1.0547	1.0251	1.8806	0.6362	1	0.702	0.7179
191	leucine	Amino acid	Valine, leucine and isoleucine metabolism	60	LC/MS Pos	1674	132.2	61-90-5;	70457986106	C00123	HMDB00687	0.5172	0.8403	1.0811	1.0035	0.7696	1.5815	0.9965	1.0838	0.9035	1.0138
413	leucylalanine	Peptide	Dipeptide	40010	LC/MS Pos	1760	203.2	7298-84-2;	259321			1.5003	1	0.8355	1.8049	0.3225	1.613	0.7783	1.0891	0.3225	0.5499
416	leucylaspartate	Peptide	Dipeptide	40053	LC/MS Pos	1589.6	247.2	32949-40-9;	3328705			0.6651	0.8814	1.1763	2.0014	0.722	1.4221	1.1186	1.5115	0.5603	0.8668
417	leucylglutamate	Peptide	Dipeptide	40021	LC/MS Pos	1716	261.2		52595895259590			2.0929	1.4217	0.9369	1.3443	0.7217	1.1071	0.8691	0.8329	0.4403	1.0631
418	leucylglycine	Peptide	Dipeptide	40045	LC/MS Pos	1800	189.2	686-50-0;	79070			0.8106	0.7321	1.3014	2.5595	0.9601	1.5754	1.0399	1.4567	0.5976	0.4834
419	leucylhistidine	Peptide	Dipeptide	40077	LC/MS Neg	2098	267.2	38062-72-5;	341684			0.7231	0.8425	1.0189	1.2873	0.7231	1.5265	0.9811	1.7251	0.883	0.7231
421	leucylserine	Peptide	Dipeptide	40048	LC/MS Neg	1837	217.2	6209-12-7;	3621685			0.4205	0.7413	1.6817	3.3898	0.4205	0.9591	1.6593	2.5019	1	0.5963
361.5	leucylthreonine	Peptide	Dipeptide	42969	LC/MS Neg	2296	231.3					0.285	0.285	0.9811	1.6641	0.493	2.1858	1.4944	1.2291	1	0.3369
673	linoleate (18:2n6)	Lipid	Essential fatty acid	1105	LC/MS Neg	5533	279.3	60-33-3;	5280450	C01595	HMDB00673	1.8365	0.9329	0.858	1.2389	1.1456	2.6885	0.8192	0.8969	1.0182	0.9818
677	linolenate [alpha or gamma; (18:3n3 or 6)]	Lipid	Essential fatty acid	34035	LC/MS Neg	5450	277.3			C06427	HMDB01388	2.2893	0.592	0.5339	0.9614	0.8518	3.7877	0.526	1.0386	1.1696	1.0951
75	lysine	Amino acid	Lysine metabolism	1301	GC/MS	1836.7	317.2	56-87-1;	5962	C00047	HMDB00182	0.3243	1.0242	0.9626	0.9732	0.6024	2.0446	1.1668	1.2725	0.9758	1.0261
667	malate	Energy	Krebs cycle	1303	GC/MS	1502	233	6915-15-7;	525	C00149	HMDB00156	0.7894	1.962	0.8998	1.0749	1.87	0.4589	0.6038	1.0192	1.3913	0.9808
576	maltohexaose	Carbohydrate	Fructose, mannose, galactose, starch, and sucrose metabolism	35170	LC/MS Neg	1224	989.1	34620-77-4;	5288409	C01936	HMDB12253	0.9807	1.3907	0.383	1.8295	5.8796	1.0193	1.4097	0.2488	0.4752	0.2107
575	maltopentaose	Carbohydrate	Fructose, mannose, galactose, starch, and sucrose metabolism	35163	LC/MS Neg	1100	827.1	34620-76-3;	3710145	C06218	HMDB12254	0.7829	1.3683	0.811	1.189	8.56	1.4313	1.4525	0.1546	0.2414	0.143
582.8	maltotetraose	Carbohydrate	Oligosaccharide	15910	LC/MS Neg	965	665.1	34612-38-9;	446495	C02052	HMDB01296	0.781	1.2167	2.3764	0.7833	27.2371	8.7833	2.7833	0.1442	0.1179	0.1293
567	maltotriose	Carbohydrate	Fructose, mannose, galactose, starch, and sucrose metabolism	27723	GC/MS	2368.3	361.2	1109-28-0;	439586	C01835	HMDB01262	0.1053	0.4839	1.1274	0.2253	9.306	4.8053	1	0.1053	0.1053	0.1053
554	mannose-6-phosphate	Carbohydrate	Fructose, mannose, galactose, starch, and sucrose metabolism	1470	GC/MS	2035.9	387.2	70442-25-0;104872-94-8;		C00275	HMDB01078	0.8483	1.9534	2.1532	1.0634	3.9116	0.9366	0.3774	1.4239	0.8205	0.8646
704	margarate (17:0)	Lipid	Long chain fatty acid	1121	LC/MS Neg	5733	269.3	506-12-7;	10465		HMDB02259	1.5402	1.0736	0.8438	1.0488	1.3715	1.6393	0.9512	0.8229	0.7698	0.7896
727	mead acid (20:3n9)	Lipid	Long chain fatty acid	35174	LC/MS Neg	5642	305.4	20590-32-3;	5312531		HMDB10378	0.6836	0.5246	1.8698	0.4402	0.3553	2.053	1.9177	1.0483	1.2103	0.9517
237	methionine	Amino acid	Cysteine, methionine, SAM, taurine metabolism	1302	LC/MS Pos	1252	150.1	63-68-3;	69920876137	C00073	HMDB00696	0.6367	0.8674	0.9984	1.0016	0.8136	1.6174	1.1431	1.0096	0.8874	1.0228
230	methionine sulfoxide	Amino acid	Cysteine, methionine, SAM, taurine metabolism	18374	LC/MS Pos	729	166.1	3226-65-1;	1589801548907	C02989	HMDB02005	1.4062	1.1389	0.8512	1.0769	1.8226	0.7939	1.0651	0.7183	0.8744	0.9349
1294	methylphosphate	Nucleotide	Purine and pyrimidine metabolism	37070	GC/MS	1221	240.9	7023-27-0;	13130			0.9906	1.1074	0.8867	1.0094	1.0687	1.397	1.0896	0.5245	0.6503	0.4237
971	myo-inositol	Lipid	Inositol metabolism	19934	GC/MS	1924.9	217	87-89-8;		C00137	HMDB00211	1.6083	3.8668	4.8914	2.3233	3.1354	0.1674	0.2163	0.3917	0.2895	0.3563
698	myristate (14:0)	Lipid	Long chain fatty acid	1365	LC/MS Neg	5439	227.3	544-63-8;	11005	C06424	HMDB00806	1.5361	0.8825	1.1379	1.1065	1.4473	1.8467	0.8935	0.8753	0.7853	0.8024
33	N-acetylalanine	Amino acid	Alanine and aspartate metabolism	1585	LC/MS Neg	882	130.1	97-69-8;	88064	C02847	HMDB00766	0.5331	0.9051	1.6605	1.0155	0.9375	1.529	0.9845	1.2202	0.9826	1.2211
513	N-acetylglucosamine 6-phosphate	Carbohydrate	Aminosugars metabolism	15107	LC/MS Neg	628	300.1	102029-88-9;	10040501	C00357	HMDB02817	0.6421	1.937	1.4816	1.21	2.0619	0.7289	1.2157	0.3252	0.2035	0.79
239	N-acetylmethionine	Amino acid	Cysteine, methionine, SAM, taurine metabolism	1589	LC/MS Neg	1805	190.1	65-82-7;	448580	C02712	HMDB11745	0.547	0.8708	1.069	0.9337	0.7247	1.9942	1.1965	1.0663	0.9259	1.0846
517	N-acetylneuraminate	Carbohydrate	Aminosugars metabolism	1592	GC/MS	2074.9	245	131-48-6;		C00270	HMDB00230	0.066	0.9844	1.267	0.8456	0.9845	1.2497	0.6972	1.0155	1.0286	1.1924
10	N-acetylserine	Amino acid	Glycine, serine and threonine metabolism	37076	GC/MS	1526	218	97-14-3;	65249		HMDB02931	0.5131	0.9626	0.6338	0.6872	0.9145	1.429	1.572	1.1663	1.0374	1.0648
18	N-acetylthreonine	Amino acid	Glycine, serine and threonine metabolism	33939	LC/MS Neg	846	160.1	17093-74-2;	4651717	C01118		0.4957	0.9748	0.9437	1.0252	0.4957	0.4957	0.6142	1.164	1.2501	1.438
231	N-formylmethionine	Amino acid	Cysteine, methionine, SAM, taurine metabolism	2829	LC/MS Neg	1541	176.1	4289-98-9;	439750	C03145	HMDB01015	0.7154	1	0.7154	1.006	0.9619	0.7154	0.7154	0.7531	1.0251	1.0026
85	N6-acetyllysine	Amino acid	Lysine metabolism	36752	LC/MS Pos	1134	189.1	692-04-6;	699197892832	C02727	HMDB00206	0.6173	0.9847	0.7629	0.9414	0.7323	2.7233	1.4678	1.1012	1.0242	1.0153
1324	nicotinamide	Cofactors and vitamins	Nicotinate and nicotinamide metabolism	594	LC/MS Pos	1267	123.1	98-92-0;	936	C00153	HMDB01406	1.4475	0.9995	0.2399	0.2977	1.0929	0.8952	1.0005	0.793	1.3095	1.1847
1327	nicotinamide adenine dinucleotide (NAD+)	Cofactors and vitamins	Nicotinate and nicotinamide metabolism	5278	LC/MS Pos	1370	664	53-84-9;	1.08977e+18	C00003	HMDB00902	0.0298	0.5659	1.5024	1.4016	0.6637	0.1799	0.7765	1.6301	1.2235	1.4257
1328	nicotinamide adenine dinucleotide reduced (NADH)	Cofactors and vitamins	Nicotinate and nicotinamide metabolism	31475	LC/MS Neg	1554	664.1	58-68-4 ;606-68-8;	439153	C00004	HMDB01487	0.5946	0.7029	0.6417	2.2104	3.312	0.5946	0.7577	1.385	0.5946	1.2423
1326	nicotinamide ribonucleotide (NMN)	Cofactors and vitamins	Nicotinate and nicotinamide metabolism	22152	LC/MS Pos	886	335.1	1094-61-7;	14180	C00455	HMDB00229	0.5004	9.6208	0.5354	2.5403	9.7076	0.8376	1.3839	0.6955	0.8502	1.1498
1334	nicotinamide riboside*	Cofactors and vitamins	Nicotinate and nicotinamide metabolism	33013	LC/MS Pos	955	255.1	1341-23-7;		C03150	HMDB00855	1	3.4884	0.1494	0.1494	2.3295	0.7172	0.1494	0.1494	0.1494	0.1494
1338	nicotinate	Cofactors and vitamins	Nicotinate and nicotinamide metabolism	1504	LC/MS Neg	1221	122.1	59-67-6;	938	C00253	HMDB01488	1.1085	1.253	0.3686	1.0457	1.4089	0.971	1.029	0.8552	0.6025	0.9026
1329	nicotinate adenine dinucleotide (NAAD+)	Cofactors and vitamins	Nicotinate and nicotinamide metabolism	15725	LC/MS Neg	1236	662.9	6450-77-7;104809-30-5;				0.4146	0.4146	0.4146	1.2633	0.4146	0.4146	0.4146	1.05	1	0.7474
1341	nicotinate ribonucleoside*	Cofactors and vitamins	Nicotinate and nicotinamide metabolism	33471	LC/MS Pos	1105	256	2625-49-2;	161233	C05841	HMDB06809	2.275	1.1512	0.0959	0.3565	1.8321	0.8488	0.0959	0.0959	0.0959	0.0959
716	nonadecanoate (19:0)	Lipid	Long chain fatty acid	1356	LC/MS Neg	6073	297.3	646-30-0;	12591	C16535	HMDB00772	1.4882	0.9317	0.9746	1.0986	2.3349	1.5714	0.8398	0.8532	1.0254	0.8718
805	oleamide	Lipid	Fatty acid, amide	27409	GC/MS	2062.5	338.3	301-02-0;	5283387		HMDB02117	1.3243	0.4808	0.9192	0.4808	1.1493	1.053	0.4808	1.0084	0.7538	0.9916
708	oleate (18:1n9)	Lipid	Long chain fatty acid	1359	GC/MS	1984.4	339.2	112-80-1;	445639	C00712	HMDB00207	1.2194	0.9697	1.4226	0.934	1.1403	1.8831	1.0273	0.9727	0.8529	0.8471
258	ornithine	Amino acid	Urea cycle; arginine-, proline-, metabolism	1493	GC/MS	1763.8	141.9	3184-13-2;	6262	C00077	HMDB03374	0.5229	1.1481	1.0952	0.8898	0.9185	0.8973	0.6132	1.358	1.2371	1.0815
702	palmitoleate (16:1n7)	Lipid	Long chain fatty acid	33447	LC/MS Neg	5477	253.3	373-49-9;	445638	C08362	HMDB03229	1.9526	0.8031	1.1115	1.1605	1.0148	2.9716	0.9852	0.8842	0.706	0.7973
1086	palmitoyl sphingomyelin	Lipid	Sphingolipid	37506	GC/MS	2524	311.3	6254-89-3;	9939941			1.2045	0.9944	1.3067	0.8869	1.0056	2.0452	1.2998	0.8455	0.8529	0.8721
1347	pantothenate	Cofactors and vitamins	Pantothenate and CoA metabolism	1508	LC/MS Pos	2218	220.1	137-08-6;	6613	C00864	HMDB00210	0.3998	0.9145	1.0196	0.7982	0.9804	0.6325	1.1112	1.3565	1.3462	1.4474
1593	penicillin G	Xenobiotics	Drug	37468	LC/MS Pos	3314	335.2	69-57-8;	2349	C05551		0.4101	1.331	0.1438	1.1734	1.1826	0.3965	0.1859	1.0468	0.9532	1.0533
700	pentadecanoate (15:0)	Lipid	Long chain fatty acid	1361	LC/MS Neg	5522	241.3	1002-84-2;10002-84-2;	13849	C16537	HMDB00826	1.4694	0.82	0.8513	1.0762	1.3915	1.68	1.0932	0.8871	0.8646	0.9238
1488	phenol red	Xenobiotics	Chemical	36817	LC/MS Neg	3650	353.1	143-74-8;	4766	C12600		0.5116	0.9854	0.6404	1.1264	1.0146	0.7597	0.7549	1.1325	1.0793	1.076
134	phenylacetylglycine	Amino acid	Phenylalanine & tyrosine metabolism	33945	LC/MS Neg	2377	192.1	500-98-1;	68144	C05598	HMDB00821	0.3548	1.1541	2.6395	1.1063	1.1609	0.3548	1	0.9156	0.8647	0.9983
89	phenylalanine	Amino acid	Phenylalanine & tyrosine metabolism	64	LC/MS Pos	2056	166.1	63-91-2;	69256656140	C00079	HMDB00159	0.615	0.9103	1.1138	1.012	0.8853	1.3351	0.988	1.085	0.9636	1.0833
365.1	phenylalanylalanine	Peptide	Dipeptide	41374	LC/MS Pos	2047.6	237.1	3918-87-4;	69931235488196			0.9493	1.2441	1.0507	0.7502	1.1907	0.8903	1.206	0.8808	0.651	1.3981
454.9	phenylalanylaspartate	Peptide	Dipeptide	41419	LC/MS Pos	1901	281.1	22828-05-3;	335051			1.1314	0.9688	0.8877	0.776	1.3221	1.3135	1.0312	0.5685	0.6634	1.0483
365.2	phenylalanylglutamate	Peptide	Dipeptide	41432	LC/MS Neg	1617	293.2	3617-45-6;	4422358			0.4616	1.1091	1.2564	1.4364	0.543	2.7545	1.1992	0.8909	0.773	0.7712
365.5	phenylalanylglycine	Peptide	Dipeptide	41370	LC/MS Neg	2460.8	221.1	721-90-4;	98207			1.3893	1.0239	0.9761	1.6464	1.0368	3.0998	0.8817	0.8946	0.9653	0.7162
428	phenylalanylleucine	Peptide	Dipeptide	40192	LC/MS Neg	4165.3	277.2	3303-55-7;	4078229			0.3713	0.4675	1.2588	1.0574	1.0713	1	0.9268	1.1044	0.9924	0.3713
430	phenylalanylserine	Peptide	Dipeptide	40016	LC/MS Pos	1808	253.1	16053-39-7;	9859812			1.3823	0.7808	1.7509	1.411	0.6935	1.8886	1	0.9821	0.8713	0.6935
671	phosphate	Energy	Oxidative phosphorylation	11438	GC/MS	1307.7	298.9	7664-38-2 ;	1061	C00009	HMDB01429	1.4366	0.9048	1.2749	0.7721	1.4621	1.524	1.0952	0.7439	0.8372	0.7434
602	phosphoenolpyruvate (PEP)	Carbohydrate	Glycolysis, gluconeogenesis, pyruvate metabolism	597	GC/MS	1595.4	369	10526-80-4;	1005	C00074	HMDB00263	1.0144	1.8899	0.8809	0.5094	1.5879	0.7787	4.1623	0.8399	0.9856	2.3156
956	phosphoethanolamine	Lipid	Glycerolipid metabolism	12102	GC/MS	1577.3	299.1	1071-23-4;	52323241015	C00346	HMDB00224	0.8667	1.724	0.8045	0.9534	1.2497	1.8416	3.971	1.0286	0.9714	0.5021
1349	phosphopantetheine	Cofactors and vitamins	Pantothenate and CoA metabolism	15504	LC/MS Neg	1624	357.2	NA;	115254	C01134	HMDB01416	6.0508	1.1984	0.6581	0.7477	1.3854	7.7023	1.2083	0.5541	0.365	0.8016
363	pro-hydroxy-pro	Peptide	Dipeptide	35127	LC/MS Pos	960	229.2	18684-24-7;	11673055		HMDB06695	0.6053	1.4903	0.4089	1.1475	1.7259	0.3972	0.6307	1.2478	0.8525	1.1756
261	proline	Amino acid	Urea cycle; arginine-, proline-, metabolism	1898	LC/MS Pos	796	116.1	147-85-3;	1457426971047	C00148	HMDB00162	0.7676	1.1411	0.7852	0.8254	1.0836	1.3123	0.7515	1.3601	0.9164	1.354
888	propionylcarnitine	Lipid	Fatty acid metabolism (also BCAA metabolism)	32452	LC/MS Pos	1589	218.2	17298-37-2 ;	107738	C03017	HMDB00824	0.1768	0.5474	0.756	0.5528	0.466	1.244	4.3683	4.4497	2.8323	3.608
1280	pseudouridine	Nucleotide	Pyrimidine metabolism, uracil containing	33442	LC/MS Neg	1104	243.1	1445-07-4;		C02067	HMDB00767	1.7841	1.0613	0.6546	0.5393	1.1169	1.2918	1.2728	0.4512	0.9387	0.8127
672	pyrophosphate (PPi)	Energy	Oxidative phosphorylation	2078	GC/MS	1642.3	451	1466-09-3;2466-09-3;	644102	C00013	HMDB00250	0.3788	0.9805	1.7236	0.8363	1.0195	1.028	1.7426	1.233	0.7572	0.8333
616	ribitol	Carbohydrate	Nucleotide sugars, pentose metabolism	15772	GC/MS	1692.4	217	488-81-3;		C00474	HMDB00508	0.4177	0.842	0.4074	0.4074	0.4074	0.4074	1.0885	1	1.2287	1.341
622	ribose	Carbohydrate	Nucleotide sugars, pentose metabolism	12080	GC/MS	1639.2	204	50-69-1;	5311110	C00121	HMDB00283	0.9287	1.7658	0.7206	1.8185	1.0342	0.9658	0.9056	0.5564	1.1524	1.2193
627	ribulose	Carbohydrate	Nucleotide sugars, pentose metabolism	35855	GC/MS	1662	306.1	488-84-6;	79021	C00309	HMDB00621	1.0222	0.9312	0.6233	1.3825	0.947	0.3647	1.2737	1.127	0.9778	1.6919
236	S-adenosylhomocysteine (SAH)	Amino acid	Cysteine, methionine, SAM, taurine metabolism	15948	LC/MS Neg	1821	383.1	979-92-0;		C00021	HMDB00939	0.6686	0.9333	1.2017	1.1324	1.2757	0.4418	0.3557	0.8095	1.1884	1.0667
301	S-lactoylglutathione	Amino acid	Glutathione metabolism	15731	LC/MS Neg	1271	378.2	54398-03-7;	1083	C03451	HMDB01066	0.361	4.0898	0.0682	1.8561	1.639	0.0682	0.0682	0.0948	0.0909	3.866
979	scyllo-inositol	Lipid	Inositol metabolism	32379	GC/MS	1893.8	318.2	488-59-5;		C06153	HMDB06088	0.4522	3.3637	1.7817	1.4981	1	0.2474	0.2474	0.3051	0.2474	0.2474
8	serine	Amino acid	Glycine, serine and threonine metabolism	1648	GC/MS	1389.1	204	56-45-1;	59516857581	C00065	HMDB00187	0.7146	0.9988	1.2153	0.8058	0.8823	2.0388	1.2143	1.0908	0.962	1.0012
431	serylleucine	Peptide	Dipeptide	40066	LC/MS Pos	2106	219.2	6665-16-3;				0.9681	0.7498	1.4931	2.5105	0.5861	1.3183	1.0319	1.1883	0.423	0.3947
560	sorbitol	Carbohydrate	Fructose, mannose, galactose, starch, and sucrose metabolism	15053	GC/MS	1843	319.1	6706-59-8;	107428	C00794	HMDB00247	0.2287	0.4772	1	0.2825	0.2287	0.7844	2.581	3.0597	2.5366	1.6864
285	spermidine	Amino acid	Polyamine metabolism	485	LC/MS Pos	533	146.2	124-20-9;	1102	C00315	HMDB01257	1.5676	1.3139	0.9364	1.0636	1.6095	0.6208	0.7584	0.7851	0.9056	1.2415
1074	sphinganine	Lipid	Sphingolipid	17769	LC/MS Pos	5175	302.3	3102-56-5;	3126	C00836	HMDB00269	0.1105	0.625	1.8601	0.2133	1.2546	1.9905	1.1723	0.8277	2.9708	0.7581
1077	sphingosine	Lipid	Sphingolipid	17747	LC/MS Pos	5197	300.2	123-78-4;	5353955	C00319	HMDB00252	0.0689	0.4821	2.0146	0.2954	1.0884	2.7471	1.7534	0.9116	1.3836	0.5668
807	stearamide	Lipid	Fatty acid, amide	37487	GC/MS	2071	131	124-26-5;	31292	C13846		1.3971	1.0485	1.2546	0.5453	1.2282	1.1873	0.7742	0.8413	0.6424	0.9515
706	stearate (18:0)	Lipid	Long chain fatty acid	1358	LC/MS Neg	5886	283.4	57-11-4;	5281	C01530	HMDB00827	1.4661	1.0928	0.9072	1.1177	1.4687	1.3622	0.7104	0.68	0.8095	0.8808
1617	streptomycin	Xenobiotics	Drug	39872	LC/MS Pos	543.3	300.8	3810-74-0;	5999			1.3181	1.39	1.1724	1.2155	1.3597	0.4679	0.8276	0.6511	0.6656	0.7894
659	succinate	Energy	Krebs cycle	1437	GC/MS	1348	247	110-15-6;	1110	C00042	HMDB00254	0.3494	1.3461	1.1496	1.0255	1.4075	0.5352	1.2365	0.9745	0.6735	0.7321
1368	thiamin (Vitamin B1)	Cofactors and vitamins	Thiamine metabolism	5341	LC/MS Pos	740	265.1	59-43-8;		C00378		0.6212	1.0504	1.0144	1.1905	1.1902	0.6148	0.7322	0.9856	1.1057	0.8465
17	threonine	Amino acid	Glycine, serine and threonine metabolism	1284	LC/MS Pos	713	120.1	72-19-5;	69710196288	C00188	HMDB00167	0.7824	1.4793	0.8654	1.493	1.7601	0.9074	0.6249	1.0401	0.9599	1.4278
433	threonylleucine	Peptide	Dipeptide	40051	LC/MS Neg	1952	231.2	50299-12-2;	4420322			0.161	0.5133	1.3958	2.9758	0.4137	1.5211	1.3447	1.5528	0.6553	0.3742
364	threonylphenylalanine	Peptide	Dipeptide	31530	LC/MS Neg	2335	265.2	16875-27-7;	40997994099798			0.7549	0.7549	1.4992	1.9815	0.7549	0.7549	0.8021	1.1979	0.7742	0.7549
1272	thymidine	Nucleotide	Pyrimidine metabolism, thymine containing	2183	LC/MS Neg	1935	241.1	50-89-5;	5789	C00214	HMDB00273	0.2491	0.7813	4.4834	5.167	1.2575	2.4029	0.3493	1.1034	0.4082	0.8966
1273	thymidine 3'-monophosphate	Nucleotide	Pyrimidine metabolism, thymine containing	37122	LC/MS Neg	984	321	40705-89-3;	5463			0.285	0.4213	1.962	4.3475	0.285	2.454	0.285	1.3894	0.6106	0.5369
1271	thymine	Nucleotide	Pyrimidine metabolism, thymine containing	604	GC/MS	1429.1	255	65-71-4;	1135	C00178	HMDB00262	0.2309	0.4158	4.233	2.7773	0.1108	3.4328	0.1108	1.5842	0.1108	0.2644
267	trans-4-hydroxyproline	Amino acid	Urea cycle; arginine-, proline-, metabolism	1366	GC/MS	1537	140	51-35-4;	58106971053	C01157	HMDB00725	0.2897	1.1792	0.543	1.0482	1.102	0.4264	0.8229	1.4271	1.3373	0.9518
153	tryptophan	Amino acid	Tryptophan metabolism	54	LC/MS Pos	2445	205.1	73-22-3;	69235166305	C00078	HMDB00929	0.4693	0.669	1.1175	0.7214	0.6076	1.2364	1.0215	1.2071	0.9785	1.1261
454.94	tryptophylglutamate	Peptide	Dipeptide	41401	LC/MS Neg	1748	332.2	36099-95-3;	3634442			0.6007	1.0668	1.1807	1.4781	0.8997	1.5902	1.0257	0.9743	0.947	0.8186
106	tyrosine	Amino acid	Phenylalanine & tyrosine metabolism	1299	LC/MS Pos	1516	182.1	60-18-4;	60576942100	C00082	HMDB00158	0.7679	0.9191	1.0211	0.9635	0.9265	1.5083	1.0551	1.1003	0.9789	1.1288
435	tyrosylalanine	Peptide	Dipeptide	40018	LC/MS Pos	1589.5	253.2	730-08-5;	54964557020632			2.5479	1.2424	0.9758	0.9831	1.8981	2.637	1.0169	0.5596	0.639	0.7109
435.7	tyrosylglutamate	Peptide	Dipeptide	42953	LC/MS Neg	1119	309.2					0.8027	1.1	0.9817	1.383	0.9597	2.1523	1.0183	0.9736	0.9201	1.0349
438.9	tyrosylglycine	Peptide	Dipeptide	41375	LC/MS Neg	1611.4	237.1	673-05-5;	259323			0.6136	0.7209	1.2222	1.4903	0.7677	4.1105	0.9535	1.1349	1.0465	0.7079
437	tyrosylleucine	Peptide	Dipeptide	40031	LC/MS Neg	3065	293.2	17355-10-1;	870717009561			0.3748	0.8584	1.5622	1.1416	0.3748	2.5776	1.27	0.5974	0.8538	0.3748
376.3	tyrosylvaline	Peptide	Dipeptide	41424	LC/MS Pos	2041	281.2	17355-09-8;	70095607009559			2.6938	0.756	1.4533	1.7879	0.9805	1.7012	1.0195	0.8027	0.9134	0.7945
645	UDP-glucose (isobar with UDP-galactose)	Carbohydrate	Nucleotide sugars	38670	LC/MS Neg	651	565			C00029	HMDB00286	0.037	0.037	0.3489	2.879	0.037	0.037	0.037	1.6511	1.7075	0.2345
631	UDP-glucuronate	Carbohydrate	Nucleotide sugars, pentose metabolism	2763	LC/MS Neg	594	579.1	28053-08-9;63700-19-6;	17473	C00167	HMDB00935	0.0453	0.6815	1.3476	1.8748	0.7674	0.0347	0.9721	1.3393	1.3446	1.0279
1277	uracil	Nucleotide	Pyrimidine metabolism, uracil containing	605	GC/MS	1370.4	241	66-22-8;	1174	C00106	HMDB00300	1.3593	1.2925	0.7075	0.6065	1.5792	2.4409	1.8241	0.4547	0.3618	0.5485
1279	uridine	Nucleotide	Pyrimidine metabolism, uracil containing	606	LC/MS Neg	1430	243.1	58-96-8;	6029	C00299	HMDB00296	0.8865	1.303	1.3274	1.0339	1.6645	0.9643	0.9661	0.8352	0.8151	1.0948
1290	uridine 5'-triphosphate (UTP)	Nucleotide	Pyrimidine metabolism, uracil containing	33448	LC/MS Neg	639	483	19817-92-6;	6133	C00075	HMDB00285	0.2909	0.2909	1.4055	0.3461	0.2909	0.2909	1	2.8313	16.3584	0.7555
1287	uridine monophosphate (5' or 3')	Nucleotide	Pyrimidine metabolism, uracil containing	39879	LC/MS Pos	1079	325	58-97-9;			HMDB00288	0.2613	0.2613	0.2613	0.2613	0.2613	0.2613	0.2613	1	1.7956	0.2613
200	valine	Amino acid	Valine, leucine and isoleucine metabolism	1649	LC/MS Pos	1040	118.1	72-18-4;	69710186287	C00183	HMDB00883	0.7141	1.0076	1.0804	0.9924	0.9395	1.5611	0.9743	1.0196	0.9888	1.1346
369	valylasparagine	Peptide	Dipeptide	40727	LC/MS Neg	1334	230.2	66170-00-1;	70202007020201			0.4793	0.4793	1.2808	2.3416	0.4793	0.838	1	1.6349	0.633	0.4793
442	valylaspartate	Peptide	Dipeptide	40650	LC/MS Pos	1073.3	233.1	20556-16-5;	9964657			0.8115	0.9834	1.1008	1.9298	1.0061	0.9936	1.112	1.2698	0.6816	0.9939
449	valylglycine	Peptide	Dipeptide	40475	LC/MS Pos	1330	175.1	686-43-1;	136487			0.3697	1.1392	0.9541	1.0459	0.6244	1.3391	1.1105	1.1032	0.6076	0.8597
371	valylserine	Peptide	Dipeptide	40716	LC/MS Neg	1332	203.2	15388-94-8;	139506			0.5411	0.641	1.3858	2.1552	0.5411	1.0579	0.8586	1.6106	0.9421	0.5411
1187	xanthine	Nucleotide	Purine metabolism, (hypo)xanthine/inosine containing	3147	LC/MS Neg	992	151.1	69-89-6;	1188	C00385	HMDB00292	2.9819	2.4262	12.3568	2.3076	1.2815	0.2728	0.5705	0.4895	0.7185	0.4605
1188	xanthosine	Nucleotide	Purine metabolism, (hypo)xanthine/inosine containing	15136	LC/MS Neg	1075	283.1	146-80-5;	64959	C01762	HMDB00299	1.6155	4.5571	0.7859	4.305	2.78	0.8441	0.3656	1.0413	0.8147	0.9587

## Sheet: ScaledImpData(fb)
											SAMPLE_NAME	NYSM-00091	NYSM-00092	NYSM-00093	NYSM-00094	NYSM-00095	NYSM-00096	NYSM-00097	NYSM-00098	NYSM-00099	NYSM-00100
											SAMPLE_ID	1371817	1371818	1371819	1371820	1371821	1371822	1371823	1371824	1371825	1371826
											CLIENT_IDENTIFIER	WT_1	WT_2	WT_3	WT_4	WT_5	Mut_1	Mut_2	Mut_3	Mut_4	Mut_5
											BRADFORD_PROTEIN	3.256	3.54	3.452	3.251	2.039	4.024	4.994	5.899	5.199	5.063
											GROUP_DESC	WT fibroblasts	WT fibroblasts	WT fibroblasts	WT fibroblasts	WT fibroblasts	MUT fibroblasts	MUT fibroblasts	MUT fibroblasts	MUT fibroblasts	MUT fibroblasts
											GROUP_DESC2	Primary Human Fibroblasts	Primary Human Fibroblasts	Primary Human Fibroblasts	Primary Human Fibroblasts	Primary Human Fibroblasts	Primary Human Fibroblasts	Primary Human Fibroblasts	Primary Human Fibroblasts	Primary Human Fibroblasts	Primary Human Fibroblasts
PATHWAY_SORTORDER	BIOCHEMICAL	SUPER_PATHWAY	SUB_PATHWAY	COMP_ID	PLATFORM	RI	MASS	CAS	PUBCHEM	KEGG	Group HMDB_ID	WT	WT	WT	WT	WT	Mut	Mut	Mut	Mut	Mut
600	1,3-dihydroxyacetone	Carbohydrate	Glycolysis, gluconeogenesis, pyruvate metabolism	35963	GC/MS	1263	103	96-26-4;62147-49-3;	670	C00184	HMDB01882	0.7067	1.5715	0.7067	1.9863	1	0.7067	0.8642	0.7067	0.9756	1.678
1000	1-arachidonoylglycerophosphoethanolamine*	Lipid	Lysolipid	35186	LC/MS Neg	5731	500.3				HMDB11517	1.0012	0.8841	1.7372	0.8162	0.9678	1.3756	1.4579	0.9345	0.9988	1.2513
1040	1-arachidonoylglycerophosphoinositol*	Lipid	Lysolipid	34214	LC/MS Neg	5479	619.4					2.2262	1.3213	0.5055	0.4869	0.8999	3.9557	0.7128	0.5998	1.1001	1.7079
1019	1-linoleoylglycerophosphocholine	Lipid	Lysolipid	34419	LC/MS Pos	5574	520.4		11988421	C04100		0.7414	0.3552	0.7595	0.1923	1.4292	3.5758	1.0962	1.4375	2.9044	0.9038
1007	1-myristoylglycerophosphocholine	Lipid	Lysolipid	35626	LC/MS Pos	5481	468.3	20559-16-4;	460604		HMDB10379	0.232	0.232	1.0295	0.232	0.4716	2.9291	1.828	0.9705	1.8655	0.7227
1017	1-oleoylglycerophosphocholine	Lipid	Lysolipid	33960	LC/MS Pos	5700	522.4	19420-56-5;	16081932			0.1024	0.2966	2.6441	0.546	1.1863	4.7867	2.9658	0.8137	2.9076	0.7638
996	1-oleoylglycerophosphoethanolamine	Lipid	Lysolipid	35628	LC/MS Neg	5928	478.3	89576-29-4;	9547071		HMDB11506	0.8237	0.7244	1.6199	0.6685	0.4715	1.4526	1.6774	1.1763	0.8209	1.3513
1037	1-oleoylglycerophosphoinositol*	Lipid	Lysolipid	36602	LC/MS Neg	5577	597.4					1.3057	0.9909	1.2909	0.5219	0.3671	2.9706	1.5591	0.218	0.2927	1.0091
1012	1-palmitoleoylglycerophosphocholine*	Lipid	Lysolipid	33230	LC/MS Pos	5524	494.3					0.2169	0.4206	1	0.2169	0.7644	2.3965	1.7244	1.0752	1.7253	0.5184
1051	1-palmitoylglycerol (1-monopalmitin)	Lipid	Monoacylglycerol	21127	GC/MS	2119.5	371.3	542-44-9;	14900			0.9397	0.7063	1.3726	0.8288	0.9661	1.748	1.4338	1.7464	1.0339	0.8058
1010	1-palmitoylglycerophosphocholine	Lipid	Lysolipid	33955	LC/MS Pos	5671	496.4	17364-16-8;	86554			0.1597	0.2709	1.5315	0.2083	1.4016	2.6468	1.279	0.721	1.5704	0.7173
990	1-palmitoylglycerophosphoethanolamine	Lipid	Lysolipid	35631	LC/MS Neg	5940	452.3		9547069		HMDB11503	0.5925	1.0533	2.0357	0.9729	0.7091	1.1358	1.7341	0.9485	1.0271	0.8686
1032	1-palmitoylglycerophosphoinositol*	Lipid	Lysolipid	35305	LC/MS Neg	5573	571.3					1.303	1	3.3279	0.6396	0.5287	0.9263	1.8822	0.5287	0.5287	0.5287
1045	1-palmitoylplasmenylethanolamine*	Lipid	Lysolipid	39270	LC/MS Neg	6153	436.4					0.4956	0.6795	2.1239	1.1367	0.217	0.9529	1.5196	1.2205	0.6252	1.0471
1009	1-pentadecanoylglycerophosphocholine*	Lipid	Lysolipid	37418	LC/MS Pos	5563	482.3					0.3584	0.412	0.5687	0.3584	0.7181	3.5457	2.4043	1.0735	2.0505	1
1053	1-stearoylglycerol (1-monostearin)	Lipid	Monoacylglycerol	21188	GC/MS	2186.6	399.4	123-94-4;31566-31-1;	24699	D01947		1.0172	0.8438	0.6928	0.8373	0.7652	1.5133	1.7426	0.9828	1.3084	1.3336
1015	1-stearoylglycerophosphocholine	Lipid	Lysolipid	33961	LC/MS Pos	5844	524.4	19420-57-6;	497299			0.3412	0.5711	1.0048	0.2959	3.597	4.9686	1.7026	0.9952	4.0553	0.9839
995	1-stearoylglycerophosphoethanolamine	Lipid	Lysolipid	34416	LC/MS Neg	6200	480.4	69747-55-3;	9547068		HMDB11130	0.8074	1.1877	1.0882	0.8299	0.3071	1.5228	1.0368	1.1227	0.7249	0.9632
1035	1-stearoylglycerophosphoinositol	Lipid	Lysolipid	19324	LC/MS Neg	5800	599.4	796963-93-4;				2.2748	1.107	1.7934	0.893	0.473	2.8476	1.9284	0.2411	0.2603	0.8229
705	10-heptadecenoate (17:1n7)	Lipid	Long chain fatty acid	33971	LC/MS Neg	5558	267.3	29743-97-3;	5312435			1.0124	0.6149	0.6684	0.764	0.3967	2.6046	1.2589	1.2624	0.9876	1.0319
717	10-nonadecenoate (19:1n9)	Lipid	Long chain fatty acid	33972	LC/MS Neg	5775	295.4	73033-09-7;	5312513			0.8965	0.7399	0.7928	0.8779	0.4184	2.0642	1.3142	1.5151	1.1035	1.252
874	15-HETE	Lipid	Eicosanoid	37538	LC/MS Neg	5271	319.3	54845-95-3;	5280724	C04742	HMDB02110	0.6077	0.4386	0.9097	1.0274	0.6111	0.9726	1.8582	1.1984	1.2494	1.4229
819	15-methylpalmitate (isobar with 2-methylpalmitate)	Lipid	Fatty acid, branched	38768	LC/MS Neg	5698	269.4					0.7591	0.5731	0.541	0.7265	0.5736	2.3261	1.5255	1.6742	1.2409	1.2653
1205	2'-deoxyadenosine 3'-monophosphate	Nucleotide	Purine metabolism, adenine containing	40663	LC/MS Neg	1162.2	330.1	102832-10-0;	1467			0.3126	0.3126	1.6519	2.5427	0.3126	1.1637	0.3511	1.584	0.8363	0.6741
1225	2'-deoxyguanosine	Nucleotide	Purine metabolism, guanine containing	1411	LC/MS Neg	1759	266.2	961-07-9;	187790	C00330	HMDB00085	0.0937	0.5221	1.8504	2.2465	0.1762	2.6902	0.4503	2.5462	0.7599	1.2401
1193	2'-deoxyinosine	Nucleotide	Purine metabolism, (hypo)xanthine/inosine containing	15076	LC/MS Neg	1700	251.1	890-38-0;	65058	C05512	HMDB00071	0.1619	0.1619	2.5012	1.3604	0.1619	2.018	0.2578	1.7119	0.4126	0.6396
1281	2'-deoxyuridine	Nucleotide	Pyrimidine metabolism, uracil containing	1412	LC/MS Neg	1608	227.1	951-78-0;	13712	C00526	HMDB00012	0.2468	0.2468	1.8732	1.5799	0.2468	1.7706	0.3552	1.2145	0.4214	0.7855
77	2-aminoadipate	Amino acid	Lysine metabolism	6146	GC/MS	1686.5	260.1	542-32-5;1118-90-7;	469	C00956	HMDB00510	0.1863	1.0694	0.87	0.9306	0.4475	0.6515	1.2318	2.2446	2.4346	2.4554
1026	2-arachidonoylglycerophosphocholine*	Lipid	Lysolipid	35256	LC/MS Pos	5524	544.3					0.0523	0.4416	0.9797	0.1772	1.0203	2.3801	1.4877	1.0872	1.8019	0.6501
1001	2-arachidonoylglycerophosphoethanolamine*	Lipid	Lysolipid	34656	LC/MS Pos	5525	502.3					0.0444	0.5206	1.2845	0.2408	0.9334	1.6277	1.4005	1.0666	1.5456	0.6461
1030	2-docosahexaenoylglycerophosphocholine*	Lipid	Lysolipid	35883	LC/MS Pos	5507	568.3					0.5	0.5	1.064	0.5	0.936	2.6835	0.9033	1.334	1.8653	0.8243
1004	2-docosahexaenoylglycerophosphoethanolamine*	Lipid	Lysolipid	34258	LC/MS Pos	5512	526.2					0.0379	0.4948	1.1946	0.1857	0.7416	2.2375	1.3371	1.2978	1.7637	0.8054
1028	2-docosapentaenoylglycerophosphocholine*	Lipid	Lysolipid	37366	LC/MS Pos	5532	570.3					0.2317	0.3918	0.7004	0.2317	1.0445	3.0894	1	1.1225	2.3483	0.8464
1003	2-docosapentaenoylglycerophosphoethanolamine*	Lipid	Lysolipid	34875	LC/MS Pos	5548	528.2					0.1843	0.3925	1.2518	0.1843	0.9663	2.2248	1	1.3005	1.771	0.7594
786	2-hydroxyglutarate	Lipid	Fatty acid, dicarboxylate	37253	GC/MS	1576	247	40951-21-1;	43	C02630	HMDB00606	0.4336	1.0077	0.4336	0.4336	0.4336	0.4336	0.9923	1.8959	0.8745	1.5228
776	2-hydroxypalmitate	Lipid	Fatty acid, monohydroxy	35675	LC/MS Neg	5508	271.3	764-67-0;	92836			0.4815	0.8756	1.7565	0.965	0.3883	0.6023	2.505	1.035	1.157	1.0443
774	2-hydroxystearate	Lipid	Fatty acid, monohydroxy	17945	LC/MS Neg	5705	299.4	629-22-1;	69417	C03045		0.6135	1.0082	1.3282	1.0268	0.5007	0.6326	1.803	0.9918	1.0224	0.8822
1020	2-linoleoylglycerophosphocholine*	Lipid	Lysolipid	35257	LC/MS Pos	5544	520.4					0.464	0.5244	0.9902	0.6092	1.0859	2.4293	1	1.2775	1.7705	0.464
212	2-methylbutyrylcarnitine (C5)	Amino acid	Valine, leucine and isoleucine metabolism	35431	LC/MS Pos	2439	246.1	31023-25-3;	6426901		HMDB00378	0.2311	0.4585	0.7468	0.5325	0.3019	1.2532	5.2168	4.8541	3.4815	4.0428
1008	2-myristoylglycerophosphocholine*	Lipid	Lysolipid	35681	LC/MS Pos	5450	468.3					0.2521	0.2521	1.2359	0.3253	0.6409	2.736	1.5209	1	1.7225	0.6462
1018	2-oleoylglycerophosphocholine*	Lipid	Lysolipid	35254	LC/MS Pos	5640	522.4					0.5	0.5	1.2628	0.5132	0.8844	2.0228	1.1156	0.6297	1.3591	0.5
997	2-oleoylglycerophosphoethanolamine*	Lipid	Lysolipid	35687	LC/MS Neg	5848	478.3					0.4367	0.7546	2.4316	1.2492	1	0.8714	1.8285	0.9898	0.4367	1.0467
1011	2-palmitoylglycerophosphocholine*	Lipid	Lysolipid	35253	LC/MS Pos	5604	496.3					0.065	0.3845	1.2396	0.1765	0.8575	2.6031	1.4867	1.1425	1.9249	0.7864
991	2-palmitoylglycerophosphoethanolamine*	Lipid	Lysolipid	35684	LC/MS Pos	5598	454.2					0.0666	0.5499	1.3055	0.2553	0.9722	1.7926	1.4192	1.0278	1.4623	0.6703
1351	3'-dephosphocoenzyme A	Cofactors and vitamins	Pantothenate and CoA metabolism	18289	LC/MS Neg	2010	686.2	3633-59-8;	444485	C00882	HMDB01373	0.4023	1.1937	0.7765	1.5077	0.293	1.111	1.8126	0.889	0.5486	1.5166
900	3-dehydrocarnitine*	Lipid	Carnitine metabolism	32654	LC/MS Pos	1020	160.2	10457-99-5;	6991982	C02636	HMDB12154	0.6096	1	0.8699	0.9341	0.6096	0.6745	2.2297	2.8209	1.9519	2.5155
202	3-hydroxyisobutyrate	Amino acid	Valine, leucine and isoleucine metabolism	1549	GC/MS	1205	177.11	2068-83-9;	11966314	C06001	HMDB00336	0.7184	1.2393	0.7184	0.7184	1.1374	0.8624	1.1193	1.0138	0.9862	0.8557
597	3-phosphoglycerate	Carbohydrate	Glycolysis, gluconeogenesis, pyruvate metabolism	1414	GC/MS	1754	299	80731-10-8;		C00597	HMDB00807	0.4276	1.4036	0.8699	0.4472	0.6489	0.7558	4.0397	1.1301	1.2372	2.0939
762	4-hydroxybutyrate (GHB)	Lipid	Fatty acid, monohydroxy	34585	GC/MS	1277	233.1	502-85-2;	10413	C00989	HMDB00710	0.4592	0.7893	0.9705	0.5484	0.3636	1.1494	1.0295	1.5516	1.6175	1.3692
203	4-methyl-2-oxopentanoate	Amino acid	Valine, leucine and isoleucine metabolism	22116	LC/MS Neg	2200	129.2	816-66-0;	70	C00233	HMDB00695	0.7988	0.7988	0.8389	0.7988	0.7988	0.7988	0.7988	1.1611	0.7988	1.4288
262	5-aminovalerate	Amino acid	Urea cycle; arginine-, proline-, metabolism	18319	LC/MS Pos	860	118.1	660-88-8;	6992101138	C00431	HMDB03355	0.6963	1.3343	0.3418	1.1524	0.8476	0.5222	0.5958	1.993	1.3861	2.2166
1307	5-methyltetrahydrofolate (5MeTHF)	Cofactors and vitamins	Folate metabolism	18330	LC/MS Neg	1838	458.2	68703-91-3;68792-52-9;	146	C00440	HMDB01396	0.4881	1.3595	0.4976	0.7204	0.8077	0.5441	1.3187	2.0645	1.1923	1.6658
281	5-methylthioadenosine (MTA)	Amino acid	Polyamine metabolism	1419	LC/MS Pos	2427	298.1	2457-80-9;	439176	C00170	HMDB01173	0.471	0.9366	0.7275	1.0992	0.471	0.471	0.471	1.4562	1	1.1603
1282	5-methyluridine (ribothymidine)	Nucleotide	Pyrimidine metabolism, uracil containing	35136	LC/MS Neg	1774	257.1	1463-10-1;	445408		HMDB00884	0.3675	0.9424	0.3675	2.0032	0.3675	2.6286	0.3675	2.3969	0.4903	1
297	5-oxoproline	Amino acid	Glutathione metabolism	1494	LC/MS Neg	744	128.2	98-79-3;	7405	C01879	HMDB00267	0.5243	1.306	0.6954	1.1048	0.8952	0.5388	0.7322	1.6152	1.9827	1.6716
613	6-phosphogluconate	Carbohydrate	Nucleotide sugars, pentose metabolism	15442	LC/MS Neg	588	275.1	921-62-0;53411-70-4;	91493	C00345	HMDB01316	0.401	0.9613	2.2194	1.0387	0.7332	2.9199	0.8194	4.7888	0.6459	1.4281
1103	7-dehydrocholesterol	Lipid	Sterol/Steroid	40398	GC/MS	2330.5	325.3	434-16-2;	439423	C01164	HMDB00032	1.1757	0.4692	1.2587	0.2839	0.4046	1.6585	1.1783	0.5507	1.1826	0.8243
1109	7-ketocholesterol	Lipid	Sterol/Steroid	34188	GC/MS	2412	472.4	566-28-9 ;	91474		HMDB00501	0.2655	0.2655	1.736	0.2655	0.2655	0.2655	1	0.2655	0.2655	0.2655
1352	acetyl CoA	Cofactors and vitamins	Pantothenate and CoA metabolism	32484	LC/MS Neg	1900	808.1	102029-73-2;	444493	C00024	HMDB01206	0.6914	0.6914	1.6319	0.6914	0.6914	0.6914	1.1456	1.0629	0.9371	0.8912
901	acetylcarnitine	Lipid	Carnitine metabolism	32198	LC/MS Pos	1203	204.2	5080-50-2;	7045767	C02571	HMDB00201	0.4266	0.6625	1.9605	0.7408	0.4319	0.5237	1.8795	2.0419	1.3313	1.2592
1199	adenosine	Nucleotide	Purine metabolism, adenine containing	555	LC/MS Neg	2053	266.1	58-61-7;	60961	C00212	HMDB00050	0.579	1.0281	0.8878	1.466	0.9719	0.9506	0.3903	4.4535	4.1764	1.0379
1206	adenosine 2'-monophosphate (2'-AMP)	Nucleotide	Purine metabolism, adenine containing	36815	LC/MS Neg	1497	346.1	130-49-4;		C00946	HMDB11617	2.6496	0.6958	1.4384	0.6172	0.415	4.6373	2.0259	1.1398	0.7132	0.8602
1207	adenosine 3'-monophosphate (3'-AMP)	Nucleotide	Purine metabolism, adenine containing	35142	LC/MS Neg	1268	346.1	84-21-9;	15938966	C01367	HMDB03540	0.9998	0.5874	1.8869	0.6339	0.5149	5.2828	3.4947	1.0002	1.1059	0.8338
1210	adenosine 5'-diphosphate (ADP)	Nucleotide	Purine metabolism, adenine containing	3108	LC/MS Neg	800	426.1	20398-34-9;	6022	C00008	HMDB01341	0.6251	0.5219	0.974	0.7663	0.5219	1	3.2906	2.2323	2.4599	1.9158
1208	adenosine 5'-monophosphate (AMP)	Nucleotide	Purine metabolism, adenine containing	32342	LC/MS Pos	1210	348.1	149022-20-8;	15938965	C00020	HMDB00045	0.4321	0.6226	0.9968	0.5359	0.4087	1.0032	1.5818	7.5145	13.4418	1.5574
1335	adenosine 5'diphosphoribose	Cofactors and vitamins	Nicotinate and nicotinamide metabolism	558	LC/MS Neg	964	558.1	68414-18-6;	4475880	C00301	HMDB01178	0.0821	1.2339	0.8868	1.5703	0.5971	0.2863	1.0098	1.6221	0.9902	1.7533
735	adrenate (22:4n6)	Lipid	Long chain fatty acid	32980	LC/MS Neg	5684	331.3	2091-25-0;	5282844	C16527	HMDB02226	2.1226	1.5056	0.4579	0.6909	0.8928	1.6853	0.7579	1.7978	1.0705	0.9295
32	alanine	Amino acid	Alanine and aspartate metabolism	1126	GC/MS	1147.6	115.9	56-41-7;	59507311724	C00041	HMDB00161	0.3389	0.7164	0.8047	0.586	0.3225	1.8531	1.2939	1.5087	1.2281	1.1953
323	alanylthreonine	Peptide	Dipeptide	37085	LC/MS Neg	827	189	24032-50-6;	426318			0.3255	0.9081	1	1.4675	0.3255	0.8966	1.1421	2.0798	1.2085	0.8226
614	arabitol	Carbohydrate	Nucleotide sugars, pentose metabolism	38075	GC/MS	1687.5	307.1	7643-75-6;	94154	C00474	HMDB01851	0.4653	1.9844	1.5506	0.8012	0.6011	0.4653	0.4653	1	0.4653	2.0983
728	arachidonate (20:4n6)	Lipid	Long chain fatty acid	1110	LC/MS Neg	5525	303.4	506-32-1;	444899	C00219	HMDB01043	1.1946	0.8509	0.7017	0.905	0.551	2.0532	1.0244	1.0478	0.9756	1.0676
255	arginine	Amino acid	Urea cycle; arginine-, proline-, metabolism	1638	LC/MS Neg	728	173.2	1119-34-2;	5246487232	C00062	HMDB00517	0.6357	0.8402	0.9921	0.9241	0.3797	1.8261	1.4709	1.4274	1.0079	1.2424
25	asparagine	Amino acid	Alanine and aspartate metabolism	512	GC/MS	1617.5	188	70-47-3;	62676992089	C00152	HMDB00168	0.146	0.5455	1.2508	0.5979	0.1664	1.7019	0.896	1.8327	1.104	2.2816
337.09	asparagylleucine	Peptide	Dipeptide	42980	LC/MS Pos	2170	246.2					0.3337	0.5787	1.2855	1.5837	0.2365	1.4514	1.1752	1.6462	0.7141	0.8248
24	aspartate	Amino acid	Alanine and aspartate metabolism	15996	GC/MS	1529.7	232	56-84-8;	5960	C00049	HMDB00191	0.2932	0.9498	1.3402	0.5052	0.4308	0.6583	1.0502	1.3426	1.3288	1.3102
390	aspartylleucine	Peptide	Dipeptide	40068	LC/MS Pos	2310	247.2	3062-14-4;	332962			0.1659	0.4665	1.0536	0.997	0.1329	1.5261	1.003	2.1659	0.907	1.258
339.6	aspartyltryptophan	Peptide	Dipeptide	41481	LC/MS Neg	1704	318.2	71835-79-5;	9948926			0.2309	0.415	1.1611	1.0939	0.1868	1.303	0.9568	1.6372	0.7337	1.0432
376.2	aspartylvaline	Peptide	Dipeptide	41373	LC/MS Pos	1601.9	233.1	13433-04-0;	4991131			0.2367	0.4537	1.0219	0.9989	0.1795	1.9141	1.0011	2.1354	0.8998	1.3239
28	beta-alanine	Amino acid	Alanine and aspartate metabolism	55	GC/MS	1451.8	174	56-41-7;107-95-9;	2394755801	C00099	HMDB00056	0.5654	1.1684	0.8316	0.5654	0.5654	0.5733	1.305	2.138	2.9838	0.6407
890	butyrylcarnitine	Lipid	Fatty acid metabolism (also BCAA metabolism)	32412	LC/MS Pos	2007	232.2	25576-40-3;	213144			0.417	0.802	0.8228	1.2282	0.7735	0.769	1.1772	4.892	2.7845	3.5277
172	C-glycosyltryptophan*	Amino acid	Tryptophan metabolism	32675	LC/MS Pos	1912	367.1					0.1584	0.6434	0.9562	0.4428	0.2716	1.0438	2.3028	2.3577	1.6295	1.8403
687	caproate (6:0)	Lipid	Medium chain fatty acid	32489	LC/MS Neg	2766	115.2	142-62-1;	8892	C01585	HMDB00535	0.9753	0.5007	1	1.2506	0.5007	0.5007	1.2535	1.0413	0.5007	0.9881
689	caprylate (8:0)	Lipid	Medium chain fatty acid	32492	LC/MS Neg	4367	143.2	124-07-2;	379	C06423	HMDB00482	0.8241	0.8241	0.8241	0.8241	0.8241	1.0163	0.9837	1.0561	1.0867	0.8749
899	carnitine	Lipid	Carnitine metabolism	15500	LC/MS Pos	702	162.2	461-05-2;	10917	C00318		0.4803	0.7504	0.9957	0.5314	0.435	1.0043	2.4954	2.3417	2.7149	2.4432
1102	cholesterol	Lipid	Sterol/Steroid	63	GC/MS	2316.9	329.3	57-88-5;	6432564	C00187	HMDB00067	0.9808	0.7969	0.8692	0.6746	0.5233	1.786	1.2598	1.1706	1.1278	1.0192
960	choline	Lipid	Glycerolipid metabolism	15506	LC/MS Pos	674	104.2	67-48-1;	170746	C00114		0.5886	1.1168	0.3704	0.8273	0.7223	0.8832	1.1422	2.001	1.6161	1.7829
954	choline phosphate	Lipid	Glycerolipid metabolism	34396	LC/MS Pos	695	184.1	72556-74-2;	135437	C00588		0.4178	1.4384	0.6707	1.1096	1.0836	0.3138	0.6977	1.2495	0.9164	1.3699
710	cis-vaccenate (18:1n7)	Lipid	Long chain fatty acid	33970	GC/MS	1987	339.3	506-17-2;	5282761	C08367		0.9968	0.8216	0.982	0.7634	0.6779	1.7349	1.403	1.5695	1.1348	1.0032
648	citrate	Energy	Krebs cycle	1564	GC/MS	1763.4	273.1	77-92-9;	311	C00158	HMDB00094	0.4445	1.2995	2.9294	1.5594	1.0728	0.41	0.6267	2.0627	0.8241	0.9272
1350	coenzyme A	Cofactors and vitamins	Pantothenate and CoA metabolism	2936	LC/MS Neg	1600	766.1	85-61-0;18439-24-2;	317	C00010	HMDB01423	0.3253	0.9574	1.0426	1.2137	0.4212	0.7185	3.0003	1.3742	0.6465	2.6717
274	creatine	Amino acid	Creatine metabolism	27718	LC/MS Pos	758	132.1	57-00-1;	586	C00300	HMDB00064	0.5258	1.0792	1.1996	0.9208	0.7882	0.367	0.8532	1.3772	1.3046	1.4095
229	cystathionine	Amino acid	Cysteine, methionine, SAM, taurine metabolism	15705	GC/MS	1979.6	218.1	535-34-2;	4083111834	C02291	HMDB00099	0.6909	0.9073	1.0738	0.7123	0.6829	0.9262	1.384	2.1104	2.1922	1.8247
224	cysteine	Amino acid	Cysteine, methionine, SAM, taurine metabolism	31453	GC/MS	1560.1	218	52-90-4;56-89-3;	58626419722	C00097	HMDB00574	0.1986	0.4698	1.2969	0.2587	0.1714	2.3627	3.1605	2.3885	1.2634	0.7366
226	cysteine sulfinic acid	Amino acid	Cysteine, methionine, SAM, taurine metabolism	37443	GC/MS	1662	252	207121-48-0;	1093924855	C00606	HMDB00996	0.5126	0.5126	0.818	0.5916	0.5126	0.5413	1.7171	1.9725	1.182	1.2699
299	cysteine-glutathione disulfide	Amino acid	Glutathione metabolism	35159	LC/MS Pos	821	427.1	13081-14-6;	4247235		HMDB00656	0.8086	0.8291	0.995	1.0796	0.4378	0.8283	2.1555	1.6264	1.005	1.3031
376	cysteinylglycine	Peptide	Dipeptide	37642	GC/MS	1763	240.9	19246-18-5;	65270	C01419	HMDB00078	0.6154	0.9925	0.6154	1.3112	0.9151	0.8637	1	2.9745	1.4623	1.8192
1251	cytidine	Nucleotide	Pyrimidine metabolism, cytidine containing	514	LC/MS Pos	1065	244	65-46-3;	6175	C00475	HMDB00089	0.5541	0.4077	1.3999	0.6405	0.4077	1.3595	1.5243	0.4077	0.4077	0.4077
1255	cytidine 5'-monophosphate (5'-CMP)	Nucleotide	Pyrimidine metabolism, cytidine containing	2372	LC/MS Pos	887	324	63-37-6;	7058165	C00055	HMDB00095	0.7178	1.2089	0.6312	0.9581	1.0419	0.9225	0.409	3.2942	1.1668	2.0745
1256	cytidine-3'-monophosphate (3'-CMP)	Nucleotide	Pyrimidine metabolism, cytidine containing	2959	LC/MS Pos	1181	323.9	84-52-6;	256622	C05822		0.5103	0.7101	1.5405	0.6909	0.5103	3.1545	2.6309	1.3426	0.8124	1
724	dihomo-linoleate (20:2n6)	Lipid	Long chain fatty acid	17805	LC/MS Neg	5722	307.3	2091-39-6;	6439848	C16525		1.0061	0.6646	0.9939	0.9028	0.3561	2.0901	1.0143	1.3718	0.9698	1.1218
678	dihomo-linolenate (20:3n3 or n6)	Lipid	Essential fatty acid	35718	LC/MS Neg	5600	305.4	17046-59-2 ;	5312529	C03242	HMDB02925	1.8714	0.9232	0.7562	1.3746	0.6176	3.4962	0.6803	1.2934	0.8388	1.0768
254	dimethylarginine (SDMA + ADMA)	Amino acid	Urea cycle; arginine-, proline-, metabolism	36808	LC/MS Pos	812	203.2	102783-24-4;	123831	C03626	HMDB01539	0.406	0.5498	0.8929	0.7572	0.2573	2.8847	1.8357	1.3156	1.1643	1.1071
682	docosahexaenoate (DHA; 22:6n3)	Lipid	Essential fatty acid	19323	LC/MS Neg	5518	327.3	6217-54-5;	445580	C06429	HMDB02183	1.0929	0.754	0.5704	0.8135	0.4819	1.9317	0.9071	1.1372	1.3505	1.1679
680	docosapentaenoate (n3 DPA; 22:5n3)	Lipid	Essential fatty acid	32504	LC/MS Neg	5574	329.4	2234-74-4 ;		C16513	HMDB01976	1.1382	0.7298	0.6454	0.874	0.46	2.1945	0.9216	1.2741	1.1724	1.0784
681	docosapentaenoate (n6 DPA; 22:5n6)	Lipid	Essential fatty acid	37478	LC/MS Neg	5625	329.4	25182-74-5;	6441454	C16513	HMDB13123	0.97	0.7064	0.4896	0.8985	0.4344	2.2383	1.03	1.0371	1.4582	1.2519
734	docosatrienoate (22:3n3)	Lipid	Long chain fatty acid	32417	LC/MS Neg	5825	333.4	59708-86-0 ;	5312556	C16534	HMDB02823	0.4973	0.411	0.9844	0.4513	0.3016	1.7262	1.4868	1.2491	1.0156	1.262
679	eicosapentaenoate (EPA; 20:5n3)	Lipid	Essential fatty acid	18467	LC/MS Neg	5442	301.3	10-2005-9;10417-94-4;	446284	C06428	HMDB01999	1.5133	0.8388	0.6309	0.9442	0.7313	2.1865	0.9055	1.295	1.06	1.0558
722	eicosenoate (20:1n9 or 11)	Lipid	Long chain fatty acid	33587	LC/MS Neg	5955	309.4				HMDB02231	0.9847	0.6977	0.9347	0.7762	0.4074	1.6435	1.0153	1.4175	1.2019	1.1699
1729	ergothioneine	Xenobiotics	Food component/Plant	37459	LC/MS Pos	847	230.2	58511-63-0;	3032311	C05570	HMDB03045	0.6767	1.5952	0.3966	0.937	0.7844	0.4386	1.063	5.5405	1.0988	4.2553
809	erucamide	Lipid	Fatty acid, amide	35177	GC/MS	2173	203	112-84-5;	5365371			0.4169	1	1.4679	0.5401	0.4169	0.4169	2.446	0.8867	0.4169	2.7843
732	erucate (22:1n9)	Lipid	Long chain fatty acid	1552	LC/MS Neg	6273.3	337.4	112-86-7;	8216	C08316	HMDB02068	1.0113	0.7279	0.9824	0.6056	0.4966	1.479	0.9887	1.1269	1.1776	1.1563
1818	erythritol	Xenobiotics	Sugar, sugar substitute, starch	20699	GC/MS	1517.5	217	149-32-6;		C00503	HMDB02994	0.465	1.3388	0.6668	0.5968	0.6255	0.581	1.4931	2.523	1.6206	1.3332
515	erythronate*	Carbohydrate	Aminosugars metabolism	33477	GC/MS	1546.9	292.1	88759-55-1;	2781043		HMDB00613	0.5843	0.5843	1.1543	0.5843	0.5843	0.6977	0.5843	1.1825	1.0887	0.9113
1365	flavin adenine dinucleotide (FAD)	Cofactors and vitamins	Riboflavin metabolism	2134	LC/MS Neg	2413	784.1	146-14-5;84366-81-4;	643975	C00016	HMDB01248	0.5526	0.6143	0.8441	0.6035	0.3549	1.2213	1.6295	1.3074	1.1559	1.1935
1367	flavin mononucleotide (FMN)	Cofactors and vitamins	Riboflavin metabolism	15797	LC/MS Neg	2395	455.1	130-40-5;	710	C00061	HMDB01520	3.8649	1.4912	0.4501	0.6962	0.4501	0.8545	1	0.4501	0.4501	1.4304
537	fructose	Carbohydrate	Fructose, mannose, galactose, starch, and sucrose metabolism	577	GC/MS	1758	217	57-48-7;	5984	C00095	HMDB00660	0.3315	1.3552	2.6517	0.6532	0.4146	0.3315	0.9442	1.4754	1	1.2508
663	fumarate	Energy	Krebs cycle	1643	GC/MS	1382.1	245	100-17-8;		C00122	HMDB00134	0.4815	1.1142	0.8864	1.1906	1.06	0.6772	0.8421	1.4387	1.3746	0.94
47	gamma-aminobutyrate (GABA)	Amino acid	Glutamate metabolism	1416	GC/MS	1539.7	304.1	56-12-2;	6992099119	C00334	HMDB00112	0.2912	0.2912	0.4788	0.9588	0.2912	1.2055	0.5483	1.1742	1.0412	1.4974
467	gamma-glutamylglutamate	Peptide	gamma-glutamyl	36738	LC/MS Pos	1036	277.1	1116-22-9;	92865			0.5364	1.0881	0.5271	1.0064	0.7051	0.4651	1.1829	1.1005	1.1961	0.9936
474	gamma-glutamyllysine	Peptide	gamma-glutamyl	33934	LC/MS Neg	753	274.2	17105-15-6;	65254		HMDB03869	0.3537	0.5019	1	0.5209	0.3537	0.7463	1.6838	1.2668	1.4225	1.186
620	gluconate	Carbohydrate	Nucleotide sugars, pentose metabolism	587	GC/MS	1879.4	333	527-07-1;	10690	C00257	HMDB00625	0.1646	1.1107	0.8228	0.6537	0.2854	1.6322	1.6849	7.7076	0.8893	3.9299
589	glucose	Carbohydrate	Glycolysis, gluconeogenesis, pyruvate metabolism	20488	GC/MS	1866.8	217.1	50-99-7;	79025	C00031	HMDB00122	0.8009	1.4959	0.9934	0.5031	1.9562	5.0592	3.2271	0.8332	0.0852	1.0066
588	glucose 1-phosphate	Carbohydrate	Glycolysis, gluconeogenesis, pyruvate metabolism	33755	GC/MS	1853	217.1	56401-20-8;	65533	C00103	HMDB01586	0.2241	0.5238	0.2241	0.2241	1.3298	2.9214	1	0.2241	0.2241	0.2241
587	glucose-6-phosphate (G6P)	Carbohydrate	Glycolysis, gluconeogenesis, pyruvate metabolism	31260	GC/MS	2042.7	387.2	103192-55-8;		C00668	HMDB01401	0.9063	1.69	2.0437	0.3898	1.5451	0.5414	0.4158	2.5741	1.0433	0.9567
39	glutamate	Amino acid	Glutamate metabolism	57	GC/MS	1611.9	246	56-86-0;	611	C00025	HMDB03339	0.4014	1.444	0.9904	0.8865	0.7916	0.616	1.0096	1.7005	1.5159	1.4534
45	glutamine	Amino acid	Glutamate metabolism	53	LC/MS Pos	684	147.2	56-85-9;	5961	C00064	HMDB00641	0.0951	1.0964	0.6432	1.1852	0.9036	0.2911	0.2742	1.6493	1.5907	2.2183
298	glutathione, oxidized (GSSG)	Amino acid	Glutathione metabolism	27727	LC/MS Pos	1535	613.1	103239-24-3;	6535911215652	C00127	HMDB03337	0.6513	0.9472	1.337	1.0528	0.4349	0.4405	0.6192	1.896	1.3123	1.7811
295	glutathione, reduced (GSH)	Amino acid	Glutathione metabolism	2127	LC/MS Pos	1274	308.1	70-18-8;	124886	C00051	HMDB00125	0.563	1.0379	1.1107	0.9621	0.8022	0.275	0.5735	1.485	1.5586	1.4791
585	glycerate	Carbohydrate	Glycolysis, gluconeogenesis, pyruvate metabolism	1572	GC/MS	1360.7	189	600-19-1;	752	C00258	HMDB00139	0.4596	1.3005	0.6995	0.6177	0.4435	0.541	4.1051	1.3419	2.2839	2.5201
961	glycerol 3-phosphate (G3P)	Lipid	Glycerolipid metabolism	15365	GC/MS	1719.7	357.1	29849-82-9;	754	C00093	HMDB00126	0.7537	1.0044	0.8567	0.7684	0.4004	1.8432	2.1819	1.7079	0.9956	1.7687
962	glycerophosphorylcholine (GPC)	Lipid	Glycerolipid metabolism	15990	LC/MS Pos	694	258.1	28319-77-9;	657272	C00670	HMDB00086	1.5288	0.7645	0.595	0.7443	0.5742	1.4251	1.3142	1.4474	0.7291	1.2355
1	glycine	Amino acid	Glycine, serine and threonine metabolism	11777	GC/MS	1166	101.9	56-40-6;	5257127750	C00037	HMDB00123	0.3221	0.7025	0.7898	0.5162	0.3357	1.3599	1.2407	1.3836	1.2102	1.2467
312	glycylglycine	Peptide	Dipeptide	21029	GC/MS	1757.9	174	556-50-3;	154889711163	C02037	HMDB11733	0.5201	0.972	0.981	0.8106	0.3144	2.4931	1.8563	1.2541	1.245	1.019
316	glycylleucine	Peptide	Dipeptide	34398	LC/MS Pos	2236	189.1	869-19-2;	928431548899	C02155	HMDB00759	0.3273	0.8097	1.1807	1.0726	0.4719	2.8667	1.4006	1.212	0.9274	0.8238
314	glycylproline	Peptide	Dipeptide	22171	LC/MS Pos	1115	173.1	704-15-4;	30136256993386		HMDB00721	0.9401	0.6967	0.6717	0.6319	0.392	3.0942	1.2426	1.4034	1.0599	1.1486
311	glycylvaline	Peptide	Dipeptide	18357	LC/MS Pos	1572	175.1	1963-21-9;	27248076994979			0.3344	0.781	0.643	0.8442	0.4724	1.4052	1.2147	1.39	1.1558	1.3409
1220	guanine	Nucleotide	Purine metabolism, guanine containing	32352	LC/MS Pos	1022	152.1	73-40-5;	764	C00242	HMDB00132	0.8612	1.0467	0.2976	0.6949	0.781	1.0045	1.4107	1.705	0.9955	1.9296
1224	guanosine	Nucleotide	Purine metabolism, guanine containing	1573	LC/MS Pos	1676	284	118-00-3;	6802	C00387	HMDB00133	0.3831	1.1426	0.7024	1.0713	0.6273	0.698	1.0757	1.634	0.9287	1.4683
1245	guanosine 3'-monophosphate (3'-GMP)	Nucleotide	Purine metabolism, guanine containing	39786	LC/MS Neg	792.2	362.1	117-68-0;	3522			1.5513	0.9057	1.8572	0.6781	0.7433	5.8495	3.4697	0.7904	1.0943	0.77
688	heptanoate (7:0)	Lipid	Medium chain fatty acid	1644	LC/MS Neg	3695	129.2	111-14-8;	8094	C17714	HMDB00666	0.9516	1.0617	0.9314	1.2567	0.9028	0.7952	1.1301	1.1071	1.0078	0.9922
53	histidine	Amino acid	Histidine metabolism	59	LC/MS Neg	757	154.1	5934-29-2;	7733651426	C00135	HMDB00177	0.7282	0.8067	0.9516	0.8927	0.5157	1.5201	1.3788	1.4827	1.0484	1.2792
1190	hypoxanthine	Nucleotide	Purine metabolism, (hypo)xanthine/inosine containing	3127	LC/MS Neg	1313	135.1	68-94-0;	790	C00262	HMDB00157	0.6475	0.9552	1.0448	0.818	0.596	0.9347	1.364	1.6153	1.6132	1.6505
1192	inosine	Nucleotide	Purine metabolism, (hypo)xanthine/inosine containing	1123	LC/MS Neg	1600	267.2	58-63-9;		C00294	HMDB00195	0.3387	1.0139	1.0308	0.9861	0.5368	0.516	0.8063	1.3689	1.1646	1.1352
974	inositol 1-phosphate (I1P)	Lipid	Inositol metabolism	1481	GC/MS	2057.8	318.1	106032-59-1;		C04006	HMDB00213	1.0525	0.9994	1.0006	0.3494	0.4686	2.2632	1.1999	1.3546	0.6983	0.7845
595	Isobar: fructose 1,6-diphosphate, glucose 1,6-diphosphate, myo-inositol 1,4 or 1,3-diphosphate	Carbohydrate	Glycolysis, gluconeogenesis, pyruvate metabolism	36984	LC/MS Neg	572	339					0.2067	2.7322	0.2472	1.0754	0.6364	0.3818	0.9246	1.1541	2.2577	3.7847
629	Isobar: ribulose 5-phosphate, xylulose 5-phosphate	Carbohydrate	Nucleotide sugars, pentose metabolism	37288	GC/MS	1935	357.2					0.7032	2.3125	0.7224	2.9495	0.9152	0.7956	1.323	1.0848	0.5676	2.444
519	Isobar: UDP-acetylglucosamine, UDP-acetylgalactosamine	Carbohydrate	Aminosugars metabolism	38673	LC/MS Pos	963	607.7					0.1465	0.1465	1	0.4119	0.1465	0.1465	0.944	1.9455	1.326	1.9403
210	isobutyrylcarnitine	Amino acid	Valine, leucine and isoleucine metabolism	33441	LC/MS Pos	1941	232.2	25518-49-4;			HMDB00736	0.4708	0.4708	0.7642	0.4708	0.4708	0.7117	1.0351	1.3203	1	1.2433
190	isoleucine	Amino acid	Valine, leucine and isoleucine metabolism	1125	LC/MS Pos	1614	132.1	73-32-5;	791	C00407	HMDB00172	0.4361	0.7836	0.9122	0.794	0.503	1.2822	1.0878	1.7058	1.4655	1.4163
402	isoleucylalanine	Peptide	Dipeptide	40046	LC/MS Pos	1686	203.2	24787-73-3;	52460095246010			0.5698	0.9254	1.0017	1.8908	0.3824	0.9983	1.6016	2.5976	1.007	0.9801
353.9	isoleucylaspartate	Peptide	Dipeptide	42982	LC/MS Neg	982.3	245.2	510-791-9560;				0.2006	0.6536	0.7673	1.6119	0.1728	0.8589	1.2518	3.0772	1.1411	1.3494
405	isoleucylglutamine	Peptide	Dipeptide	40019	LC/MS Pos	1530	260.2					0.5868	0.7329	1.2498	2.6225	0.3905	1.0367	1.8074	3.1178	0.8763	0.9633
406	isoleucylglycine	Peptide	Dipeptide	40008	LC/MS Pos	1732	189.2	868-28-0;	342532			0.2354	0.7064	1.0121	0.8753	0.2785	1.4083	1.2494	1.9542	0.9879	1.1461
409	isoleucylserine	Peptide	Dipeptide	40012	LC/MS Neg	1798	217.2	6403-14-1;				0.3579	0.5422	1.1124	2.1503	0.3306	1.811	1.4983	1.6964	0.8876	0.4993
358.1	isoleucylthreonine	Peptide	Dipeptide	42968	LC/MS Pos	1555.1	233.2					0.5709	0.7457	0.7266	1.053	0.5709	1.3392	1.3084	2.0041	0.8375	1
215	isovalerylcarnitine	Amino acid	Valine, leucine and isoleucine metabolism	34407	LC/MS Pos	2533	246.2	31023-24-2;	6426851		HMDB00688	0.236	0.236	0.236	0.4197	0.236	0.236	1.0003	1.0495	1.0527	0.9997
152	kynurenine	Amino acid	Tryptophan metabolism	15140	LC/MS Pos	1902	209.1	2922-83-0;	1611666971029	C00328	HMDB00684	1.2488	7.2742	1.5094	6.2349	3.1364	0.2624	0.3625	0.5631	0.5663	0.7512
604	lactate	Carbohydrate	Glycolysis, gluconeogenesis, pyruvate metabolism	527	GC/MS	1102.8	116.9	79-33-4;	612	C00186	HMDB00190	0.5731	1.2437	0.668	0.723	0.7563	0.5428	1.2607	1.643	4.7563	1.6969
1100	lathosterol	Lipid	Sterol/Steroid	39864	GC/MS	2337	255.2	80-99-9 ;	65728	C01189	HMDB01170	1.2304	0.4797	0.4797	0.9434	0.5751	2.0821	0.8742	1.623	1.0042	1
191	leucine	Amino acid	Valine, leucine and isoleucine metabolism	60	LC/MS Pos	1674	132.2	61-90-5;	70457986106	C00123	HMDB00687	0.3995	0.7058	0.8855	0.774	0.3723	1.51	1.1808	1.517	1.1145	1.2178
413	leucylalanine	Peptide	Dipeptide	40010	LC/MS Pos	1760	203.2	7298-84-2;	259321			1.2568	0.9108	0.742	1.5097	0.4314	1.6699	1	1.653	0.4314	0.7162
416	leucylaspartate	Peptide	Dipeptide	40053	LC/MS Pos	1589.6	247.2	32949-40-9;	3328705			0.5126	0.7386	0.9612	1.5401	0.3485	1.3546	1.3222	2.1105	0.6895	1.0388
417	leucylglutamate	Peptide	Dipeptide	40021	LC/MS Pos	1716	261.2		52595895259590			1.5443	1.1406	0.7329	0.9904	0.3335	1.0096	0.9836	1.1135	0.5188	1.2199
418	leucylglycine	Peptide	Dipeptide	40045	LC/MS Pos	1800	189.2	686-50-0;	79070			0.6946	0.682	1.1823	2.1899	0.5152	1.6684	1.3667	2.2615	0.8177	0.6441
419	leucylhistidine	Peptide	Dipeptide	40077	LC/MS Neg	2098	267.2	38062-72-5;	341684			0.6797	0.6797	0.8016	0.9538	0.6797	1.3998	1.1166	2.3191	1.0462	0.8344
421	leucylserine	Peptide	Dipeptide	40048	LC/MS Neg	1837	217.2	6209-12-7;	3621685			0.1649	0.5048	1.1166	2.1197	0.1649	0.7423	1.5939	2.8388	1	0.5807
361.5	leucylthreonine	Peptide	Dipeptide	42969	LC/MS Neg	2296	231.3					0.1934	0.1941	0.6514	1.0406	0.1934	1.6918	1.4355	1.3946	1	0.3281
673	linoleate (18:2n6)	Lipid	Essential fatty acid	1105	LC/MS Neg	5533	279.3	60-33-3;	5280450	C01595	HMDB00673	1.3198	0.7288	0.6537	0.8889	0.5155	2.3877	0.9029	1.1677	1.1683	1.0971
677	linolenate [alpha or gamma; (18:3n3 or 6)]	Lipid	Essential fatty acid	34035	LC/MS Neg	5450	277.3			C06427	HMDB01388	1.7195	0.4834	0.4252	0.721	0.4007	3.5159	0.6059	1.4132	1.4027	1.279
75	lysine	Amino acid	Lysine metabolism	1301	GC/MS	1836.7	317.2	56-87-1;	5962	C00047	HMDB00182	0.2427	0.8336	0.764	0.7274	0.2824	1.8916	1.3397	1.7258	1.1664	1.1944
667	malate	Energy	Krebs cycle	1303	GC/MS	1502	233	6915-15-7;	525	C00149	HMDB00156	0.7035	1.9009	0.8501	0.9564	1.0436	0.5054	0.8252	1.6455	1.9797	1.359
576	maltohexaose	Carbohydrate	Fructose, mannose, galactose, starch, and sucrose metabolism	35170	LC/MS Neg	1224	989.1	34620-77-4;	5288409	C01936	HMDB12253	0.8755	1.3498	0.3624	1.6307	3.2868	1.1245	1.9302	0.4024	0.6774	0.2924
575	maltopentaose	Carbohydrate	Fructose, mannose, galactose, starch, and sucrose metabolism	35163	LC/MS Neg	1100	827.1	34620-76-3;	3710145	C06218	HMDB12254	0.7649	1.4535	0.8401	1.1599	5.2375	1.7283	2.1767	0.2736	0.3766	0.2172
582.8	maltotetraose	Carbohydrate	Oligosaccharide	15910	LC/MS Neg	965	665.1	34612-38-9;	446495	C02052	HMDB01296	0.7421	1.2569	2.3938	0.7431	16.2064	10.314	4.0562	0.2482	0.1789	0.191
567	maltotriose	Carbohydrate	Fructose, mannose, galactose, starch, and sucrose metabolism	27723	GC/MS	2368.3	361.2	1109-28-0;	439586	C01835	HMDB01262	0.1369	0.4401	1	0.1882	4.8756	4.9685	1.2832	0.1369	0.1369	0.1369
554	mannose-6-phosphate	Carbohydrate	Fructose, mannose, galactose, starch, and sucrose metabolism	1470	GC/MS	2035.9	387.2	70442-25-0;104872-94-8;		C00275	HMDB01078	0.6391	1.6001	1.7199	0.7999	1.8455	0.8721	0.4361	1.9436	0.9871	1.0129
704	margarate (17:0)	Lipid	Long chain fatty acid	1121	LC/MS Neg	5733	269.3	506-12-7;	10465		HMDB02259	1.2537	0.9502	0.7282	0.8524	0.6991	1.6491	1.1876	1.2135	1.0006	0.9994
727	mead acid (20:3n9)	Lipid	Long chain fatty acid	35174	LC/MS Neg	5642	305.4	20590-32-3;	5312531		HMDB10378	0.4046	0.3376	1.1733	0.2602	0.1317	1.5017	1.7409	1.1241	1.1438	0.8759
237	methionine	Amino acid	Cysteine, methionine, SAM, taurine metabolism	1302	LC/MS Pos	1252	150.1	63-68-3;	69920876137	C00073	HMDB00696	0.5145	0.7619	0.8552	0.808	0.4117	1.615	1.4166	1.4778	1.1448	1.2849
230	methionine sulfoxide	Amino acid	Cysteine, methionine, SAM, taurine metabolism	18374	LC/MS Pos	729	166.1	3226-65-1;	1589801548907	C02989	HMDB02005	1.1074	0.9751	0.7107	0.8468	0.8988	0.7727	1.2865	1.0249	1.0996	1.1449
1294	methylphosphate	Nucleotide	Purine and pyrimidine metabolism	37070	GC/MS	1221	240.9	7023-27-0;	13130			0.9914	1.2049	0.9408	1.0086	0.6698	1.7278	1.6725	0.9509	1.0391	0.6593
971	myo-inositol	Lipid	Inositol metabolism	19934	GC/MS	1924.9	217	87-89-8;		C00137	HMDB00211	1.3876	3.6273	4.4744	2.0015	1.6941	0.1786	0.2862	0.6124	0.3988	0.478
698	myristate (14:0)	Lipid	Long chain fatty acid	1365	LC/MS Neg	5439	227.3	544-63-8;	11005	C06424	HMDB00806	1.2281	0.7671	0.9645	0.8832	0.7246	1.8246	1.0957	1.2678	1.0025	0.9975
33	N-acetylalanine	Amino acid	Alanine and aspartate metabolism	1585	LC/MS Neg	882	130.1	97-69-8;	88064	C02847	HMDB00766	0.3462	0.6392	1.1435	0.6586	0.3813	1.2274	0.9808	1.436	1.0192	1.2333
513	N-acetylglucosamine 6-phosphate	Carbohydrate	Aminosugars metabolism	15107	LC/MS Neg	628	300.1	102029-88-9;	10040501	C00357	HMDB02817	0.527	1.7286	1.2893	0.9916	1.0598	0.7394	1.5305	0.4835	0.2667	1.0084
239	N-acetylmethionine	Amino acid	Cysteine, methionine, SAM, taurine metabolism	1589	LC/MS Neg	1805	190.1	65-82-7;	448580	C02712	HMDB11745	0.4189	0.725	0.8679	0.7139	0.3475	1.8874	1.4053	1.4794	1.1321	1.2915
517	N-acetylneuraminate	Carbohydrate	Aminosugars metabolism	1592	GC/MS	2074.9	245	131-48-6;		C00270	HMDB00230	0.0547	0.8869	1.1131	0.6997	0.5109	1.2799	0.8861	1.5245	1.3609	1.5365
10	N-acetylserine	Amino acid	Glycine, serine and threonine metabolism	37076	GC/MS	1526	218	97-14-3;	65249		HMDB02931	0.3798	0.7746	0.4974	0.5078	0.4239	1.3071	1.7845	1.5639	1.226	1.2254
18	N-acetylthreonine	Amino acid	Glycine, serine and threonine metabolism	33939	LC/MS Neg	846	160.1	17093-74-2;	4651717	C01118		0.4759	1.0173	0.9605	0.9827	0.4759	0.4759	0.9043	2.0245	1.9162	2.1465
231	N-formylmethionine	Amino acid	Cysteine, methionine, SAM, taurine metabolism	2829	LC/MS Neg	1541	176.1	4289-98-9;	439750	C03145	HMDB01015	0.549	0.9908	0.549	0.9154	0.549	0.549	1	1.2435	1.4917	1.4207
85	N6-acetyllysine	Amino acid	Lysine metabolism	36752	LC/MS Pos	1134	189.1	692-04-6;	699197892832	C02727	HMDB00206	0.466	0.8082	0.6106	0.7095	0.3462	2.5407	1.6995	1.506	1.2346	1.1918
1324	nicotinamide	Cofactors and vitamins	Nicotinate and nicotinamide metabolism	594	LC/MS Pos	1267	123.1	98-92-0;	936	C00153	HMDB01406	1.1384	0.8546	0.2001	0.2338	0.5382	0.8701	1.2068	1.1299	1.6444	1.4488
1327	nicotinamide adenine dinucleotide (NAD+)	Cofactors and vitamins	Nicotinate and nicotinamide metabolism	5278	LC/MS Pos	1370	664	53-84-9;	1.08977e+18	C00003	HMDB00902	0.023	0.4751	1.2299	1.0805	0.3209	0.1717	0.9195	2.2802	1.5084	1.7117
1328	nicotinamide adenine dinucleotide reduced (NADH)	Cofactors and vitamins	Nicotinate and nicotinamide metabolism	31475	LC/MS Neg	1554	664.1	58-68-4 ;606-68-8;	439153	C00004	HMDB01487	0.4398	0.494	0.4398	1.4267	1.3407	0.475	0.7513	1.6221	0.4398	1.2487
1326	nicotinamide ribonucleotide (NMN)	Cofactors and vitamins	Nicotinate and nicotinamide metabolism	22152	LC/MS Pos	886	335.1	1094-61-7;	14180	C00455	HMDB00229	0.3182	6.6508	0.3609	1.6128	3.8654	0.6582	1.3496	0.8011	0.8632	1.1368
1334	nicotinamide riboside*	Cofactors and vitamins	Nicotinate and nicotinamide metabolism	33013	LC/MS Pos	955	255.1	1341-23-7;		C03150	HMDB00855	1	3.7927	0.2706	0.2706	1.4588	0.8864	0.2706	0.2706	0.2706	0.2706
1338	nicotinate	Cofactors and vitamins	Nicotinate and nicotinamide metabolism	1504	LC/MS Neg	1221	122.1	59-67-6;	938	C00253	HMDB01488	0.9603	1.1803	0.3386	0.9045	0.7644	1.0397	1.3674	1.3423	0.8335	1.216
1329	nicotinate adenine dinucleotide (NAAD+)	Cofactors and vitamins	Nicotinate and nicotinamide metabolism	15725	LC/MS Neg	1236	662.9	6450-77-7;104809-30-5;				0.5042	0.5042	0.5042	1	0.5042	0.5042	0.5042	1.5081	1.2659	0.9214
1341	nicotinate ribonucleoside*	Cofactors and vitamins	Nicotinate and nicotinamide metabolism	33471	LC/MS Pos	1105	256	2625-49-2;	161233	C05841	HMDB06809	2.0717	1.1398	0.1357	0.3241	1.0448	0.9552	0.1357	0.1357	0.1357	0.1357
716	nonadecanoate (19:0)	Lipid	Long chain fatty acid	1356	LC/MS Neg	6073	297.3	646-30-0;	12591	C16535	HMDB00772	1.0563	0.719	0.7334	0.7786	1.0378	1.3784	0.9143	1.0972	1.1622	0.9622
805	oleamide	Lipid	Fatty acid, amide	27409	GC/MS	2062.5	338.3	301-02-0;	5283387		HMDB02117	1.0573	0.5746	0.7781	0.5746	0.5746	1.039	0.5887	1.4587	0.961	1.231
708	oleate (18:1n9)	Lipid	Long chain fatty acid	1359	GC/MS	1984.4	339.2	112-80-1;	445639	C00712	HMDB00207	0.9103	0.7871	1.1259	0.6962	0.5331	1.7374	1.1763	1.3156	1.0167	0.9833
258	ornithine	Amino acid	Urea cycle; arginine-, proline-, metabolism	1493	GC/MS	1763.8	141.9	3184-13-2;	6262	C00077	HMDB03374	0.4607	1.0997	1.023	0.7827	0.5067	0.977	0.8287	2.1676	1.7403	1.4816
702	palmitoleate (16:1n7)	Lipid	Long chain fatty acid	33447	LC/MS Neg	5477	253.3	373-49-9;	445638	C08362	HMDB03229	1.615	0.7221	0.9747	0.9583	0.5256	3.0375	1.2497	1.3249	0.9324	1.0253
1086	palmitoyl sphingomyelin	Lipid	Sphingolipid	37506	GC/MS	2524	311.3	6254-89-3;	9939941			0.8863	0.7956	1.0194	0.6516	0.4634	1.8598	1.4669	1.1272	1.0021	0.9979
1347	pantothenate	Cofactors and vitamins	Pantothenate and CoA metabolism	1508	LC/MS Pos	2218	220.1	137-08-6;	6613	C00864	HMDB00210	0.3853	0.9582	1.0418	0.7681	0.5917	0.7534	1.6426	2.3685	2.0716	2.169
1593	penicillin G	Xenobiotics	Drug	37468	LC/MS Pos	3314	335.2	69-57-8;	2349	C05551		0.4289	1.5135	0.1595	1.2254	0.7746	0.5125	0.2982	1.9835	1.5919	1.713
700	pentadecanoate (15:0)	Lipid	Long chain fatty acid	1361	LC/MS Neg	5522	241.3	1002-84-2;10002-84-2;	13849	C16537	HMDB00826	1.0432	0.633	0.6408	0.7629	0.6186	1.4741	1.1904	1.1411	0.9802	1.0198
1488	phenol red	Xenobiotics	Chemical	36817	LC/MS Neg	3650	353.1	143-74-8;	4766	C12600		0.4659	0.9757	0.6184	1.0243	0.5787	0.855	1.0545	1.8686	1.5696	1.5238
134	phenylacetylglycine	Amino acid	Phenylalanine & tyrosine metabolism	33945	LC/MS Neg	2377	192.1	500-98-1;	68144	C05598	HMDB00821	0.3175	0.9087	2.0267	0.8	0.5265	0.3175	1.1108	1.2013	1	1.1242
89	phenylalanine	Amino acid	Phenylalanine & tyrosine metabolism	64	LC/MS Pos	2056	166.1	63-91-2;	69256656140	C00079	HMDB00159	0.4562	0.7342	0.876	0.7496	0.4112	1.2239	1.124	1.4581	1.1413	1.2495
365.1	phenylalanylalanine	Peptide	Dipeptide	41374	LC/MS Pos	2047.6	237.1	3918-87-4;	69931235488196			0.8574	1.2218	1.0062	0.6766	0.6735	0.9938	1.6707	1.4414	0.9388	1.9636
454.9	phenylalanylaspartate	Peptide	Dipeptide	41419	LC/MS Pos	1901	281.1	22828-05-3;	335051			1.0712	0.9972	0.891	0.7335	0.7838	1.5368	1.4974	0.975	1.0028	1.5433
365.2	phenylalanylglutamate	Peptide	Dipeptide	41432	LC/MS Neg	1617	293.2	3617-45-6;	4422358			0.3597	0.9398	1.0381	1.1177	0.265	2.6531	1.4335	1.2579	0.9619	0.9345
365.5	phenylalanylglycine	Peptide	Dipeptide	41370	LC/MS Neg	2460.8	221.1	721-90-4;	98207			1.0135	0.8121	0.7549	1.1992	0.4736	2.7946	0.9865	1.1823	1.1244	0.8124
428	phenylalanylleucine	Peptide	Dipeptide	40192	LC/MS Neg	4165.3	277.2	3303-55-7;	4078229			0.4113	0.4113	1.0798	0.8543	0.5428	1	1.1502	1.6191	1.2821	0.4671
430	phenylalanylserine	Peptide	Dipeptide	40016	LC/MS Pos	1808	253.1	16053-39-7;	9859812			0.9811	0.6026	1.3176	1	0.6026	1.6567	1.0887	1.2629	0.9875	0.7655
671	phosphate	Energy	Oxidative phosphorylation	11438	GC/MS	1307.7	298.9	7664-38-2 ;	1061	C00009	HMDB01429	1.0702	0.7329	1.007	0.5743	0.6821	1.4031	1.2514	1.0041	0.9959	0.8612
602	phosphoenolpyruvate (PEP)	Carbohydrate	Glycolysis, gluconeogenesis, pyruvate metabolism	597	GC/MS	1595.4	369	10526-80-4;	1005	C00074	HMDB00263	0.8	1.6205	0.7365	0.4011	0.7842	0.759	5.0349	1.2	1.2412	2.8397
956	phosphoethanolamine	Lipid	Glycerolipid metabolism	12102	GC/MS	1577.3	299.1	1071-23-4;	52323241015	C00346	HMDB00224	0.6925	1.4977	0.6815	0.7606	0.6254	1.8186	4.8668	1.4891	1.2394	0.6239
1349	phosphopantetheine	Cofactors and vitamins	Pantothenate and CoA metabolism	15504	LC/MS Neg	1624	357.2	NA;	115254	C01134	HMDB01416	5.3775	1.1579	0.6201	0.6635	0.7711	8.4599	1.647	0.8922	0.5179	1.1078
363	pro-hydroxy-pro	Peptide	Dipeptide	35127	LC/MS Pos	960	229.2	18684-24-7;	11673055		HMDB06695	0.5437	1.4555	0.3894	1.0292	0.9708	0.441	0.869	2.0307	1.2228	1.6421
261	proline	Amino acid	Urea cycle; arginine-, proline-, metabolism	1898	LC/MS Pos	796	116.1	147-85-3;	1457426971047	C00148	HMDB00162	0.6415	1.0368	0.6957	0.6887	0.5671	1.3553	0.9632	2.0592	1.2227	1.7594
888	propionylcarnitine	Lipid	Fatty acid metabolism (also BCAA metabolism)	32452	LC/MS Pos	1589	218.2	17298-37-2 ;	107738	C03017	HMDB00824	0.1512	0.5089	0.6854	0.472	0.2495	1.3146	5.7291	6.8935	3.8671	4.7973
1280	pseudouridine	Nucleotide	Pyrimidine metabolism, uracil containing	33442	LC/MS Neg	1104	243.1	1445-07-4;		C02067	HMDB00767	1.476	0.9546	0.5741	0.4455	0.5786	1.3208	1.6151	0.6763	1.2401	1.0454
672	pyrophosphate (PPi)	Energy	Oxidative phosphorylation	2078	GC/MS	1642.3	451	1466-09-3;2466-09-3;	644102	C00013	HMDB00250	0.3056	0.8599	1.474	0.6735	0.515	1.0248	2.1559	1.8018	0.9752	1.0451
616	ribitol	Carbohydrate	Nucleotide sugars, pentose metabolism	15772	GC/MS	1692.4	217	488-81-3;		C00474	HMDB00508	0.2502	0.5483	0.2502	0.2502	0.2502	0.3016	1	1.0851	1.1751	1.249
622	ribose	Carbohydrate	Nucleotide sugars, pentose metabolism	12080	GC/MS	1639.2	204	50-69-1;	5311110	C00121	HMDB00283	0.7192	1.4867	0.5916	1.4061	0.5015	0.9244	1.0756	0.7807	1.425	1.4683
627	ribulose	Carbohydrate	Nucleotide sugars, pentose metabolism	35855	GC/MS	1662	306.1	488-84-6;	79021	C00309	HMDB00621	0.8509	0.8428	0.5501	1.1491	0.4937	0.3752	1.6262	1.6997	1.2997	2.19
236	S-adenosylhomocysteine (SAH)	Amino acid	Cysteine, methionine, SAM, taurine metabolism	15948	LC/MS Neg	1821	383.1	979-92-0;		C00021	HMDB00939	0.6233	0.9459	1.1877	1.0541	0.7447	0.509	0.5087	1.3672	1.769	1.5463
301	S-lactoylglutathione	Amino acid	Glutathione metabolism	15731	LC/MS Neg	1271	378.2	54398-03-7;	1083	C03451	HMDB01066	0.5204	6.41	0.1042	2.6715	1.4796	0.1042	0.1042	0.2476	0.2093	8.666
979	scyllo-inositol	Lipid	Inositol metabolism	32379	GC/MS	1893.8	318.2	488-59-5;		C06153	HMDB06088	0.7221	5.8399	3.0164	2.3885	1	0.6059	0.6059	0.8827	0.6059	0.6059
8	serine	Amino acid	Glycine, serine and threonine metabolism	1648	GC/MS	1389.1	204	56-45-1;	59516857581	C00065	HMDB00187	0.506	0.7689	0.9123	0.5697	0.3912	1.7841	1.3187	1.3993	1.0877	1.1023
431	serylleucine	Peptide	Dipeptide	40066	LC/MS Pos	2106	219.2	6665-16-3;				0.759	0.6392	1.2411	1.9654	0.2878	1.2775	1.241	1.688	0.5295	0.4813
560	sorbitol	Carbohydrate	Fructose, mannose, galactose, starch, and sucrose metabolism	15053	GC/MS	1843	319.1	6706-59-8;	107428	C00794	HMDB00247	0.2157	0.4893	1	0.266	0.2157	0.9144	3.734	5.2286	3.8204	2.4734
285	spermidine	Amino acid	Polyamine metabolism	485	LC/MS Pos	533	146.2	124-20-9;	1102	C00315	HMDB01257	1.2125	1.105	0.7679	0.8214	0.7796	0.5935	0.8997	1.1003	1.1185	1.4933
1074	sphinganine	Lipid	Sphingolipid	17769	LC/MS Pos	5175	302.3	3102-56-5;	3126	C00836	HMDB00269	0.0825	0.5074	1.4726	0.159	0.5867	1.8369	1.3426	1.1198	3.5421	0.8802
1077	sphingosine	Lipid	Sphingolipid	17747	LC/MS Pos	5197	300.2	123-78-4;	5353955	C00319	HMDB00252	0.0544	0.4139	1.6864	0.2329	0.5382	2.6808	2.1235	1.3041	1.7444	0.6959
807	stearamide	Lipid	Fatty acid, amide	37487	GC/MS	2071	131	124-26-5;	31292	C13846		1.1098	0.9056	1.0566	0.4326	0.611	1.1657	0.9434	1.2109	0.8148	1.1753
706	stearate (18:0)	Lipid	Long chain fatty acid	1358	LC/MS Neg	5886	283.4	57-11-4;	5281	C01530	HMDB00827	1.2116	0.9818	0.7949	0.9223	0.7601	1.3913	0.9005	1.0182	1.0682	1.1318
1617	streptomycin	Xenobiotics	Drug	39872	LC/MS Pos	543.3	300.8	3810-74-0;	5999			1.0799	1.2382	1.0184	0.9943	0.6977	0.4738	1.04	0.9665	0.8708	1.0057
659	succinate	Energy	Krebs cycle	1437	GC/MS	1348	247	110-15-6;	1110	C00042	HMDB00254	0.3157	1.3221	1.1011	0.9251	0.7963	0.5975	1.7133	1.595	0.9715	1.0285
1368	thiamin (Vitamin B1)	Cofactors and vitamins	Thiamine metabolism	5341	LC/MS Pos	740	265.1	59-43-8;		C00378		0.5485	1.0083	0.9496	1.0495	0.6581	0.6709	0.9917	1.5767	1.5589	1.1622
17	threonine	Amino acid	Glycine, serine and threonine metabolism	1284	LC/MS Pos	713	120.1	72-19-5;	69710196288	C00188	HMDB00167	0.5991	1.2314	0.7025	1.1414	0.8439	0.8586	0.7338	1.4428	1.1735	1.6998
433	threonylleucine	Peptide	Dipeptide	40051	LC/MS Neg	1952	231.2	50299-12-2;	4420322			0.1275	0.4418	1.1716	2.3523	0.2051	1.4883	1.6329	2.2273	0.8284	0.4606
364	threonylphenylalanine	Peptide	Dipeptide	31530	LC/MS Neg	2335	265.2	16875-27-7;	40997994099798			0.6604	0.6604	1.125	1.4004	0.6604	0.6604	0.8708	1.5362	0.875	0.6604
1272	thymidine	Nucleotide	Pyrimidine metabolism, thymine containing	2183	LC/MS Neg	1935	241.1	50-89-5;	5789	C00214	HMDB00273	0.2221	0.7572	4.2372	4.5989	0.702	2.6473	0.4776	1.782	0.581	1.2428
1273	thymidine 3'-monophosphate	Nucleotide	Pyrimidine metabolism, thymine containing	37122	LC/MS Neg	984	321	40705-89-3;	5463			0.2862	0.2999	1.3617	2.8416	0.2862	1.9854	0.2862	1.6478	0.6383	0.5465
1271	thymine	Nucleotide	Pyrimidine metabolism, thymine containing	604	GC/MS	1429.1	255	65-71-4;	1135	C00178	HMDB00262	0.1432	0.2803	2.783	1.7197	0.1054	2.6309	0.1054	1.7798	0.1054	0.255
267	trans-4-hydroxyproline	Amino acid	Urea cycle; arginine-, proline-, metabolism	1366	GC/MS	1537	140	51-35-4;	58106971053	C01157	HMDB00725	0.2509	1.1106	0.4987	0.9066	0.5978	0.4565	1.0934	2.2397	1.8497	1.2821
153	tryptophan	Amino acid	Tryptophan metabolism	54	LC/MS Pos	2445	205.1	73-22-3;	69235166305	C00078	HMDB00929	0.3459	0.5362	0.8735	0.531	0.2805	1.1265	1.1551	1.6122	1.1519	1.291
454.94	tryptophylglutamate	Peptide	Dipeptide	41401	LC/MS Neg	1748	332.2	36099-95-3;	3634442			0.437	0.8439	0.9107	1.0738	0.4099	1.4299	1.1446	1.2843	1.1002	0.9262
106	tyrosine	Amino acid	Phenylalanine & tyrosine metabolism	1299	LC/MS Pos	1516	182.1	60-18-4;	60576942100	C00082	HMDB00158	0.5805	0.7555	0.8184	0.7272	0.4386	1.4092	1.2234	1.507	1.1816	1.3269
435	tyrosylalanine	Peptide	Dipeptide	40018	LC/MS Pos	1589.5	253.2	730-08-5;	54964557020632			2.2214	1.1776	0.9019	0.8558	1.0363	2.8413	1.3597	0.8839	0.8896	0.9637
435.7	tyrosylglutamate	Peptide	Dipeptide	42953	LC/MS Neg	1119	309.2					0.5633	0.8392	0.7304	0.9691	0.4218	1.8666	1.096	1.2379	1.0309	1.1292
438.9	tyrosylglycine	Peptide	Dipeptide	41375	LC/MS Neg	1611.4	237.1	673-05-5;	259323			0.4449	0.5683	0.9395	1.079	0.3486	3.6835	1.0605	1.4909	1.2115	0.7982
437	tyrosylleucine	Peptide	Dipeptide	40031	LC/MS Neg	3065	293.2	17355-10-1;	870717009561			0.4656	0.7457	1.3234	0.9107	0.4656	2.5453	1.5564	0.8648	1.0893	0.4656
376.3	tyrosylvaline	Peptide	Dipeptide	41424	LC/MS Pos	2041	281.2	17355-09-8;	70095607009559			1.7963	0.5481	1.0275	1.1904	0.4095	1.402	1.0427	0.9697	0.9725	0.8238
645	UDP-glucose (isobar with UDP-galactose)	Carbohydrate	Nucleotide sugars	38670	LC/MS Neg	651	565			C00029	HMDB00286	0.026	0.026	0.2389	1.8568	0.026	0.026	0.026	1.9322	1.7611	0.2355
631	UDP-glucuronate	Carbohydrate	Nucleotide sugars, pentose metabolism	2763	LC/MS Neg	594	579.1	28053-08-9;63700-19-6;	17473	C00167	HMDB00935	0.0311	0.5076	0.9787	1.2823	0.3292	0.0294	1.0213	1.6621	1.4707	1.0949
1277	uracil	Nucleotide	Pyrimidine metabolism, uracil containing	605	GC/MS	1370.4	241	66-22-8;	1174	C00106	HMDB00300	1.476	1.5259	0.8145	0.6576	1.0739	3.2758	3.0381	0.8946	0.6274	0.9261
1279	uridine	Nucleotide	Pyrimidine metabolism, uracil containing	606	LC/MS Neg	1430	243.1	58-96-8;	6029	C00299	HMDB00296	0.6545	1.046	1.039	0.7622	0.7696	0.8799	1.0941	1.1172	0.961	1.2569
1290	uridine 5'-triphosphate (UTP)	Nucleotide	Pyrimidine metabolism, uracil containing	33448	LC/MS Neg	639	483	19817-92-6;	6133	C00075	HMDB00285	0.2123	0.2123	1	0.2319	0.2123	0.2123	1.0293	3.4424	17.5287	0.7883
1287	uridine monophosphate (5' or 3')	Nucleotide	Pyrimidine metabolism, uracil containing	39879	LC/MS Pos	1079	325	58-97-9;			HMDB00288	0.2212	0.2212	0.2212	0.2212	0.2212	0.2212	0.2212	1	1.5825	0.2212
200	valine	Amino acid	Valine, leucine and isoleucine metabolism	1649	LC/MS Pos	1040	118.1	72-18-4;	69710186287	C00183	HMDB00883	0.541	0.83	0.8678	0.7507	0.4457	1.4617	1.1322	1.3995	1.1961	1.3366
369	valylasparagine	Peptide	Dipeptide	40727	LC/MS Neg	1334	230.2	66170-00-1;	70202007020201			0.5489	0.5489	1	1.7217	0.5489	0.7626	1.1295	2.1813	0.7444	0.5489
442	valylaspartate	Peptide	Dipeptide	40650	LC/MS Pos	1073.3	233.1	20556-16-5;	9964657			0.6777	0.8928	0.9746	1.6091	0.5261	1.0254	1.4243	1.9211	0.9088	1.2906
449	valylglycine	Peptide	Dipeptide	40475	LC/MS Pos	1330	175.1	686-43-1;	136487			0.3239	1.0851	0.8862	0.9149	0.3426	1.45	1.4922	1.751	0.85	1.1712
371	valylserine	Peptide	Dipeptide	40716	LC/MS Neg	1332	203.2	15388-94-8;	139506			0.5003	0.5003	1.0547	1.5447	0.5003	0.9385	0.9453	2.0946	1.0799	0.604
1187	xanthine	Nucleotide	Purine metabolism, (hypo)xanthine/inosine containing	3147	LC/MS Neg	992	151.1	69-89-6;	1188	C00385	HMDB00292	2.9319	2.5936	12.8812	2.2655	0.7891	0.3315	0.8603	0.872	1.128	0.704
1188	xanthosine	Nucleotide	Purine metabolism, (hypo)xanthine/inosine containing	15136	LC/MS Neg	1075	283.1	146-80-5;	64959	C01762	HMDB00299	1.0401	3.1901	0.5365	2.7676	1.1209	0.6717	0.361	1.2147	0.8376	0.9599

## Sheet: OrigScale(fb)
											SAMPLE_NAME	NYSM-00091	NYSM-00092	NYSM-00093	NYSM-00094	NYSM-00095	NYSM-00096	NYSM-00097	NYSM-00098	NYSM-00099	NYSM-00100
											SAMPLE_ID	1371817	1371818	1371819	1371820	1371821	1371822	1371823	1371824	1371825	1371826
											CLIENT_IDENTIFIER	WT_1	WT_2	WT_3	WT_4	WT_5	Mut_1	Mut_2	Mut_3	Mut_4	Mut_5
											BRADFORD_PROTEIN	3.256	3.54	3.452	3.251	2.039	4.024	4.994	5.899	5.199	5.063
											GROUP_DESC	WT fibroblasts	WT fibroblasts	WT fibroblasts	WT fibroblasts	WT fibroblasts	MUT fibroblasts	MUT fibroblasts	MUT fibroblasts	MUT fibroblasts	MUT fibroblasts
											GROUP_DESC2	Primary Human Fibroblasts	Primary Human Fibroblasts	Primary Human Fibroblasts	Primary Human Fibroblasts	Primary Human Fibroblasts	Primary Human Fibroblasts	Primary Human Fibroblasts	Primary Human Fibroblasts	Primary Human Fibroblasts	Primary Human Fibroblasts
PATHWAY_SORTORDER	BIOCHEMICAL	SUPER_PATHWAY	SUB_PATHWAY	COMP_ID	PLATFORM	RI	MASS	CAS	PUBCHEM	KEGG	Group HMDB_ID	WT	WT	WT	WT	WT	Mut	Mut	Mut	Mut	Mut
600	1,3-dihydroxyacetone	Carbohydrate	Glycolysis, gluconeogenesis, pyruvate metabolism	35963	GC/MS	1263	103	96-26-4;62147-49-3;	670	C00184	HMDB01882	46651	103744		131127	66016		57051		64408	110777
1000	1-arachidonoylglycerophosphoethanolamine*	Lipid	Lysolipid	35186	LC/MS Neg	5731	500.3				HMDB11517	105127	92833	182409	85698	101621	144439	153083	98122	104875	131384
1040	1-arachidonoylglycerophosphoinositol*	Lipid	Lysolipid	34214	LC/MS Neg	5479	619.4					339739	201650	77144	74311	137339	603680	108789	91543	167884	260646
1019	1-linoleoylglycerophosphocholine	Lipid	Lysolipid	34419	LC/MS Pos	5574	520.4		11988421	C04100		65036	31161	66621	16871	125363	313658	96155	126091	254763	79280
1007	1-myristoylglycerophosphocholine	Lipid	Lysolipid	35626	LC/MS Pos	5481	468.3	20559-16-4;	460604		HMDB10379		25486	113108		51808	321807	200826	106620	204954	79398
1017	1-oleoylglycerophosphocholine	Lipid	Lysolipid	33960	LC/MS Pos	5700	522.4	19420-56-5;	16081932			67759	196302	1750076	361414	785174	3168157	1962966	538566	1924458	505547
996	1-oleoylglycerophosphoethanolamine	Lipid	Lysolipid	35628	LC/MS Neg	5928	478.3	89576-29-4;	9547071		HMDB11506	99297	87326	195288	80586	56844	175125	202222	141813	98969	162911
1037	1-oleoylglycerophosphoinositol*	Lipid	Lysolipid	36602	LC/MS Neg	5577	597.4					134554	102116	133031	53787	37831	306117	160671	22463	30161	103985
1012	1-palmitoleoylglycerophosphocholine*	Lipid	Lysolipid	33230	LC/MS Pos	5524	494.3						116702	277449	60171	212084	664897	478423	298302	478687	143828
1051	1-palmitoylglycerol (1-monopalmitin)	Lipid	Monoacylglycerol	21127	GC/MS	2119.5	371.3	542-44-9;	14900			29668	22298	43335	26167	30500	55187	45267	55138	32644	25440
1010	1-palmitoylglycerophosphocholine	Lipid	Lysolipid	33955	LC/MS Pos	5671	496.4	17364-16-8;	86554			177778	301442	1704405	231794	1559817	2945617	1423363	802392	1747710	798232
990	1-palmitoylglycerophosphoethanolamine	Lipid	Lysolipid	35631	LC/MS Neg	5940	452.3		9547069		HMDB11503	38545	68523	132428	63288	46132	73888	112812	61704	66818	56502
1032	1-palmitoylglycerophosphoinositol*	Lipid	Lysolipid	35305	LC/MS Neg	5573	571.3					35483	27232	90626	17417		25226	51257	14397
1045	1-palmitoylplasmenylethanolamine*	Lipid	Lysolipid	39270	LC/MS Neg	6153	436.4					132689	181913	568636	304340	58105	255130	406855	326771	167399	280337
1009	1-pentadecanoylglycerophosphocholine*	Lipid	Lysolipid	37418	LC/MS Pos	5563	482.3						24100	33263	20964	42003	207399	140637	62791	119942	58493
1053	1-stearoylglycerol (1-monostearin)	Lipid	Monoacylglycerol	21188	GC/MS	2186.6	399.4	123-94-4;31566-31-1;	24699	D01947		62038	51464	42253	51068	46668	92295	106282	59941	79800	81335
1015	1-stearoylglycerophosphocholine	Lipid	Lysolipid	33961	LC/MS Pos	5844	524.4	19420-57-6;	497299			57471	96202	169272	49853	605940	836990	286809	167640	683134	165737
995	1-stearoylglycerophosphoethanolamine	Lipid	Lysolipid	34416	LC/MS Neg	6200	480.4	69747-55-3;	9547068		HMDB11130	322670	474674	434896	331650	122734	608594	414371	448662	289709	384920
1035	1-stearoylglycerophosphoinositol	Lipid	Lysolipid	19324	LC/MS Neg	5800	599.4	796963-93-4;				756754	368273	596601	297059	157357	947288	641520	80218	86593	273735
705	10-heptadecenoate (17:1n7)	Lipid	Long chain fatty acid	33971	LC/MS Neg	5558	267.3	29743-97-3;	5312435			1323710	803960	873953	998918	518753	3405675	1646021	1650662	1291394	1349259
717	10-nonadecenoate (19:1n9)	Lipid	Long chain fatty acid	33972	LC/MS Neg	5775	295.4	73033-09-7;	5312513			456100	376435	403375	446671	212882	1050187	668645	770862	561445	636982
874	15-HETE	Lipid	Eicosanoid	37538	LC/MS Neg	5271	319.3	54845-95-3;	5280724	C04742	HMDB02110	66584	48052	99666	112560	66953	106560	203589	131292	136886	155891
819	15-methylpalmitate (isobar with 2-methylpalmitate)	Lipid	Fatty acid, branched	38768	LC/MS Neg	5698	269.4					485379	366480	345905	464568	366795	1487362	975416	1070514	793471	809082
1205	2'-deoxyadenosine 3'-monophosphate	Nucleotide	Purine metabolism, adenine containing	40663	LC/MS Neg	1162.2	330.1	102832-10-0;	1467				6660	35190	54168		24790	7479	33745	17816	14361
1225	2'-deoxyguanosine	Nucleotide	Purine metabolism, guanine containing	1411	LC/MS Neg	1759	266.2	961-07-9;	187790	C00330	HMDB00085	5351	29826	105714	128345	10065	153694	25728	145467	43413	70849
1193	2'-deoxyinosine	Nucleotide	Purine metabolism, (hypo)xanthine/inosine containing	15076	LC/MS Neg	1700	251.1	890-38-0;	65058	C05512	HMDB00071		15656	241916	131579		195183	24931	165578	39911	61864
1281	2'-deoxyuridine	Nucleotide	Pyrimidine metabolism, uracil containing	1412	LC/MS Neg	1608	227.1	951-78-0;	13712	C00526	HMDB00012		3143	23855	20121		22548	4523	15466	5366	10004
77	2-aminoadipate	Amino acid	Lysine metabolism	6146	GC/MS	1686.5	260.1	542-32-5;1118-90-7;	469	C00956	HMDB00510	9081	52139	42415	45371	21820	31765	60057	109434	118701	119713
1026	2-arachidonoylglycerophosphocholine*	Lipid	Lysolipid	35256	LC/MS Pos	5524	544.3					30079	253963	563429	101888	586749	1368773	855551	625241	1036235	373882
1001	2-arachidonoylglycerophosphoethanolamine*	Lipid	Lysolipid	34656	LC/MS Pos	5525	502.3					99791	1170784	2888483	541459	2099064	3660398	3149454	2398546	3475779	1452855
1030	2-docosahexaenoylglycerophosphocholine*	Lipid	Lysolipid	35883	LC/MS Pos	5507	568.3						63369	134858		118642	340128	114493	169085	236429	104482
1004	2-docosahexaenoylglycerophosphoethanolamine*	Lipid	Lysolipid	34258	LC/MS Pos	5512	526.2					61039	797364	1924840	299185	1195010	3605312	2154585	2091164	2841979	1297833
1028	2-docosapentaenoylglycerophosphocholine*	Lipid	Lysolipid	37366	LC/MS Pos	5532	570.3						54708	97804	32347	145848	431387	139634	156733	327898	118184
1003	2-docosapentaenoylglycerophosphoethanolamine*	Lipid	Lysolipid	34875	LC/MS Pos	5548	528.2						646781	2062625	303635	1592272	3666012	1647776	2142943	2918180	1251267
786	2-hydroxyglutarate	Lipid	Fatty acid, dicarboxylate	37253	GC/MS	1576	247	40951-21-1;	43	C02630	HMDB00606		11517				4956	11342	21669	9995	17405
776	2-hydroxypalmitate	Lipid	Fatty acid, monohydroxy	35675	LC/MS Neg	5508	271.3	764-67-0;	92836			618507	1124797	2256479	1239644	498778	773795	3218078	1329629	1486271	1341515
774	2-hydroxystearate	Lipid	Fatty acid, monohydroxy	17945	LC/MS Neg	5705	299.4	629-22-1;	69417	C03045		430036	706730	930982	719717	350941	443407	1263803	695171	716645	618409
1020	2-linoleoylglycerophosphocholine*	Lipid	Lysolipid	35257	LC/MS Pos	5544	520.4						49490	93451	57491	102488	229274	94378	120566	167093	43789
212	2-methylbutyrylcarnitine (C5)	Amino acid	Valine, leucine and isoleucine metabolism	35431	LC/MS Pos	2439	246.1	31023-25-3;	6426901		HMDB00378	17453	34634	56403	40220	22800	94657	394022	366627	262956	305355
1008	2-myristoylglycerophosphocholine*	Lipid	Lysolipid	35681	LC/MS Pos	5450	468.3						28230	138384	36425	71757	306355	170297	111971	192869	72360
1018	2-oleoylglycerophosphocholine*	Lipid	Lysolipid	35254	LC/MS Pos	5640	522.4							1877285	762925	1314765	3007050	1658340	936144	2020379	743237
997	2-oleoylglycerophosphoethanolamine*	Lipid	Lysolipid	35687	LC/MS Neg	5848	478.3					23225	40126	129307	66431	53177	46338	97236	52637		55663
1011	2-palmitoylglycerophosphocholine*	Lipid	Lysolipid	35253	LC/MS Pos	5604	496.3					41436	244981	789836	112486	546335	1658588	947240	727986	1226482	501078
991	2-palmitoylglycerophosphoethanolamine*	Lipid	Lysolipid	35684	LC/MS Pos	5598	454.2					19224	158773	376924	73712	280700	517569	409753	296755	422196	193533
1351	3'-dephosphocoenzyme A	Cofactors and vitamins	Pantothenate and CoA metabolism	18289	LC/MS Neg	2010	686.2	3633-59-8;	444485	C00882	HMDB01373	7934	23543	15315	29736	5780	21913	35749	17533	10821	29913
900	3-dehydrocarnitine*	Lipid	Carnitine metabolism	32654	LC/MS Pos	1020	160.2	10457-99-5;	6991982	C02636	HMDB12154		21110	18363	19719	12869	14238	47070	59549	41205	53103
202	3-hydroxyisobutyrate	Amino acid	Valine, leucine and isoleucine metabolism	1549	GC/MS	1205	177.11	2068-83-9;	11966314	C06001	HMDB00336		17427		10102	15994	12127	15739	14256	13868	12033
597	3-phosphoglycerate	Carbohydrate	Glycolysis, gluconeogenesis, pyruvate metabolism	1414	GC/MS	1754	299	80731-10-8;		C00597	HMDB00807	285823	938283	581526	298937	433769	505241	2700385	755399	827042	1399662
762	4-hydroxybutyrate (GHB)	Lipid	Fatty acid, monohydroxy	34585	GC/MS	1277	233.1	502-85-2;	10413	C00989	HMDB00710	21305	36619	45028	25445	16869	53330	47764	71987	75047	63528
203	4-methyl-2-oxopentanoate	Amino acid	Valine, leucine and isoleucine metabolism	22116	LC/MS Neg	2200	129.2	816-66-0;	70	C00233	HMDB00695			5074					7022	4831	8641
262	5-aminovalerate	Amino acid	Urea cycle; arginine-, proline-, metabolism	18319	LC/MS Pos	860	118.1	660-88-8;	6992101138	C00431	HMDB03355	101924	195309	50028	168681	124067	76440	87214	291728	202881	324455
1307	5-methyltetrahydrofolate (5MeTHF)	Cofactors and vitamins	Folate metabolism	18330	LC/MS Neg	1838	458.2	68703-91-3;68792-52-9;	146	C00440	HMDB01396	8833	24600	9004	13037	14617	9846	23863	37359	21575	30144
281	5-methylthioadenosine (MTA)	Amino acid	Polyamine metabolism	1419	LC/MS Pos	2427	298.1	2457-80-9;	439176	C00170	HMDB01173		21844	16969	25638	10985			33964	23323	27061
1282	5-methyluridine (ribothymidine)	Nucleotide	Pyrimidine metabolism, uracil containing	35136	LC/MS Neg	1774	257.1	1463-10-1;	445408		HMDB00884	2527	6482		13777		18079		16485	3372	6878
297	5-oxoproline	Amino acid	Glutathione metabolism	1494	LC/MS Neg	744	128.2	98-79-3;	7405	C01879	HMDB00267	189782	472762	251720	399916	324065	195023	265048	584682	717717	605111
613	6-phosphogluconate	Carbohydrate	Nucleotide sugars, pentose metabolism	15442	LC/MS Neg	588	275.1	921-62-0;53411-70-4;	91493	C00345	HMDB01316	112427	269512	622249	291231	205560	818650	229724	1342642	181100	400402
1103	7-dehydrocholesterol	Lipid	Sterol/Steroid	40398	GC/MS	2330.5	325.3	434-16-2;	439423	C01164	HMDB00032	103361	41246	110653	24954	35568	145802	103588	48416	103965	72462
1109	7-ketocholesterol	Lipid	Sterol/Steroid	34188	GC/MS	2412	472.4	566-28-9 ;	91474		HMDB00501			12197				7026		1865
1352	acetyl CoA	Cofactors and vitamins	Pantothenate and CoA metabolism	32484	LC/MS Neg	1900	808.1	102029-73-2;	444493	C00024	HMDB01206			7657			3244	5375	4988	4397	4182
901	acetylcarnitine	Lipid	Carnitine metabolism	32198	LC/MS Pos	1203	204.2	5080-50-2;	7045767	C02571	HMDB00201	39297	61034	180604	68244	39788	48239	173135	188101	122636	115996
1199	adenosine	Nucleotide	Purine metabolism, adenine containing	555	LC/MS Neg	2053	266.1	58-61-7;	60961	C00212	HMDB00050	6772	12025	10384	17145	11367	11118	4564	52087	48846	12138
1206	adenosine 2'-monophosphate (2'-AMP)	Nucleotide	Purine metabolism, adenine containing	36815	LC/MS Neg	1497	346.1	130-49-4;		C00946	HMDB11617	59104	15521	32087	13767	9258	103445	45193	25427	15910	19188
1207	adenosine 3'-monophosphate (3'-AMP)	Nucleotide	Purine metabolism, adenine containing	35142	LC/MS Neg	1268	346.1	84-21-9;	15938966	C01367	HMDB03540	31625	18580	59689	20051	16288	167108	110547	31640	34984	26374
1210	adenosine 5'-diphosphate (ADP)	Nucleotide	Purine metabolism, adenine containing	3108	LC/MS Neg	800	426.1	20398-34-9;	6022	C00008	HMDB01341	6673	5572	10397	8180		10675	35128	23830	26260	20452
1208	adenosine 5'-monophosphate (AMP)	Nucleotide	Purine metabolism, adenine containing	32342	LC/MS Pos	1210	348.1	149022-20-8;	15938965	C00020	HMDB00045	22037	31749	50835	27326	20843	51158	80669	383213	685483	79424
1335	adenosine 5'diphosphoribose	Cofactors and vitamins	Nicotinate and nicotinamide metabolism	558	LC/MS Neg	964	558.1	68414-18-6;	4475880	C00301	HMDB01178	3645	54756	39355	69683	26497	12704	44813	71985	43940	77803
735	adrenate (22:4n6)	Lipid	Long chain fatty acid	32980	LC/MS Neg	5684	331.3	2091-25-0;	5282844	C16527	HMDB02226	17666490	12531136	3811449	5750398	7430434	14026148	6307947	14962920	8909451	7736254
32	alanine	Amino acid	Alanine and aspartate metabolism	1126	GC/MS	1147.6	115.9	56-41-7;	59507311724	C00041	HMDB00161	7225981	15277885	17160816	12496173	6877672	39516400	27591390	32172724	26189480	25488054
323	alanylthreonine	Peptide	Dipeptide	37085	LC/MS Neg	827	189	24032-50-6;	426318			4233	11808	13003	19082		11659	14851	27044	15714	10696
614	arabitol	Carbohydrate	Nucleotide sugars, pentose metabolism	38075	GC/MS	1687.5	307.1	7643-75-6;	94154	C00474	HMDB01851		11242	8784	4539	3405		2636	5665		11887
728	arachidonate (20:4n6)	Lipid	Long chain fatty acid	1110	LC/MS Neg	5525	303.4	506-32-1;	444899	C00219	HMDB01043	20151672	14352951	11837687	15267192	9294066	34634528	17280384	17675540	16457453	18009488
255	arginine	Amino acid	Urea cycle; arginine-, proline-, metabolism	1638	LC/MS Neg	728	173.2	1119-34-2;	5246487232	C00062	HMDB00517	390914	516673	610091	568322	233527	1123003	904563	877788	619853	764041
25	asparagine	Amino acid	Alanine and aspartate metabolism	512	GC/MS	1617.5	188	70-47-3;	62676992089	C00152	HMDB00168	93816	350423	803523	384093	106902	1093294	575614	1177320	709168	1465652
337.09	asparagylleucine	Peptide	Dipeptide	42980	LC/MS Pos	2170	246.2					35922	62298	138392	170490	25459	156246	126515	177220	76875	88792
24	aspartate	Amino acid	Alanine and aspartate metabolism	15996	GC/MS	1529.7	232	56-84-8;	5960	C00049	HMDB00191	3950291	12795530	18054824	6806344	5804263	8868833	14148378	18087208	17901732	17650604
390	aspartylleucine	Peptide	Dipeptide	40068	LC/MS Pos	2310	247.2	3062-14-4;	332962			72677	204337	461513	436707	58212	668495	439364	948760	397303	551039
339.6	aspartyltryptophan	Peptide	Dipeptide	41481	LC/MS Neg	1704	318.2	71835-79-5;	9948926			7232	12999	36372	34266	5851	40818	29973	51285	22984	32678
376.2	aspartylvaline	Peptide	Dipeptide	41373	LC/MS Pos	1601.9	233.1	13433-04-0;	4991131			25164	48236	108635	106196	19083	203483	106425	227010	95658	140742
28	beta-alanine	Amino acid	Alanine and aspartate metabolism	55	GC/MS	1451.8	174	56-41-7;107-95-9;	2394755801	C00099	HMDB00056		16226	11549	7852		7962	18124	29692	41439	8898
890	butyrylcarnitine	Lipid	Fatty acid metabolism (also BCAA metabolism)	32412	LC/MS Pos	2007	232.2	25576-40-3;	213144			19114	36765	37717	56302	35460	35251	53965	224257	127644	161716
172	C-glycosyltryptophan*	Amino acid	Tryptophan metabolism	32675	LC/MS Pos	1912	367.1					30312	123117	182994	84745	51967	199743	440686	451184	311836	352181
687	caproate (6:0)	Lipid	Medium chain fatty acid	32489	LC/MS Neg	2766	115.2	142-62-1;	8892	C01585	HMDB00535	6928		7103	8884	3557		8904	7396		7019
689	caprylate (8:0)	Lipid	Medium chain fatty acid	32492	LC/MS Neg	4367	143.2	124-07-2;	379	C06423	HMDB00482			7527			9282	8985	9646	9926	7992
899	carnitine	Lipid	Carnitine metabolism	15500	LC/MS Pos	702	162.2	461-05-2;	10917	C00318		54325	84877	112632	60104	49209	113599	282263	264886	307097	276368
1102	cholesterol	Lipid	Sterol/Steroid	63	GC/MS	2316.9	329.3	57-88-5;	6432564	C00187	HMDB00067	4394884	3570928	3894788	3022899	2344882	8003125	5644901	5245482	5053643	4566983
960	choline	Lipid	Glycerolipid metabolism	15506	LC/MS Pos	674	104.2	67-48-1;	170746	C00114		423310	803227	266402	595013	519443	635171	821490	1439115	1162301	1282237
954	choline phosphate	Lipid	Glycerolipid metabolism	34396	LC/MS Pos	695	184.1	72556-74-2;	135437	C00588		400863	1379976	643457	1064577	1039656	301109	669390	1198767	879169	1314344
710	cis-vaccenate (18:1n7)	Lipid	Long chain fatty acid	33970	GC/MS	1987	339.3	506-17-2;	5282761	C08367		458335	377749	451502	351002	311697	797707	645102	721640	521759	461244
648	citrate	Energy	Krebs cycle	1564	GC/MS	1763.4	273.1	77-92-9;	311	C00158	HMDB00094	39043	114134	257282	136955	94219	36009	55043	181159	72380	81434
1350	coenzyme A	Cofactors and vitamins	Pantothenate and CoA metabolism	2936	LC/MS Neg	1600	766.1	85-61-0;18439-24-2;	317	C00010	HMDB01423	22044	64870	70643	82240	28539	48685	203294	93110	43806	181027
274	creatine	Amino acid	Creatine metabolism	27718	LC/MS Pos	758	132.1	57-00-1;	586	C00300	HMDB00064	1068587	2193200	2437902	1871303	1601878	745932	1733875	2798883	2651332	2864408
229	cystathionine	Amino acid	Cysteine, methionine, SAM, taurine metabolism	15705	GC/MS	1979.6	218.1	535-34-2;	4083111834	C02291	HMDB00099	97684	128277	151808	100702	96551	130946	195665	298358	309928	257969
224	cysteine	Amino acid	Cysteine, methionine, SAM, taurine metabolism	31453	GC/MS	1560.1	218	52-90-4;56-89-3;	58626419722	C00097	HMDB00574	96296	227732	628692	125391	83100	1145367	1532077	1157845	612445	357078
226	cysteine sulfinic acid	Amino acid	Cysteine, methionine, SAM, taurine metabolism	37443	GC/MS	1662	252	207121-48-0;	1093924855	C00606	HMDB00996		12505	19955	14431		13204	41887	48118	28833	30977
299	cysteine-glutathione disulfide	Amino acid	Glutathione metabolism	35159	LC/MS Pos	821	427.1	13081-14-6;	4247235		HMDB00656	45941	47105	56531	61338	24876	47057	122461	92405	57097	74036
376	cysteinylglycine	Peptide	Dipeptide	37642	GC/MS	1763	240.9	19246-18-5;	65270	C01419	HMDB00078	11882	19164		25318	17669	16678	19309	57436	28236	35128
1251	cytidine	Nucleotide	Pyrimidine metabolism, cytidine containing	514	LC/MS Pos	1065	244	65-46-3;	6175	C00475	HMDB00089	8286		20935	9578	6097	20332	22796
1255	cytidine 5'-monophosphate (5'-CMP)	Nucleotide	Pyrimidine metabolism, cytidine containing	2372	LC/MS Pos	887	324	63-37-6;	7058165	C00055	HMDB00095	28149	47406	24752	37571	40858	36176	16038	129178	45757	81351
1256	cytidine-3'-monophosphate (3'-CMP)	Nucleotide	Pyrimidine metabolism, cytidine containing	2959	LC/MS Pos	1181	323.9	84-52-6;	256622	C05822		13234	18415	39952	17917		81811	68233	34819	21069	25935
724	dihomo-linoleate (20:2n6)	Lipid	Long chain fatty acid	17805	LC/MS Neg	5722	307.3	2091-39-6;	6439848	C16525		1206179	796800	1191596	1082395	426975	2505747	1216011	1644584	1162682	1344864
678	dihomo-linolenate (20:3n3 or n6)	Lipid	Essential fatty acid	35718	LC/MS Neg	5600	305.4	17046-59-2 ;	5312529	C03242	HMDB02925	3296999	1626502	1332368	2421767	1088126	6159743	1198540	2278774	1477873	1897145
254	dimethylarginine (SDMA + ADMA)	Amino acid	Urea cycle; arginine-, proline-, metabolism	36808	LC/MS Pos	812	203.2	102783-24-4;	123831	C03626	HMDB01539	121774	164934	267856	227146	77167	865324	550640	394643	349245	332081
682	docosahexaenoate (DHA; 22:6n3)	Lipid	Essential fatty acid	19323	LC/MS Neg	5518	327.3	6217-54-5;	445580	C06429	HMDB02183	4604409	3176436	2402930	3427086	2030325	8138028	3821474	4790764	5689518	4920458
680	docosapentaenoate (n3 DPA; 22:5n3)	Lipid	Essential fatty acid	32504	LC/MS Neg	5574	329.4	2234-74-4 ;		C16513	HMDB01976	6564305	4208847	3722075	5040323	2652593	12655621	5315241	7347807	6761616	6218953
681	docosapentaenoate (n6 DPA; 22:5n6)	Lipid	Essential fatty acid	37478	LC/MS Neg	5625	329.4	25182-74-5;	6441454	C16513	HMDB13123	1030181	750150	519967	954175	461301	2377039	1093806	1101340	1548645	1329486
734	docosatrienoate (22:3n3)	Lipid	Long chain fatty acid	32417	LC/MS Neg	5825	333.4	59708-86-0 ;	5312556	C16534	HMDB02823	224796	185767	444956	204003	136346	780287	672053	564621	459082	570462
679	eicosapentaenoate (EPA; 20:5n3)	Lipid	Essential fatty acid	18467	LC/MS Neg	5442	301.3	10-2005-9;10417-94-4;	446284	C06428	HMDB01999	1303506	722527	543392	813265	629937	1883378	779975	1115413	913006	909440
722	eicosenoate (20:1n9 or 11)	Lipid	Long chain fatty acid	33587	LC/MS Neg	5955	309.4				HMDB02231	1421232	1007022	1349064	1120300	588054	2372196	1465510	2045912	1734728	1688600
1729	ergothioneine	Xenobiotics	Food component/Plant	37459	LC/MS Pos	847	230.2	58511-63-0;	3032311	C05570	HMDB03045	17808	41978	10436	24658	20642	11542	27972	145798	28915	111979
809	erucamide	Lipid	Fatty acid, amide	35177	GC/MS	2173	203	112-84-5;	5365371				95302	139893	51477	39735		233112	84507		265353
732	erucate (22:1n9)	Lipid	Long chain fatty acid	1552	LC/MS Neg	6273.3	337.4	112-86-7;	8216	C08316	HMDB02068	940774	677104	913876	563376	461972	1375871	919734	1048300	1095496	1075685
1818	erythritol	Xenobiotics	Sugar, sugar substitute, starch	20699	GC/MS	1517.5	217	149-32-6;		C00503	HMDB02994	23929	68894	34314	30712	32189	29897	76835	129833	83399	68607
515	erythronate*	Carbohydrate	Aminosugars metabolism	33477	GC/MS	1546.9	292.1	88759-55-1;	2781043		HMDB00613			23157		11723	13997		23722	21840	18282
1365	flavin adenine dinucleotide (FAD)	Cofactors and vitamins	Riboflavin metabolism	2134	LC/MS Neg	2413	784.1	146-14-5;84366-81-4;	643975	C00016	HMDB01248	55652	61865	84998	60773	35738	122987	164094	131659	116404	120187
1367	flavin mononucleotide (FMN)	Cofactors and vitamins	Riboflavin metabolism	15797	LC/MS Neg	2395	455.1	130-40-5;	710	C00061	HMDB01520	21781	8404		3924	2537	4816	5636			8061
537	fructose	Carbohydrate	Fructose, mannose, galactose, starch, and sucrose metabolism	577	GC/MS	1758	217	57-48-7;	5984	C00095	HMDB00660	38096	155716	304690	75056	47638		108492	169525	114903	143717
663	fumarate	Energy	Krebs cycle	1643	GC/MS	1382.1	245	100-17-8;		C00122	HMDB00134	74039	171337	136305	183075	162993	104127	129489	221236	211373	144550
47	gamma-aminobutyrate (GABA)	Amino acid	Glutamate metabolism	1416	GC/MS	1539.7	304.1	56-12-2;	6992099119	C00334	HMDB00112		3778	6213	12440		15641	7115	15235	13510	19429
467	gamma-glutamylglutamate	Peptide	gamma-glutamyl	36738	LC/MS Pos	1036	277.1	1116-22-9;	92865			45390	92069	44601	85154	59656	39351	100087	93120	101206	84071
474	gamma-glutamyllysine	Peptide	gamma-glutamyl	33934	LC/MS Neg	753	274.2	17105-15-6;	65254		HMDB03869		19432	38718	20168	13694	28896	65192	49047	55077	45921
620	gluconate	Carbohydrate	Nucleotide sugars, pentose metabolism	587	GC/MS	1879.4	333	527-07-1;	10690	C00257	HMDB00625	9287	62679	46433	36888	16103	92104	95078	434946	50182	221764
589	glucose	Carbohydrate	Glycolysis, gluconeogenesis, pyruvate metabolism	20488	GC/MS	1866.8	217.1	50-99-7;	79025	C00031	HMDB00122	515358	962537	639162	323705	1258679	3255274	2076424	536137	54847	647708
588	glucose 1-phosphate	Carbohydrate	Glycolysis, gluconeogenesis, pyruvate metabolism	33755	GC/MS	1853	217.1	56401-20-8;	65533	C00103	HMDB01586	32708	76450			194073	426361	145944
587	glucose-6-phosphate (G6P)	Carbohydrate	Glycolysis, gluconeogenesis, pyruvate metabolism	31260	GC/MS	2042.7	387.2	103192-55-8;		C00668	HMDB01401	227431	424099	512870	97811	387730	135870	104354	645982	261804	240096
39	glutamate	Amino acid	Glutamate metabolism	57	GC/MS	1611.9	246	56-86-0;	611	C00025	HMDB03339	10590237	38103020	26133004	23391882	20888740	16255112	26639798	44869044	40000184	38351012
45	glutamine	Amino acid	Glutamate metabolism	53	LC/MS Pos	684	147.2	56-85-9;	5961	C00064	HMDB00641	340442	3925999	2303262	4244117	3235572	1042314	981893	5905649	5695904	7943254
298	glutathione, oxidized (GSSG)	Amino acid	Glutathione metabolism	27727	LC/MS Pos	1535	613.1	103239-24-3;	6535911215652	C00127	HMDB03337	123004	178899	252526	198848	82140	83194	116953	358103	247851	336404
295	glutathione, reduced (GSH)	Amino acid	Glutathione metabolism	2127	LC/MS Pos	1274	308.1	70-18-8;	124886	C00051	HMDB00125	2800000	5161669	5523328	4784302	3989171	1367819	2851887	7384901	7751067	7355368
585	glycerate	Carbohydrate	Glycolysis, gluconeogenesis, pyruvate metabolism	1572	GC/MS	1360.7	189	600-19-1;	752	C00258	HMDB00139	87289	246995	132855	117309	84237	102754	779656	254865	433778	478633
961	glycerol 3-phosphate (G3P)	Lipid	Glycerolipid metabolism	15365	GC/MS	1719.7	357.1	29849-82-9;	754	C00093	HMDB00126	117551	156646	133609	119850	62453	287473	340295	266378	155285	275862
962	glycerophosphorylcholine (GPC)	Lipid	Glycerolipid metabolism	15990	LC/MS Pos	694	258.1	28319-77-9;	657272	C00670	HMDB00086	1211076	605575	471373	589592	454852	1128881	1041054	1146588	577534	978740
1	glycine	Amino acid	Glycine, serine and threonine metabolism	11777	GC/MS	1166	101.9	56-40-6;	5257127750	C00037	HMDB00123	8924362	19465792	21885522	14303720	9301244	37684000	34379900	38340400	33536160	34546588
312	glycylglycine	Peptide	Dipeptide	21029	GC/MS	1757.9	174	556-50-3;	154889711163	C02037	HMDB11733	41067	76746	77460	64004	24823	196854	146573	99025	98308	80461
316	glycylleucine	Peptide	Dipeptide	34398	LC/MS Pos	2236	189.1	869-19-2;	928431548899	C02155	HMDB00759	29087	71966	104939	95330	41943	254786	124485	107720	82424	73214
314	glycylproline	Peptide	Dipeptide	22171	LC/MS Pos	1115	173.1	704-15-4;	30136256993386		HMDB00721	38884	28814	27780	26134	16214	127976	51393	58043	43835	47504
311	glycylvaline	Peptide	Dipeptide	18357	LC/MS Pos	1572	175.1	1963-21-9;	27248076994979			13863	32373	26655	34994	19582	58248	50352	57617	47908	55580
1220	guanine	Nucleotide	Purine metabolism, guanine containing	32352	LC/MS Pos	1022	152.1	73-40-5;	764	C00242	HMDB00132	886075	1076963	306238	714973	803558	1033562	1451475	1754278	1024274	1985389
1224	guanosine	Nucleotide	Purine metabolism, guanine containing	1573	LC/MS Pos	1676	284	118-00-3;	6802	C00387	HMDB00133	193740	577838	355218	541743	317234	352985	543989	826342	469675	742513
1245	guanosine 3'-monophosphate (3'-GMP)	Nucleotide	Purine metabolism, guanine containing	39786	LC/MS Neg	792.2	362.1	117-68-0;	3522			15347	8960	18374	6709	7353	57870	34327	7820	10826	7618
688	heptanoate (7:0)	Lipid	Medium chain fatty acid	1644	LC/MS Neg	3695	129.2	111-14-8;	8094	C17714	HMDB00666	14566	16251	14258	19236	13819	12172	17299	16946	15427	15187
53	histidine	Amino acid	Histidine metabolism	59	LC/MS Neg	757	154.1	5934-29-2;	7733651426	C00135	HMDB00177	314335	348246	410803	385337	222597	656199	595208	640039	452549	552194
1190	hypoxanthine	Nucleotide	Purine metabolism, (hypo)xanthine/inosine containing	3127	LC/MS Neg	1313	135.1	68-94-0;	790	C00262	HMDB00157	529740	781501	854740	669183	487608	764680	1115956	1321544	1319790	1350332
1192	inosine	Nucleotide	Purine metabolism, (hypo)xanthine/inosine containing	1123	LC/MS Neg	1600	267.2	58-63-9;		C00294	HMDB00195	404823	1211688	1231958	1178509	641500	616649	963589	1635984	1391843	1356723
974	inositol 1-phosphate (I1P)	Lipid	Inositol metabolism	1481	GC/MS	2057.8	318.1	106032-59-1;		C04006	HMDB00213	101516	96393	96516	33705	45201	218299	115735	130658	67350	75667
595	Isobar: fructose 1,6-diphosphate, glucose 1,6-diphosphate, myo-inositol 1,4 or 1,3-diphosphate	Carbohydrate	Glycolysis, gluconeogenesis, pyruvate metabolism	36984	LC/MS Neg	572	339					69994	924981	83673	364082	215450	129256	313009	390712	764328	1281301
629	Isobar: ribulose 5-phosphate, xylulose 5-phosphate	Carbohydrate	Nucleotide sugars, pentose metabolism	37288	GC/MS	1935	357.2					26091	85805	26804	109440	33959	29522	49090	40250	21060	90684
519	Isobar: UDP-acetylglucosamine, UDP-acetylgalactosamine	Carbohydrate	Aminosugars metabolism	38673	LC/MS Pos	963	607.7							62507	25745		9154	59005	121608	82886	121280
210	isobutyrylcarnitine	Amino acid	Valine, leucine and isoleucine metabolism	33441	LC/MS Pos	1941	232.2	25518-49-4;			HMDB00736		7924	12861			11977	17421	22220	16830	20924
190	isoleucine	Amino acid	Valine, leucine and isoleucine metabolism	1125	LC/MS Pos	1614	132.1	73-32-5;	791	C00407	HMDB00172	5002870	8988694	10464261	9107811	5769672	14707793	12477819	19566960	16810940	16246420
402	isoleucylalanine	Peptide	Dipeptide	40046	LC/MS Pos	1686	203.2	24787-73-3;	52460095246010			30573	49655	53747	101452	20516	53565	85936	139379	54032	52587
353.9	isoleucylaspartate	Peptide	Dipeptide	42982	LC/MS Neg	982.3	245.2	510-791-9560;				4926	16047	18839	39573	4242	21087	30732	75549	28016	33130
405	isoleucylglutamine	Peptide	Dipeptide	40019	LC/MS Pos	1530	260.2					15377	19207	32753	68725	10233	27168	47364	81705	22964	25244
406	isoleucylglycine	Peptide	Dipeptide	40008	LC/MS Pos	1732	189.2	868-28-0;	342532			80907	242763	347827	300825	95718	484001	429371	671613	339512	393892
409	isoleucylserine	Peptide	Dipeptide	40012	LC/MS Neg	1798	217.2	6403-14-1;				8689	13162	27004	52199	8026	43963	36372	41180	21545	12120
358.1	isoleucylthreonine	Peptide	Dipeptide	42968	LC/MS Pos	1555.1	233.2						28333	27606	40009	21692	50881	49711	76144	31821	37994
215	isovalerylcarnitine	Amino acid	Valine, leucine and isoleucine metabolism	34407	LC/MS Pos	2533	246.2	31023-24-2;	6426851		HMDB00688				9759	5489		23262	24408	24481	23249
152	kynurenine	Amino acid	Tryptophan metabolism	15140	LC/MS Pos	1902	209.1	2922-83-0;	1611666971029	C00328	HMDB00684	81051	472122	97965	404666	203564	17031	23525	36545	36755	48757
604	lactate	Carbohydrate	Glycolysis, gluconeogenesis, pyruvate metabolism	527	GC/MS	1102.8	116.9	79-33-4;	612	C00186	HMDB00190	6180733	13413999	7204614	7797588	8156419	5853939	13596764	17720338	51298120	18301422
1100	lathosterol	Lipid	Sterol/Steroid	39864	GC/MS	2337	255.2	80-99-9 ;	65728	C01189	HMDB01170	42694	16647		32737	19956	72251	30336	56320	34846	34701
191	leucine	Amino acid	Valine, leucine and isoleucine metabolism	60	LC/MS Pos	1674	132.2	61-90-5;	70457986106	C00123	HMDB00687	8160614	14415209	18085210	15809274	7604452	30841118	24117700	30983772	22764364	24873800
413	leucylalanine	Peptide	Dipeptide	40010	LC/MS Pos	1760	203.2	7298-84-2;	259321			36649	26558	21638	44022		48695	29160	48201	12578	20886
416	leucylaspartate	Peptide	Dipeptide	40053	LC/MS Pos	1589.6	247.2	32949-40-9;	3328705			21588	31107	40481	64865	14677	57051	55689	88887	29041	43753
417	leucylglutamate	Peptide	Dipeptide	40021	LC/MS Pos	1716	261.2		52595895259590			95696	70677	45416	61371	20666	62559	60950	68996	32146	75589
418	leucylglycine	Peptide	Dipeptide	40045	LC/MS Pos	1800	189.2	686-50-0;	79070			54679	53688	93070	172385	40557	131337	107588	178025	64370	50703
419	leucylhistidine	Peptide	Dipeptide	40077	LC/MS Neg	2098	267.2	38062-72-5;	341684				12901	15214	18103		26570	21194	44019	19859	15837
421	leucylserine	Peptide	Dipeptide	40048	LC/MS Neg	1837	217.2	6209-12-7;	3621685				16802	37171	70561	5490	24711	53058	94498	33288	19330
361.5	leucylthreonine	Peptide	Dipeptide	42969	LC/MS Neg	2296	231.3						3795	12739	20350	3782	33087	28074	27275	19557	6417
673	linoleate (18:2n6)	Lipid	Essential fatty acid	1105	LC/MS Neg	5533	279.3	60-33-3;	5280450	C01595	HMDB00673	3913618	2161279	1938336	2636041	1528747	7080372	2677359	3462658	3464474	3253364
677	linolenate [alpha or gamma; (18:3n3 or 6)]	Lipid	Essential fatty acid	34035	LC/MS Neg	5450	277.3			C06427	HMDB01388	675422	189881	167015	283221	157384	1381098	238008	555139	550982	502403
75	lysine	Amino acid	Lysine metabolism	1301	GC/MS	1836.7	317.2	56-87-1;	5962	C00047	HMDB00182	216742	744326	682192	649542	252167	1689034	1196265	1540987	1041493	1066522
667	malate	Energy	Krebs cycle	1303	GC/MS	1502	233	6915-15-7;	525	C00149	HMDB00156	218773	591149	264360	297437	324536	157187	256633	511736	615659	422646
576	maltohexaose	Carbohydrate	Fructose, mannose, galactose, starch, and sucrose metabolism	35170	LC/MS Neg	1224	989.1	34620-77-4;	5288409	C01936	HMDB12253	51652	79636	21384	96211	193922	66347	113878	23741	39964	17254
575	maltopentaose	Carbohydrate	Fructose, mannose, galactose, starch, and sucrose metabolism	35163	LC/MS Neg	1100	827.1	34620-76-3;	3710145	C06218	HMDB12254	64602	122758	70951	97958	442325	145962	183830	23107	31809	18347
582.8	maltotetraose	Carbohydrate	Oligosaccharide	15910	LC/MS Neg	965	665.1	34612-38-9;	446495	C02052	HMDB01296	160685	272166	518351	160906	3509268	2233342	878317	53739	38732	41368
567	maltotriose	Carbohydrate	Fructose, mannose, galactose, starch, and sucrose metabolism	27723	GC/MS	2368.3	361.2	1109-28-0;	439586	C01835	HMDB01262		24924	56630	10660	276108	281367	72669			7755
554	mannose-6-phosphate	Carbohydrate	Fructose, mannose, galactose, starch, and sucrose metabolism	1470	GC/MS	2035.9	387.2	70442-25-0;104872-94-8;		C00275	HMDB01078	36378	91073	97893	45530	105042	49637	24823	110625	56181	57653
704	margarate (17:0)	Lipid	Long chain fatty acid	1121	LC/MS Neg	5733	269.3	506-12-7;	10465		HMDB02259	1412535	1070523	820418	960378	787662	1858015	1338038	1367266	1127322	1126031
727	mead acid (20:3n9)	Lipid	Long chain fatty acid	35174	LC/MS Neg	5642	305.4	20590-32-3;	5312531		HMDB10378	428584	357565	1242807	275578	139491	1590745	1844035	1190756	1211612	927769
237	methionine	Amino acid	Cysteine, methionine, SAM, taurine metabolism	1302	LC/MS Pos	1252	150.1	63-68-3;	69920876137	C00073	HMDB00696	1829558	2709602	3041412	2873504	1463964	5743635	5037765	5255411	4071246	4569622
230	methionine sulfoxide	Amino acid	Cysteine, methionine, SAM, taurine metabolism	18374	LC/MS Pos	729	166.1	3226-65-1;	1589801548907	C02989	HMDB02005	58042	51106	37249	44381	47109	40496	67426	53717	57629	60006
1294	methylphosphate	Nucleotide	Purine and pyrimidine metabolism	37070	GC/MS	1221	240.9	7023-27-0;	13130			89722	109042	85143	91277	60616	156368	151360	86058	94037	59669
971	myo-inositol	Lipid	Inositol metabolism	19934	GC/MS	1924.9	217	87-89-8;		C00137	HMDB00211	1771330	4630326	5711706	2554917	2162572	227925	365362	781714	509131	610183
698	myristate (14:0)	Lipid	Long chain fatty acid	1365	LC/MS Neg	5439	227.3	544-63-8;	11005	C06424	HMDB00806	2402528	1500647	1886760	1727857	1417511	3569426	2143441	2480178	1961130	1951395
33	N-acetylalanine	Amino acid	Alanine and aspartate metabolism	1585	LC/MS Neg	882	130.1	97-69-8;	88064	C02847	HMDB00766	5136	9481	16962	9769	5656	18207	14549	21300	15117	18295
513	N-acetylglucosamine 6-phosphate	Carbohydrate	Aminosugars metabolism	15107	LC/MS Neg	628	300.1	102029-88-9;	10040501	C00357	HMDB02817	79954	262252	195608	150444	160790	112177	232189	73358	40465	152980
239	N-acetylmethionine	Amino acid	Cysteine, methionine, SAM, taurine metabolism	1589	LC/MS Neg	1805	190.1	65-82-7;	448580	C02712	HMDB11745	51635	89373	106981	88002	42839	232652	173232	182360	139551	159195
517	N-acetylneuraminate	Carbohydrate	Aminosugars metabolism	1592	GC/MS	2074.9	245	131-48-6;		C00270	HMDB00230	8232	133498	167548	105314	76900	192647	133377	229478	204850	231272
10	N-acetylserine	Amino acid	Glycine, serine and threonine metabolism	37076	GC/MS	1526	218	97-14-3;	65249		HMDB02931	26162	53361	34264	34985	29201	90048	122936	107736	84462	84420
18	N-acetylthreonine	Amino acid	Glycine, serine and threonine metabolism	33939	LC/MS Neg	846	160.1	17093-74-2;	4651717	C01118		4991	10670	10073	10306			9484	21232	20096	22513
231	N-formylmethionine	Amino acid	Cysteine, methionine, SAM, taurine metabolism	2829	LC/MS Neg	1541	176.1	4289-98-9;	439750	C03145	HMDB01015		4325		3996	2396		4365	5428	6512	6202
85	N6-acetyllysine	Amino acid	Lysine metabolism	36752	LC/MS Pos	1134	189.1	692-04-6;	699197892832	C02727	HMDB00206	16636	28851	21797	25329	12357	90696	60666	53761	44071	42542
1324	nicotinamide	Cofactors and vitamins	Nicotinate and nicotinamide metabolism	594	LC/MS Pos	1267	123.1	98-92-0;	936	C00153	HMDB01406	653578	490655	114862	134230	309010	499550	692875	648730	944110	831800
1327	nicotinamide adenine dinucleotide (NAD+)	Cofactors and vitamins	Nicotinate and nicotinamide metabolism	5278	LC/MS Pos	1370	664	53-84-9;	1.08977e+18	C00003	HMDB00902	11560	239078	618934	543770	161503	86398	462744	1147535	759134	861412
1328	nicotinamide adenine dinucleotide reduced (NADH)	Cofactors and vitamins	Nicotinate and nicotinamide metabolism	31475	LC/MS Neg	1554	664.1	58-68-4 ;606-68-8;	439153	C00004	HMDB01487		9710	8644	28042	26353	9337	14767	31883		24544
1326	nicotinamide ribonucleotide (NMN)	Cofactors and vitamins	Nicotinate and nicotinamide metabolism	22152	LC/MS Pos	886	335.1	1094-61-7;	14180	C00455	HMDB00229	19930	416575	22604	101015	242107	41226	84534	50179	54064	71205
1334	nicotinamide riboside*	Cofactors and vitamins	Nicotinate and nicotinamide metabolism	33013	LC/MS Pos	955	255.1	1341-23-7;		C03150	HMDB00855	25137	95337			36669	22281		6803
1338	nicotinate	Cofactors and vitamins	Nicotinate and nicotinamide metabolism	1504	LC/MS Neg	1221	122.1	59-67-6;	938	C00253	HMDB01488	9574	11767	3376	9018	7621	10365	13633	13383	8309	12123
1329	nicotinate adenine dinucleotide (NAAD+)	Cofactors and vitamins	Nicotinate and nicotinamide metabolism	15725	LC/MS Neg	1236	662.9	6450-77-7;104809-30-5;							41165			20754	62081	52110	37928
1341	nicotinate ribonucleoside*	Cofactors and vitamins	Nicotinate and nicotinamide metabolism	33471	LC/MS Pos	1105	256	2625-49-2;	161233	C05841	HMDB06809	50706	27897		7934	25572	23379				3323
716	nonadecanoate (19:0)	Lipid	Long chain fatty acid	1356	LC/MS Neg	6073	297.3	646-30-0;	12591	C16535	HMDB00772	148372	100992	103009	109359	145775	193611	128416	154107	163240	135145
805	oleamide	Lipid	Fatty acid, amide	27409	GC/MS	2062.5	338.3	301-02-0;	5283387		HMDB02117	26179		19265		14228	25726	14577	36118	23794	30480
708	oleate (18:1n9)	Lipid	Long chain fatty acid	1359	GC/MS	1984.4	339.2	112-80-1;	445639	C00712	HMDB00207	824550	712946	1019848	630599	482863	1573701	1065482	1191637	920883	890698
258	ornithine	Amino acid	Urea cycle; arginine-, proline-, metabolism	1493	GC/MS	1763.8	141.9	3184-13-2;	6262	C00077	HMDB03374	57990	138427	128772	98526	63787	122985	104310	272857	219067	186505
702	palmitoleate (16:1n7)	Lipid	Long chain fatty acid	33447	LC/MS Neg	5477	253.3	373-49-9;	445638	C08362	HMDB03229	5885196	2631571	3551811	3492345	1915430	11068895	4554202	4828167	3397701	3736462
1086	palmitoyl sphingomyelin	Lipid	Sphingolipid	37506	GC/MS	2524	311.3	6254-89-3;	9939941			1963589	1762620	2258563	1443747	1026599	4120611	3250123	2497413	2220223	2210920
1347	pantothenate	Cofactors and vitamins	Pantothenate and CoA metabolism	1508	LC/MS Pos	2218	220.1	137-08-6;	6613	C00864	HMDB00210	169846	422425	459250	338597	260829	332119	724103	1044121	913233	956198
1593	penicillin G	Xenobiotics	Drug	37468	LC/MS Pos	3314	335.2	69-57-8;	2349	C05551		191567	675949	71230	547294	345945	228883	133172	885892	710981	765059
700	pentadecanoate (15:0)	Lipid	Long chain fatty acid	1361	LC/MS Neg	5522	241.3	1002-84-2;10002-84-2;	13849	C16537	HMDB00826	921260	558977	565882	673742	546332	1301773	1051290	1007717	865596	900614
1488	phenol red	Xenobiotics	Chemical	36817	LC/MS Neg	3650	353.1	143-74-8;	4766	C12600		79126	165708	105019	173955	98275	145212	179095	317353	266568	258790
134	phenylacetylglycine	Amino acid	Phenylalanine & tyrosine metabolism	33945	LC/MS Neg	2377	192.1	500-98-1;	68144	C05598	HMDB00821		6604	14729	5814	3826	2308	8073	8731	7267	8170
89	phenylalanine	Amino acid	Phenylalanine & tyrosine metabolism	64	LC/MS Pos	2056	166.1	63-91-2;	69256656140	C00079	HMDB00159	7673800	12349852	14734796	12608817	6917692	20588088	18907892	24527746	19198214	21018678
365.1	phenylalanylalanine	Peptide	Dipeptide	41374	LC/MS Pos	2047.6	237.1	3918-87-4;	69931235488196			20311	28942	23835	16027	15954	23543	39578	34146	22240	46515
454.9	phenylalanylaspartate	Peptide	Dipeptide	41419	LC/MS Pos	1901	281.1	22828-05-3;	335051			30109	28029	25045	20618	22032	43198	42090	27407	28188	43379
365.2	phenylalanylglutamate	Peptide	Dipeptide	41432	LC/MS Neg	1617	293.2	3617-45-6;	4422358			12145	31731	35052	37740	8947	89578	48400	42470	32477	31554
365.5	phenylalanylglycine	Peptide	Dipeptide	41370	LC/MS Neg	2460.8	221.1	721-90-4;	98207			56172	45009	41842	66466	26250	154891	54678	65530	62318	45029
428	phenylalanylleucine	Peptide	Dipeptide	40192	LC/MS Neg	4165.3	277.2	3303-55-7;	4078229				3388	8896	7038	4472	8238	9476	13338	10563	3849
430	phenylalanylserine	Peptide	Dipeptide	40016	LC/MS Pos	1808	253.1	16053-39-7;	9859812			25133	15436	33751	25616		42437	27887	32351	25297	19608
671	phosphate	Energy	Oxidative phosphorylation	11438	GC/MS	1307.7	298.9	7664-38-2 ;	1061	C00009	HMDB01429	134214864	91908280	126282880	72022200	85543224	175962656	156934464	125920048	124895960	107997472
602	phosphoenolpyruvate (PEP)	Carbohydrate	Glycolysis, gluconeogenesis, pyruvate metabolism	597	GC/MS	1595.4	369	10526-80-4;	1005	C00074	HMDB00263	50805	102914	46773	25474	49805	48203	319749	76209	78823	180340
956	phosphoethanolamine	Lipid	Glycerolipid metabolism	12102	GC/MS	1577.3	299.1	1071-23-4;	52323241015	C00346	HMDB00224	60312	130435	59352	66244	54462	158386	423848	129685	107936	54333
1349	phosphopantetheine	Cofactors and vitamins	Pantothenate and CoA metabolism	15504	LC/MS Neg	1624	357.2	NA;	115254	C01134	HMDB01416	53476	11515	6166	6598	7668	84129	16379	8872	5150	11017
363	pro-hydroxy-pro	Peptide	Dipeptide	35127	LC/MS Pos	960	229.2	18684-24-7;	11673055		HMDB06695	17958	48076	12863	33994	32068	14567	28703	67074	40390	54241
261	proline	Amino acid	Urea cycle; arginine-, proline-, metabolism	1898	LC/MS Pos	796	116.1	147-85-3;	1457426971047	C00148	HMDB00162	4180143	6756077	4533204	4487855	3695321	8831817	6276736	13418479	7967813	11464859
888	propionylcarnitine	Lipid	Fatty acid metabolism (also BCAA metabolism)	32452	LC/MS Pos	1589	218.2	17298-37-2 ;	107738	C03017	HMDB00824	28767	96852	130435	89821	47483	250170	1090263	1311845	735924	912943
1280	pseudouridine	Nucleotide	Pyrimidine metabolism, uracil containing	33442	LC/MS Neg	1104	243.1	1445-07-4;		C02067	HMDB00767	31418	20319	12221	9483	12317	28114	34380	14396	26396	22253
672	pyrophosphate (PPi)	Energy	Oxidative phosphorylation	2078	GC/MS	1642.3	451	1466-09-3;2466-09-3;	644102	C00013	HMDB00250	39770	111913	191846	87663	67026	133375	280600	234512	126931	136026
616	ribitol	Carbohydrate	Nucleotide sugars, pentose metabolism	15772	GC/MS	1692.4	217	488-81-3;		C00474	HMDB00508	43422	95171				52338	173563	188340	203960	216776
622	ribose	Carbohydrate	Nucleotide sugars, pentose metabolism	12080	GC/MS	1639.2	204	50-69-1;	5311110	C00121	HMDB00283	154464	319323	127065	302006	107720	198538	231031	167673	306061	315366
627	ribulose	Carbohydrate	Nucleotide sugars, pentose metabolism	35855	GC/MS	1662	306.1	488-84-6;	79021	C00309	HMDB00621	14927	14784	9650	20156	8660	6581	28526	29816	22798	38417
236	S-adenosylhomocysteine (SAH)	Amino acid	Cysteine, methionine, SAM, taurine metabolism	15948	LC/MS Neg	1821	383.1	979-92-0;		C00021	HMDB00939	34223	51938	65214	57876	40891	27950	27929	75071	97131	84903
301	S-lactoylglutathione	Amino acid	Glutathione metabolism	15731	LC/MS Neg	1271	378.2	54398-03-7;	1083	C03451	HMDB01066	9729	119830	1949	49942	27660			4628	3912	162005
979	scyllo-inositol	Lipid	Inositol metabolism	32379	GC/MS	1893.8	318.2	488-59-5;		C06153	HMDB06088	7962	64391	33258	26336	11026		6681	9733
8	serine	Amino acid	Glycine, serine and threonine metabolism	1648	GC/MS	1389.1	204	56-45-1;	59516857581	C00065	HMDB00187	9044036	13744233	16307511	10182930	6992663	31890554	23571846	25011528	19441704	19703478
431	serylleucine	Peptide	Dipeptide	40066	LC/MS Pos	2106	219.2	6665-16-3;				90675	76361	148270	234793	34378	152611	148255	201657	63261	57493
560	sorbitol	Carbohydrate	Fructose, mannose, galactose, starch, and sucrose metabolism	15053	GC/MS	1843	319.1	6706-59-8;	107428	C00794	HMDB00247	15237	34563	70634	18790		64585	263745	369316	269847	174706
285	spermidine	Amino acid	Polyamine metabolism	485	LC/MS Pos	533	146.2	124-20-9;	1102	C00315	HMDB01257	112867	102857	71481	76462	72569	55244	83751	102419	104117	139003
1074	sphinganine	Lipid	Sphingolipid	17769	LC/MS Pos	5175	302.3	3102-56-5;	3126	C00836	HMDB00269	15915	97865	284042	30676	113157	354316	258972	215984	683224	169787
1077	sphingosine	Lipid	Sphingolipid	17747	LC/MS Pos	5197	300.2	123-78-4;	5353955	C00319	HMDB00252	32926	250499	1020781	140958	325744	1622629	1285347	789355	1055846	421214
807	stearamide	Lipid	Fatty acid, amide	37487	GC/MS	2071	131	124-26-5;	31292	C13846		199483	162778	189921	77749	109819	209514	169559	217641	146456	211251
706	stearate (18:0)	Lipid	Long chain fatty acid	1358	LC/MS Neg	5886	283.4	57-11-4;	5281	C01530	HMDB00827	29992010	24304958	19677222	22830926	18815970	34440908	22291904	25203556	26443104	28017620
1617	streptomycin	Xenobiotics	Drug	39872	LC/MS Pos	543.3	300.8	3810-74-0;	5999			71614	82109	67533	65938	46265	31420	68969	64093	57748	66691
659	succinate	Energy	Krebs cycle	1437	GC/MS	1348	247	110-15-6;	1110	C00042	HMDB00254	7512	31463	26203	22013	18949	14219	40772	37955	23118	24475
1368	thiamin (Vitamin B1)	Cofactors and vitamins	Thiamine metabolism	5341	LC/MS Pos	740	265.1	59-43-8;		C00378		12122	22284	20985	23195	14544	14827	21916	34845	34451	25684
17	threonine	Amino acid	Glycine, serine and threonine metabolism	1284	LC/MS Pos	713	120.1	72-19-5;	69710196288	C00188	HMDB00167	463465	952657	543473	882995	652890	664285	567713	1116187	907865	1315054
433	threonylleucine	Peptide	Dipeptide	40051	LC/MS Neg	1952	231.2	50299-12-2;	4420322			6757	23419	62101	124687	10872	78889	86552	118059	43911	24415
364	threonylphenylalanine	Peptide	Dipeptide	31530	LC/MS Neg	2335	265.2	16875-27-7;	40997994099798					9448	11761		5546	7313	12901	7348
1272	thymidine	Nucleotide	Pyrimidine metabolism, thymine containing	2183	LC/MS Neg	1935	241.1	50-89-5;	5789	C00214	HMDB00273	3486	11886	66512	72190	11019	41555	7497	27973	9120	19509
1273	thymidine 3'-monophosphate	Nucleotide	Pyrimidine metabolism, thymine containing	37122	LC/MS Neg	984	321	40705-89-3;	5463				2909	13211	27568		19261	2776	15986	6192	5302
1271	thymine	Nucleotide	Pyrimidine metabolism, thymine containing	604	GC/MS	1429.1	255	65-71-4;	1135	C00178	HMDB00262	8216	16088	159705	98683		150976	6049	102137		14632
267	trans-4-hydroxyproline	Amino acid	Urea cycle; arginine-, proline-, metabolism	1366	GC/MS	1537	140	51-35-4;	58106971053	C01157	HMDB00725	19532	86446	38817	70569	46530	35529	85101	174329	143973	99791
153	tryptophan	Amino acid	Tryptophan metabolism	54	LC/MS Pos	2445	205.1	73-22-3;	69235166305	C00078	HMDB00929	1254218	1943999	3166713	1925270	1016990	4084269	4187625	5845053	4176035	4680408
454.94	tryptophylglutamate	Peptide	Dipeptide	41401	LC/MS Neg	1748	332.2	36099-95-3;	3634442			9647	18626	20102	23702	9048	31561	25264	28349	24285	20443
106	tyrosine	Amino acid	Phenylalanine & tyrosine metabolism	1299	LC/MS Pos	1516	182.1	60-18-4;	60576942100	C00082	HMDB00158	4981431	6482911	7023181	6240818	3764081	12092975	10498504	12931993	10139824	11386659
435	tyrosylalanine	Peptide	Dipeptide	40018	LC/MS Pos	1589.5	253.2	730-08-5;	54964557020632			45426	24082	18444	17501	21192	58103	27806	18076	18191	19708
435.7	tyrosylglutamate	Peptide	Dipeptide	42953	LC/MS Neg	1119	309.2					8503	12669	11027	14630	6367	28180	16546	18688	15564	17048
438.9	tyrosylglycine	Peptide	Dipeptide	41375	LC/MS Neg	1611.4	237.1	673-05-5;	259323			7717	9858	16297	18715	6046	63892	18394	25861	21015	13845
437	tyrosylleucine	Peptide	Dipeptide	40031	LC/MS Neg	3065	293.2	17355-10-1;	870717009561				7333	13013	8955		25028	15304	8503	10711	4578
376.3	tyrosylvaline	Peptide	Dipeptide	41424	LC/MS Pos	2041	281.2	17355-09-8;	70095607009559			46120	14071	26379	30563	10512	35995	26772	24897	24969	21150
645	UDP-glucose (isobar with UDP-galactose)	Carbohydrate	Nucleotide sugars	38670	LC/MS Neg	651	565			C00029	HMDB00286		3324	30601	237813				247474	225552	30168
631	UDP-glucuronate	Carbohydrate	Nucleotide sugars, pentose metabolism	2763	LC/MS Neg	594	579.1	28053-08-9;63700-19-6;	17473	C00167	HMDB00935	7051	115218	222148	291067	74723	6675	231827	377282	333835	248540
1277	uracil	Nucleotide	Pyrimidine metabolism, uracil containing	605	GC/MS	1370.4	241	66-22-8;	1174	C00106	HMDB00300	108133	111789	59671	48175	78674	239981	222566	65538	45961	67845
1279	uridine	Nucleotide	Pyrimidine metabolism, uracil containing	606	LC/MS Neg	1430	243.1	58-96-8;	6029	C00299	HMDB00296	561366	897147	891191	653735	660104	754724	938371	958183	824215	1078086
1290	uridine 5'-triphosphate (UTP)	Nucleotide	Pyrimidine metabolism, uracil containing	33448	LC/MS Neg	639	483	19817-92-6;	6133	C00075	HMDB00285		4009	18883	4379			19437	65004	331003	14886
1287	uridine monophosphate (5' or 3')	Nucleotide	Pyrimidine metabolism, uracil containing	39879	LC/MS Pos	1079	325	58-97-9;			HMDB00288							15621	70624	111767
200	valine	Amino acid	Valine, leucine and isoleucine metabolism	1649	LC/MS Pos	1040	118.1	72-18-4;	69710186287	C00183	HMDB00883	6263601	9609402	10047418	8690970	5160471	16922440	13107450	16202128	13848257	15474612
369	valylasparagine	Peptide	Dipeptide	40727	LC/MS Neg	1334	230.2	66170-00-1;	70202007020201					9967	17160		7601	11257	21740	7419	5471
442	valylaspartate	Peptide	Dipeptide	40650	LC/MS Pos	1073.3	233.1	20556-16-5;	9964657			31033	40888	44631	73688	24094	46960	65227	87979	41621	59103
449	valylglycine	Peptide	Dipeptide	40475	LC/MS Pos	1330	175.1	686-43-1;	136487			171351	574001	468796	483959	181212	766997	789337	926262	449651	619567
371	valylserine	Peptide	Dipeptide	40716	LC/MS Neg	1332	203.2	15388-94-8;	139506				9797	20653	30248		18378	18511	41017	21146	11828
1187	xanthine	Nucleotide	Purine metabolism, (hypo)xanthine/inosine containing	3147	LC/MS Neg	992	151.1	69-89-6;	1188	C00385	HMDB00292	70130	62038	308112	54189	18875	7930	20578	20858	26981	16840
1188	xanthosine	Nucleotide	Purine metabolism, (hypo)xanthine/inosine containing	15136	LC/MS Neg	1075	283.1	146-80-5;	64959	C01762	HMDB00299	20024	61412	10328	53278	21578	12931	6950	23384	16125	18478
