# Supplementary material for: MMAB promotes negative feedback control of cholesterol homeostasis
Source: Nat Commun. 2021 Nov 8;12:6448. doi: 10.1038/s41467-021-26787-7 (PMC8575900; doi:10.1038/s41467-021-26787-7)
Supplement: Supplementary file 9 — Data set 6 [file 41467_2021_26787_MOESM9_ESM.xls]

## Sheet: Fold-change
© 2000-2021 QIAGEN. All rights reserved.
Expr p-value	Expr Fold Change	ID	Flags	Symbol	Entrez Gene Name	Location	Type(s)	Drug(s)
0.00604	2.15	1110020A21Rik		1110020A21Rik	RIKEN cDNA 1110020A21 gene	Other	other
0.0242	1.544	1110038B12Rik		1110038B12Rik	RIKEN cDNA 1110038B12 gene	Other	other
0.0126	1.791	1500015A07Rik		1500015A07Rik	RIKEN cDNA 1500015A07 gene	Other	other
0.0173	1.579	1500026H17Rik		1500026H17Rik	RIKEN cDNA 1500026H17 gene	Other	other
0.000411	1.796	2310001H17Rik		2310001H17Rik	RIKEN cDNA 2310001H17 gene	Other	other
0.00298	1.808	2810001G20Rik		2810001G20Rik	RIKEN cDNA 2810001G20 gene	Other	other
0.00116	1.526	2810013P06Rik		2810013P06Rik	RIKEN cDNA 2810013P06 gene	Other	other
0.0234	1.6	2810025M15Rik		2810025M15Rik	RIKEN cDNA 2810025M15 gene	Other	other
0.0178	1.547	2810039B14Rik		2810039B14Rik	RIKEN cDNA 2810039B14 gene	Other	other
0.0449	-1.729	2810425M01Rik		2810425M01Rik	RIKEN cDNA 2810425M01 gene	Other	other
0.047	1.553	4632418H02Rik		4632418H02Rik	RIKEN cDNA 4632418H02 gene	Other	other
0.00781	1.655	4930480G23Rik		4930480G23Rik	RIKEN cDNA 4930480G23 gene	Other	other
0.000952	1.941	5031425E22Rik		5031425E22Rik	RIKEN cDNA 5031425E22 gene	Other	other
0.0145	1.745	5330406M23Rik		5330406M23Rik	RIKEN cDNA 5330406M23 gene	Other	other
0.00589	-1.732	6430511E19Rik		6430511E19Rik	RIKEN cDNA 6430511E19 gene	Other	other
0.0326	1.543	9530082P21Rik		9530082P21Rik	RIKEN cDNA 9530082P21 gene	Other	other
2.11e-05	3.675	9930111J21Rik2		9930111J21Rik2	RIKEN cDNA 9930111J21 gene 2	Other	other
0.00227	2.136	A930033H14Rik		A930033H14Rik	RIKEN cDNA A930033H14 gene	Other	other
0.00743	-1.698	Aass		AASS	aminoadipate-semialdehyde synthase	Cytoplasm	enzyme
4.28e-05	-1.77	Abat		ABAT	4-aminobutyrate aminotransferase	Cytoplasm	enzyme	vigabatrin, theophylline/tretinoin/valproic acid, valproic acid
0.000755	-2.175	Abca3		ABCA3	ATP binding cassette subfamily A member 3	Plasma Membrane	transporter
0.000462	1.75	Abca8a		Abca8a	ATP-binding cassette, sub-family A (ABC1), member 8a	Other	transporter
0.000917	2.447	Abca9		ABCA9	ATP binding cassette subfamily A member 9	Cytoplasm	transporter
0.0147	1.972	Abcb1b		Abcb1b	ATP-binding cassette, sub-family B (MDR/TAP), member 1B	Plasma Membrane	transporter
0.00088	2.039	Abcc9		ABCC9	ATP binding cassette subfamily C member 9	Plasma Membrane	ion channel
0.000219	-5.21	Abcd2		ABCD2	ATP binding cassette subfamily D member 2	Cytoplasm	transporter
0.00219	1.783	Abcd4		ABCD4	ATP binding cassette subfamily D member 4	Cytoplasm	transporter
4.06e-06	-3.4	Abhd2		ABHD2	abhydrolase domain containing 2, acylglycerol lipase	Cytoplasm	enzyme
0.01	1.566	Abi3		ABI3	ABI family member 3	Plasma Membrane	other
0.00283	-1.641	Acat3		ACAT2	acetyl-CoA acetyltransferase 2	Cytoplasm	enzyme
0.00596	1.82	Accs		ACCS	1-aminocyclopropane-1-carboxylate synthase homolog (inactive)	Other	enzyme
0.0176	-2.465	Acmsd		ACMSD	aminocarboxymuconate semialdehyde decarboxylase	Cytoplasm	enzyme
0.0413	1.685	Acnat2		Acnat1/Acnat2	acyl-coenzyme A amino acid N-acyltransferase 2	Cytoplasm	enzyme
0.000288	-3.574	Acot3		ACOT1	acyl-CoA thioesterase 1	Cytoplasm	enzyme
0.000716	2.216	Acot11		ACOT11	acyl-CoA thioesterase 11	Cytoplasm	enzyme
0.0133	1.631	Acot9		ACOT9	acyl-CoA thioesterase 9	Cytoplasm	enzyme
0.00168	-1.507	Acsl4		ACSL4	acyl-CoA synthetase long chain family member 4	Cytoplasm	enzyme
0.000776	-1.549	Acy3		ACY3	aminoacylase 3	Cytoplasm	enzyme
0.00521	1.513	Adal		ADAL	adenosine deaminase like	Cytoplasm	enzyme
0.00224	2.362	Adam23		ADAM23	ADAM metallopeptidase domain 23	Plasma Membrane	peptidase
0.00628	1.611	Adamts1		ADAMTS1	ADAM metallopeptidase with thrombospondin type 1 motif 1	Extracellular Space	peptidase
0.0065	2.036	Adamts2		ADAMTS2	ADAM metallopeptidase with thrombospondin type 1 motif 2	Extracellular Space	peptidase
0.000246	2.826	Adamts5		ADAMTS5	ADAM metallopeptidase with thrombospondin type 1 motif 5	Extracellular Space	peptidase	M6495
0.000276	2.505	Adamtsl2		ADAMTSL2	ADAMTS like 2	Extracellular Space	other
0.00187	1.611	Adat1		ADAT1	adenosine deaminase tRNA specific 1	Other	enzyme
0.00891	1.587	Add3		ADD3	adducin 3	Cytoplasm	other
0.0013	2.79	Adgre1		ADGRE1	adhesion G protein-coupled receptor E1	Plasma Membrane	G-protein coupled receptor
0.00289	-2.654	Adgrf1		ADGRF1	adhesion G protein-coupled receptor F1	Plasma Membrane	G-protein coupled receptor
1.09e-05	1.968	Adgrf5		ADGRF5	adhesion G protein-coupled receptor F5	Plasma Membrane	G-protein coupled receptor
0.000273	2.081	Adgrl4		ADGRL4	adhesion G protein-coupled receptor L4	Plasma Membrane	G-protein coupled receptor
3.57e-07	-5.873	Adora1		ADORA1	adenosine A1 receptor	Plasma Membrane	G-protein coupled receptor	clofarabine, acetaminophen/aspirin/caffeine, acetaminophen/butalbital/caffeine/codeine, caffeine/ethanol, theobromine, acetaminophen/butalbital/caffeine, aminophylline, aspirin/butalbital/caffeine/codeine, theophylline/tretinoin/valproic acid, dyphylline, aspirin/caffeine/phenacetin, caffeine/ergotamine, adenosine, PBF-680, tecadenoson, acetaminophen/caffeine/chlorpheniramine/hydrocodone/phenylep…
0.00604	1.7	Adra1a		ADRA1A	adrenoceptor alpha 1A	Plasma Membrane	G-protein coupled receptor	chlorpheniramine/methscopolamine/phenylephrine, apraclonidine, epinephrine/lidocaine, azatadine/pseudoephedrine, dobutamine, benzphetamine, terazosine, naproxen/pseudoephedrine, quinidine, doxazosin, dihydroergotamine, guanethidine, droperidol, tolazoline, brompheniramine/codeine/phenylpropanolamine, loratadine/pseudoephedrine, chlorpheniramine/ibuprofen/pseudoephedrine, ergonovine, brimonidine, …
0.00145	2.977	Aebp1		AEBP1	AE binding protein 1	Nucleus	peptidase
4.09e-06	-7.627	Agap2		AGAP2	ArfGAP with GTPase domain, ankyrin repeat and PH domain 2	Nucleus	enzyme
0.0133	1.649	Agbl3		AGBL3	ATP/GTP binding protein like 3	Cytoplasm	peptidase
0.00052	-1.629	Agt		AGT	angiotensinogen	Extracellular Space	growth factor
0.00481	1.755	Agtrap		AGTRAP	angiotensin II receptor associated protein	Plasma Membrane	G-protein coupled receptor
0.0115	-1.647	Agxt		AGXT	alanine--glyoxylate and serine--pyruvate aminotransferase	Cytoplasm	enzyme
6.75e-05	1.909	Ahnak		AHNAK	AHNAK nucleoprotein	Nucleus	other
0.000612	1.562	Ahr		AHR	aryl hydrocarbon receptor	Nucleus	ligand-dependent nuclear receptor	KYN-175, BAY2416964
0.00764	1.601	AI506816		AI506816	expressed sequence AI506816	Other	other
0.00541	2.849	Akap5		AKAP5	A-kinase anchoring protein 5	Plasma Membrane	other
0.00179	1.519	Akr1c14		Akr1c14	aldo-keto reductase family 1, member C14	Cytoplasm	enzyme
0.00334	1.749	Aldh1a1		ALDH1A1	aldehyde dehydrogenase 1 family member A1	Cytoplasm	enzyme	disulfiram, chlorpropamide
5.89e-05	-4.518	Aldh1b1		ALDH1B1	aldehyde dehydrogenase 1 family member B1	Cytoplasm	enzyme
0.00108	-1.727	Alpl		ALPL	alkaline phosphatase, biomineralization associated	Plasma Membrane	phosphatase	zinc sulfate
3.54e-05	1.859	Amotl1		AMOTL1	angiomotin like 1	Plasma Membrane	other
0.000253	-1.774	Ang		ANG	angiogenin	Extracellular Space	enzyme
0.00481	1.512	Angel1		ANGEL1	angel homolog 1	Extracellular Space	other
0.00363	1.73	Angptl2		ANGPTL2	angiopoietin like 2	Extracellular Space	other
0.00119	1.848	Angptl6		ANGPTL6	angiopoietin like 6	Extracellular Space	other
0.000373	-2.754	Angptl8		ANGPTL8	angiopoietin like 8	Extracellular Space	other	REGN3776
0.00373	1.611	Ankrd26		ANKRD26	ankyrin repeat domain 26	Nucleus	transcription regulator
0.00172	2.181	Ankrd44		ANKRD44	ankyrin repeat domain 44	Other	other
0.0098	1.537	Ankrd54		ANKRD54	ankyrin repeat domain 54	Nucleus	transcription regulator
0.00323	1.538	Anks3		ANKS3	ankyrin repeat and sterile alpha motif domain containing 3	Nucleus	transcription regulator
0.00451	1.781	Ano6		ANO6	anoctamin 6	Plasma Membrane	ion channel
0.00393	-1.558	Anpep		ANPEP	alanyl aminopeptidase, membrane	Plasma Membrane	peptidase	CNGRC peptide-TNF alpha conjugate
0.0198	1.609	Anxa2		ANXA2	annexin A2	Plasma Membrane	other
7.85e-05	-2.454	Aox3		Aox3	aldehyde oxidase 3	Cytoplasm	enzyme
0.00102	-2.114	Apcs		APCS	amyloid P component, serum	Extracellular Space	other	dezamizumab
0.0376	-1.601	Aph1b		APH1B	aph-1 homolog B, gamma-secretase subunit	Cytoplasm	peptidase
0.0143	-2.116	Apoa4		APOA4	apolipoprotein A4	Extracellular Space	transporter
1.88e-05	-1.752	Apom		APOM	apolipoprotein M	Plasma Membrane	transporter
0.000537	1.543	App		APP	amyloid beta precursor protein	Plasma Membrane	other	florbetaben F, florbetapir F18, bapineuzumab
2.06e-06	2.807	Aqp1		AQP1	aquaporin 1 (Colton blood group)	Plasma Membrane	transporter
0.0108	-2.001	Aqp4		AQP4	aquaporin 4	Plasma Membrane	transporter
0.000663	1.73	Arap3		ARAP3	ArfGAP with RhoGAP domain, ankyrin repeat and PH domain 3	Cytoplasm	other
0.00913	1.537	Arfrp1		ARFRP1	ADP ribosylation factor related protein 1	Cytoplasm	enzyme
0.000184	1.703	Arhgap23		ARHGAP23	Rho GTPase activating protein 23	Cytoplasm	other
0.0022	1.85	Arhgap31		ARHGAP31	Rho GTPase activating protein 31	Cytoplasm	other
0.0156	1.595	Arhgap45		ARHGAP45	Rho GTPase activating protein 45	Cytoplasm	transporter
6.65e-05	1.622	Arhgdia		ARHGDIA	Rho GDP dissociation inhibitor alpha	Cytoplasm	other
0.00706	1.641	Arhgdib		ARHGDIB	Rho GDP dissociation inhibitor beta	Cytoplasm	enzyme
0.00152	2.357	Arhgef17		ARHGEF17	Rho guanine nucleotide exchange factor 17	Cytoplasm	other
0.000723	1.551	Arid5b		ARID5B	AT-rich interaction domain 5B	Nucleus	transcription regulator
3.95e-05	-1.807	Arl15		ARL15	ADP ribosylation factor like GTPase 15	Cytoplasm	other
7.78e-05	3.351	Armcx4		ARMCX4	armadillo repeat containing X-linked 4	Other	other
0.0017	1.69	Arrb1		ARRB1	arrestin beta 1	Cytoplasm	transcription regulator
0.000165	-2.229	Arsg		ARSG	arylsulfatase G	Cytoplasm	enzyme
0.0187	-1.568	Asap3		ASAP3	ArfGAP with SH3 domain, ankyrin repeat and PH domain 3	Plasma Membrane	other
0.0144	-1.541	Ass1		ASS1	argininosuccinate synthase 1	Cytoplasm	enzyme
0.0121	1.515	Atm		ATM	ATM serine/threonine kinase	Nucleus	kinase	AZD1390, AZD0156, M3541
0.0155	1.639	Atp2b4		ATP2B4	ATPase plasma membrane Ca2+ transporting 4	Plasma Membrane	transporter
0.000731	-2.272	Atp6v0d2		ATP6V0D2	ATPase H+ transporting V0 subunit d2	Cytoplasm	transporter
0.0018	-1.514	Atrnl1		ATRNL1	attractin like 1	Other	other
0.0165	1.571	AU020206		AU020206	expressed sequence AU020206	Other	other
4.36e-05	2.318	Axl		AXL	AXL receptor tyrosine kinase	Plasma Membrane	kinase	gilteritinib, bosutinib/rituximab, cabozantinib/nivolumab, cabozantinib/crizotinib, INCB081776, bosutinib/ponatinib, bosutinib, cabozantinib, humax-AXL-ADC, DS-1205c, bosutinib/imatinib, ADCT-601, cabozantinib/erlotinib, BPI-9016M, ningetinib, TP-0903, ONO-7475, sitravatinib, SKI-G-801, cabozantinib/tyrosine kinase inhibitor, bemcentinib, RXDX-106, BA3011
0.00452	1.864	B330016D10Rik		B330016D10Rik	RIKEN cDNA B330016D10 gene	Other	other
0.00657	1.676	B3gntl1		B3GNTL1	UDP-GlcNAc:betaGal beta-1,3-N-acetylglucosaminyltransferase like 1	Other	enzyme
0.000275	-1.521	B4galnt1		B4GALNT1	beta-1,4-N-acetyl-galactosaminyltransferase 1	Cytoplasm	enzyme
0.031	1.67	BB365896		BB365896	expressed sequence BB365896	Other	other
0.00913	-1.746	Bbc3		BBC3	BCL2 binding component 3	Cytoplasm	other
0.000567	-2.176	BC048644		BC048644	cDNA sequence BC048644	Other	other
0.0053	2.003	Bcam		BCAM	basal cell adhesion molecule (Lutheran blood group)	Plasma Membrane	transmembrane receptor
0.00167	-1.867	Bcl3		BCL3	BCL3 transcription coactivator	Nucleus	transcription regulator
0.00445	2.4	Bcl6		BCL6	BCL6 transcription repressor	Nucleus	transcription regulator
7.98e-05	2.135	Bgn		BGN	biglycan	Extracellular Space	other
0.000446	2.04	Bicc1		BICC1	BicC family RNA binding protein 1	Other	other
0.0115	-1.711	Bik		BIK	BCL2 interacting killer	Cytoplasm	other
0.000505	1.647	Blvrb		BLVRB	biliverdin reductase B	Cytoplasm	enzyme
0.00486	2.453	Bmp10		BMP10	bone morphogenetic protein 10	Extracellular Space	growth factor
1.18e-05	2.292	Bmp2		BMP2	bone morphogenetic protein 2	Extracellular Space	growth factor
0.000564	1.976	Bmp5		BMP5	bone morphogenetic protein 5	Extracellular Space	growth factor
9.57e-05	-2.936	Brca1		BRCA1	BRCA1 DNA repair associated	Nucleus	transcription regulator
0.0116	-2.813	Btg2		BTG2	BTG anti-proliferation factor 2	Nucleus	transcription regulator
0.000902	2.084	Btg3		BTG3	BTG anti-proliferation factor 3	Nucleus	other
0.00843	1.586	Btnl9		BTNL9	butyrophilin like 9	Plasma Membrane	other
0.00486	-1.529	1810055G02Rik		C11orf24	chromosome 11 open reading frame 24	Extracellular Space	other
4.43e-05	2.704	1700025G04Rik		C1orf21	chromosome 1 open reading frame 21	Other	other
0.00894	1.675	5730409E04Rik		C1orf216	chromosome 1 open reading frame 216	Other	other
7.02e-07	3.323	C1qa		C1QA	complement C1q A chain	Extracellular Space	other
1e-05	2.779	C1qb		C1QB	complement C1q B chain	Extracellular Space	other
7.9e-05	2.661	C1qc		C1QC	complement C1q C chain	Extracellular Space	other
0.00123	2.281	C1qtnf1		C1QTNF1	C1q and TNF related 1	Extracellular Space	other
0.00131	1.741	C87436		C2orf42	chromosome 2 open reading frame 42	Nucleus	other
0.000206	1.98	2510009E07Rik		C3orf70	chromosome 3 open reading frame 70	Other	other
0.0239	2.169	C730036E19Rik		C730036E19Rik	RIKEN cDNA C730036E19 gene	Other	other
0.000207	-2.333	D630039A03Rik		C9orf152	chromosome 9 open reading frame 152	Other	other
2.8e-08	-5.612	Car14		CA14	carbonic anhydrase 14	Plasma Membrane	enzyme	hydrochlorothiazide, trichloromethiazide, sulfacetamide, benzthiazide, topiramate, chlorothiazide, chlorthalidone, acetazolamide, methazolamide
0.0065	2.217	Car3		CA3	carbonic anhydrase 3	Cytoplasm	enzyme	hydrochlorothiazide, trichloromethiazide, benzthiazide, sulfacetamide, topiramate, chlorothiazide, chlorthalidone, acetazolamide, methazolamide
0.0014	-1.664	Car5a		CA5A	carbonic anhydrase 5A	Cytoplasm	enzyme	hydrochlorothiazide, trichloromethiazide, sulfacetamide, benzthiazide, topiramate, chlorothiazide, chlorthalidone, acetazolamide, methazolamide
0.0434	1.712	Cabyr		CABYR	calcium binding tyrosine phosphorylation regulated	Cytoplasm	other
0.033	-1.533	Camk2b		CAMK2B	calcium/calmodulin dependent protein kinase II beta	Cytoplasm	kinase
0.0103	1.568	Camk2g		CAMK2G	calcium/calmodulin dependent protein kinase II gamma	Cytoplasm	kinase
3.72e-07	-2.762	Camk2n1		CAMK2N1	calcium/calmodulin dependent protein kinase II inhibitor 1	Plasma Membrane	kinase
0.00153	2.642	Cav1		CAV1	caveolin 1	Plasma Membrane	transmembrane receptor
0.00113	2.121	Cav2		CAV2	caveolin 2	Plasma Membrane	other
0.000909	1.73	Cavin1		CAVIN1	caveolae associated protein 1	Nucleus	transcription regulator
0.000412	1.89	Cavin2		CAVIN2	caveolae associated protein 2	Plasma Membrane	other
0.00065	-1.631	Cbx4		CBX4	chromobox 4	Nucleus	transcription regulator
0.000611	1.712	Cbx6		CBX6	chromobox 6	Nucleus	other
0.000531	2.27	Ccbe1		CCBE1	collagen and calcium binding EGF domains 1	Extracellular Space	other
0.0207	1.639	Ccdc191		CCDC191	coiled-coil domain containing 191	Other	other
0.000156	2.039	Ccdc80		CCDC80	coiled-coil domain containing 80	Nucleus	other
0.0201	1.655	Ccdc85b		CCDC85B	coiled-coil domain containing 85B	Cytoplasm	other
0.000146	2.974	Ccl6		Ccl6	chemokine (C-C motif) ligand 6	Extracellular Space	cytokine
9.24e-05	-1.671	Ccl9		Ccl9	chemokine (C-C motif) ligand 9	Extracellular Space	cytokine
0.000623	-1.707	Ccnd1		CCND1	cyclin D1	Nucleus	transcription regulator	arsenic trioxide/idarubicin/tretinoin, arsenic trioxide/cytarabine/methotrexate, arsenic trioxide/tretinoin, arsenic trioxide, arsenic trioxide/daunorubicin/tretinoin, arsenic trioxide/gemtuzumab ozogamicin/tretinoin
0.0117	-1.532	Ccnyl1		CCNYL1	cyclin Y like 1	Plasma Membrane	other
9.65e-05	1.539	Ccpg1		CCPG1	cell cycle progression 1	Other	other
0.000165	5.06	Cd163		CD163	CD163 molecule	Plasma Membrane	transmembrane receptor
0.0109	1.564	Cd24a		Cd24a	CD24a antigen	Plasma Membrane	other
7.71e-05	2.372	Cd300lg		CD300LG	CD300 molecule like family member g	Plasma Membrane	other
0.000106	2.199	Cd38		CD38	CD38 molecule	Plasma Membrane	enzyme	TAK-079, TAK-573, anti-CD38 antibody, anti-CD38 monoclonal antibody, isatuximab, daratumumab, MOR03087
0.00515	2.235	Cd44		CD44	CD44 molecule (Indian blood group)	Plasma Membrane	other	A6 peptide, RO5429083, anti-CD44v7 antibody, AMC303
0.0036	1.885	Cd55		CD55	CD55 molecule (Cromer blood group)	Plasma Membrane	other
2.24e-05	3.573	Cd5l		CD5L	CD5 molecule like	Plasma Membrane	transmembrane receptor
0.000122	2.553	Cd63		CD63	CD63 molecule	Plasma Membrane	other
0.00701	2.346	Cd68		CD68	CD68 molecule	Plasma Membrane	other
0.00648	1.552	Cd74		CD74	CD74 molecule	Plasma Membrane	transmembrane receptor	milatuzumab-doxorubicin antibody-drug conjugate, milatuzumab
0.00031	2.967	Cd84		CD84	CD84 molecule	Plasma Membrane	other
0.000846	1.818	Cd93		CD93	CD93 molecule	Plasma Membrane	other
0.000778	-1.789	Cda		CDA	cytidine deaminase	Nucleus	enzyme	cytidine deaminase inhibitor, cedazuridine/decitabine, 5-azacytidine/cedazuridine, cedazuridine
0.000414	-1.648	Cdc42ep1		CDC42EP1	CDC42 effector protein 1	Extracellular Space	other
0.00301	-1.954	Cdh1		CDH1	cadherin 1	Plasma Membrane	other
0.000387	1.945	Cdh5		CDH5	cadherin 5	Plasma Membrane	other
0.00196	1.948	Cdk5rap2		CDK5RAP2	CDK5 regulatory subunit associated protein 2	Cytoplasm	other
0.000277	1.602	Cdk6		CDK6	cyclin dependent kinase 6	Nucleus	kinase	letrozole/ribociclib, abemaciclib/aromatase inhibitor/GnRH analog, abemaciclib/fulvestrant, ribociclib/tamoxifen, lerociclib, letrozole/palbociclib, anastrozole/palbociclib, abemaciclib/letrozole, palbociclib, BPI-1178, alvocidib, exemestane/ribociclib, fulvestrant/palbociclib, HS-10342, fulvestrant/ribociclib, abemaciclib/anastrozole, abemaciclib/exemestane, abemaciclib/aromatase inhibitor, FCN-…
0.000903	1.925	Cdkn2c		CDKN2C	cyclin dependent kinase inhibitor 2C	Nucleus	transcription regulator
0.0165	1.553	Cep83os		Cep83os	centrosomal protein 83, opposite strand	Other	other
0.000425	1.518	Cep85l		CEP85L	centrosomal protein 85 like	Cytoplasm	other
7.55e-05	1.749	Ces1d		CES1	carboxylesterase 1	Cytoplasm	enzyme
1.21e-05	-1.86	Cfi		CFI	complement factor I	Extracellular Space	peptidase
0.000434	2.132	Cfp		CFP	complement factor properdin	Extracellular Space	other
0.000217	2.189	Chd2		CHD2	chromodomain helicase DNA binding protein 2	Nucleus	enzyme
0.00698	-1.845	Chic1		CHIC1	cysteine rich hydrophobic domain 1	Plasma Membrane	other
0.00857	-1.501	Chrna2		CHRNA2	cholinergic receptor nicotinic alpha 2 subunit	Plasma Membrane	transmembrane receptor	carbamylcholine, succinylcholine, rapacuronium, doxacurium, pipecuronium, vecuronium, ABT 418, biperiden, metocurine, mivacurium, D-tubocurarine, nicotine, arecoline, atracurium, pancuronium, isoflurane, cisatracurium, decamethonium, rocuronium, mecamylamine, enflurane, ABT-089, acetylcholine
1.58e-05	2.276	Chst15		CHST15	carbohydrate sulfotransferase 15	Plasma Membrane	enzyme
0.00628	-2.253	Ciart		CIART	circadian associated repressor of transcription	Nucleus	other
0.013	1.509	Cib2		CIB2	calcium and integrin binding family member 2	Cytoplasm	kinase
9.24e-07	-10.749	Cib3		CIB3	calcium and integrin binding family member 3	Other	other
0.00794	-2.707	Cidec		CIDEC	cell death inducing DFFA like effector c	Cytoplasm	other
0.00913	-2.156	Cish		CISH	cytokine inducible SH2 containing protein	Cytoplasm	other
0.0286	1.636	Clca3a1		Clca3a1/Clca3a2	chloride channel accessory 3A1	Plasma Membrane	ion channel
0.00365	1.845	Clcn6		CLCN6	chloride voltage-gated channel 6	Plasma Membrane	ion channel
0.00813	-1.73	Cldn2		CLDN2	claudin 2	Plasma Membrane	other
7.28e-05	-1.729	Cldn3		CLDN3	claudin 3	Plasma Membrane	transmembrane receptor
9.99e-05	2.057	Cldn5		CLDN5	claudin 5	Plasma Membrane	other
0.00532	1.752	Clec14a		CLEC14A	C-type lectin domain containing 14A	Cytoplasm	other
9.73e-05	2.776	Clec1b		CLEC1B	C-type lectin domain family 1 member B	Plasma Membrane	transmembrane receptor
3.76e-06	3.225	Clec4f		CLEC4F	C-type lectin domain family 4 member F	Plasma Membrane	other
4.91e-07	2.59	Clec4g		CLEC4G	C-type lectin domain family 4 member G	Plasma Membrane	other
0.0146	1.726	Clec9a		CLEC9A	C-type lectin domain containing 9A	Plasma Membrane	other
0.000154	2.374	Clstn1		CLSTN1	calsyntenin 1	Plasma Membrane	other
0.0063	-2.721	Clstn3		CLSTN3	calsyntenin 3	Plasma Membrane	other
0.00157	2.021	Cmtm3		CMTM3	CKLF like MARVEL transmembrane domain containing 3	Extracellular Space	cytokine
0.00227	1.578	Cnnm2		CNNM2	cyclin and CBS domain divalent metal cation transport mediator 2	Plasma Membrane	transporter
0.00252	1.642	Cnot4		CNOT4	CCR4-NOT transcription complex subunit 4	Cytoplasm	enzyme
0.00088	-2.782	Cntnap1		CNTNAP1	contactin associated protein 1	Plasma Membrane	other
0.00797	1.69	Cobl		COBL	cordon-bleu WH2 repeat protein	Plasma Membrane	other
7.51e-05	2.394	Col14a1		COL14A1	collagen type XIV alpha 1 chain	Extracellular Space	other	collagenase clostridium histolyticum
0.0332	1.878	Col1a1		COL1A1	collagen type I alpha 1 chain	Extracellular Space	other	collagenase clostridium histolyticum
0.00167	2.231	Col1a2		COL1A2	collagen type I alpha 2 chain	Extracellular Space	other	collagenase clostridium histolyticum
5.23e-05	2.528	Col27a1		COL27A1	collagen type XXVII alpha 1 chain	Extracellular Space	other	collagenase clostridium histolyticum
0.00555	2.073	Col3a1		COL3A1	collagen type III alpha 1 chain	Extracellular Space	other	collagenase clostridium histolyticum
0.0123	1.594	Col4a1		COL4A1	collagen type IV alpha 1 chain	Extracellular Space	other	collagenase clostridium histolyticum
0.0137	1.557	Col4a2		COL4A2	collagen type IV alpha 2 chain	Extracellular Space	other	collagenase clostridium histolyticum
3.75e-06	-3.221	Col5a3		COL5A3	collagen type V alpha 3 chain	Extracellular Space	other	collagenase clostridium histolyticum
0.00011	2.506	Col6a1		COL6A1	collagen type VI alpha 1 chain	Extracellular Space	other	collagenase clostridium histolyticum
0.000208	2.275	Col6a3		COL6A3	collagen type VI alpha 3 chain	Extracellular Space	other	collagenase clostridium histolyticum
5.38e-06	2.288	Colec10		COLEC10	collectin subfamily member 10	Cytoplasm	other
0.00104	1.572	Colec11		COLEC11	collectin subfamily member 11	Extracellular Space	other
0.000472	2.03	Cotl1		COTL1	coactosin like F-actin binding protein 1	Cytoplasm	other
0.00858	-2.075	Cpm		CPM	carboxypeptidase M	Plasma Membrane	peptidase
0.00086	2.03	Cpsf4l		CPSF4L	cleavage and polyadenylation specific factor 4 like	Other	other
0.0123	-1.681	Cradd		CRADD	CASP2 and RIPK1 domain containing adaptor with death domain	Cytoplasm	other
0.00105	-2.124	Crip2		Crip2	cysteine rich protein 2	Plasma Membrane	other
0.00126	2.157	Crtap		CRTAP	cartilage associated protein	Extracellular Space	other
0.00173	1.861	Crybg3		CRYBG3	crystallin beta-gamma domain containing 3	Other	other
0.000134	2.138	Csf1r		CSF1R	colony stimulating factor 1 receptor	Plasma Membrane	kinase	FPA008, lapatinib/pazopanib, imatinib/inotuzumab ozogamicin, imatinib/sunitinib, sunitinib, regorafenib, pazopanib, quizartinib, dasatinib/nilotinib, SNDX-6352, ARRY-382, nilotinib, imatinib, imatinib/rituximab, SKI-G-801, pexidartinib, nilotinib/rituximab, bosutinib/rituximab, imatinib/nilotinib, NMS-03592088, c-FMS inhibitor, 3D185, erdafitinib, emactuzumab, IMC-CS4, DCC-3014, edicotinib, bosut…
0.0363	-1.545	Csf2rb		CSF2RB	colony stimulating factor 2 receptor subunit beta	Plasma Membrane	transmembrane receptor	rituximab/sargramostim, EPO/sargramostim, sargramostim
0.00327	-1.653	Csrnp1		CSRNP1	cysteine and serine rich nuclear protein 1	Nucleus	transcription regulator
0.00494	1.791	Csrp1		CSRP1	cysteine and glycine rich protein 1	Nucleus	other
0.0234	2.057	Ctc1		CTC1	CST telomere replication complex component 1	Nucleus	other
0.000304	1.852	Ctdspl		CTDSPL	CTD small phosphatase like	Nucleus	other
0.0129	-1.568	Cth		CTH	cystathionine gamma-lyase	Cytoplasm	enzyme
0.023	1.536	Ctps		CTPS1	CTP synthase 1	Nucleus	enzyme	cytidine triphosphate synthetase inhibitor
0.000149	3.492	Ctss		CTSS	cathepsin S	Cytoplasm	peptidase
0.0312	1.618	Cttnbp2nl		CTTNBP2NL	CTTNBP2 N-terminal like	Cytoplasm	other
0.0002	-1.662	Cutal		Cutal	cutA divalent cation tolerance homolog-like	Other	other
0.00175	-1.952	Cxcl11		Cxcl11	chemokine (C-X-C motif) ligand 11	Extracellular Space	cytokine
0.00353	2.06	Cxcl16		CXCL16	C-X-C motif chemokine ligand 16	Extracellular Space	cytokine
0.0208	-1.673	Cyb5rl		CYB5RL	cytochrome b5 reductase like	Nucleus	enzyme
0.000576	2.177	Cyba		CYBA	cytochrome b-245 alpha chain	Cytoplasm	enzyme
5.83e-05	2.564	Cybb		CYBB	cytochrome b-245 beta chain	Cytoplasm	enzyme
0.000231	-5.412	Cyp17a1		CYP17A1	cytochrome P450 family 17 subfamily A member 1	Cytoplasm	enzyme	abiraterone acetate, abiraterone, abiraterone/prednisolone, CFG-920, ketoconazole, orteronel, CYP17A1 inhibitor, seviteronel
0.00138	2.316	Cyp26a1		CYP26A1	cytochrome P450 family 26 subfamily A member 1	Cytoplasm	enzyme
0.00147	2.961	Cyp26b1		CYP26B1	cytochrome P450 family 26 subfamily B member 1	Cytoplasm	enzyme
0.00221	-2.046	Cyp2c67	D	Cyp2c40 (includes others)	cytochrome P450, family 2, subfamily c, polypeptide 40	Cytoplasm	enzyme
0.0274	-1.893	Cyp2c40	D	Cyp2c40 (includes others)	cytochrome P450, family 2, subfamily c, polypeptide 40	Cytoplasm	enzyme
0.00147	1.986	Cyp2c54	D	Cyp2c54 (includes others)	cytochrome P450, family 2, subfamily c, polypeptide 54	Cytoplasm	enzyme
0.00188	1.733	Cyp2c37	D	Cyp2c54 (includes others)	cytochrome P450, family 2, subfamily c, polypeptide 54	Cytoplasm	enzyme
0.0222	1.63	Cyp2c50	D	Cyp2c54 (includes others)	cytochrome P450, family 2, subfamily c, polypeptide 54	Cytoplasm	enzyme
0.00949	1.65	Cyp2d9		Cyp2d9 (includes others)	cytochrome P450, family 2, subfamily d, polypeptide 9	Cytoplasm	other
0.000214	-1.82	Cyp2u1		CYP2U1	cytochrome P450 family 2 subfamily U member 1	Cytoplasm	enzyme
0.0111	1.801	Cyp3a59		Cyp3a25 (includes others)	cytochrome P450, family 3, subfamily a, polypeptide 25	Cytoplasm	enzyme
0.00296	1.695	Cyp4b1		CYP4B1	cytochrome P450 family 4 subfamily B member 1	Cytoplasm	enzyme
0.00166	-1.538	Cyp4f14		CYP4F12	cytochrome P450 family 4 subfamily F member 12	Cytoplasm	enzyme
0.00012	2.626	Cyyr1		CYYR1	cysteine and tyrosine rich 1	Other	other
0.00134	-2.462	D930048N14Rik		D930048N14Rik	RIKEN cDNA D930048N14 gene	Other	other
0.00113	1.921	Daam2		DAAM2	dishevelled associated activator of morphogenesis 2	Cytoplasm	other
0.0493	-3.453	Dbp		DBP	D-box binding PAR bZIP transcription factor	Nucleus	transcription regulator
0.0126	1.664	Dcaf12l1		Dcaf12l1	DDB1 and CUL4 associated factor 12-like 1	Cytoplasm	other
0.000631	2.241	Dcdc2a		DCDC2	doublecortin domain containing 2	Extracellular Space	other
0.000174	1.755	Dcn		DCN	decorin	Extracellular Space	other
0.0169	1.7	Dcun1d2		DCUN1D2	defective in cullin neddylation 1 domain containing 2	Other	other
4.74e-06	-3.175	Ddah1		DDAH1	dimethylarginine dimethylaminohydrolase 1	Cytoplasm	enzyme
0.0021	2.14	Ddr2		DDR2	discoidin domain receptor tyrosine kinase 2	Plasma Membrane	kinase	decitabine/imatinib, sitravatinib, imatinib, imatinib/sunitinib, imatinib/rituximab, regorafenib/sunitinib, imatinib/sirolimus, regorafenib, imatinib/sorafenib, dacomitinib, imatinib/nilotinib, blinatumomab/imatinib, bosutinib/imatinib, imatinib/inotuzumab ozogamicin
0.003	-3.219	Defb1		Defb1	defensin beta 1	Extracellular Space	other
0.00219	-1.606	Depdc5		DEPDC5	DEP domain containing 5, GATOR1 subcomplex subunit	Cytoplasm	other
0.0059	1.839	Des		DES	desmin	Cytoplasm	other
7.43e-05	2.323	Dkk3		DKK3	dickkopf WNT signaling pathway inhibitor 3	Extracellular Space	cytokine
0.000484	2.252	Dnaja4		DNAJA4	DnaJ heat shock protein family (Hsp40) member A4	Nucleus	other
1.43e-05	2.321	Dnase1l3		DNASE1L3	deoxyribonuclease 1 like 3	Nucleus	enzyme
0.000114	1.879	Dph6		DPH6	diphthamine biosynthesis 6	Cytoplasm	enzyme
5.22e-05	2.835	Dpt		DPT	dermatopontin	Extracellular Space	other
0.00225	2.131	Dpysl2		DPYSL2	dihydropyrimidinase like 2	Cytoplasm	enzyme
0.001	-1.658	Dram2		DRAM2	DNA damage regulated autophagy modulator 2	Cytoplasm	other
0.000258	2.417	Dse		DSE	dermatan sulfate epimerase	Cytoplasm	enzyme
0.0152	-2.2	Dusp1		DUSP1	dual specificity phosphatase 1	Nucleus	phosphatase
0.00605	1.867	Dusp7		DUSP7	dual specificity phosphatase 7	Cytoplasm	phosphatase
0.000692	2.173	Dynll1		DYNLL1	dynein light chain LC8-type 1	Cytoplasm	other
0.0132	1.71	E130102H24Rik		E130102H24Rik	RIKEN cDNA E130102H24 gene	Other	other
0.00927	1.702	E2f8		E2F8	E2F transcription factor 8	Nucleus	transcription regulator
1e-05	2.189	Ecm1		ECM1	extracellular matrix protein 1	Extracellular Space	transporter
0.00319	1.925	Ednra		EDNRA	endothelin receptor type A	Plasma Membrane	transmembrane receptor	BSF 302146, sitaxsentan, ambrisentan/tadalafil, avosentan, bosentan, fandosentan, macitentan, zibotentan, clazosentan, SB 234551, YM598, atrasentan, TBC 3214, ambrisentan
2.8e-05	4.13	Ednrb		EDNRB	endothelin receptor type B	Plasma Membrane	G-protein coupled receptor	DEDN6526A, sitaxsentan, bosentan, macitentan, atrasentan
0.0175	2.153	Efemp1		EFEMP1	EGF containing fibulin extracellular matrix protein 1	Extracellular Space	enzyme
0.00496	2.049	Egfl7		EGFL7	EGF like domain multiple 7	Extracellular Space	other	parsatuzumab
0.000108	-3.542	Egr1		EGR1	early growth response 1	Nucleus	transcription regulator
0.012	1.532	Ehbp1		EHBP1	EH domain binding protein 1	Cytoplasm	other
0.00554	1.829	Ehd2		EHD2	EH domain containing 2	Nucleus	other
1.38e-07	2.735	Ehd3		EHD3	EH domain containing 3	Cytoplasm	other
0.00104	2.011	Eif4e3		EIF4E3	eukaryotic translation initiation factor 4E family member 3	Cytoplasm	translation regulator
6.08e-05	2.101	Elk3		ELK3	ETS transcription factor ELK3	Nucleus	transcription regulator
0.000322	1.854	Emilin1		EMILIN1	elastin microfibril interfacer 1	Extracellular Space	other
0.0032	-2.055	Emp2		EMP2	epithelial membrane protein 2	Plasma Membrane	other
0.0044	1.539	Emsy		EMSY	EMSY transcriptional repressor, BRCA2 interacting	Nucleus	other
0.00105	2.024	Enc1		ENC1	ectodermal-neural cortex 1	Nucleus	peptidase
0.0129	1.879	Endod1		ENDOD1	endonuclease domain containing 1	Extracellular Space	enzyme
0.00746	1.861	Endov		ENDOV	endonuclease V	Cytoplasm	enzyme
0.00022	1.743	Eng		ENG	endoglin	Plasma Membrane	transmembrane receptor	carotuximab
0.0337	1.594	Engase		ENGASE	endo-beta-N-acetylglucosaminidase	Cytoplasm	enzyme
1.43e-05	-3.107	Enho		ENHO	energy homeostasis associated	Plasma Membrane	other
2.27e-05	-1.806	Enpp2		ENPP2	ectonucleotide pyrophosphatase/phosphodiesterase 2	Plasma Membrane	enzyme
0.00273	1.707	Eogt		EOGT	EGF domain specific O-linked N-acetylglucosamine transferase	Extracellular Space	enzyme
0.000507	1.512	Epas1		EPAS1	endothelial PAS domain protein 1	Nucleus	transcription regulator	PT-2385, PT2977
0.000757	-1.524	Epb41		EPB41	erythrocyte membrane protein band 4.1	Plasma Membrane	other
0.0051	1.559	Epb41l2		EPB41L2	erythrocyte membrane protein band 4.1 like 2	Plasma Membrane	other
0.000374	-1.569	Epha2		EPHA2	EPH receptor A2	Plasma Membrane	kinase	blinatumomab/dasatinib, dasatinib/hydrocortisone, dasatinib/dexamethasone, dasatinib/filgrastim, regorafenib, cytarabine/dasatinib/dexamethasone/methotrexate, dasatinib/rituximab, cytarabine/dasatinib/filgrastim/fludarabine phosphate, DS-8895a, dasatinib/nilotinib, dasatinib/6-mercaptopurine/methotrexate, cytarabine/dasatinib/filgrastim/fludarabine phosphate/idarubicin, dasatinib/prednisone, dasa…
0.000841	1.96	Epop		EPOP	elongin BC and polycomb repressive complex 2 associated protein	Other	other
0.000189	-1.585	Erf		ERF	ETS2 repressor factor	Nucleus	transcription regulator
0.00369	1.794	Esam		ESAM	endothelial cell adhesion molecule	Plasma Membrane	other
0.000373	-1.795	Esr1		ESR1	estrogen receptor 1	Nucleus	ligand-dependent nuclear receptor	estrone sulfate, clomiphene, desogestrel, bazedoxifene, progesterone, SRN-927, exemestane/fulvestrant/goserelin/letrozole/tamoxifen, CC8490, synthetic conjugated estrogens, B, esterified estrogens, sulindac/toremifene, exemestane/fulvestrant, exemestane/fulvestrant/tamoxifen, MITO-4509, dienestrol, estradiol cypionate/testosterone cypionate, estradiol cypionate/medroxyprogesterone acetate, D-0502…
0.00247	1.5	Esyt1		ESYT1	extended synaptotagmin 1	Cytoplasm	other
0.015	-1.666	Ethe1		ETHE1	ETHE1 persulfide dioxygenase	Cytoplasm	enzyme
0.00484	-1.501	Etnk1		ETNK1	ethanolamine kinase 1	Cytoplasm	kinase
0.000123	-1.807	Etnk2		ETNK2	ethanolamine kinase 2	Cytoplasm	kinase
0.00144	-2.941	Etnppl		ETNPPL	ethanolamine-phosphate phospho-lyase	Cytoplasm	enzyme
3.96e-06	2.497	Ets1		ETS1	ETS proto-oncogene 1, transcription factor	Nucleus	transcription regulator
0.000816	1.567	Exosc10		EXOSC10	exosome component 10	Nucleus	kinase
0.00474	1.926	Ezr		EZR	ezrin	Plasma Membrane	other
0.00825	-1.866	F3		F3	coagulation factor III, tissue factor	Plasma Membrane	transmembrane receptor	tisotumab vedotin, ALT-836
0.0185	1.598	F8		F8	coagulation factor VIII	Extracellular Space	other	drotrecogin alfa, F9
0.00117	1.664	F830016B08Rik		F830016B08Rik	RIKEN cDNA F830016B08 gene	Other	other
0.00103	2.274	Fabp4		FABP4	fatty acid binding protein 4	Cytoplasm	transporter
0.000276	-1.598	Fads2		FADS2	fatty acid desaturase 2	Plasma Membrane	enzyme
0.000162	2.183	Fam120c		FAM120C	family with sequence similarity 120C	Other	other
0.00108	1.883	Fam124a		FAM124A	family with sequence similarity 124 member A	Other	other
0.000926	2.566	Fam174b		FAM174B	family with sequence similarity 174 member B	Other	other
0.000782	-1.823	Fam187b		Fam187b	family with sequence similarity 187, member B	Other	other
0.00389	-1.518	Fam20c		FAM20C	FAM20C golgi associated secretory pathway kinase	Extracellular Space	enzyme
0.0217	-1.9	Fam25c		Fam25c	family with sequence similarity 25, member C	Other	other
0.000444	-1.996	Fam53b		FAM53B	family with sequence similarity 53 member B	Nucleus	other
0.0166	1.632	Fam83g		FAM83G	family with sequence similarity 83 member G	Other	other
0.0473	1.515	Fasn		FASN	fatty acid synthase	Cytoplasm	enzyme	cerulenin, orlistat, acarbose/orlistat, 3-V bioscience-2640, TVB-2640
0.000826	3.044	Fbf1		FBF1	Fas binding factor 1	Nucleus	other
0.00201	2.26	Fbln5		FBLN5	fibulin 5	Extracellular Space	other
0.00377	2.045	Fbn1		FBN1	fibrillin 1	Extracellular Space	other
0.0192	1.562	Fbxl19		FBXL19	F-box and leucine rich repeat protein 19	Cytoplasm	enzyme
0.0165	1.6	Fbxo33		FBXO33	F-box protein 33	Other	other
0.00124	-1.875	Fbxo36		FBXO36	F-box protein 36	Other	other
3.66e-05	2.431	Fcgr2b		FCGR2B	Fc fragment of IgG receptor IIb	Plasma Membrane	transmembrane receptor	BI-1206, IgG, XmAb5871
5.07e-05	2.196	Fcna		Fcna	ficolin A	Extracellular Space	other
0.000854	1.904	Fdps		FDPS	farnesyl diphosphate synthase	Cytoplasm	enzyme	risedronic acid, zoledronic acid, minodronate, alendronate/cholecalciferol, pamidronic acid, alendronic acid, ibandronic acid
0.000296	-1.58	Fdxr		FDXR	ferredoxin reductase	Cytoplasm	enzyme
2.37e-05	-2.305	Fgfr4		FGFR4	fibroblast growth factor receptor 4	Plasma Membrane	kinase	roblitinib, ASP5878, lenvatinib, PRN1371, everolimus/lenvatinib, U3-1784, erdafitinib, fisogatinib, LY2874455, INCB062079, H3B-6527, lenvatinib/pembrolizumab
0.0408	-1.568	Fgl1		FGL1	fibrinogen like 1	Extracellular Space	other
0.000626	2.912	Fgl2		FGL2	fibrinogen like 2	Extracellular Space	peptidase
0.00668	-1.529	Fh1		FH	fumarate hydratase	Cytoplasm	enzyme
0.00148	2.509	Fhl1		FHL1	four and a half LIM domains 1	Cytoplasm	other
0.00304	2.189	Fhod1		Fhod1	formin homology 2 domain containing 1	Cytoplasm	other
0.000588	2.124	Filip1l		FILIP1L	filamin A interacting protein 1 like	Nucleus	other
0.00068	-2.189	Fkbp11		FKBP11	FKBP prolyl isomerase 11	Cytoplasm	enzyme
0.00592	1.643	Flna		FLNA	filamin A	Cytoplasm	other
0.00259	1.664	Flt1		FLT1	fms related receptor tyrosine kinase 1	Plasma Membrane	kinase	sitravatinib, tivozanib, nintedanib, regorafenib/sunitinib, lucitanib, cabozantinib/tyrosine kinase inhibitor, imatinib/sorafenib, fruquintinib, sorafenib, selpercatinib, lapatinib/pazopanib, lenvatinib, sorafenib/sulindac/sunitinib, cabozantinib/crizotinib, vandetanib, imatinib/sunitinib, dexamethasone/lenalidomide/sorafenib, bevacizumab/sorafenib, sunitinib, axitinib, CEP 7055, regorafenib, mot…
0.000425	2.063	Flt4		FLT4	fms related receptor tyrosine kinase 4	Plasma Membrane	transmembrane receptor	everolimus/sorafenib, everolimus/vandetanib, bortezomib/sorafenib, sulfatinib, BMS-690514, cabozantinib/nivolumab, erdafitinib, avelumab/axitinib, glesatinib, decitabine/sorafenib, clofarabine/cytarabine/sorafenib, lenvatinib/pembrolizumab, axitinib/pembrolizumab, cabozantinib, cytarabine/idarubicin/sorafenib, XL844, anlotinib, crizotinib/pazopanib, docetaxel/nintedanib, everolimus/lenvatinib, ti…
0.00465	1.878	Flvcr1		FLVCR1	FLVCR heme transporter 1	Plasma Membrane	transporter
1.5e-06	-3.257	Flvcr2		FLVCR2	FLVCR heme transporter 2	Plasma Membrane	transporter
0.00394	2.367	Fmn2		FMN2	formin 2	Cytoplasm	other
0.00568	1.601	Fmo2		FMO2	flavin containing dimethylaniline monoxygenase 2	Cytoplasm	enzyme
1.81e-05	-2.696	Fnip2		FNIP2	folliculin interacting protein 2	Cytoplasm	other
0.0131	1.629	Foxa1		FOXA1	forkhead box A1	Nucleus	transcription regulator
0.000134	-2.032	Foxa3		FOXA3	forkhead box A3	Nucleus	transcription regulator
0.00151	1.931	Fstl1		FSTL1	follistatin like 1	Extracellular Space	other
0.00228	1.543	Fut11		FUT11	fucosyltransferase 11	Cytoplasm	enzyme
0.00465	2.165	Fyn		FYN	FYN proto-oncogene, Src family tyrosine kinase	Plasma Membrane	kinase	blinatumomab/dasatinib, dasatinib/rituximab, dasatinib/nilotinib, dasatinib/erlotinib, dasatinib/filgrastim, JNJ-26483327, dasatinib/inotuzumab ozogamicin, dasatinib
0.00391	-1.839	Fzd5		FZD5	frizzled class receptor 5	Plasma Membrane	G-protein coupled receptor	wnt-5a mimic hexapeptide foxy-5, vantictumab
0.0018	-1.749	G0s2		G0S2	G0/G1 switch 2	Cytoplasm	other
0.00985	1.609	G6pdx		G6PD	glucose-6-phosphate dehydrogenase	Cytoplasm	enzyme
0.000121	2.315	Gab2		GAB2	GRB2 associated binding protein 2	Cytoplasm	other
6.61e-06	-3.701	Gabbr2		GABBR2	gamma-aminobutyric acid type B receptor subunit 2	Plasma Membrane	G-protein coupled receptor	baclofen, arbaclofen, arbaclofen placarbil
0.0245	1.814	Gabra3		GABRA3	gamma-aminobutyric acid type A receptor subunit alpha3	Plasma Membrane	ion channel	flunitrazepam, sevoflurane, alprazolam, butobarbital, atropine/hyoscyamine/phenobarbital/scopolamine, phenobarbital, diazepam, barbital, acetaminophen/butalbital/caffeine/codeine, hyoscyamine/phenobarbital, SEP 174559, desflurane, adinazolam, zaleplon, mephobarbital, ezogabine, flurazepam, butabarbital, midazolam, temazepam, diphenhydramine/midazolam, estazolam, alphadolone, methoxyflurane, hexob…
0.00142	-1.536	Galm		GALM	galactose mutarotase	Cytoplasm	enzyme
0.038	1.614	Galnt15		GALNT15	polypeptide N-acetylgalactosaminyltransferase 15	Cytoplasm	enzyme
0.0287	-1.54	Gamt		GAMT	guanidinoacetate N-methyltransferase	Cytoplasm	enzyme
3.35e-05	-2.917	Gas2		GAS2	growth arrest specific 2	Cytoplasm	other
0.0121	-1.552	Gas7		GAS7	growth arrest specific 7	Cytoplasm	other
0.00921	1.788	Gatm		GATM	glycine amidinotransferase	Cytoplasm	enzyme
0.00285	1.855	Gbp2		GBP2	guanylate binding protein 2	Cytoplasm	enzyme
0.00236	1.932	Gbp6		GBP6	guanylate binding protein family member 6	Cytoplasm	enzyme
0.0246	-1.88	Gck		GCK	glucokinase	Cytoplasm	kinase
0.000171	2.387	Gdf10		GDF10	growth differentiation factor 10	Extracellular Space	growth factor
6.69e-05	1.93	Gdf2		GDF2	growth differentiation factor 2	Extracellular Space	growth factor
9.27e-05	-1.931	Ggt6		GGT6	gamma-glutamyltransferase 6	Plasma Membrane	peptidase
0.000374	2.059	Gimap4		GIMAP4	GTPase, IMAP family member 4	Nucleus	other
7.75e-05	2.177	Gimap6		GIMAP6	GTPase, IMAP family member 6	Cytoplasm	other
0.00466	-1.89	Gins2		GINS2	GINS complex subunit 2	Nucleus	other
5.05e-05	3.028	Gja1		GJA1	gap junction protein alpha 1	Plasma Membrane	transporter
0.000145	-1.589	Gjb2		GJB2	gap junction protein beta 2	Plasma Membrane	transporter
0.0208	-1.57	Gls2		GLS2	glutaminase 2	Cytoplasm	enzyme
0.0124	1.553	Glt8d1		GLT8D1	glycosyltransferase 8 domain containing 1	Cytoplasm	enzyme
0.00334	2.543	Gltp		GLTP	glycolipid transfer protein	Cytoplasm	transporter
0.0036	1.799	Gm10138		Gm10138	predicted gene 10138	Other	other
0.0337	-1.715	Gm11814		Gm11814	lactate dehydrogenase A pseudogene	Other	other
0.0123	1.517	Gm11847		Gm11847	heterogeneous nuclear ribonucleoprotein A3 pseudogene	Other	other
0.0212	-1.609	Gm12164		Gm12164	ferritin light chain 1 pseudogene	Other	other
0.0206	1.506	Gm12909		Gm12909	predicted gene 12909	Other	other
0.0452	1.532	Gm12992		Gm12992	predicted gene 12992	Other	other
0.00902	-1.796	Gm13331		Gm13331	ubiquitin-conjugating enzyme E2D 3 pseudogene	Other	other
0.00744	-1.602	Gm13422		Gm13422	predicted gene 13422	Other	other
0.0061	-1.658	Gm13775		Gm13775	predicted gene 13775	Other	other
0.0128	-1.552	Gm14097		Gm14097	armadillo repeat containing 1 pseudogene	Other	other
0.0342	1.633	Gm14327		Gm14327	predicted gene 14327	Other	other
0.0167	1.96	Gm14387		Gm14387	zinc finger protein 91-like	Other	other
0.0277	1.595	Gm14403		Gm14403	predicted gene 14403	Other	other
0.00152	1.784	Gm15675		Gm15675	predicted gene 15675	Other	other
0.00783	1.638	Gm15746		Gm15746	predicted gene 15746	Other	other
0.00431	1.633	Gm16348		Gm16348	predicted gene 16348	Other	other
7.83e-05	3.243	Gm16551		Gm16551	predicted gene 16551	Other	other
0.00129	1.903	Gm17251		Gm17251	predicted gene, 17251	Other	other
0.00577	1.563	Gm17936		Gm17936	calponin 3, acidic pseudogene	Other	other
0.0323	1.638	Gm18635		Gm18635	Rho GTPase activating protein 11A pseudogene	Other	other
0.000273	2.256	Gm21992		Gm21992	predicted gene 21992	Other	other
0.00162	-1.717	Gm26684		Gm26684	predicted gene, 26684	Other	other
0.00016	1.729	Gm2788		Gm2788		Other	other
0.000536	-1.78	Gm2a		GM2A	GM2 ganglioside activator	Cytoplasm	enzyme
0.034	-1.514	Gm3170		Gm3170	predicted gene 3170	Other	other
0.0209	1.814	Gm32540		Gm32540	predicted gene, 32540	Other	other
3.35e-05	3.691	Gm35339		Gm35339	predicted gene, 35339	Other	other
0.012	2.14	Gm35696		Gm35696	predicted gene, 35696	Other	other
0.00149	1.783	Gm3571		Gm3571	farnesyl diphosphate synthetase pseudogene	Other	other
0.0085	1.764	Gm42067		Gm42067	predicted gene, 42067	Other	other
0.00117	-1.799	Gm4285		Gm4285	predicted gene 4285	Other	other
0.027	-1.501	Gm44851		Gm44851		Other	other
0.00465	2.358	Gm4956		Gm4956	predicted gene 4956	Other	other
0.000468	1.982	Gm4963		Gm4963	predicted gene 4963	Other	other
0.012	-1.57	Gm5424		Gm5424	argininosuccinate synthase pseudogene	Other	other
0.0217	1.666	Gm5873		Gm5873	farnesyl diphosphate synthetase pseudogene	Other	other
0.0477	1.668	Gm6361		Gm6361	ubiquitin-conjugating enzyme E2 variant 2 pseudogene	Other	other
0.00812	1.648	Gm7160		Gm7160	predicted gene 7160	Other	other
0.00086	1.697	Gm7334		Gm7334	B-cell translocation gene 3 pseudogene	Other	other
1.26e-05	-2.362	Gm8893		Gm8893	serine (or cysteine) preptidase inhibitor, clade A, member 1B pseudogene	Other	other
0.00748	1.723	Gm9844		Gm9844	thymosin, beta 10 pseudogene	Other	other
0.0202	-1.847	Gm9973		Gm9973	predicted gene 9973	Other	other
0.00372	1.67	Gmip		GMIP	GEM interacting protein	Cytoplasm	enzyme
0.01	1.517	Gmnn		GMNN	geminin DNA replication inhibitor	Nucleus	transcription regulator
0.031	1.701	Gnai1		GNAI1	G protein subunit alpha i1	Plasma Membrane	enzyme
2.58e-05	-4.533	Gnat1		GNAT1	G protein subunit alpha transducin 1	Plasma Membrane	enzyme
0.00138	1.925	Gng11		GNG11	G protein subunit gamma 11	Plasma Membrane	other
8.31e-05	1.681	Golga2		GOLGA2	golgin A2	Cytoplasm	other
0.012	1.706	Gon7		GON7	GON7 subunit of KEOPS complex	Nucleus	other
0.0235	-1.505	Got1		GOT1	glutamic-oxaloacetic transaminase 1	Cytoplasm	enzyme
1.97e-05	-2.227	Gpc1		GPC1	glypican 1	Plasma Membrane	transmembrane receptor
0.0159	-1.67	Gpd1		GPD1	glycerol-3-phosphate dehydrogenase 1	Cytoplasm	enzyme
0.0164	1.509	Gpihbp1		Gpihbp1	GPI-anchored HDL-binding protein 1	Plasma Membrane	other
0.000302	-1.589	Gpld1		GPLD1	glycosylphosphatidylinositol specific phospholipase D1	Cytoplasm	enzyme
0.00597	2.585	Gpnmb		GPNMB	glycoprotein nmb	Plasma Membrane	enzyme	glembatumumab, glembatumumab vedotin
9.94e-05	1.762	Gpr108		GPR108	G protein-coupled receptor 108	Plasma Membrane	G-protein coupled receptor
0.00622	1.849	Gpr135		GPR135	G protein-coupled receptor 135	Plasma Membrane	G-protein coupled receptor
0.000271	-1.639	Gpr146		GPR146	G protein-coupled receptor 146	Plasma Membrane	G-protein coupled receptor
0.000791	1.85	Gpr182		GPR182	G protein-coupled receptor 182	Plasma Membrane	G-protein coupled receptor
2.52e-05	-1.697	Gprc5c		GPRC5C	G protein-coupled receptor class C group 5 member C	Plasma Membrane	G-protein coupled receptor
0.00067	2.065	Gpx3		GPX3	glutathione peroxidase 3	Extracellular Space	enzyme
0.00117	1.521	Gramd1a		GRAMD1A	GRAM domain containing 1A	Cytoplasm	transporter
0.0118	1.668	Grap		GRAP	GRB2 related adaptor protein	Cytoplasm	other
0.0168	1.768	Grb10		GRB10	growth factor receptor bound protein 10	Cytoplasm	other
0.00238	-2.096	Grk3		GRK3	G protein-coupled receptor kinase 3	Cytoplasm	kinase
0.00623	-1.864	Gse1		GSE1	Gse1 coiled-coil protein	Extracellular Space	other
0.000796	-1.609	Gskip		GSKIP	GSK3B interacting protein	Nucleus	other
7.35e-05	3.3	Gsn		GSN	gelsolin	Extracellular Space	other
0.0122	-1.597	Gsta2		GSTA5	glutathione S-transferase alpha 5	Cytoplasm	enzyme
0.00519	-1.973	Gstm3		Gstm3	glutathione S-transferase, mu 3	Cytoplasm	enzyme
0.00986	1.548	Gstm5		GSTM3	glutathione S-transferase mu 3	Cytoplasm	enzyme
0.00438	1.694	Gstp2		GSTP1	glutathione S-transferase pi 1	Cytoplasm	enzyme
0.000638	-1.772	Gstt1		Gstt1	glutathione S-transferase, theta 1	Cytoplasm	enzyme
0.000313	-2.065	Gstt3		Gstt3	glutathione S-transferase, theta 3	Other	enzyme
0.00073	2.133	Gvin1		Gvin1 (includes others)	GTPase, very large interferon inducible 1	Nucleus	other
0.00969	1.576	Gyg		GYG1	glycogenin 1	Cytoplasm	enzyme
3.73e-06	-1.819	Habp2		HABP2	hyaluronan binding protein 2	Extracellular Space	peptidase
0.00226	-1.718	Hamp	D	Hamp/Hamp2	hepcidin antimicrobial peptide	Extracellular Space	other
0.00791	-4.499	Hamp2	D	Hamp/Hamp2	hepcidin antimicrobial peptide	Extracellular Space	other
0.000951	1.947	Hand2		HAND2	heart and neural crest derivatives expressed 2	Nucleus	transcription regulator
0.000169	1.665	Hba-a2	D	HBA1/HBA2	hemoglobin subunit alpha 2	Extracellular Space	transporter	donepezil/mefloquine, iron dextran, mefloquine
0.00264	1.654	Hba-a1	D	HBA1/HBA2	hemoglobin subunit alpha 2	Extracellular Space	transporter	donepezil/mefloquine, iron dextran, mefloquine
0.000277	1.846	Hbb-bt	D	HBB	hemoglobin subunit beta	Cytoplasm	transporter	iron dextran, voxelotor
0.000357	1.684	Hbb-bs	D	HBB	hemoglobin subunit beta	Cytoplasm	transporter	iron dextran, voxelotor
0.00858	1.878	Hcn3		HCN3	hyperpolarization activated cyclic nucleotide gated potassium channel 3	Plasma Membrane	ion channel
0.000157	1.646	Hdhd5		HDHD5	haloacid dehalogenase like hydrolase domain containing 5	Cytoplasm	other
0.0153	-2.248	Hes1		HES1	hes family bHLH transcription factor 1	Nucleus	transcription regulator
4.36e-05	-1.715	Hgfac		HGFAC	HGF activator	Extracellular Space	peptidase
0.0169	1.59	Hip1		HIP1	huntingtin interacting protein 1	Cytoplasm	other
0.00306	1.707	H2-Aa		HLA-DQA1	major histocompatibility complex, class II, DQ alpha 1	Plasma Membrane	transmembrane receptor
0.00418	1.573	H2-Eb1		HLA-DRB5	major histocompatibility complex, class II, DR beta 5	Plasma Membrane	transmembrane receptor
0.00123	-1.874	Hlcs		HLCS	holocarboxylase synthetase	Cytoplasm	enzyme
0.000695	2.37	Hlx		HLX	H2.0 like homeobox	Nucleus	transcription regulator
0.00572	1.813	Hmg20b		HMG20B	high mobility group 20B	Nucleus	transcription regulator
0.00531	1.545	Hmgcr		HMGCR	3-hydroxy-3-methylglutaryl-CoA reductase	Cytoplasm	enzyme	atorvastatin/choline fenofibrate, lovastatin, lovastatin/niacin, crilvastatin, aspirin/pravastatin, fluvastatin, simvastatin, beta-hydroxy simvastatin acid, atorvastatin/niacin, atorvastatin, ezetimibe/fluvastatin, rosuvastatin, fenofibrate/simvastatin, ezetimibe/rosuvastatin, atorvastatin/ezetimibe, cerivastatin, simvastatin/sitagliptin, pitavastatin, pravastatin, ezetimibe/simvastatin, fenofibr…
0.00304	2.286	Hnf4aos		Hnf4aos	hepatic nuclear factor 4 alpha, opposite strand	Other	other
0.00768	1.503	Hpcal1		HPCAL1	hippocalcin like 1	Cytoplasm	other
0.0066	1.748	Hpse		HPSE	heparanase	Plasma Membrane	enzyme	2-O,3-O-desulfated heparin, heparanase inhibitor PI-88, roneparstat, PG 545
0.00948	-1.635	Hpx		HPX	hemopexin	Extracellular Space	transporter
0.0352	2.842	Hsd3b5		Hsd3b4 (includes others)	hydroxy-delta-5-steroid dehydrogenase, 3 beta- and steroid delta-isomerase 4	Cytoplasm	enzyme
0.00463	1.715	Hspa1l		HSPA1L	heat shock protein family A (Hsp70) member 1 like	Cytoplasm	other
0.000393	1.674	Hspg2		HSPG2	heparan sulfate proteoglycan 2	Extracellular Space	enzyme
0.00547	2.262	Htra3		HTRA3	HtrA serine peptidase 3	Extracellular Space	peptidase
6.43e-05	-4.377	Hunk		HUNK	hormonally up-regulated Neu-associated kinase	Cytoplasm	kinase
0.00179	-2.219	Id1		ID1	inhibitor of DNA binding 1, HLH protein	Nucleus	transcription regulator
0.00726	-1.597	Id2		ID2	inhibitor of DNA binding 2	Nucleus	transcription regulator
0.00641	-1.758	Id3		ID3	inhibitor of DNA binding 3, HLH protein	Nucleus	transcription regulator
0.0037	1.851	Idi1		IDI1	isopentenyl-diphosphate delta isomerase 1	Cytoplasm	enzyme
6.19e-05	2.383	Idua		IDUA	alpha-L-iduronidase	Cytoplasm	enzyme
0.000674	2.067	Ifi207	D	IFI16	interferon gamma inducible protein 16	Nucleus	transcription regulator
0.000875	2.38	Ifi204	D	IFI16	interferon gamma inducible protein 16	Nucleus	transcription regulator
0.0198	1.63	Ifi203	D	IFI16	interferon gamma inducible protein 16	Nucleus	transcription regulator
0.000518	2.307	Ifit2		IFIT2	interferon induced protein with tetratricopeptide repeats 2	Cytoplasm	other
0.02	1.622	Ifit3b		IFIT3	interferon induced protein with tetratricopeptide repeats 3	Cytoplasm	other
0.00363	1.709	Igfbp3		IGFBP3	insulin like growth factor binding protein 3	Extracellular Space	other
0.00274	2.331	Igfbp5		IGFBP5	insulin like growth factor binding protein 5	Extracellular Space	other
5.52e-07	2.536	Igfbp7		IGFBP7	insulin like growth factor binding protein 7	Extracellular Space	transporter
0.0109	1.935	Igkc		IGKC	immunoglobulin kappa constant	Extracellular Space	other
9.35e-06	-2.95	Ikbkb		IKBKB	inhibitor of nuclear factor kappa B kinase subunit beta	Cytoplasm	kinase	auranofin, IKKbeta inhibitor
0.000519	1.783	Il10rb		IL10RB	interleukin 10 receptor subunit beta	Plasma Membrane	transmembrane receptor
0.000221	-1.621	Il13ra1		IL13RA1	interleukin 13 receptor subunit alpha 1	Plasma Membrane	transmembrane receptor	cintredekin besudotox
0.032	1.565	Il18bp		IL18BP	interleukin 18 binding protein	Extracellular Space	other
0.00388	2.197	Il1r1		IL1R1	interleukin 1 receptor type 1	Plasma Membrane	transmembrane receptor	anakinra, anakinra/methotrexate
0.00434	-2.213	Il1rn		IL1RN	interleukin 1 receptor antagonist	Extracellular Space	cytokine
0.00308	-2.465	Il22ra1		IL22RA1	interleukin 22 receptor subunit alpha 1	Plasma Membrane	transmembrane receptor
0.00822	2.234	Impdh1		IMPDH1	inosine monophosphate dehydrogenase 1	Cytoplasm	enzyme	pegintron/ribavirin, interferon alfacon-1/ribavirin, cytarabine/daunorubicin/thioguanine, IFNA2B/ribavirin, ribavirin, imatinib/thioguanine, mycophenolate mofetil, PEG-interferon alfa-2a/ribavirin, VX-944, mycophenolate mofetil/prednisone, methylprednisolone/mycophenolate mofetil, 6-mercaptopurine/prednisone/thioguanine, cytarabine/thioguanine, nitazoxanide/peginterferon alfa-2a/ribavirin, mycoph…
0.000464	-1.86	Inhbe		INHBE	inhibin subunit beta E	Extracellular Space	growth factor
0.00633	1.537	Ints2		INTS2	integrator complex subunit 2	Nucleus	other
0.00493	1.861	Ints6l		INTS6L	integrator complex subunit 6 like	Nucleus	other
0.00155	1.749	Intu		INTU	inturned planar cell polarity protein	Cytoplasm	other
0.00195	1.931	Ip6k2		IP6K2	inositol hexakisphosphate kinase 2	Cytoplasm	kinase
0.000342	1.749	Iqgap1		IQGAP1	IQ motif containing GTPase activating protein 1	Cytoplasm	other
0.00445	-1.65	Irf1		IRF1	interferon regulatory factor 1	Nucleus	transcription regulator
0.0144	-1.703	Irf5		IRF5	interferon regulatory factor 5	Nucleus	transcription regulator
0.0416	1.572	Irf7		IRF7	interferon regulatory factor 7	Nucleus	transcription regulator
0.0142	1.615	Irf8		IRF8	interferon regulatory factor 8	Nucleus	transcription regulator
0.0437	1.671	Irs2		IRS2	insulin receptor substrate 2	Cytoplasm	enzyme
0.00488	1.913	Islr		ISLR	immunoglobulin superfamily containing leucine rich repeat	Extracellular Space	other
0.00149	1.776	Isyna1		ISYNA1	inositol-3-phosphate synthase 1	Cytoplasm	enzyme
0.0257	1.664	Itga10		ITGA10	integrin subunit alpha 10	Plasma Membrane	other
0.000139	3.181	Itga8		ITGA8	integrin subunit alpha 8	Plasma Membrane	other
7.81e-06	2.287	Itga9		ITGA9	integrin subunit alpha 9	Plasma Membrane	other
9.72e-05	-1.897	Itih2		ITIH2	inter-alpha-trypsin inhibitor heavy chain 2	Extracellular Space	other
0.00343	1.683	Itpkb		ITPKB	inositol-trisphosphate 3-kinase B	Cytoplasm	kinase
0.00358	1.542	Itpripl2		ITPRIPL2	ITPRIP like 2	Other	other
0.00382	1.676	Jam2		JAM2	junctional adhesion molecule 2	Plasma Membrane	other
0.000761	1.626	Jcad		JCAD	junctional cadherin 5 associated	Plasma Membrane	other
0.000878	-2.133	Junb		JUNB	JunB proto-oncogene, AP-1 transcription factor subunit	Nucleus	transcription regulator
0.0132	1.65	Kank3		KANK3	KN motif and ankyrin repeat domains 3	Cytoplasm	other
0.00066	2.364	Kcnb1		KCNB1	potassium voltage-gated channel subfamily B member 1	Plasma Membrane	ion channel	dalfampridine
0.00493	1.531	Kdm3a		KDM3A	lysine demethylase 3A	Nucleus	transcription regulator
0.000929	-1.53	Kdm6b		KDM6B	lysine demethylase 6B	Extracellular Space	enzyme
1.83e-06	2.37	Kdr		KDR	kinase insert domain receptor	Plasma Membrane	kinase	CHIR-265, midostaurin, sorafenib/sulindac/sunitinib, apatinib, brivanib, cabozantinib/crizotinib, imatinib/sunitinib, bevacizumab/sorafenib, axitinib, tanibirumab, motesanib, pazopanib, 5-azacytidine/sorafenib, tesevatinib, XL999, JI 101, PF 00337210, famitinib, telatinib, brivanib alaninate, SAR103168, henatinib, VEGFR2 inhibitor, pegdinetanib, rebastinib, orantinib, paclitaxel/pembrolizumab/ram…
0.000246	-2.641	D130043K22Rik		KIAA0319	KIAA0319	Plasma Membrane	other
0.023	1.536	6430548M08Rik		KIAA0513	KIAA0513	Other	other
0.0378	1.642	2210408I21Rik		KIAA0825	KIAA0825	Extracellular Space	other
0.000417	2.28	Kitl		KITLG	KIT ligand	Extracellular Space	growth factor
0.0002	2.459	Klf2		KLF2	Kruppel like factor 2	Nucleus	transcription regulator
0.0237	2	Klf4		KLF4	Kruppel like factor 4	Nucleus	transcription regulator
0.000432	1.677	Klf6		KLF6	Kruppel like factor 6	Nucleus	transcription regulator
0.000113	1.726	Klf7		KLF7	Kruppel like factor 7	Nucleus	transcription regulator
2.23e-06	-2.573	Klhdc7a		KLHDC7A	kelch domain containing 7A	Other	other
0.0175	-1.59	Klhdc8a		KLHDC8A	kelch domain containing 8A	Other	other
0.00595	1.65	Klhl11		KLHL11	kelch like family member 11	Cytoplasm	other
0.0041	-1.821	Klhl3		KLHL3	kelch like family member 3	Cytoplasm	other
0.0134	1.64	L3mbtl3		L3MBTL3	L3MBTL histone methyl-lysine binding protein 3	Nucleus	other
0.00105	-3.951	Lad1		LAD1	ladinin 1	Extracellular Space	other
0.00235	1.935	Lama5		LAMA5	laminin subunit alpha 5	Extracellular Space	other
0.00165	1.86	Lamb1		LAMB1	laminin subunit beta 1	Extracellular Space	other
0.000296	2.278	Lamb2		LAMB2	laminin subunit beta 2	Extracellular Space	enzyme
0.0011	-1.83	Lamb3		LAMB3	laminin subunit beta 3	Extracellular Space	transporter
0.00212	2.31	Lamc3		LAMC3	laminin subunit gamma 3	Extracellular Space	other
0.000555	1.61	Lamtor4		LAMTOR4	late endosomal/lysosomal adaptor, MAPK and MTOR activator 4	Cytoplasm	other
0.000132	2.24	Laptm5		LAPTM5	lysosomal protein transmembrane 5	Plasma Membrane	other
3.84e-05	-1.89	Lasp1		LASP1	LIM and SH3 protein 1	Cytoplasm	transporter
0.000368	1.977	Lbh		LBH	LBH regulator of WNT signaling pathway	Nucleus	transcription regulator
0.016	-6.74	Lcn2		LCN2	lipocalin 2	Extracellular Space	transporter
0.00279	-1.543	Ldha		LDHA	lactate dehydrogenase A	Cytoplasm	enzyme
0.000167	-2.163	Ldlrad3		LDLRAD3	low density lipoprotein receptor class A domain containing 3	Plasma Membrane	other
0.00326	-1.576	Leap2		LEAP2	liver enriched antimicrobial peptide 2	Extracellular Space	other
0.0421	-1.618	Lect2		LECT2	leukocyte cell derived chemotaxin 2	Extracellular Space	other
0.00293	-2.115	Lgals1		LGALS1	galectin 1	Extracellular Space	other	OTX008
0.000155	1.697	Lgmn		LGMN	legumain	Cytoplasm	peptidase
0.000147	2.665	Lhfp		LHFPL6	LHFPL tetraspan subfamily member 6	Other	other
0.00549	-1.745	Lhpp		LHPP	phospholysine phosphohistidine inorganic pyrophosphate phosphatase	Cytoplasm	phosphatase
0.00347	2.287	Lhx2		LHX2	LIM homeobox 2	Nucleus	transcription regulator
0.0175	1.536	Lig4		LIG4	DNA ligase 4	Nucleus	enzyme
7.79e-06	-2.711	Limk2		LIMK2	LIM domain kinase 2	Cytoplasm	kinase	cobimetinib/encorafenib, cetuximab/encorafenib, binimetinib/encorafenib, encorafenib/panitumumab, encorafenib, binimetinib/cetuximab/encorafenib, binimetinib/encorafenib/panitumumab, encorafenib/trametinib
0.000414	-1.501	Litaf		LITAF	lipopolysaccharide induced TNF factor	Nucleus	transcription regulator
0.00162	1.587	Lix1l		LIX1L	limb and CNS expressed 1 like	Other	other
0.00189	1.933	Loxl2		LOXL2	lysyl oxidase like 2	Extracellular Space	enzyme	simtuzumab
0.00024	1.951	Lpin1		LPIN1	lipin 1	Nucleus	phosphatase
4.25e-05	2.005	Lrat		LRAT	lecithin retinol acyltransferase	Cytoplasm	enzyme
0.00453	1.798	Lrrc14		LRRC14	leucine rich repeat containing 14	Cytoplasm	other
0.006	-1.894	Lrrc15		LRRC15	leucine rich repeat containing 15	Plasma Membrane	other
3.37e-05	-1.872	Lrrc3		LRRC3	leucine rich repeat containing 3	Other	other
0.00319	1.773	Lrrc32		LRRC32	leucine rich repeat containing 32	Plasma Membrane	other
0.00401	1.908	Lrrc45		LRRC45	leucine rich repeat containing 45	Cytoplasm	other
0.00532	1.88	Lrrc8c		LRRC8C	leucine rich repeat containing 8 VRAC subunit C	Plasma Membrane	ion channel
0.000399	1.753	Lrrk1		LRRK1	leucine rich repeat kinase 1	Cytoplasm	kinase
0.000327	1.75	Lss		LSS	lanosterol synthase	Cytoplasm	enzyme	oxiconazole
0.00549	1.617	Ltbp4		LTBP4	latent transforming growth factor beta binding protein 4	Extracellular Space	growth factor
0.000345	2.315	Lum		LUM	lumican	Extracellular Space	other
8.24e-06	3.455	Lyz2		LYZ	lysozyme	Extracellular Space	enzyme
2.68e-05	1.787	Maf		MAF	MAF bZIP transcription factor	Nucleus	transcription regulator
2.55e-05	-2.297	Magi1		MAGI1	membrane associated guanylate kinase, WW and PDZ domain containing 1	Plasma Membrane	kinase
0.00127	2.392	Mamdc2		MAMDC2	MAM domain containing 2	Extracellular Space	other
4.1e-05	1.823	Man2a2		MAN2A2	mannosidase alpha class 2A member 2	Cytoplasm	enzyme
0.00549	1.796	Map1s		MAP1S	microtubule associated protein 1S	Cytoplasm	enzyme
0.000338	1.61	Map4		MAP4	microtubule associated protein 4	Cytoplasm	other
0.00442	1.603	Mapt		MAPT	microtubule associated protein tau	Plasma Membrane	other
0.00186	1.79	Marcks		Marcks	myristoylated alanine rich protein kinase C substrate	Plasma Membrane	other
0.00244	1.528	Mdp1		MDP1	magnesium dependent phosphatase 1	Cytoplasm	phosphatase
0.000154	2.009	Megf8		MEGF8	multiple EGF like domains 8	Extracellular Space	other
0.000252	1.668	Mertk		MERTK	MER proto-oncogene, tyrosine kinase	Plasma Membrane	kinase	MRX-2843, cabozantinib/erlotinib, cabozantinib/nivolumab, ningetinib, ONO-7475, cabozantinib/crizotinib, sitravatinib, INCB081776, SKI-G-801, RXDX-106, cabozantinib
0.0072	1.582	Mettl15		METTL15	methyltransferase like 15	Other	other
0.00172	1.855	Mfge8		MFGE8	milk fat globule EGF and factor V/VIII domain containing	Extracellular Space	other
0.0189	-1.509	Mfhas1		MFHAS1	malignant fibrous histiocytoma amplified sequence 1	Cytoplasm	other
0.00762	1.513	Mga		MGA	MAX dimerization protein MGA	Nucleus	transcription regulator
0.0079	-1.946	Mgst3		MGST3	microsomal glutathione S-transferase 3	Cytoplasm	enzyme
0.0116	1.611	Mical3		MICAL3	microtubule associated monooxygenase, calponin and LIM domain containing 3	Cytoplasm	enzyme
0.000749	3.481	Mid1		MID1	midline 1	Nucleus	other
0.000513	-1.759	Midn		MIDN	midnolin	Nucleus	other
0.00163	1.529	Mlxip		MLXIP	MLX interacting protein	Nucleus	transcription regulator
2.25e-05	-2.754	Mmab		MMAB	metabolism of cobalamin associated B	Cytoplasm	enzyme
9.82e-06	-16.385	Mmd2		MMD2	monocyte to macrophage differentiation associated 2	Other	kinase
0.00743	1.517	Mme		MME	membrane metalloendopeptidase	Plasma Membrane	peptidase	sacubitril, LBQ657, sacubitril/valsartan, gemopatrilat
0.00328	1.859	Morn2		MORN2	MORN repeat containing 2	Other	other
1.22e-05	2.318	Mrc1		MRC1	mannose receptor C-type 1	Plasma Membrane	transmembrane receptor	technetium Tc 99m tilmanocept
0.00294	1.536	Mrps11		MRPS11	mitochondrial ribosomal protein S11	Cytoplasm	other
0.0316	1.756	Ms4a4d		Ms4a4c (includes others)	membrane-spanning 4-domains, subfamily A, member 4C	Plasma Membrane	other
1.78e-05	2.279	Msn		MSN	moesin	Plasma Membrane	other
0.000293	2.688	Msr1		MSR1	macrophage scavenger receptor 1	Plasma Membrane	transmembrane receptor
1.36e-06	-3.292	Mt1		Mt1	metallothionein 1	Cytoplasm	other
4.5e-06	-2.583	Mt2		Mt2	metallothionein 2	Cytoplasm	other
0.000506	1.656	Mug1		Mug1/Mug2	murinoglobulin 1	Extracellular Space	other
0.000287	1.928	Mup20	D	Mup1 (includes others)	major urinary protein 1	Extracellular Space	other
0.00038	1.751	Mup3	D	Mup1 (includes others)	major urinary protein 1	Extracellular Space	other
0.000465	2.004	Mup21	D	Mup1 (includes others)	major urinary protein 1	Extracellular Space	other
0.0018	4.666	Mup1	D	Mup1 (includes others)	major urinary protein 1	Extracellular Space	other
0.00244	5.382	Mup16	D	Mup1 (includes others)	major urinary protein 1	Extracellular Space	other
0.00385	3.348	Mup12	D	Mup1 (includes others)	major urinary protein 1	Extracellular Space	other
0.00504	2.717	Mup11	D	Mup1 (includes others)	major urinary protein 1	Extracellular Space	other
0.00611	3.107	Mup2	D	Mup1 (includes others)	major urinary protein 1	Extracellular Space	other
0.00626	2.276	Mup7	D	Mup1 (includes others)	major urinary protein 1	Extracellular Space	other
0.0251	1.624	Mup8	D	Mup1 (includes others)	major urinary protein 1	Extracellular Space	other
0.0335	1.991	Mup15	D	Mup1 (includes others)	major urinary protein 1	Extracellular Space	other
0.0241	1.806	Mvd		MVD	mevalonate diphosphate decarboxylase	Cytoplasm	enzyme
0.024	1.634	Mvk		MVK	mevalonate kinase	Cytoplasm	kinase
0.00158	2.067	Mxra8		MXRA8	matrix remodeling associated 8	Cytoplasm	other
0.00105	1.899	Mycl		MYCL	MYCL proto-oncogene, bHLH transcription factor	Nucleus	transcription regulator
0.00956	1.734	Myct1		MYCT1	MYC target 1	Nucleus	other
6.67e-06	2.434	Mylip		MYLIP	myosin regulatory light chain interacting protein	Cytoplasm	enzyme
0.0224	1.723	Myo9a		MYO9A	myosin IXA	Cytoplasm	enzyme
0.00142	1.627	Naa16		NAA16	N-alpha-acetyltransferase 16, NatA auxiliary subunit	Nucleus	enzyme
0.00422	-1.627	Naaladl2		NAALADL2	N-acetylated alpha-linked acidic dipeptidase like 2	Nucleus	other
0.0142	-1.575	Nab2		NAB2	NGFI-A binding protein 2	Nucleus	transcription regulator
0.00119	1.607	Nagpa		NAGPA	N-acetylglucosamine-1-phosphodiester alpha-N-acetylglucosaminidase	Cytoplasm	enzyme
0.00148	1.594	Nat10		NAT10	N-acetyltransferase 10	Nucleus	enzyme
0.00377	2.42	Nat8		NAT8	N-acetyltransferase 8 (putative)	Nucleus	transcription regulator
0.00225	1.697	Nat8f1		NAT8B	N-acetyltransferase 8B (putative, gene/pseudogene)	Cytoplasm	enzyme
0.00811	-1.924	Nat8f5		Nat8f5	N-acetyltransferase 8 (GCN5-related) family member 5	Other	enzyme
0.0211	1.502	Nav1		NAV1	neuron navigator 1	Other	enzyme
0.00555	1.771	Nckipsd		NCKIPSD	NCK interacting protein with SH3 domain	Other	other
0.00226	-1.515	Ncstn		NCSTN	nicastrin	Plasma Membrane	peptidase
0.0126	-1.837	Neb		NEB	nebulin	Cytoplasm	other
0.000451	1.872	Nenf		NENF	neudesin neurotrophic factor	Extracellular Space	growth factor
0.000102	1.991	Nid1		NID1	nidogen 1	Extracellular Space	other
3.58e-06	-9.094	Nipal1		NIPAL1	NIPA like domain containing 1	Cytoplasm	other
0.00272	1.54	Nlrc5		NLRC5	NLR family CARD domain containing 5	Cytoplasm	transcription regulator
0.000396	-2.417	Nnmt		NNMT	nicotinamide N-methyltransferase	Cytoplasm	enzyme	lovastatin/niacin, nicotinic acid/pioglitazone, atorvastatin/niacin, nicotinic acid
0.000131	2.08	Nod1		NOD1	nucleotide binding oligomerization domain containing 1	Cytoplasm	other
0.0049	1.525	Npr1		NPR1	natriuretic peptide receptor 1	Plasma Membrane	enzyme	nesiritide, nitroprusside, hydralazine/isosorbide dinitrate, isosorbide dinitrate
0.00701	1.526	Npr2		NPR2	natriuretic peptide receptor 2	Plasma Membrane	G-protein coupled receptor	nesiritide
0.0411	-1.515	Nr1d1		NR1D1	nuclear receptor subfamily 1 group D member 1	Nucleus	ligand-dependent nuclear receptor
0.0018	1.624	Nr1i3		NR1I3	nuclear receptor subfamily 1 group I member 3	Nucleus	ligand-dependent nuclear receptor
0.0017	1.771	Nrf1		NRF1	nuclear respiratory factor 1	Nucleus	transcription regulator
0.00823	2.339	Nrp2		NRP2	neuropilin 2	Plasma Membrane	kinase
0.00324	1.736	Nsdhl		NSDHL	NAD(P) dependent steroid dehydrogenase-like	Cytoplasm	enzyme
0.00019	-2.437	Nt5e		NT5E	5'-nucleotidase ecto	Plasma Membrane	phosphatase	GS-1423, CPI-006, BMS-986179, LY3475070, TJ004309, MEDI9447, NZV930, AB680
0.00103	2.186	Ntn1		NTN1	netrin 1	Extracellular Space	growth factor	NP137
0.0042	1.506	Ntn4		NTN4	netrin 4	Extracellular Space	other
0.00113	1.683	Nup205		NUP205	nucleoporin 205	Nucleus	other
8.13e-05	1.565	Nxf1		NXF1	nuclear RNA export factor 1	Nucleus	other
0.00204	3.34	Nxpe2		NXPE2	neurexophilin and PC-esterase domain family member 2	Other	other
0.00204	-2.035	Oat		OAT	ornithine aminotransferase	Cytoplasm	enzyme
0.00136	-2.614	Ocstamp		OCSTAMP	osteoclast stimulatory transmembrane protein	Other	other
0.00111	3.056	Ogn		OGN	osteoglycin	Extracellular Space	growth factor
0.000143	2.132	Oit3		OIT3	oncoprotein induced transcript 3	Nucleus	other
0.000658	1.557	Ola1		OLA1	Obg like ATPase 1	Cytoplasm	enzyme
0.000847	-2.012	Olfm3		OLFM3	olfactomedin 3	Cytoplasm	other
0.0415	-2.072	Osbpl3		OSBPL3	oxysterol binding protein like 3	Cytoplasm	other
0.00079	2.148	Osmr		OSMR	oncostatin M receptor	Plasma Membrane	transmembrane receptor
0.00644	1.844	Oxct1		OXCT1	3-oxoacid CoA-transferase 1	Cytoplasm	enzyme
0.00474	1.688	P2ry1		P2RY1	purinergic receptor P2Y1	Plasma Membrane	G-protein coupled receptor	clopidogrel/telmisartan, clopidogrel
2.84e-06	-3.997	P2ry4		P2RY4	pyrimidinergic receptor P2Y4	Plasma Membrane	G-protein coupled receptor
0.00908	1.72	P4ha2		P4HA2	prolyl 4-hydroxylase subunit alpha 2	Cytoplasm	transporter
0.0146	1.588	Pacs1		PACS1	phosphofurin acidic cluster sorting protein 1	Cytoplasm	other
0.000949	-1.924	Pah		PAH	phenylalanine hydroxylase	Cytoplasm	enzyme	sapropterin, 5,6,7,8-tetrahydrobiopterin
0.00031	2.29	Pam		PAM	peptidylglycine alpha-amidating monooxygenase	Plasma Membrane	enzyme
0.00127	2.392	Pamr1		PAMR1	peptidase domain containing associated with muscle regeneration 1	Extracellular Space	peptidase
0.00112	-1.903	Paqr7		PAQR7	progestin and adipoQ receptor family member 7	Plasma Membrane	other
0.007	1.735	Parvb		PARVB	parvin beta	Cytoplasm	other
0.00255	1.978	Patz1		PATZ1	POZ/BTB and AT hook containing zinc finger 1	Nucleus	transcription regulator
0.000244	-2.46	Pcbd2		PCBD2	pterin-4 alpha-carbinolamine dehydratase 2	Nucleus	enzyme
0.000102	3.23	Pcdhgc3		PCDHGC3	protocadherin gamma subfamily C, 3	Plasma Membrane	other
1.16e-06	4.975	Pcp4l1		Pcp4l1	Purkinje cell protein 4-like 1	Other	other
4.33e-06	4.158	Pde2a		PDE2A	phosphodiesterase 2A	Cytoplasm	enzyme
0.00181	-2.012	Pde4c		PDE4C	phosphodiesterase 4C	Cytoplasm	enzyme	caffeine, arofylline, pentoxifylline, tetomilast, tolbutamide, anagrelide, theophylline, milrinone, cilomilast, ketotifen, roflumilast, L-826,141, L 869298, ibudilast, dyphylline, dipyridamole, caffeine/ergotamine
0.0101	-1.708	Pde4d		Pde4d	phosphodiesterase 4D, cAMP specific	Cytoplasm	enzyme
4.58e-06	-2.461	Pde9a		PDE9A	phosphodiesterase 9A	Cytoplasm	enzyme
0.0187	1.861	Pdgfc		PDGFC	platelet derived growth factor C	Extracellular Space	growth factor
0.0121	2.283	Pdgfra		PDGFRA	platelet derived growth factor receptor alpha	Plasma Membrane	kinase	decitabine/imatinib, ripretinib, nintedanib, regorafenib/sunitinib, imatinib/sirolimus, dasatinib, imatinib/sorafenib, avapritinib, filgrastim/imatinib, midostaurin, lapatinib/pazopanib, imatinib/inotuzumab ozogamicin, lenvatinib, olaratumab, imatinib/sunitinib, sunitinib, axitinib, 5-azacytidine/midostaurin, regorafenib, pazopanib, telatinib, imatinib, imatinib/rituximab, crenolanib, becaplermin…
3.23e-05	2.652	Pdgfrb		PDGFRB	platelet derived growth factor receptor beta	Plasma Membrane	kinase	decitabine/imatinib, tivozanib, pralsetinib, nintedanib, regorafenib/sunitinib, dasatinib/inotuzumab ozogamicin, imatinib/sirolimus, dasatinib, imatinib/sorafenib, midostaurin, filgrastim/imatinib, sorafenib, lapatinib/pazopanib, imatinib/inotuzumab ozogamicin, sorafenib/sulindac/sunitinib, imatinib/sunitinib, dexamethasone/lenalidomide/sorafenib, bevacizumab/sorafenib, sunitinib, axitinib, 5-aza…
0.00252	1.512	Pdk1		PDK1	pyruvate dehydrogenase kinase 1	Cytoplasm	kinase	dichloroacetic acid
0.00069	-1.706	Pdzk1		PDZK1	PDZ domain containing 1	Plasma Membrane	other
0.016	1.739	Pear1		PEAR1	platelet endothelial aggregation receptor 1	Plasma Membrane	other
0.0017	1.998	Pecam1		PECAM1	platelet and endothelial cell adhesion molecule 1	Plasma Membrane	other
0.000338	1.934	Peg13		Peg13	paternally expressed 13	Other	other
3.28e-05	1.777	Peg3		PEG3	paternally expressed 3	Nucleus	kinase
0.0145	2.238	Pfkfb3		PFKFB3	6-phosphofructo-2-kinase/fructose-2,6-biphosphatase 3	Cytoplasm	kinase	PFK-158
0.00216	1.549	Pfkm		PFKM	phosphofructokinase, muscle	Cytoplasm	kinase
0.00054	-1.647	Pglyrp2		PGLYRP2	peptidoglycan recognition protein 2	Plasma Membrane	transmembrane receptor
0.018	1.552	Pgm2l1		PGM2L1	phosphoglucomutase 2 like 1	Cytoplasm	enzyme
0.00202	1.611	Pgp		PGP	phosphoglycolate phosphatase	Cytoplasm	enzyme
0.00797	1.671	Phactr2		PHACTR2	phosphatase and actin regulator 2	Other	other
0.00559	1.604	Phf20		PHF20	PHD finger protein 20	Nucleus	transcription regulator
0.00404	1.832	Phlpp2		PHLPP2	PH domain and leucine rich repeat protein phosphatase 2	Cytoplasm	enzyme
0.0401	1.817	Piezo1		PIEZO1	piezo type mechanosensitive ion channel component 1	Cytoplasm	ion channel
0.000349	1.62	Pigc		PIGC	phosphatidylinositol glycan anchor biosynthesis class C	Cytoplasm	enzyme
0.00352	1.626	Pigw		PIGW	phosphatidylinositol glycan anchor biosynthesis class W	Cytoplasm	enzyme
0.00642	1.754	Pip4k2a		PIP4K2A	phosphatidylinositol-5-phosphate 4-kinase type 2 alpha	Cytoplasm	kinase
0.000767	2.454	Pitpnm1		PITPNM1	phosphatidylinositol transfer protein membrane associated 1	Cytoplasm	transporter
0.000854	1.65	Pkn1		PKN1	protein kinase N1	Cytoplasm	kinase
0.000141	2.933	Pla2g7		PLA2G7	phospholipase A2 group VII	Extracellular Space	enzyme	darapladib
0.0494	1.664	Pla2r1		PLA2R1	phospholipase A2 receptor 1	Plasma Membrane	transmembrane receptor
0.004	-1.603	Plce1		PLCE1	phospholipase C epsilon 1	Cytoplasm	enzyme
0.0115	1.549	Pld2		PLD2	phospholipase D2	Cytoplasm	enzyme
0.00836	1.899	Plekha2		PLEKHA2	pleckstrin homology domain containing A2	Cytoplasm	other
0.0224	1.571	Plekha7		PLEKHA7	pleckstrin homology domain containing A7	Cytoplasm	other
0.00721	1.629	Plekhm3		PLEKHM3	pleckstrin homology domain containing M3	Other	other
0.0134	1.516	Plekho2		PLEKHO2	pleckstrin homology domain containing O2	Cytoplasm	other
0.0075	-1.659	Pllp		PLLP	plasmolipin	Plasma Membrane	transporter
0.000553	2.397	Plpp1		Plpp1	phospholipid phosphatase 1	Plasma Membrane	phosphatase
0.0166	1.66	Plppr2		PLPPR2	phospholipid phosphatase related 2	Other	phosphatase
0.0208	1.621	Plscr4		PLSCR4	phospholipid scramblase 4	Plasma Membrane	enzyme
8.55e-06	2.089	Plvap		PLVAP	plasmalemma vesicle associated protein	Plasma Membrane	other
0.00524	1.921	Plxna4		PLXNA4	plexin A4	Plasma Membrane	transmembrane receptor
1.55e-06	-2.304	Plxnb1		PLXNB1	plexin B1	Plasma Membrane	transmembrane receptor
0.000165	2.432	Plxnc1		PLXNC1	plexin C1	Plasma Membrane	transmembrane receptor
0.000762	1.632	Plxnd1		PLXND1	plexin D1	Plasma Membrane	transmembrane receptor
0.0121	1.802	Pmp22		PMP22	peripheral myelin protein 22	Plasma Membrane	other
0.028	-1.523	Pnkd		PNKD	PNKD metallo-beta-lactamase domain containing	Nucleus	other
0.0076	-1.546	Pnpla7		PNPLA7	patatin like phospholipase domain containing 7	Cytoplasm	enzyme
0.00581	1.824	Podxl		Podxl	podocalyxin-like	Plasma Membrane	other
0.00235	2.192	Postn		POSTN	periostin	Extracellular Space	other
0.000753	1.761	Pou6f1		POU6F1	POU class 6 homeobox 1	Nucleus	transcription regulator
0.000293	-1.684	Ppa1		PPA1	inorganic pyrophosphatase 1	Cytoplasm	enzyme
0.000941	-1.749	Ppl		PPL	periplakin	Cytoplasm	other
0.0472	1.624	Ppp1r1b		PPP1R1B	protein phosphatase 1 regulatory inhibitor subunit 1B	Cytoplasm	phosphatase
0.00226	1.544	Ppp1r3b		PPP1R3B	protein phosphatase 1 regulatory subunit 3B	Cytoplasm	phosphatase
0.025	1.53	Ppp1r3e		PPP1R3E	protein phosphatase 1 regulatory subunit 3E	Cytoplasm	phosphatase
6.75e-05	2.59	Ppp1r9b		PPP1R9B	protein phosphatase 1 regulatory subunit 9B	Cytoplasm	enzyme
0.000731	-1.687	Ppp4r4		PPP4R4	protein phosphatase 4 regulatory subunit 4	Cytoplasm	other
0.029	1.502	Pprc1		PPRC1	PPARG related coactivator 1	Nucleus	transcription regulator
0.00201	1.741	Prcp		PRCP	prolylcarboxypeptidase	Cytoplasm	peptidase
7.28e-05	2.363	Prelp		PRELP	proline and arginine rich end leucine rich repeat protein	Extracellular Space	other
0.000155	2.041	Prex2		PREX2	phosphatidylinositol-3,4,5-trisphosphate dependent Rac exchange factor 2	Cytoplasm	other
0.0469	1.663	Prkab2		PRKAB2	protein kinase AMP-activated non-catalytic subunit beta 2	Cytoplasm	kinase
0.00298	1.636	Prmt1		PRMT1	protein arginine methyltransferase 1	Nucleus	enzyme	GSK3368715
0.000112	-1.586	Prodh2		PRODH2	proline dehydrogenase 2	Cytoplasm	enzyme
9.89e-05	-1.944	Prox1os		Prox1os	prospero homeobox 1, opposite strand	Other	other
0.0022	2.201	Prss23		PRSS23	serine protease 23	Extracellular Space	peptidase
0.00248	1.669	Psph		PSPH	phosphoserine phosphatase	Cytoplasm	phosphatase
0.000278	3.25	Ptgs1		PTGS1	prostaglandin-endoperoxide synthase 1	Cytoplasm	enzyme	sulindac/tamoxifen, esomeprazole/naproxen, acetaminophen/oxycodone, piroxicam, salicylic acid, raloxifene/sulindac, 8Z,11Z,14Z-eicosatrienoic acid, fenoprofen, acetaminophen, aspirin/rivaroxaban/ticlopidine, phenacetin, balsalazide, aspirin/caffeine/orphenadrine, acetaminophen/hydrocodone, aspirin/dabigatran etexilate, ketorolac/phenylephrine, acetaminophen/caffeine/dihydrocodeine, triflusal, dic…
0.000113	2.832	Ptp4a3		PTP4A3	protein tyrosine phosphatase 4A3	Plasma Membrane	phosphatase
0.00509	1.803	Ptpn14		PTPN14	protein tyrosine phosphatase non-receptor type 14	Cytoplasm	phosphatase
7.83e-06	1.864	Ptprb		PTPRB	protein tyrosine phosphatase receptor type B	Plasma Membrane	phosphatase
8.42e-05	2.501	Ptprs		PTPRS	protein tyrosine phosphatase receptor type S	Plasma Membrane	phosphatase
0.00658	1.562	Pusl1		PUSL1	pseudouridine synthase like 1	Other	enzyme
0.000161	2.19	Pxdn		PXDN	peroxidasin	Extracellular Space	enzyme
0.000964	-1.708	Pxylp1		PXYLP1	2-phosphoxylose phosphatase 1	Cytoplasm	phosphatase
0.0114	1.793	Pygb		PYGB	glycogen phosphorylase B	Cytoplasm	enzyme
0.000602	1.553	Qars		Qars	glutaminyl-tRNA synthetase	Cytoplasm	enzyme
3.56e-06	-1.868	Qprt		QPRT	quinolinate phosphoribosyltransferase	Cytoplasm	enzyme	lovastatin/niacin, nicotinic acid/pioglitazone, atorvastatin/niacin, nicotinic acid
0.00264	-1.51	Qsox1		QSOX1	quiescin sulfhydryl oxidase 1	Cytoplasm	enzyme
2.08e-05	-2.147	Rab11fip4		RAB11FIP4	RAB11 family interacting protein 4	Cytoplasm	other
0.00594	-1.618	Rab20		RAB20	RAB20, member RAS oncogene family	Cytoplasm	enzyme
0.000782	1.926	Rab31		RAB31	RAB31, member RAS oncogene family	Cytoplasm	enzyme
0.00864	-1.663	Rab36		RAB36	RAB36, member RAS oncogene family	Cytoplasm	enzyme
0.00281	1.642	Rab3d		RAB3D	RAB3D, member RAS oncogene family	Cytoplasm	enzyme
0.00942	1.758	Rab8b		RAB8B	RAB8B, member RAS oncogene family	Cytoplasm	enzyme
0.0106	1.579	Rad52		RAD52	RAD52 homolog, DNA repair protein	Nucleus	other
0.000651	1.736	Raet1d	D	Raet1d/Raet1e	retinoic acid early transcript 1E	Plasma Membrane	other
0.000726	1.73	Raet1e	D	Raet1d/Raet1e	retinoic acid early transcript 1E	Plasma Membrane	other
0.00422	1.945	Ramp1		RAMP1	receptor activity modifying protein 1	Plasma Membrane	G-protein coupled receptor	pramlintide
0.00313	1.918	Rap2b		RAP2B	RAP2B, member of RAS oncogene family	Plasma Membrane	enzyme
3.72e-05	2.095	Rapgef5		RAPGEF5	Rap guanine nucleotide exchange factor 5	Nucleus	other
0.00779	-1.541	Rara		RARA	retinoic acid receptor alpha	Nucleus	ligand-dependent nuclear receptor	daunorubicin/tretinoin, alitretinoin, acitretin, mitoxantrone/tretinoin, AGN 190299, arsenic trioxide, NRX-195183, etretinate, idarubicin/tretinoin, tazarotene, tretinoin, tamibarotene, halobetasol propionate/tazarotene, adapalene, doxorubicin/tretinoin, theophylline/tretinoin/valproic acid, isotretinoin
0.0183	1.772	Rarg		RARG	retinoic acid receptor gamma	Nucleus	ligand-dependent nuclear receptor	6-mercaptopurine/methotrexate/tretinoin, daunorubicin/tretinoin, cytarabine/daunorubicin/tretinoin, alitretinoin, acitretin, mitoxantrone/tretinoin, AGN 190299, trifarotene, palovarotene, arsenic trioxide/daunorubicin/tretinoin, etretinate, idarubicin/mitoxantrone/tretinoin, idarubicin/tretinoin, fenretinide, tazarotene, tretinoin, arsenic trioxide/gemtuzumab ozogamicin/tretinoin, halobetasol pro…
0.000464	1.65	Rasal2		RASAL2	RAS protein activator like 2	Extracellular Space	other
0.0267	1.772	Rasgrp3		RASGRP3	RAS guanyl releasing protein 3	Cytoplasm	other
0.0193	1.772	Rassf4		RASSF4	Ras association domain family member 4	Other	other
1.02e-05	2.159	Rbm14		RBM14	RNA binding motif protein 14	Nucleus	transcription regulator
0.0151	1.565	Rbm6-ps1		Rbm6-ps1	RNA binding motif protein 6, pseudogene 1	Other	other
1.26e-07	-4.467	Rbp1		RBP1	retinol binding protein 1	Extracellular Space	transporter
8.31e-05	-2.567	Rcan2		RCAN2	regulator of calcineurin 2	Other	other
0.00573	1.992	Rcn1		RCN1	reticulocalbin 1	Cytoplasm	other
0.000158	2.163	Rcsd1		RCSD1	RCSD domain containing 1	Other	other
0.000172	-1.851	Rdh16f2		RDH16	retinol dehydrogenase 16	Cytoplasm	enzyme
0.000192	-2.281	Rdh5		RDH5	retinol dehydrogenase 5	Cytoplasm	enzyme
0.00167	1.75	Reep5		REEP5	receptor accessory protein 5	Extracellular Space	transporter
0.000213	2.237	Reln		RELN	reelin	Extracellular Space	peptidase
0.000177	2.476	Rgl1		RGL1	ral guanine nucleotide dissociation stimulator like 1	Cytoplasm	other
5.22e-05	4.996	Rgs16		RGS16	regulator of G protein signaling 16	Cytoplasm	enzyme	AGS-16M18
0.00133	1.602	Rgs5		RGS5	regulator of G protein signaling 5	Plasma Membrane	enzyme
0.014	1.742	Rhbdf1		RHBDF1	rhomboid 5 homolog 1	Cytoplasm	other
0.000973	-2.535	Rhbg		RHBG	Rh family B glycoprotein (gene/pseudogene)	Plasma Membrane	transporter
0.000265	1.508	Rhob		RHOB	ras homolog family member B	Cytoplasm	enzyme
0.00659	-1.873	Rhoc		RHOC	ras homolog family member C	Plasma Membrane	enzyme
0.00106	-1.795	Rhou		RHOU	ras homolog family member U	Cytoplasm	enzyme
0.00489	1.753	Rilpl1		RILPL1	Rab interacting lysosomal protein like 1	Cytoplasm	other
0.000458	-1.715	Rnase4		RNASE4	ribonuclease A family member 4	Extracellular Space	enzyme
0.0129	-2.057	Rnf186		RNF186	ring finger protein 186	Cytoplasm	enzyme
0.0084	1.681	Rnf213		RNF213	ring finger protein 213	Cytoplasm	enzyme
0.0001	-2.891	Robo1		ROBO1	roundabout guidance receptor 1	Plasma Membrane	transmembrane receptor
0.00326	2.031	Robo4		ROBO4	roundabout guidance receptor 4	Plasma Membrane	other
0.0451	1.518	Rpl27		RPL27	ribosomal protein L27	Cytoplasm	other
0.00139	1.529	Rpl5		RPL5	ribosomal protein L5	Cytoplasm	other
0.000632	1.61	Rps10		RPS10	ribosomal protein S10	Cytoplasm	other
0.00959	1.561	Rps12		RPS12	ribosomal protein S12	Cytoplasm	other	neomycin
0.00181	1.692	Rspo3		RSPO3	R-spondin 3	Extracellular Space	kinase	OMP-131R10
0.00707	1.756	Rtel1		RTEL1	regulator of telomere elongation helicase 1	Nucleus	enzyme
0.00048	-2.088	Rtn4rl1		RTN4RL1	reticulon 4 receptor like 1	Plasma Membrane	other
4.69e-06	-4.855	S1pr5		S1PR5	sphingosine-1-phosphate receptor 5	Plasma Membrane	G-protein coupled receptor	fingolimod, ozanimod, fingolimod phosphate
0.00738	1.693	Scara3		SCARA3	scavenger receptor class A member 3	Plasma Membrane	transmembrane receptor
0.0132	1.821	Scarf2		SCARF2	scavenger receptor class F member 2	Plasma Membrane	transmembrane receptor
7.4e-05	-1.7	Scly		SCLY	selenocysteine lyase	Cytoplasm	enzyme
0.000369	-1.788	Sdc1		SDC1	syndecan 1	Plasma Membrane	enzyme	indatuximab ravtansine
6.41e-05	1.998	Sdc3		SDC3	syndecan 3	Plasma Membrane	other
4.53e-05	1.712	Sdr9c7		SDR9C7	short chain dehydrogenase/reductase family 9C member 7	Other	enzyme
0.0069	-1.654	Sds		SDS	serine dehydratase	Cytoplasm	enzyme
0.000437	-2.44	Sdsl		SDSL	serine dehydratase like	Cytoplasm	enzyme
0.0015	1.764	Sec11c		SEC11C	SEC11 homolog C, signal peptidase complex subunit	Cytoplasm	peptidase
3.91e-05	-1.746	Sec14l4		SEC14L4	SEC14 like lipid binding 4	Other	transporter
0.0336	1.673	Sec61a2		SEC61A2	SEC61 translocon subunit alpha 2	Cytoplasm	transporter
0.0115	-1.546	Sel1l3		SEL1L3	SEL1L family member 3	Nucleus	other
0.0061	2.004	Selenoh		SELENOH	selenoprotein H	Nucleus	other
0.000981	2.079	Sema3f		SEMA3F	semaphorin 3F	Extracellular Space	other
0.00064	2.308	Sema6a		SEMA6A	semaphorin 6A	Plasma Membrane	transmembrane receptor
0.000771	2.915	Sema6d		SEMA6D	semaphorin 6D	Plasma Membrane	other
0.0184	1.631	Serinc2		SERINC2	serine incorporator 2	Plasma Membrane	transporter
1.11e-05	-1.813	Serpina10		SERPINA10	serpin family A member 10	Extracellular Space	other
0.00418	3.738	Serpina12		SERPINA12	serpin family A member 12	Cytoplasm	other
0.0183	1.635	Serpina3g		Serpina3g (includes others)	serine (or cysteine) peptidase inhibitor, clade A, member 3G	Cytoplasm	other
3.09e-05	-2.002	Serpina6		SERPINA6	serpin family A member 6	Extracellular Space	other
0.0385	1.505	Serpinb1a		SERPINB1	serpin family B member 1	Cytoplasm	other
0.0455	1.576	Serpinb6b		Serpinb6b	serine (or cysteine) peptidase inhibitor, clade B, member 6b	Other	other
0.00183	1.595	Sesn1		SESN1	sestrin 1	Nucleus	other
0.0102	1.547	Sestd1		SESTD1	SEC14 and spectrin domain containing 1	Extracellular Space	other
0.00927	1.59	Sgce		SGCE	sarcoglycan epsilon	Plasma Membrane	other
0.00616	-1.507	Sgk2		SGK2	serum/glucocorticoid regulated kinase 2	Cytoplasm	kinase
0.000766	2.265	Sh3bgrl3		SH3BGRL3	SH3 domain binding glutamate rich protein like 3	Nucleus	other
0.0052	-1.559	Sh3bp2		SH3BP2	SH3 domain binding protein 2	Cytoplasm	other
0.039	1.544	Sh3bp4		SH3BP4	SH3 domain binding protein 4	Cytoplasm	other
0.0139	-1.698	Shank2		SHANK2	SH3 and multiple ankyrin repeat domains 2	Plasma Membrane	other
0.00965	1.696	Shisa5		SHISA5	shisa family member 5	Nucleus	other
0.00634	1.716	Shkbp1		SHKBP1	SH3KBP1 binding protein 1	Other	other
0.00743	1.51	Simc1		SIMC1	SUMO interacting motifs containing 1	Other	other
0.0199	2.012	Sipa1		SIPA1	signal-induced proliferation-associated 1	Cytoplasm	other
0.00153	1.544	Sipa1l1		SIPA1L1	signal induced proliferation associated 1 like 1	Cytoplasm	other
5.38e-05	-4.247	Slc10a2		SLC10A2	solute carrier family 10 member 2	Plasma Membrane	transporter	linerixibat
0.00588	1.642	Slc10a3		SLC10A3	solute carrier family 10 member 3	Plasma Membrane	transporter
0.01	-2.973	Slc13a3		SLC13A3	solute carrier family 13 member 3	Plasma Membrane	transporter
0.000649	2.216	Slc15a3		SLC15A3	solute carrier family 15 member 3	Cytoplasm	transporter
2.56e-06	-3.447	Slc16a5		SLC16A5	solute carrier family 16 member 5	Plasma Membrane	transporter
0.0156	1.759	Slc16a9		SLC16A9	solute carrier family 16 member 9	Other	other
0.000136	1.518	Slc17a5		SLC17A5	solute carrier family 17 member 5	Plasma Membrane	transporter
0.00148	2.473	Slc17a8		SLC17A8	solute carrier family 17 member 8	Plasma Membrane	transporter
0.000205	-1.669	Slc1a2		SLC1A2	solute carrier family 1 member 2	Plasma Membrane	transporter	riluzole
1.82e-05	-1.908	Slc20a2		SLC20A2	solute carrier family 20 member 2	Plasma Membrane	transporter
0.000353	1.593	Slc22a30	D	SLC22A25	solute carrier family 22 member 25	Other	other
0.00177	-2.201	Slc22a28	D	SLC22A25	solute carrier family 22 member 25	Other	other
0.00489	-8.201	Slc22a7		SLC22A7	solute carrier family 22 member 7	Plasma Membrane	transporter
1.28e-06	-2.383	Slc23a1		SLC23A1	solute carrier family 23 member 1	Plasma Membrane	transporter
0.00222	-1.559	Slc25a10		SLC25A10	solute carrier family 25 member 10	Cytoplasm	transporter
0.00614	-1.659	Slc25a21		SLC25A21	solute carrier family 25 member 21	Cytoplasm	transporter
0.00309	-1.674	Slc25a22		SLC25A22	solute carrier family 25 member 22	Cytoplasm	transporter
0.000379	1.946	Slc25a4		SLC25A4	solute carrier family 25 member 4	Cytoplasm	transporter	clodronic acid
0.000268	-1.986	Slc25a45		SLC25A45	solute carrier family 25 member 45	Cytoplasm	transporter
7.03e-05	-2.036	Slc26a1		SLC26A1	solute carrier family 26 member 1	Plasma Membrane	transporter
0.00407	1.55	Slc26a2		SLC26A2	solute carrier family 26 member 2	Plasma Membrane	transporter
0.0026	1.532	Slc2a8		SLC2A8	solute carrier family 2 member 8	Plasma Membrane	transporter
0.00147	1.609	Slc31a2		SLC31A2	solute carrier family 31 member 2	Plasma Membrane	transporter
0.028	1.623	Slc39a10		SLC39A10	solute carrier family 39 member 10	Extracellular Space	transporter
0.00385	-1.647	Slc39a11		SLC39A11	solute carrier family 39 member 11	Other	transporter
0.00502	1.823	Slc39a2		SLC39A2	solute carrier family 39 member 2	Plasma Membrane	transporter
1.72e-07	-3.442	Slc39a4		SLC39A4	solute carrier family 39 member 4	Plasma Membrane	transporter
5.82e-07	-4.288	Slc3a1		SLC3A1	solute carrier family 3 member 1	Plasma Membrane	transporter
0.00397	1.722	Slc41a1		SLC41A1	solute carrier family 41 member 1	Plasma Membrane	transporter
1.59e-05	-2.271	Slc41a2		SLC41A2	solute carrier family 41 member 2	Plasma Membrane	transporter
7.09e-05	-4.097	Slc41a3		SLC41A3	solute carrier family 41 member 3	Plasma Membrane	transporter
0.00176	1.666	Slc43a3		SLC43A3	solute carrier family 43 member 3	Extracellular Space	other
0.00201	2.133	Slc44a2		SLC44A2	solute carrier family 44 member 2	Extracellular Space	transporter
0.000179	-2.014	Slc47a1		SLC47A1	solute carrier family 47 member 1	Plasma Membrane	transporter
0.00387	1.825	Slc5a3		SLC5A3	solute carrier family 5 member 3	Plasma Membrane	transporter
0.00217	-1.877	Slc9a8		SLC9A8	solute carrier family 9 member A8	Cytoplasm	transporter
9.72e-05	2.109	Slco1a1		Slco1a1	solute carrier organic anion transporter family, member 1a1	Plasma Membrane	transporter
0.000629	-1.537	Slco2a1		SLCO2A1	solute carrier organic anion transporter family member 2A1	Plasma Membrane	transporter
2.41e-05	2.294	Slfn5		SLFN5	schlafen family member 5	Nucleus	enzyme
0.00101	1.807	Smo		SMO	smoothened, frizzled class receptor	Plasma Membrane	G-protein coupled receptor	gemcitabine/vismodegib, BMS-833923, vismodegib, erlotinib/vismodegib, TAK-441, NVP-LEQ-506, ZSP1602, saridegib, glasdegib, taladegib, erismodegib
0.0012	2.202	Smoc2		SMOC2	SPARC related modular calcium binding 2	Extracellular Space	other
2.42e-05	-3.835	Smpd3		SMPD3	sphingomyelin phosphodiesterase 3	Cytoplasm	enzyme
0.0461	1.92	Snai2		SNAI2	snail family transcriptional repressor 2	Nucleus	transcription regulator
0.00135	1.912	Snhg12		Snhg12	small nucleolar RNA host gene 12	Other	other
0.00024	1.89	Snhg3		SNHG3	small nucleolar RNA host gene 3	Nucleus	other
0.00186	2.115	Snhg4		Snhg4	small nucleolar RNA host gene 4	Other	other
0.0227	2.17	Snhg5		Snhg5	small nucleolar RNA host gene 5	Other	other
0.0167	1.69	Soat1		SOAT1	sterol O-acyltransferase 1	Cytoplasm	enzyme	pactimibe, ezetimibe/simvastatin, ezetimibe/fenofibrate, ezetimibe, amlodipine/ezetimibe/losartan/rosuvastatin, hesperetin, ezetimibe/fluvastatin, ezetimibe/rosuvastatin, atorvastatin/ezetimibe
0.0011	-1.959	Socs3		SOCS3	suppressor of cytokine signaling 3	Cytoplasm	phosphatase
0.000357	1.651	Sod3		SOD3	superoxide dismutase 3	Extracellular Space	enzyme
0.00157	1.743	Sox12		SOX12	SRY-box transcription factor 12	Nucleus	transcription regulator
0.0117	1.757	Sox4		SOX4	SRY-box transcription factor 4	Nucleus	transcription regulator
0.00433	1.641	Sp100		Sp100	nuclear antigen Sp100	Nucleus	transcription regulator
0.000119	1.626	Sparc		SPARC	secreted protein acidic and cysteine rich	Extracellular Space	other
0.000331	2.049	Sparcl1		SPARCL1	SPARC like 1	Extracellular Space	other
0.000604	-2.019	Spata2l		SPATA2L	spermatogenesis associated 2 like	Other	other
0.00608	1.504	Spats2		SPATS2	spermatogenesis associated serine rich 2	Cytoplasm	other
0.00565	-1.566	Sphk2		SPHK2	sphingosine kinase 2	Cytoplasm	kinase	opaganib
5.38e-05	-1.989	Spns2		SPNS2	sphingolipid transporter 2	Other	transporter
0.00054	2.891	Spock2		SPOCK2	SPARC (osteonectin), cwcv and kazal like domains proteoglycan 2	Extracellular Space	other
1.42e-05	2.304	Spp1		SPP1	secreted phosphoprotein 1	Extracellular Space	cytokine
0.000706	-1.751	Spp2		SPP2	secreted phosphoprotein 2	Extracellular Space	other
0.00237	1.633	Spred1		SPRED1	sprouty related EVH1 domain containing 1	Plasma Membrane	other
0.0151	1.662	Spry1		SPRY1	sprouty RTK signaling antagonist 1	Cytoplasm	other
0.00111	1.505	Sptan1		SPTAN1	spectrin alpha, non-erythrocytic 1	Plasma Membrane	other
0.016	2.045	Sqle		SQLE	squalene epoxidase	Cytoplasm	enzyme	butenafine, tolnaftate, naftifine, terbinafine
0.012	-1.878	Srrm4		SRRM4	serine/arginine repetitive matrix 4	Nucleus	other
0.000844	-1.602	St3gal3		ST3GAL3	ST3 beta-galactoside alpha-2,3-sialyltransferase 3	Cytoplasm	enzyme
1.77e-05	1.961	Stab1		STAB1	stabilin 1	Plasma Membrane	transporter	FP-1305
4.34e-06	2.217	Stab2		STAB2	stabilin 2	Plasma Membrane	transmembrane receptor
9.99e-05	1.951	Stard8		STARD8	StAR related lipid transfer domain containing 8	Cytoplasm	other
0.000231	2.906	Stard9		STARD9	StAR related lipid transfer domain containing 9	Cytoplasm	other
0.00501	1.747	Stk17b		STK17B	serine/threonine kinase 17b	Nucleus	kinase
0.0166	1.675	Ston1		STON1	stonin 1	Plasma Membrane	other
0.000113	-1.797	Stra6l		Stra6l	STRA6-like	Plasma Membrane	other
0.00016	-1.865	Stx1b		STX1B	syntaxin 1B	Plasma Membrane	other
0.000445	1.789	Sucnr1		SUCNR1	succinate receptor 1	Plasma Membrane	G-protein coupled receptor
0.00793	1.553	Sugp2		SUGP2	SURP and G-patch domain containing 2	Nucleus	other
2.53e-05	-2.327	Sulf2		SULF2	sulfatase 2	Plasma Membrane	enzyme
7.58e-06	-2.599	Sult1a1		Sult1a1	sulfotransferase family 1A, phenol-preferring, member 1	Cytoplasm	enzyme
0.00183	1.645	Sult1d1		Sult1d1	sulfotransferase family 1D, member 1	Cytoplasm	enzyme
0.0159	-2.413	Sult5a1		Sult5a1	sulfotransferase family 5A, member 1	Other	other
0.00582	1.527	Suv39h1		SUV39H1	suppressor of variegation 3-9 homolog 1	Nucleus	enzyme
0.00226	1.552	Swap70		SWAP70	switching B cell complex subunit SWAP70	Cytoplasm	other
0.0081	1.861	Syde1		SYDE1	synapse defective Rho GTPase homolog 1	Cytoplasm	other
0.0108	-1.965	Synpo		SYNPO	synaptopodin	Cytoplasm	other
0.000108	2.491	Syt3		SYT3	synaptotagmin 3	Cytoplasm	transporter
0.0192	1.597	Taf1		TAF1	TATA-box binding protein associated factor 1	Nucleus	transcription regulator
0.0176	1.502	Taf4b		TAF4B	TATA-box binding protein associated factor 4b	Nucleus	transcription regulator
0.0111	1.528	Tagln2		TAGLN2	transgelin 2	Cytoplasm	other
0.017	1.604	Tbc1d1		TBC1D1	TBC1 domain family member 1	Nucleus	other
0.0117	1.559	Tbc1d2b		TBC1D2B	TBC1 domain family member 2B	Cytoplasm	other
0.0124	1.637	Tbx2		TBX2	T-box transcription factor 2	Nucleus	transcription regulator
0.00502	1.933	Tbx20		TBX20	T-box transcription factor 20	Nucleus	transcription regulator
0.0385	-1.506	Tbx3os1		Tbx3os1	T-box 3, opposite strand 1	Other	other
7.44e-06	-2.784	Tcea3		TCEA3	transcription elongation factor A3	Nucleus	transcription regulator
0.00017	2.947	Tcf21		TCF21	transcription factor 21	Nucleus	transcription regulator
0.00469	-2.041	Tcf7l1		TCF7L1	transcription factor 7 like 1	Nucleus	transcription regulator
0.0192	1.614	Tcim		TCIM	transcriptional and immune response regulator	Nucleus	other
0.00892	1.861	Tctn3		TCTN3	tectonic family member 3	Cytoplasm	other
0.00341	1.509	Tecpr2		TECPR2	tectonin beta-propeller repeat containing 2	Cytoplasm	other
0.00463	1.806	Tek		TEK	TEK receptor tyrosine kinase	Plasma Membrane	kinase	everolimus/vandetanib, CEP-11981, cabozantinib/nivolumab, cabozantinib/crizotinib, vandetanib, glesatinib, bosutinib/hydroxyurea/ponatinib, bosutinib/ponatinib, altiratinib, regorafenib, cabozantinib, ponatinib, cabozantinib/erlotinib, SAR103168, regorafenib/sunitinib, cabozantinib/tyrosine kinase inhibitor, pexmetinib, ponatinib/rituximab, rebastinib, TIE2 inhibitor
0.00102	1.537	Tep1		TEP1	telomerase associated protein 1	Nucleus	enzyme
0.00893	-1.862	Tert		TERT	telomerase reverse transcriptase	Nucleus	enzyme	imetelstat, telomerase inhibitor
0.00274	1.606	Tfdp1		TFDP1	transcription factor Dp-1	Nucleus	transcription regulator
1.83e-05	-139.691	Tff3		TFF3	trefoil factor 3	Extracellular Space	other
0.00901	-1.575	Tfrc		TFRC	transferrin receptor	Plasma Membrane	transporter	CX-2029, CALAA-01, monoclonal antibody A27.15
0.00298	1.898	Tgfb1		TGFB1	transforming growth factor beta 1	Extracellular Space	growth factor	YL-13027, dalantercept, SRK-181, NIS793, fresolimumab, MSB0011359C, LY3200882, AVID200
6.86e-05	1.899	Tgfbi		TGFBI	transforming growth factor beta induced	Extracellular Space	other
4.13e-05	2.011	Tgfbr3		TGFBR3	transforming growth factor beta receptor 3	Plasma Membrane	kinase
0.0423	-1.616	Tgm1		TGM1	transglutaminase 1	Plasma Membrane	enzyme
0.00138	1.548	Thap3		THAP3	THAP domain containing 3	Nucleus	transcription regulator
0.00277	2.439	Thbs2		THBS2	thrombospondin 2	Extracellular Space	other
0.00721	-1.619	Them7		Them7	thioesterase superfamily member 7	Cytoplasm	other
0.00723	1.562	Tia1		TIA1	TIA1 cytotoxic granule associated RNA binding protein	Nucleus	other
0.0124	-1.708	Tiam2		TIAM2	TIAM Rac1 associated GEF 2	Cytoplasm	enzyme
4.85e-05	2.416	Timp2		TIMP2	TIMP metallopeptidase inhibitor 2	Extracellular Space	other
0.000367	1.926	Timp3		TIMP3	TIMP metallopeptidase inhibitor 3	Extracellular Space	other
6.18e-06	2.561	Tinagl1		TINAGL1	tubulointerstitial nephritis antigen like 1	Extracellular Space	transporter
0.00146	-1.552	Tlcd2		TLCD2	TLC domain containing 2	Plasma Membrane	other
0.0198	1.52	Tle3		TLE3	TLE family member 3, transcriptional corepressor	Nucleus	other
0.00105	1.584	Tln2		TLN2	talin 2	Nucleus	other
0.00452	-2.549	Tlr12		Tlr12	toll-like receptor 12	Other	other
0.000471	-1.839	Tm6sf2		TM6SF2	transmembrane 6 superfamily member 2	Plasma Membrane	other
0.00391	1.586	Tmc6		TMC6	transmembrane channel like 6	Cytoplasm	transporter
0.000231	1.526	Tmcc1		TMCC1	transmembrane and coiled-coil domain family 1	Cytoplasm	other
0.0151	1.564	Tmco3		TMCO3	transmembrane and coiled-coil domains 3	Other	transporter
0.000375	2.486	Tmem106a		TMEM106A	transmembrane protein 106A	Cytoplasm	other
0.00191	-1.562	Tmem120a		TMEM120A	transmembrane protein 120A	Plasma Membrane	ion channel
5.44e-05	-1.738	Tmem150a		TMEM150A	transmembrane protein 150A	Plasma Membrane	other
0.000797	1.959	Tmem204		TMEM204	transmembrane protein 204	Plasma Membrane	other
0.00223	2.167	Tmem47		TMEM47	transmembrane protein 47	Plasma Membrane	other
2.68e-06	-5.316	Tmem86b		TMEM86B	transmembrane protein 86B	Cytoplasm	enzyme
0.00814	-1.577	Tmie		TMIE	transmembrane inner ear	Other	other
8.97e-06	-2.986	Tmprss2		TMPRSS2	transmembrane serine protease 2	Plasma Membrane	peptidase
6.66e-05	2.055	Tmsb4x	D	Tmsb4x (includes others)	thymosin, beta 4, X chromosome	Cytoplasm	other
0.000657	2.006	Tmsb10	D	Tmsb4x (includes others)	thymosin, beta 4, X chromosome	Cytoplasm	other
0.0086	1.653	Tmtc1		TMTC1	transmembrane O-mannosyltransferase targeting cadherins 1	Cytoplasm	enzyme
0.0025	-2.154	Tnfaip2		TNFAIP2	TNF alpha induced protein 2	Extracellular Space	other
0.0178	1.63	Tnfrsf21		TNFRSF21	TNF receptor superfamily member 21	Plasma Membrane	transmembrane receptor
0.00283	2.278	Tnxb		TNXB	tenascin XB	Extracellular Space	other
0.0485	1.742	Trp53i11		TP53I11	tumor protein p53 inducible protein 11	Other	other
0.000387	2.144	Tpbgl		TPBGL	trophoblast glycoprotein like	Other	other
0.0017	1.556	Tra2a		TRA2A	transformer 2 alpha homolog	Nucleus	other
0.000204	-6.533	Treh		TREH	trehalase	Plasma Membrane	enzyme
0.00259	1.661	Trim12a		Trim12a	tripartite motif-containing 12A	Cytoplasm	other
0.00399	1.746	Trim30d	D	Trim30a/Trim30d	tripartite motif-containing 30A	Cytoplasm	other
0.00556	1.603	Trim30a	D	Trim30a/Trim30d	tripartite motif-containing 30A	Cytoplasm	other
0.000345	2.317	Trim35		TRIM35	tripartite motif containing 35	Cytoplasm	other
0.00343	1.943	Trim34a		TRIM6-TRIM34	TRIM6-TRIM34 readthrough	Cytoplasm	other
0.000117	-2.418	Trim80		Trim80	tripartite motif-containing 80	Other	other
0.00187	1.636	Trip10		TRIP10	thyroid hormone receptor interactor 10	Cytoplasm	other
0.000845	1.529	Trip6		TRIP6	thyroid hormone receptor interactor 6	Extracellular Space	cytokine
0.00263	2.085	Trmt61a		TRMT61A	tRNA methyltransferase 61A	Nucleus	enzyme
0.00448	1.581	Tsc22d3		TSC22D3	TSC22 domain family member 3	Nucleus	transcription regulator
0.00144	1.986	Tspan3		TSPAN3	tetraspanin 3	Plasma Membrane	other
3.73e-06	2.635	Tspan7		TSPAN7	tetraspanin 7	Plasma Membrane	other
0.000107	-1.739	Tspan9		TSPAN9	tetraspanin 9	Plasma Membrane	other
1.64e-05	-2.589	Tstd1		TSTD1	thiosulfate sulfurtransferase like domain containing 1	Cytoplasm	enzyme
0.00639	1.596	Ttl		TTL	tubulin tyrosine ligase	Cytoplasm	enzyme
0.000367	1.691	Ttpal		TTPAL	alpha tocopherol transfer protein like	Other	other
0.000194	-1.757	Tuba1c		TUBA1C	tubulin alpha 1c	Cytoplasm	other	docetaxel/gemcitabine/vincristine, bevacizumab/paclitaxel/topotecan, colchicine/probenecid, cyclophosphamide/epirubicin/5-fluorouracil/paclitaxel, bevacizumab/docetaxel/prednisone/thalidomide/zoledronic acid, docetaxel/zoledronic acid, gemcitabine/paclitaxel, L-asparaginase/daunorubicin/dexamethasone/vincristine, prednisone/vincristine, docetaxel/5-fluorouracil, vinflunine, L-asparaginase/dexamet…
0.00233	-1.537	Tuba4a		TUBA4A	tubulin alpha 4a	Cytoplasm	other	docetaxel/gemcitabine/vincristine, bevacizumab/paclitaxel/topotecan, colchicine/probenecid, cyclophosphamide/epirubicin/5-fluorouracil/paclitaxel, bevacizumab/docetaxel/prednisone/thalidomide/zoledronic acid, docetaxel/zoledronic acid, gemcitabine/paclitaxel, L-asparaginase/daunorubicin/dexamethasone/vincristine, prednisone/vincristine, docetaxel/5-fluorouracil, vinflunine, L-asparaginase/dexamet…
9.81e-05	-5.702	Tuba8		TUBA8	tubulin alpha 8	Cytoplasm	other	docetaxel/gemcitabine/vincristine, bevacizumab/paclitaxel/topotecan, colchicine/probenecid, cyclophosphamide/epirubicin/5-fluorouracil/paclitaxel, bevacizumab/docetaxel/prednisone/thalidomide/zoledronic acid, docetaxel/zoledronic acid, gemcitabine/paclitaxel, L-asparaginase/daunorubicin/dexamethasone/vincristine, prednisone/vincristine, docetaxel/5-fluorouracil, vinflunine, L-asparaginase/dexamet…
0.0313	1.775	Txndc16		TXNDC16	thioredoxin domain containing 16	Extracellular Space	enzyme
0.00085	1.683	Txnip		TXNIP	thioredoxin interacting protein	Cytoplasm	other
0.0109	-1.612	Tyw5		TYW5	tRNA-yW synthesizing protein 5	Cytoplasm	enzyme
0.00317	1.631	Uaca		UACA	uveal autoantigen with coiled-coil domains and ankyrin repeats	Cytoplasm	other
0.00498	1.534	Ubtd1		UBTD1	ubiquitin domain containing 1	Other	other
0.0261	1.549	Ucp2		UCP2	uncoupling protein 2	Cytoplasm	transporter
0.0156	-1.879	Ugt1a10		UGT1A10 (includes others)	UDP glucuronosyltransferase family 1 member A9	Cytoplasm	enzyme
0.00587	1.512	Ugt2b1		UGT2B17	UDP glucuronosyltransferase family 2 member B17	Cytoplasm	enzyme
0.000673	-2.157	Upp2		UPP2	uridine phosphorylase 2	Cytoplasm	enzyme
0.0179	1.604	Ushbp1		USHBP1	USH1 protein network component harmonin binding protein 1	Other	other
3.07e-05	2.91	Vcam1		VCAM1	vascular cell adhesion molecule 1	Plasma Membrane	transmembrane receptor
0.00697	1.52	Vezt		VEZT	vezatin, adherens junctions transmembrane protein	Plasma Membrane	other
0.000124	2.783	Vim		VIM	vimentin	Cytoplasm	other
1.05e-06	2.213	Vipr1		VIPR1	vasoactive intestinal peptide receptor 1	Plasma Membrane	G-protein coupled receptor
0.00141	1.577	Vmac		VMAC	vimentin type intermediate filament associated coiled-coil protein	Cytoplasm	other
0.00134	1.862	Vopp1		VOPP1	VOPP1 WW domain binding protein	Nucleus	other
2.94e-06	4.463	Vsig4		VSIG4	V-set and immunoglobulin domain containing 4	Plasma Membrane	other
0.0258	1.839	Vsir		VSIR	V-set immunoregulatory receptor	Plasma Membrane	other	onvatilimab, CA-170
0.00499	-1.561	Vti1a		VTI1A	vesicle transport through interaction with t-SNAREs 1A	Plasma Membrane	transporter
0.000907	2.569	Vwf		VWF	von Willebrand factor	Extracellular Space	other	F8, caplacizumab
0.03	1.68	Wdr19		WDR19	WD repeat domain 19	Extracellular Space	other
0.00134	1.998	Wdr44		WDR44	WD repeat domain 44	Cytoplasm	other
0.00367	2.339	Wfdc17		Wfdc17	WAP four-disulfide core domain 17	Other	other
0.00118	-2.59	Wfdc2		WFDC2	WAP four-disulfide core domain 2	Extracellular Space	other
0.00601	1.659	Wipf1		WIPF1	WAS/WASL interacting protein family member 1	Cytoplasm	other
0.0169	-1.623	Wnt5b		WNT5B	Wnt family member 5B	Extracellular Space	other
0.00963	-1.629	Ypel2		YPEL2	yippee like 2	Nucleus	other
3.69e-06	-2.89	Zap70		ZAP70	zeta chain of T cell receptor associated protein kinase 70	Plasma Membrane	kinase
0.000428	1.561	Zbtb11		ZBTB11	zinc finger and BTB domain containing 11	Nucleus	transcription regulator
0.0105	1.686	Zbtb45		ZBTB45	zinc finger and BTB domain containing 45	Nucleus	transcription regulator
0.000807	-2.468	Zbtb7c		ZBTB7C	zinc finger and BTB domain containing 7C	Nucleus	transcription regulator
0.00689	1.762	Zeb2		ZEB2	zinc finger E-box binding homeobox 2	Nucleus	transcription regulator
0.000329	1.904	Zfas1		Zfas1	zinc finger, NFX1-type containing 1, antisense RNA 1	Other	other
0.0496	1.609	Zfp30		ZFP30	ZFP30 zinc finger protein	Nucleus	transcription regulator
0.0145	1.756	Zfp932		Zfp932	zinc finger protein 932	Nucleus	other
0.0234	1.658	Zfp982		Zfp982	zinc finger protein 982	Other	other
0.000468	1.597	Zfp180		ZNF180	zinc finger protein 180	Nucleus	transcription regulator
0.00413	2.02	Zfp970	D	ZNF442	zinc finger protein 442	Nucleus	transcription regulator
0.0466	1.536	Gm14326	D	ZNF442	zinc finger protein 442	Nucleus	transcription regulator
0.00252	1.692	Zfp618		ZNF618	zinc finger protein 618	Other	other
0.00711	1.628	Zfp691		ZNF691	zinc finger protein 691	Nucleus	transcription regulator
0.00132	1.505	Znfx1		ZNFX1	zinc finger NFX1-type containing 1	Nucleus	transcription regulator
0.00105	1.643	Zpr1		ZPR1	ZPR1 zinc finger	Nucleus	other
0.000563	1.533	Zrsr1		Zrsr1	zinc finger (CCCH type), RNA binding motif and serine/arginine rich 1	Cytoplasm	other
0.0129	1.586	Zscan12		ZSCAN12	zinc finger and SCAN domain containing 12	Nucleus	transcription regulator

## Sheet: IPA Canonical Pathways
© 2000-2021 QIAGEN. All rights reserved.
Ingenuity Canonical Pathways	-log(p-value)	Ratio	z-score	Molecules
Hepatic Fibrosis / Hepatic Stellate Cell Activation	7.36	0.145	#NUM!	AGT,CCN2,COL1A1,COL1A2,COL27A1,COL3A1,COL4A1,COL4A2,COL5A3,COL6A1,COL6A3,EDNRA,EDNRB,FLT1,FLT4,IGFBP3,IGFBP5,IL1R1,KDR,KLF6,LHX2,PDGFC,PDGFRA,PDGFRB,TGFB1,TIMP2,VCAM1
Superpathway of Cholesterol Biosynthesis	5.73	0.321	2.333	ACAT2,FDPS,HMGCR,IDI1,LSS,MVD,MVK,NSDHL,SQLE
Glutathione-mediated Detoxification	5.19	0.281	-1	ANPEP,GSTA5,Gstm3,GSTM3,GSTP1,Gstt1,Gstt3,MGST3,NAT8
GP6 Signaling Pathway	5.17	0.141	2.828	ATM,COL1A1,COL1A2,COL27A1,COL3A1,COL4A1,COL4A2,COL5A3,COL6A1,COL6A3,FGFR4,FYN,GAB2,IRS2,LAMA5,LAMB1,LAMB2,LAMB3,LAMC3
IL-8 Signaling	5.06	0.116	1.46	ATM,CCND1,CDH1,CYBB,FGFR4,FLT1,FLT4,GAB2,GNAI1,GNG11,GPLD1,IKBKB,IQGAP1,IRS2,KDR,LASP1,LIMK2,PDGFC,PLD2,RAP2B,RHOB,RHOC,RHOU,TEK,VCAM1
Ovarian Cancer Signaling	4.31	0.123	1.414	ARRB1,ATM,BRCA1,CCND1,CD44,EDNRA,FGFR4,FZD5,GAB2,GJA1,IRS2,PDGFC,PTGS1,RAP2B,SMO,SUV39H1,TCF7L1,TFDP1,WNT5B
Superpathway of Geranylgeranyldiphosphate Biosynthesis I (via Mevalonate)	4.25	0.353	1.633	ACAT2,FDPS,HMGCR,IDI1,MVD,MVK
Glioma Signaling	3.94	0.128	1.667	ATM,CAMK2B,CAMK2G,CCND1,CDK6,CDKN2C,E2F8,FGFR4,GAB2,IRS2,PDGFC,PDGFRA,PDGFRB,RAP2B,SUV39H1,TFDP1
Atherosclerosis Signaling	3.82	0.125	#NUM!	APOA4,APOM,COL1A1,COL1A2,COL3A1,COL5A3,F3,IL1RN,LYZ,MSR1,PDGFC,PLA2G7,PLA2R1,PLAAT3,TGFB1,VCAM1
Mevalonate Pathway I	3.82	0.385	1.342	ACAT2,HMGCR,IDI1,MVD,MVK
Axonal Guidance Signaling	3.7	0.0798	#NUM!	ADAM23,ADAMTS1,ADAMTS2,ADAMTS5,ATM,BMP10,BMP2,BMP5,DPYSL2,EPHA2,FGFR4,FYN,FZD5,GAB2,GNAI1,GNAT1,GNG11,IRS2,LIMK2,MME,NRP2,NTN1,NTN4,PDGFC,PLCE1,PLXNB1,PLXNC1,PLXND1,RAP2B,ROBO1,SEMA3F,SEMA6A,SEMA6D,SHANK2,SMO,TUBA1C,TUBA4A,TUBA8,WIPF1,WNT5B
IL-15 Production	3.58	0.124	#NUM!	AXL,CSF1R,DDR2,EPHA2,FGFR4,FLT1,FLT4,FYN,IRF1,KDR,MERTK,PDGFRA,PDGFRB,TEK,ZAP70
STAT3 Pathway	3.55	0.119	2.138	CISH,CSF2RB,FGFR4,FLT1,FLT4,IL10RB,IL13RA1,IL1R1,IL22RA1,KDR,PDGFRA,PDGFRB,RAP2B,SOCS3,TGFB1,TGFBR3
Leukocyte Extravasation Signaling	3.34	0.0986	1.291	ATM,CD44,CDH5,CLDN2,CLDN3,CLDN5,CYBA,CYBB,EZR,FGFR4,GAB2,GNAI1,IRS2,JAM2,MSN,PECAM1,SIPA1,TIMP2,TIMP3,VCAM1,WIPF1
Aryl Hydrocarbon Receptor Signaling	3.27	0.112	0.333	AHR,ALDH1A1,ALDH1B1,ATM,CCND1,CDK6,ESR1,GSTA5,GSTM3,Gstm3,GSTP1,MGST3,RARA,RARG,TFDP1,TGFB1
Regulation of the Epithelial-Mesenchymal Transition Pathway	3.26	0.0995	#NUM!	APH1B,ATM,CDH1,CLDN3,EGR1,ETS1,FGFR4,FZD5,GAB2,ID2,IRS2,NCSTN,PDGFRB,RAP2B,SMO,SNAI2,TCF7L1,TGFB1,WNT5B,ZEB2
Role of Osteoblasts, Osteoclasts and Chondrocytes in Rheumatoid Arthritis	3.14	0.0932	#NUM!	ADAMTS5,ALPL,ATM,BMP10,BMP2,BMP5,COL1A1,CSF1R,DKK3,FGFR4,FZD5,GAB2,GSN,IKBKB,IL1R1,IL1RN,IRS2,SMO,SPP1,TCF7L1,TGFB1,WNT5B
Human Embryonic Stem Cell Pluripotency	3.14	0.109	#NUM!	ATM,BMP10,BMP2,BMP5,FGFR4,FZD5,GAB2,IRS2,PDGFC,PDGFRA,PDGFRB,S1PR5,SMO,TCF7L1,TGFB1,WNT5B
Apelin Liver Signaling Pathway	3.13	0.231	0.816	AGT,COL1A1,COL1A2,COL3A1,COL5A3,PDGFRB
Molecular Mechanisms of Cancer	3.06	0.0796	#NUM!	APH1B,ARHGEF17,ATM,BBC3,BMP10,BMP2,BMP5,BRCA1,CAMK2B,CAMK2G,CCND1,CDH1,CDK6,CDKN2C,E2F8,FGFR4,FYN,FZD5,GAB2,GNAI1,GNAT1,IRS2,NCSTN,RAP2B,RHOB,RHOC,RHOU,SMO,SUV39H1,TFDP1,TGFB1,WNT5B
Sperm Motility	3.03	0.0933	1.134	AXL,CSF1R,DDR2,EPHA2,FGFR4,FLT1,FLT4,FYN,KDR,MERTK,NPR1,PDE2A,PDE4C,PDGFRA,PDGFRB,PLA2G7,PLA2R1,PLAAT3,PLCE1,TEK,ZAP70
Glioblastoma Multiforme Signaling	3.02	0.1	0.258	ATM,CCND1,CDK6,E2F8,FGFR4,FZD5,GAB2,IRS2,PDGFC,PDGFRA,PDGFRB,PLCE1,RAP2B,RHOB,RHOC,RHOU,SMO,WNT5B
GM-CSF Signaling	2.97	0.131	0	ATM,CAMK2B,CAMK2G,CCND1,CISH,CSF2RB,ETS1,FGFR4,GAB2,IRS2,RAP2B
Signaling by Rho Family GTPases	2.97	0.0888	1.147	ARHGEF17,ATM,CDC42EP1,CDH1,CDH5,CYBB,DES,EZR,FGFR4,GAB2,GNAI1,GNAT1,GNG11,IQGAP1,IRS2,LIMK2,MSN,PKN1,RHOB,RHOC,RHOU,VIM,WIPF1
Germ Cell-Sertoli Cell Junction Signaling	2.8	0.0957	#NUM!	ATM,CDH1,FGFR4,GAB2,GSN,IQGAP1,IRS2,LAMC3,LIMK2,RAB8B,RAP2B,RHOB,RHOC,RHOU,TGFB1,TUBA1C,TUBA4A,TUBA8
Wnt/β-catenin Signaling	2.8	0.0983	-1.604	CCND1,CD44,CDH1,CDH5,DKK3,FZD5,GJA1,RARA,RARG,SMO,SOX12,SOX4,TCF7L1,TGFB1,TGFBR3,TLE3,WNT5B
Glioma Invasiveness Signaling	2.73	0.122	0	ATM,CD44,FGFR4,GAB2,IRS2,RAP2B,RHOB,RHOC,RHOU,TIMP2,TIMP3
Glycine Degradation (Creatine Biosynthesis)	2.72	1	#NUM!	GAMT,GATM
Sphingosine-1-phosphate Signaling	2.65	0.104	0.277	ATM,FGFR4,GAB2,GNAI1,IRS2,PDGFC,PDGFRA,PDGFRB,PLCE1,RHOB,RHOC,RHOU,S1PR5,SMPD3
Granulocyte Adhesion and Diapedesis	2.64	0.095	#NUM!	Ccl6,Ccl9,CDH5,CLDN2,CLDN3,CLDN5,Cxcl11,CXCL16,EZR,GNAI1,IL1R1,IL1RN,MSN,PECAM1,SDC1,SDC3,VCAM1
Cell Cycle: G1/S Checkpoint Regulation	2.61	0.134	1.134	ATM,CCND1,CDK6,CDKN2C,E2F8,RPL5,SUV39H1,TFDP1,TGFB1
Osteoarthritis Pathway	2.6	0.0896	0.728	ADAMTS5,ALPL,ANXA2,BMP2,DCN,DDR2,EPAS1,FZD5,GDF2,HES1,IL1R1,PDGFC,PRKAB2,SERPINA12,SMO,SPP1,TCF7L1,TGFB1,TIMP3
Iron homeostasis signaling pathway	2.56	0.102	#NUM!	ATP6V0D2,BMP10,BMP2,BMP5,CD163,EPAS1,FLVCR1,HBA1/HBA2,HBB,HJV,HPX,PDGFRA,PDGFRB,TFRC
Retinoate Biosynthesis I	2.49	0.176	0	ALDH1A1,BMP2,RBP1,RDH16,RDH5,SDR9C7
Superpathway of Citrulline Metabolism	2.47	0.267	-2	ASS1,GLS2,OAT,PRODH2
FXR/RXR Activation	2.45	0.103	#NUM!	AGT,APOA4,APOM,FASN,FGFR4,FOXA1,FOXA3,HPX,IL1RN,RARA,SDC1,SLC10A2,SLC22A7
Xenobiotic Metabolism Signaling	2.41	0.0792	#NUM!	AHR,ALDH1A1,ALDH1B1,ATM,CAMK2B,CAMK2G,CES1,CHST15,FGFR4,FMO2,GAB2,GSTA5,GSTM3,Gstm3,GSTP1,IRS2,MAF,MGST3,NR1I3,RAP2B,SOD3,Sult1d1,UGT1A10 (includes others),UGT2B17
IL-9 Signaling	2.39	0.149	1.342	ATM,BCL3,CISH,FGFR4,GAB2,IRS2,SOCS3
Chronic Myeloid Leukemia Signaling	2.31	0.103	#NUM!	ATM,CCND1,CDK6,E2F8,FGFR4,GAB2,IKBKB,IRS2,RAP2B,SUV39H1,TFDP1,TGFB1
Acute Myeloid Leukemia Signaling	2.27	0.107	0.333	ATM,CCND1,CSF1R,CSF2RB,FGFR4,GAB2,IRS2,KITLG,RAP2B,RARA,TCF7L1
Tyrosine Biosynthesis IV	2.25	0.667	#NUM!	PAH,PCBD2
L-serine Degradation	2.25	0.667	#NUM!	SDS,SDSL
RhoGDI Signaling	2.24	0.0889	0.277	ARHGDIA,ARHGDIB,ARHGEF17,CD44,CDH1,CDH5,ESR1,EZR,GNAI1,GNAT1,GNG11,LIMK2,MSN,RHOB,RHOC,RHOU
Citrulline Biosynthesis	2.24	0.333	#NUM!	GLS2,OAT,PRODH2
Integrin Signaling	2.23	0.083	1.807	ATM,CAV1,FGFR4,FYN,GAB2,GSN,IRS2,ITGA10,ITGA8,ITGA9,PARVB,RAP2B,RHOB,RHOC,RHOU,TLN2,TSPAN3,TSPAN7,WIPF1
Pancreatic Adenocarcinoma Signaling	2.09	0.0968	0.378	ATM,CCND1,E2F8,FGFR4,GAB2,GPLD1,IRS2,PDGFC,PLD2,SUV39H1,TFDP1,TGFB1
Phagosome Formation	2.07	0.0929	#NUM!	ATM,FCGR2B,FGFR4,GAB2,IRS2,MRC1,MSR1,PLCE1,RHOB,RHOC,RHOU,SCARA3,Tlr12
PTEN Signaling	2.03	0.0952	-1.155	CCND1,FGFR4,FLT1,FLT4,IKBKB,KDR,MAGI1,PDGFRA,PDGFRB,PREX2,RAP2B,TGFBR3
NF-κB Signaling	2.02	0.0842	1.807	ATM,BMP2,FGFR4,FLT1,FLT4,GAB2,IKBKB,IL1R1,IL1RN,IRS2,KDR,PDGFRA,PDGFRB,RAP2B,TGFBR3,ZAP70
eNOS Signaling	2.02	0.0862	0.302	AQP1,AQP4,ATM,CAV1,CHRNA2,ESR1,FGFR4,FLT1,FLT4,GAB2,HSPA1L,IRS2,KDR,PDGFC,PRKAB2
Agranulocyte Adhesion and Diapedesis	1.98	0.0833	#NUM!	Ccl6,Ccl9,CDH5,CLDN2,CLDN3,CLDN5,Cxcl11,CXCL16,EZR,GNAI1,IL1R1,IL1RN,MSN,PECAM1,Podxl,VCAM1
Phenylalanine Degradation I (Aerobic)	1.97	0.5	#NUM!	PAH,PCBD2
Neuroinflammation Signaling Pathway	1.96	0.0735	2.065	APH1B,APP,ATM,CSF1R,CYBB,FGFR4,GAB2,GABBR2,GABRA3,HLA-DQA1,HLA-DRB5,IKBKB,IL1R1,IRF7,IRS2,MAPT,MFGE8,NCSTN,SLC1A2,TGFB1,TGFBR3,Tlr12,VCAM1
Caveolar-mediated Endocytosis Signaling	1.91	0.113	#NUM!	CAV1,CAVIN1,CD55,FLNA,FYN,ITGA10,ITGA8,ITGA9
Cardiac Hypertrophy Signaling (Enhanced)	1.91	0.0663	1.567	ADRA1A,AGT,ATM,CAMK2B,CAMK2G,CSF2RB,CYBB,EDNRA,EDNRB,FGFR4,FZD5,GAB2,GNAI1,GNG11,HAND2,IKBKB,IL10RB,IL13RA1,IL1R1,IL22RA1,IRS2,NPR1,PDE2A,PDE4C,PDE9A,PDK1,PKN1,PLCE1,RAP2B,SMO,TGFB1,TGFBR3,WNT5B
Role of NFAT in Regulation of the Immune Response	1.9	0.0816	1.069	AKAP5,ATM,FCGR2B,FGFR4,FYN,GAB2,GNAI1,GNAT1,GNG11,HLA-DQA1,HLA-DRB5,IKBKB,IRS2,RAP2B,RCAN2,ZAP70
Dendritic Cell Maturation	1.9	0.0816	0.832	ATM,COL1A1,COL1A2,COL3A1,COL5A3,DDR2,FCGR2B,FGFR4,GAB2,HLA-DQA1,HLA-DRB5,IKBKB,IL1RN,IRF8,IRS2,PLCE1
IGF-1 Signaling	1.89	0.0948	1.633	ATM,CCN2,FGFR4,GAB2,GRB10,IGFBP3,IGFBP5,IGFBP7,IRS2,RAP2B,SOCS3
PDGF Signaling	1.89	0.099	1	ATM,CAV1,FGFR4,GAB2,IRS2,PDGFC,PDGFRA,PDGFRB,RAP2B,SPHK2
Mouse Embryonic Stem Cell Pluripotency	1.87	0.094	-0.632	ATM,FGFR4,FZD5,GAB2,ID1,ID2,ID3,IRS2,RAP2B,SMO,TCF7L1
Pregnenolone Biosynthesis	1.86	0.25	#NUM!	CYP26A1,CYP26B1,MICAL3
Small Cell Lung Cancer Signaling	1.86	0.103	0	ATM,CCND1,CDK6,FGFR4,GAB2,IKBKB,IRS2,SUV39H1,TFDP1
Role of NANOG in Mammalian Embryonic Stem Cell Pluripotency	1.86	0.0902	1	ATM,BMP10,BMP2,BMP5,FGFR4,FZD5,GAB2,IRS2,RAP2B,SMO,TCF7L1,WNT5B
Colorectal Cancer Metastasis Signaling	1.85	0.0749	0.243	ARRB1,ATM,CCND1,CDH1,FGFR4,FZD5,GAB2,GNG11,GRK3,IRS2,PDGFC,RAP2B,RHOB,RHOC,RHOU,SMO,TCF7L1,TGFB1,Tlr12,WNT5B
Non-Small Cell Lung Cancer Signaling	1.83	0.102	0.447	ATM,CCND1,CDK6,FGFR4,GAB2,IRS2,RAP2B,SUV39H1,TFDP1
Semaphorin Signaling in Neurons	1.81	0.117	#NUM!	DPYSL2,FYN,LIMK2,PLXNB1,RHOB,RHOC,RHOU
Inhibition of Angiogenesis by TSP1	1.81	0.147	#NUM!	FYN,HSPG2,KDR,SDC1,TGFB1
Antiproliferative Role of Somatostatin Receptor 2	1.77	0.1	1.342	ATM,CTH,FGFR4,GAB2,GNG11,IRS2,NPR1,NPR2,RAP2B
LXR/RXR Activation	1.76	0.0909	-1.89	AGT,APOA4,APOM,FASN,HMGCR,HPX,IL1R1,IL1RN,LYZ,MSR1,MYLIP
Cholesterol Biosynthesis I	1.76	0.231	#NUM!	LSS,NSDHL,SQLE
Cholesterol Biosynthesis II (via 24,25-dihydrolanosterol)	1.76	0.231	#NUM!	LSS,NSDHL,SQLE
Cholesterol Biosynthesis III (via Desmosterol)	1.76	0.231	#NUM!	LSS,NSDHL,SQLE
Trehalose Degradation II (Trehalase)	1.76	0.4	#NUM!	GCK,TREH
Trans, trans-farnesyl Diphosphate Biosynthesis	1.76	0.4	#NUM!	FDPS,IDI1
Endothelin-1 Signaling	1.75	0.0784	1.807	ATM,EDNRA,EDNRB,FGFR4,GAB2,GNAI1,GNAT1,GPLD1,IRS2,PLA2G7,PLA2R1,PLAAT3,PLCE1,PLD2,PTGS1,RAP2B
Superpathway of Inositol Phosphate Compounds	1.73	0.075	1.213	ALPL,ATM,CA3,DUSP1,FGFR4,FYN,GAB2,IP6K2,IRS2,ITPKB,MDP1,PDGFRA,PDGFRB,PIP4K2A,PLCE1,PPP1R1B,PXYLP1,SOCS3
Glutathione Redox Reactions I	1.71	0.167	0	GPX3,GSTP1,Gstt1,MGST3
LPS/IL-1 Mediated Inhibition of RXR Function	1.7	0.0759	#NUM!	ACSL4,ALDH1A1,ALDH1B1,CHST15,FABP4,FMO2,GSTA5,GSTM3,Gstm3,GSTP1,IL1R1,IL1RN,MGST3,NR1I3,RARA,SOD3,Sult1d1
RAR Activation	1.7	0.0789	#NUM!	ALDH1A1,BMP2,CSF2RB,CYP26A1,DUSP1,IGFBP3,LRAT,PRMT1,RARA,RARG,RBP1,RDH16,RDH5,SDR9C7,TGFB1
DNA Double-Strand Break Repair by Homologous Recombination	1.67	0.214	#NUM!	ATM,BRCA1,RAD52
iCOS-iCOSL Signaling in T Helper Cells	1.67	0.088	0.632	ATM,CAMK2B,CAMK2G,FGFR4,GAB2,HLA-DQA1,HLA-DRB5,IKBKB,IRS2,PLEKHA2,ZAP70
Complement System	1.66	0.135	1.342	C1QA,C1QB,C1QC,CD55,CFI
Endocannabinoid Cancer Inhibition Pathway	1.64	0.0818	-0.577	ATM,CCND1,CDH1,FGFR4,GAB2,GNAI1,IRS2,PDGFC,PRKAB2,SMPD3,SNAI2,TCF7L1,VIM
Melatonin Degradation I	1.64	0.108	-0.378	Cyp2c40 (includes others),CYP2U1,CYP4B1,Sult1a1,Sult1d1,UGT1A10 (includes others),UGT2B17
Nicotine Degradation II	1.64	0.108	-0.378	Aox3,Cyp2c40 (includes others),CYP2U1,CYP4B1,FMO2,UGT1A10 (includes others),UGT2B17
Gap Junction Signaling	1.63	0.0758	#NUM!	ATM,CAV1,CTH,FGFR4,GAB2,GJA1,GJB2,GNAI1,IRS2,NPR1,NPR2,PLCE1,RAP2B,TUBA1C,TUBA4A,TUBA8
Antioxidant Action of Vitamin C	1.63	0.0901	0	CSF2RB,GPLD1,IKBKB,PLA2G7,PLA2R1,PLAAT3,PLCE1,PLD2,SLC23A1,SLC2A8
Melanoma Signaling	1.6	0.106	0.447	ATM,CCND1,CDH1,FGFR4,GAB2,IRS2,RAP2B
Cyclins and Cell Cycle Regulation	1.6	0.0988	-0.378	ATM,CCND1,CDK6,CDKN2C,E2F8,SUV39H1,TFDP1,TGFB1
Estrogen-mediated S-phase Entry	1.6	0.154	#NUM!	CCND1,E2F8,ESR1,TFDP1
Arginine Biosynthesis IV	1.59	0.333	#NUM!	ASS1,OAT
Histidine Degradation VI	1.59	0.2	#NUM!	CYP26A1,CYP26B1,MICAL3
Inhibition of Matrix Metalloproteases	1.57	0.128	#NUM!	HSPG2,SDC1,THBS2,TIMP2,TIMP3
Relaxin Signaling	1.57	0.0798	1.633	ATM,CTH,FGFR4,GAB2,GNAI1,GNAT1,GNG11,IRS2,NPR1,NPR2,PDE2A,PDE4C,PDE9A
IL-12 Signaling and Production in Macrophages	1.53	0.0811	#NUM!	APOA4,APOM,ATM,FGFR4,GAB2,IKBKB,IRF1,IRF8,IRS2,LYZ,MAF,TGFB1
VEGF Family Ligand-Receptor Interactions	1.53	0.0909	1.89	ATM,FGFR4,FLT1,FLT4,GAB2,IRS2,KDR,NRP2,RAP2B
Nitric Oxide Signaling in the Cardiovascular System	1.53	0.087	1	ATM,CAV1,FGFR4,FLT1,FLT4,GAB2,IRS2,KDR,PDE2A,PDGFC
Docosahexaenoic Acid (DHA) Signaling	1.52	0.111	#NUM!	APP,ATM,BIK,FGFR4,GAB2,IRS2
IL-10 Signaling	1.51	0.101	#NUM!	BLVRB,FCGR2B,IKBKB,IL10RB,IL1R1,IL1RN,SOCS3
Role of Macrophages, Fibroblasts and Endothelial Cells in Rheumatoid Arthritis	1.51	0.0673	#NUM!	ATM,CAMK2B,CAMK2G,CCND1,DKK3,FGFR4,FZD5,GAB2,IKBKB,IL1R1,IL1RN,IRS2,PDGFC,PLCE1,RAP2B,SMO,SOCS3,TCF7L1,TGFB1,Tlr12,VCAM1,WNT5B
TR/RXR Activation	1.51	0.09	#NUM!	ATM,BCL3,COL6A3,FASN,FGFR4,GAB2,IRS2,RCAN2,UCP2
Superpathway of Melatonin Degradation	1.48	0.1	-0.378	Cyp2c40 (includes others),CYP2U1,CYP4B1,Sult1a1,Sult1d1,UGT1A10 (includes others),UGT2B17
Production of Nitric Oxide and Reactive Oxygen Species in Macrophages	1.46	0.0735	0	APOA4,APOM,ATM,CYBA,CYBB,FGFR4,GAB2,IKBKB,IRF1,IRF8,IRS2,LYZ,RHOB,RHOC,RHOU
Role of Tissue Factor in Cancer	1.46	0.0815	#NUM!	ARRB1,ATM,CCN2,EGR1,F3,FGFR4,FYN,GAB2,IRS2,LIMK2,RAP2B
Nicotine Degradation III	1.46	0.107	-0.816	Aox3,Cyp2c40 (includes others),CYP2U1,CYP4B1,UGT1A10 (includes others),UGT2B17
Th2 Pathway	1.45	0.0789	-1	APH1B,ATM,FGFR4,GAB2,HLA-DQA1,HLA-DRB5,IRS2,MAF,NCSTN,SOCS3,TGFB1,TGFBR3
Intrinsic Prothrombin Activation Pathway	1.45	0.119	1.342	COL1A1,COL1A2,COL3A1,COL5A3,F8
Th1 and Th2 Activation Pathway	1.45	0.0749	#NUM!	APH1B,ATM,FGFR4,GAB2,HLA-DQA1,HLA-DRB5,IL10RB,IRF1,IRS2,MAF,NCSTN,SOCS3,TGFB1,TGFBR3
Dermatan Sulfate Degradation (Metazoa)	1.44	0.176	#NUM!	CEMIP2,GM2A,IDUA
ILK Signaling	1.44	0.0732	-0.577	ATM,BMP2,CCND1,CDH1,FGFR4,FLNA,GAB2,IRS2,PARVB,PDGFC,RHOB,RHOC,RHOU,SNAI2,VIM
NRF2-mediated Oxidative Stress Response	1.42	0.0728	#NUM!	ATM,DNAJA4,ENC1,FGFR4,GAB2,GSTA5,GSTM3,Gstm3,GSTP1,IRS2,JUNB,MAF,MGST3,RAP2B,SOD3
Th1 Pathway	1.42	0.0803	1	APH1B,ATM,FGFR4,GAB2,HLA-DQA1,HLA-DRB5,IL10RB,IRF1,IRS2,NCSTN,SOCS3
Virus Entry via Endocytic Pathways	1.4	0.0826	#NUM!	ATM,CAV1,CD55,FGFR4,FLNA,FYN,GAB2,IRS2,RAP2B,TFRC
T Cell Exhaustion Signaling Pathway	1.4	0.0737	0.302	ATM,BCL6,FGFR4,GAB2,HLA-DQA1,HLA-DRB5,IL10RB,IRS2,KDR,PDK1,RAP2B,TGFB1,TGFBR3,ZAP70
Basal Cell Carcinoma Signaling	1.39	0.0959	-1	BMP10,BMP2,BMP5,FZD5,SMO,TCF7L1,WNT5B
Gαq Signaling	1.39	0.0751	0	ADRA1A,ATM,FGFR4,GAB2,GNG11,GPLD1,IKBKB,IRS2,PLD2,RGS16,RHOB,RHOC,RHOU
Ubiquinol-10 Biosynthesis (Eukaryotic)	1.38	0.167	#NUM!	CYP26A1,CYP26B1,MICAL3
Prostate Cancer Signaling	1.37	0.0849	#NUM!	ATM,CCND1,FGFR4,GAB2,GSTP1,IRS2,RAP2B,SUV39H1,TFDP1
Estrogen-Dependent Breast Cancer Signaling	1.36	0.0889	0	ATM,CCND1,ESR1,FGFR4,GAB2,IRS2,RAP2B,TERT
2-amino-3-carboxymuconate Semialdehyde Degradation to Glutaryl-CoA	1.36	1	#NUM!	ACMSD
L-cysteine Degradation II	1.36	1	#NUM!	CTH
Lanosterol Biosynthesis	1.36	1	#NUM!	LSS
Endometrial Cancer Signaling	1.34	0.0933	0.816	ATM,CCND1,CDH1,FGFR4,GAB2,IRS2,RAP2B
G-Protein Coupled Receptor Signaling	1.33	0.0664	#NUM!	ADORA1,ADRA1A,ATM,CAMK2B,CAMK2G,DUSP1,FGFR4,FYN,GAB2,GABBR2,GNAI1,IKBKB,IRS2,PDE2A,PDE4C,PDE9A,RAP2B,RGS16,VIPR1
14-3-3-mediated Signaling	1.32	0.0775	0.378	ATM,FGFR4,GAB2,IRS2,MAPT,PLCE1,RAP2B,TUBA1C,TUBA4A,TUBA8,VIM
GADD45 Signaling	1.32	0.158	#NUM!	ATM,BRCA1,CCND1
Macropinocytosis Signaling	1.32	0.087	1.342	ATM,CSF1R,FGFR4,GAB2,IRS2,MRC1,PDGFC,RAP2B
Factors Promoting Cardiogenesis in Vertebrates	1.29	0.086	#NUM!	BMP10,BMP2,BMP5,FZD5,SMO,TCF7L1,TGFB1,TGFBR3
Renal Cell Carcinoma Signaling	1.29	0.086	1.342	ATM,ETS1,FGFR4,FH,GAB2,IRS2,RAP2B,TGFB1
Acute Phase Response Signaling	1.29	0.0726	0	AGT,APCS,F8,HPX,IKBKB,IL1R1,IL1RN,ITIH2,OSMR,RAP2B,RBP1,SOCS3,VWF
Breast Cancer Regulation by Stathmin1	1.29	0.0698	#NUM!	ARHGEF17,ATM,CAMK2B,CAMK2G,E2F8,FGFR4,GAB2,GNAI1,GNG11,IRS2,LIMK2,RAP2B,TUBA1C,TUBA4A,TUBA8
Ephrin A Signaling	1.27	0.0968	#NUM!	ATM,EPHA2,FGFR4,FYN,GAB2,IRS2
Reelin Signaling in Neurons	1.27	0.0851	#NUM!	APP,ATM,FGFR4,FYN,GAB2,IRS2,MAPT,RELN
Prolactin Signaling	1.27	0.0851	1.134	ATM,FGFR4,FYN,GAB2,IRF1,IRS2,RAP2B,SOCS3
Cardiomyocyte Differentiation via BMP Receptors	1.26	0.15	#NUM!	BMP10,BMP2,BMP5
The Visual Cycle	1.26	0.15	#NUM!	LRAT,RBP1,RDH5
Purine Nucleotides Degradation II (Aerobic)	1.26	0.15	#NUM!	ADAL,IMPDH1,NT5E
Phosphatidylethanolamine Biosynthesis II	1.25	0.222	#NUM!	ETNK1,ETNK2
PAK Signaling	1.24	0.0804	1.414	ATM,FGFR4,GAB2,IRS2,LIMK2,PDGFC,PDGFRA,PDGFRB,RAP2B
Apelin Endothelial Signaling Pathway	1.23	0.0769	2.121	ATM,FGFR4,GAB2,GNAI1,IRS2,KLF2,PRKAB2,RAP2B,TEK,VCAM1
Apelin Adipocyte Signaling Pathway	1.22	0.0875	0.378	CYBB,GNAI1,GPX3,GSTP1,Gstt1,MGST3,PRKAB2
VEGF Signaling	1.2	0.0789	2.121	ATM,FGFR4,FLT1,FLT4,GAB2,IRS2,KDR,PDGFC,RAP2B
Phospholipases	1.19	0.0923	0.816	GPLD1,PLA2G7,PLA2R1,PLAAT3,PLCE1,PLD2
Sertoli Cell-Sertoli Cell Junction Signaling	1.18	0.0699	#NUM!	CDH1,CLDN2,CLDN3,CLDN5,EPB41,JAM2,RAB8B,RAP2B,SPTAN1,TGFBR3,TUBA1C,TUBA4A,TUBA8
Thrombin Signaling	1.18	0.0673	0	ATM,CAMK2B,CAMK2G,FGFR4,GAB2,GNAI1,GNAT1,GNG11,IKBKB,IRS2,PLCE1,RAP2B,RHOB,RHOC,RHOU
3-phosphoinositide Biosynthesis	1.17	0.0683	0.832	ALPL,ATM,CA3,DUSP1,FGFR4,FYN,GAB2,IRS2,MDP1,PDGFRA,PDGFRB,PPP1R1B,PXYLP1,SOCS3
Ketolysis	1.17	0.2	#NUM!	ACAT2,OXCT1
GDP-glucose Biosynthesis	1.17	0.2	#NUM!	GCK,PGM2L1
Glycine Betaine Degradation	1.17	0.2	#NUM!	SDS,SDSL
IL-4 Signaling	1.16	0.0808	#NUM!	ATM,FGFR4,GAB2,HLA-DQA1,HLA-DRB5,IL13RA1,IRS2,RAP2B
Apelin Cardiac Fibroblast Signaling Pathway	1.16	0.136	#NUM!	CCN2,PRKAB2,TGFB1
PKCθ Signaling in T Lymphocytes	1.15	0.0706	0.905	ATM,CAMK2B,CAMK2G,FGFR4,FYN,GAB2,HLA-DQA1,HLA-DRB5,IKBKB,IRS2,RAP2B,ZAP70
ErbB4 Signaling	1.15	0.0843	1	APH1B,ATM,FGFR4,GAB2,IRS2,NCSTN,RAP2B
Protein Kinase A Signaling	1.13	0.06	-0.894	ADD3,AKAP2,AKAP5,CAMK2B,CAMK2G,DUSP1,DUSP7,FLNA,GNAI1,GNG11,NTN1,PDE2A,PDE4C,PDE9A,PGP,PLCE1,PPP1R1B,PTPN14,PTPRB,PTPRS,PYGB,SMO,TCF7L1,TGFB1
Cell Cycle Regulation by BTG Family Proteins	1.11	0.108	#NUM!	BTG2,CCND1,E2F8,PRMT1
Dopamine Degradation	1.11	0.108	0	ALDH1A1,ALDH1B1,Sult1a1,Sult1d1
SPINK1 General Cancer Pathway	1.1	0.0824	1.633	ATM,FGFR4,GAB2,IRS2,Mt1,Mt2,RAP2B
Lymphotoxin β Receptor Signaling	1.09	0.087	0.447	ATM,FGFR4,GAB2,IKBKB,IRS2,VCAM1
Glucose and Glucose-1-phosphate Degradation	1.09	0.182	#NUM!	GCK,PGM2L1
Glucocorticoid Biosynthesis	1.09	0.182	#NUM!	CYP17A1,Hsd3b4 (includes others)
Sumoylation Pathway	1.09	0.0777	-0.707	ARHGDIA,ARHGDIB,CBX4,CDH1,ETS1,RHOB,RHOC,RHOU
IL-6 Signaling	1.07	0.0719	1	ATM,COL1A1,FGFR4,GAB2,IKBKB,IL1R1,IL1RN,IRS2,RAP2B,SOCS3
IL-22 Signaling	1.07	0.125	#NUM!	IL10RB,IL22RA1,SOCS3
Epoxysqualene Biosynthesis	1.07	0.5	#NUM!	SQLE
β-alanine Degradation I	1.07	0.5	#NUM!	ABAT
Glycine Biosynthesis III	1.07	0.5	#NUM!	AGXT
Palmitate Biosynthesis I (Animals)	1.07	0.5	#NUM!	FASN
Fatty Acid Biosynthesis Initiation II	1.07	0.5	#NUM!	FASN
Cysteine Biosynthesis/Homocysteine Degradation	1.07	0.5	#NUM!	CTH
Glutamine Degradation I	1.07	0.5	#NUM!	GLS2
Ceramide Signaling	1.07	0.0769	-0.816	ATM,FGFR4,GAB2,IRS2,RAP2B,S1PR5,SMPD3,SPHK2
Telomerase Signaling	1.06	0.0738	1.414	ATM,ELK3,ETS1,FGFR4,GAB2,IRS2,RAP2B,TEP1,TERT
Antigen Presentation Pathway	1.05	0.103	#NUM!	CD74,HLA-DQA1,HLA-DRB5,NLRC5
Bupropion Degradation	1.03	0.12	#NUM!	Cyp2c40 (includes others),CYP2U1,CYP4B1
Paxillin Signaling	1.03	0.0726	1.342	ATM,FGFR4,GAB2,IRS2,ITGA10,ITGA8,ITGA9,RAP2B,TLN2
Acyl-CoA Hydrolysis	1.03	0.167	#NUM!	ACOT1,ACOT9
Angiopoietin Signaling	1.02	0.0787	#NUM!	ATM,FGFR4,GAB2,IKBKB,IRS2,RAP2B,TEK
P2Y Purigenic Receptor Signaling Pathway	1.01	0.0699	0.333	ATM,FGFR4,GAB2,GNAI1,GNG11,IRS2,P2RY1,P2RY4,PLCE1,RAP2B
Tec Kinase Signaling	1.01	0.0667	0.707	ATM,FGFR4,FYN,GAB2,GNAI1,GNAT1,GNG11,IRS2,RHOB,RHOC,RHOU,TNFRSF21
Rac Signaling	0.979	0.0709	1.414	ATM,CD44,CYBB,FGFR4,GAB2,IQGAP1,IRS2,LIMK2,RAP2B
Serotonin Degradation	0.979	0.0811	0	ALDH1A1,ALDH1B1,Sult1a1,Sult1d1,UGT1A10 (includes others),UGT2B17
CXCR4 Signaling	0.971	0.0656	0.632	ATM,EGR1,FGFR4,GAB2,GNAI1,GNAT1,GNG11,IRS2,RAP2B,RHOB,RHOC,RHOU
mTOR Signaling	0.971	0.0633	0	ATM,FGFR4,GAB2,GPLD1,IRS2,PDGFC,PLD2,PRKAB2,RAP2B,RHOB,RHOC,RHOU,RPS10,RPS12
Leukotriene Biosynthesis	0.967	0.154	#NUM!	GGT6,MGST3
Urate Biosynthesis/Inosine 5'-phosphate Degradation	0.967	0.154	#NUM!	IMPDH1,NT5E
Glycogen Degradation II	0.967	0.154	#NUM!	PGM2L1,PYGB
γ-glutamyl Cycle	0.967	0.154	#NUM!	ANPEP,GGT6
IL-7 Signaling Pathway	0.947	0.0753	0.447	ATM,BCL6,CCND1,FGFR4,FYN,GAB2,IRS2
Apelin Pancreas Signaling Pathway	0.939	0.0847	1	ATM,FGFR4,GAB2,IRS2,PRKAB2
Oncostatin M Signaling	0.928	0.093	#NUM!	EPAS1,OSMR,RAP2B,TIMP3
Thyroid Hormone Metabolism II (via Conjugation and/or Degradation)	0.928	0.093	0	Sult1a1,Sult1d1,UGT1A10 (includes others),UGT2B17
JAK/Stat Signaling	0.928	0.0745	1.633	ATM,CISH,FGFR4,GAB2,IRS2,RAP2B,SOCS3
Endocannabinoid Developing Neuron Pathway	0.917	0.0687	0.707	ATM,BRCA1,CCND1,FGFR4,GAB2,GNAI1,GNG11,IRS2,RAP2B
IL-23 Signaling Pathway	0.917	0.0833	1.342	ATM,FGFR4,GAB2,IRS2,SOCS3
p53 Signaling	0.914	0.0708	-0.816	ATM,BBC3,BRCA1,CCND1,FGFR4,GAB2,IRS2,SNAI2
AMPK Signaling	0.914	0.0619	0.905	ADRA1A,ATM,CCND1,CHRNA2,FASN,FGFR4,GAB2,HMGCR,IRS2,PFKFB3,PFKM,PHLPP2,PRKAB2,TBC1D1
DNA Double-Strand Break Repair by Non-Homologous End Joining	0.91	0.143	#NUM!	ATM,LIG4
Isoleucine Degradation I	0.91	0.143	#NUM!	ACAT2,SDS
Androgen Biosynthesis	0.91	0.143	#NUM!	CYP17A1,Hsd3b4 (includes others)
Stearate Biosynthesis I (Animals)	0.903	0.0909	0	ACOT1,ACOT9,ACSL4,FASN
VDR/RXR Activation	0.9	0.0769	#NUM!	HES1,IGFBP3,IGFBP5,KLF4,SERPINB1,SPP1
Diphthamide Biosynthesis	0.9	0.333	#NUM!	DPH6
Proline Degradation	0.9	0.333	#NUM!	PRODH2
L-cysteine Degradation III	0.9	0.333	#NUM!	GOT1
Biotin-carboxyl Carrier Protein Assembly	0.9	0.333	#NUM!	HLCS
Glutamate Degradation II	0.9	0.333	#NUM!	GOT1
4-aminobutyrate Degradation I	0.9	0.333	#NUM!	ABAT
Aspartate Biosynthesis	0.9	0.333	#NUM!	GOT1
PPARα/RXRα Activation	0.896	0.0635	-0.302	BCL3,Cyp2c40 (includes others),Cyp2c54 (includes others),FASN,GPD1,IKBKB,IL1R1,PLCE1,PRKAB2,RAP2B,TGFB1,TGFBR3
PCP pathway	0.893	0.082	-0.447	FZD5,JUNB,RSPO3,SMO,WNT5B
Apelin Cardiomyocyte Signaling Pathway	0.879	0.0696	-0.378	ATM,FGFR4,GAB2,GNAI1,IRS2,PLCE1,SLC9A8,TGFB1
Role of p14/p19ARF in Tumor Suppression	0.876	0.0889	#NUM!	ATM,FGFR4,GAB2,IRS2
CD28 Signaling in T Helper Cells	0.873	0.0672	0	ATM,FGFR4,FYN,GAB2,HLA-DQA1,HLA-DRB5,IKBKB,IRS2,ZAP70
Epithelial Adherens Junction Signaling	0.873	0.0654	#NUM!	CDH1,IQGAP1,MAGI1,RAP2B,SNAI2,TCF7L1,TGFBR3,TUBA1C,TUBA4A,TUBA8
Adipogenesis pathway	0.873	0.0672	#NUM!	BMP2,FABP4,FGFR4,FZD5,LPIN1,RBP1,SMO,TGFB1,TXNIP
ErbB2-ErbB3 Signaling	0.86	0.075	0.447	ATM,CCND1,FGFR4,GAB2,IRS2,RAP2B
Choline Biosynthesis III	0.86	0.133	#NUM!	GPLD1,PLD2
Glycogen Degradation III	0.86	0.133	#NUM!	PGM2L1,PYGB
PEDF Signaling	0.86	0.0714	0	ATM,FGFR4,GAB2,IKBKB,IRS2,RAP2B,TCF7L1
Role of Oct4 in Mammalian Embryonic Stem Cell Pluripotency	0.851	0.087	#NUM!	BRCA1,FOXA1,RARA,SPP1
Acetone Degradation I (to Methylglyoxal)	0.848	0.1	#NUM!	Cyp2c40 (includes others),CYP2U1,CYP4B1
Type II Diabetes Mellitus Signaling	0.845	0.0645	-1.633	ACSL4,ATM,FGFR4,GAB2,GCK,IKBKB,IRS2,PRKAB2,SMPD3,SOCS3
HER-2 Signaling in Breast Cancer	0.845	0.0707	#NUM!	ATM,CCND1,CDK6,FGFR4,GAB2,IRS2,RAP2B
CD40 Signaling	0.842	0.0741	0	ATM,FGFR4,GAB2,IKBKB,IRS2,PTGS1
Role of JAK1 and JAK3 in γc Cytokine Signaling	0.842	0.0741	#NUM!	ATM,FGFR4,GAB2,IRS2,RAP2B,SOCS3
Actin Cytoskeleton Signaling	0.83	0.0598	0.302	ATM,EZR,FGFR4,FLNA,GAB2,GSN,IQGAP1,IRS2,LIMK2,MSN,PDGFC,RAP2B,TIAM2,TLN2
Cardiac Hypertrophy Signaling	0.83	0.0591	0.577	ADRA1A,ATM,FGFR4,GAB2,GNAI1,GNAT1,GNG11,HAND2,IRS2,PLCE1,RAP2B,RHOB,RHOC,RHOU,TGFB1
PI3K Signaling in B Lymphocytes	0.818	0.0652	-0.378	CAMK2B,CAMK2G,FCGR2B,FYN,IKBKB,IRS2,PLCE1,PLEKHA2,RAP2B
Chondroitin Sulfate Degradation (Metazoa)	0.815	0.125	#NUM!	CEMIP2,GM2A
Neuroprotective Role of THOP1 in Alzheimer's Disease	0.807	0.0667	-0.447	AGT,APP,HGFAC,HTRA3,MAPT,MME,PRSS23,TMPRSS2
B Cell Receptor Signaling	0.807	0.0609	0.302	ATM,BCL6,CAMK2B,CAMK2G,EGR1,ETS1,FCGR2B,FGFR4,GAB2,IKBKB,IRS2,RAP2B
T Cell Receptor Signaling	0.807	0.0667	#NUM!	ATM,FGFR4,FYN,GAB2,IKBKB,IRS2,RAP2B,ZAP70
Regulation of Cellular Mechanics by Calpain Protease	0.79	0.0758	#NUM!	CCND1,CDK6,EZR,RAP2B,TLN2
Uracil Degradation II (Reductive)	0.785	0.25	#NUM!	DPYSL2
Retinoate Biosynthesis II	0.785	0.25	#NUM!	RBP1
Pentose Phosphate Pathway (Oxidative Branch)	0.785	0.25	#NUM!	G6PD
Heme Degradation	0.785	0.25	#NUM!	BLVRB
α-tocopherol Degradation	0.785	0.25	#NUM!	CYP4F12
Thymine Degradation	0.785	0.25	#NUM!	DPYSL2
Glycerol-3-phosphate Shuttle	0.785	0.25	#NUM!	GPD1
Arginine Degradation I (Arginase Pathway)	0.785	0.25	#NUM!	OAT
L-cysteine Degradation I	0.785	0.25	#NUM!	GOT1
γ-linolenate Biosynthesis II (Animals)	0.772	0.118	#NUM!	ACSL4,FADS2
Adenosine Nucleotides Degradation II	0.772	0.118	#NUM!	ADAL,NT5E
HMGB1 Signaling	0.767	0.0608	0.632	ATM,FGFR4,GAB2,IL1R1,IRS2,RAP2B,RHOB,RHOC,RHOU,TGFB1,VCAM1
PPAR Signaling	0.767	0.0673	-1.134	IKBKB,IL1R1,IL1RN,PDGFC,PDGFRA,PDGFRB,RAP2B
Growth Hormone Signaling	0.757	0.0698	1.342	ATM,FGFR4,GAB2,IGFBP3,IRS2,SOCS3
p70S6K Signaling	0.757	0.0629	0.707	AGT,ATM,FGFR4,GAB2,GNAI1,IRS2,MAPT,PLCE1,RAP2B
HGF Signaling	0.752	0.0645	0.447	ATM,CCND1,ELK3,ETS1,FGFR4,GAB2,IRS2,RAP2B
IL-15 Signaling	0.742	0.069	#NUM!	ATM,FGFR4,GAB2,IRS2,RAP2B,VCAM1
Thyroid Cancer Signaling	0.738	0.0784	#NUM!	CCND1,CDH1,RAP2B,TCF7L1
Amyloid Processing	0.738	0.0784	2	APH1B,APP,MAPT,NCSTN
Remodeling of Epithelial Adherens Junctions	0.735	0.0725	#NUM!	CDH1,IQGAP1,TUBA1C,TUBA4A,TUBA8
Valine Degradation I	0.733	0.111	#NUM!	ABAT,SDS
Apelin Muscle Signaling Pathway	0.733	0.111	#NUM!	NRF1,PRKAB2
Leptin Signaling in Obesity	0.726	0.0682	1	ATM,FGFR4,GAB2,IRS2,PLCE1,SOCS3
Neurotrophin/TRK Signaling	0.726	0.0682	0.447	ATM,FGFR4,GAB2,IRS2,RAP2B,SPRY1
Synaptogenesis Signaling Pathway	0.724	0.055	0.943	ATM,CAMK2B,CAMK2G,CDH1,CDH5,CNTNAP1,EPHA2,FGFR4,FYN,GAB2,IRS2,MAPT,RAP2B,RELN,STX1B,SYT3,THBS2,VTI1A
Coagulation System	0.708	0.0857	#NUM!	F3,F8,VWF
Glucocorticoid Receptor Signaling	0.706	0.0543	#NUM!	AGT,ATM,CD163,DUSP1,ESR1,FGFR4,GAB2,HSPA1L,IKBKB,IL1RN,IRS2,PRKAB2,RAP2B,TAF1,TAF4B,TGFB1,TSC22D3,VCAM1,VIPR1
Serine Biosynthesis	0.699	0.2	#NUM!	PSPH
Lysine Degradation II	0.699	0.2	#NUM!	AASS
Myo-inositol Biosynthesis	0.699	0.2	#NUM!	ISYNA1
Citrulline-Nitric Oxide Cycle	0.699	0.2	#NUM!	ASS1
Galactose Degradation I (Leloir Pathway)	0.699	0.2	#NUM!	GALM
Glutamate Degradation III (via 4-aminobutyrate)	0.699	0.2	#NUM!	ABAT
FcγRIIB Signaling in B Lymphocytes	0.697	0.0667	1	ATM,FCGR2B,FGFR4,GAB2,IRS2,RAP2B
Altered T Cell and B Cell Signaling in Rheumatoid Arthritis	0.697	0.0667	#NUM!	HLA-DQA1,HLA-DRB5,IL1RN,SPP1,TGFB1,Tlr12
Histamine Degradation	0.697	0.105	#NUM!	ALDH1A1,ALDH1B1
DNA damage-induced 14-3-3σ Signaling	0.697	0.105	#NUM!	ATM,BRCA1
Phagosome Maturation	0.697	0.0608	#NUM!	ATP6V0D2,CTSS,CYBB,DYNLL1,HLA-DRB5,TUBA1C,TUBA4A,TUBA8,VTI1A
Clathrin-mediated Endocytosis Signaling	0.695	0.0577	#NUM!	APOA4,APOM,ARRB1,ATM,FGFR4,GAB2,HIP1,IRS2,LYZ,PDGFC,SH3BP4,TFRC
HIF1α Signaling	0.69	0.062	#NUM!	ATM,FGFR4,GAB2,IRS2,LDHA,PDGFC,RAP2B,SLC2A8
Role of NFAT in Cardiac Hypertrophy	0.688	0.0568	0.577	AKAP5,ATM,CAMK2B,CAMK2G,FGFR4,GAB2,GNAI1,GNG11,IRS2,PLCE1,RAP2B,RCAN2,TGFB1
Role of Pattern Recognition Receptors in Recognition of Bacteria and Viruses	0.684	0.0592	2.121	ATM,C1QA,C1QB,C1QC,FGFR4,GAB2,IRF7,IRS2,NOD1,TGFB1
FAK Signaling	0.684	0.0636	#NUM!	ATM,FGFR4,FYN,GAB2,IRS2,RAP2B,TLN2
Actin Nucleation by ARP-WASP Complex	0.684	0.0694	0	RAP2B,RHOB,RHOC,RHOU,WIPF1
Erythropoietin Signaling	0.682	0.0659	#NUM!	ATM,FGFR4,GAB2,IRS2,RAP2B,SOCS3
Death Receptor Signaling	0.682	0.0659	0	ARHGDIB,CRADD,GAS2,IKBKB,SPTAN1,TNFRSF21
Insulin Receptor Signaling	0.674	0.06	1.89	ATM,FGFR4,FYN,GAB2,GRB10,IRS2,RAP2B,SOCS3,TRIP10
Sirtuin Signaling Pathway	0.674	0.0548	-1.387	AGTRAP,APP,CDH1,EPAS1,G6PD,LDHA,PDK1,PFKFB3,PFKM,SLC25A4,SOD3,SUV39H1,TUBA1C,TUBA4A,TUBA8,UCP2
T Helper Cell Differentiation	0.668	0.0685	#NUM!	BCL6,HLA-DQA1,HLA-DRB5,IL10RB,TGFB1
Superpathway of Methionine Degradation	0.66	0.0811	#NUM!	CTH,GOT1,PRMT1
IL-3 Signaling	0.654	0.0645	0.816	ATM,CSF2RB,FGFR4,GAB2,IRS2,RAP2B
fMLP Signaling in Neutrophils	0.654	0.0606	1.89	ATM,CYBB,FGFR4,GAB2,GNAI1,GNG11,IRS2,RAP2B
CNTF Signaling	0.652	0.0676	1	ATM,FGFR4,GAB2,IRS2,RAP2B
MSP-RON Signaling Pathway	0.652	0.0676	#NUM!	ATM,CSF2RB,FGFR4,GAB2,IRS2
Natural Killer Cell Signaling	0.642	0.0602	#NUM!	ATM,FGFR4,FYN,GAB2,IRS2,RAP2B,SH3BP2,ZAP70
Regulation of Actin-based Motility by Rho	0.64	0.0638	0.447	ARHGDIA,GSN,RHOB,RHOC,RHOU,WIPF1
Fcγ Receptor-mediated Phagocytosis in Macrophages and Monocytes	0.64	0.0638	1.633	EZR,FYN,GAB2,GPLD1,PLD2,TLN2
Thrombopoietin Signaling	0.636	0.0667	1.342	ATM,FGFR4,GAB2,IRS2,RAP2B
IL-2 Signaling	0.636	0.0667	1	ATM,FGFR4,GAB2,IRS2,RAP2B
Notch Signaling	0.636	0.0789	#NUM!	APH1B,HES1,NCSTN
UVA-Induced MAPK Signaling	0.635	0.0614	0	ATM,FGFR4,GAB2,IRS2,PLCE1,RAP2B,SMPD3
Oxidative Ethanol Degradation III	0.631	0.0952	#NUM!	ALDH1A1,ALDH1B1
Proline Biosynthesis II (from Arginine)	0.629	0.167	#NUM!	OAT
Pyruvate Fermentation to Lactate	0.629	0.167	#NUM!	LDHA
Urea Cycle	0.629	0.167	#NUM!	ASS1
Arginine Degradation VI (Arginase 2 Pathway)	0.629	0.167	#NUM!	OAT
Glycerol Degradation I	0.629	0.167	#NUM!	GPD1
Zymosterol Biosynthesis	0.629	0.167	#NUM!	NSDHL
Glycogen Biosynthesis II (from UDP-D-Glucose)	0.629	0.167	#NUM!	GYG1
Fatty Acid α-oxidation	0.602	0.0909	#NUM!	ALDH1A1,ALDH1B1
Bladder Cancer Signaling	0.6	0.0619	#NUM!	CCND1,CDH1,PDGFC,RAP2B,SUV39H1,TFDP1
Neuropathic Pain Signaling In Dorsal Horn Neurons	0.599	0.0598	0	ATM,CAMK2B,CAMK2G,FGFR4,GAB2,IRS2,PLCE1
LPS-stimulated MAPK Signaling	0.588	0.0612	0.447	ATM,FGFR4,GAB2,IKBKB,IRS2,RAP2B
NF-κB Activation by Viruses	0.588	0.0612	0.447	ATM,FGFR4,GAB2,IKBKB,IRS2,RAP2B
Estrogen Biosynthesis	0.575	0.0732	#NUM!	Cyp2c40 (includes others),CYP2U1,CYP4B1
Putrescine Degradation III	0.573	0.087	#NUM!	ALDH1A1,ALDH1B1
NAD Biosynthesis from 2-amino-3-carboxymuconate Semialdehyde	0.57	0.143	#NUM!	QPRT
Superpathway of Serine and Glycine Biosynthesis I	0.57	0.143	#NUM!	PSPH
Aspartate Degradation II	0.57	0.143	#NUM!	GOT1
CCR3 Signaling in Eosinophils	0.569	0.0571	1	ATM,FGFR4,GAB2,GNAI1,GNG11,IRS2,LIMK2,RAP2B
Myc Mediated Apoptosis Signaling	0.565	0.0625	#NUM!	ATM,FGFR4,GAB2,IRS2,RAP2B
Role of PI3K/AKT Signaling in the Pathogenesis of Influenza	0.565	0.0625	1	ATM,FGFR4,GAB2,GNAI1,IRS2
IL-17A Signaling in Airway Cells	0.565	0.0625	0	ATM,FGFR4,GAB2,IKBKB,IRS2
Chemokine Signaling	0.565	0.0625	0.447	CAMK2B,CAMK2G,GNAI1,LIMK2,RAP2B
Induction of Apoptosis by HIV1	0.558	0.0656	-1	BBC3,IKBKB,SLC25A10,SLC25A4
tRNA Splicing	0.556	0.0714	#NUM!	PDE2A,PDE4C,PDE9A
Retinol Biosynthesis	0.556	0.0714	#NUM!	CES1,LRAT,RBP1
D-myo-inositol-5-phosphate Metabolism	0.554	0.0556	-0.333	ALPL,CA3,DUSP1,MDP1,PIP4K2A,PLCE1,PPP1R1B,PXYLP1,SOCS3
CTLA4 Signaling in Cytotoxic T Lymphocytes	0.551	0.0594	#NUM!	ATM,FGFR4,FYN,GAB2,IRS2,ZAP70
Cysteine Biosynthesis III (mammalia)	0.548	0.0833	#NUM!	CTH,PRMT1
Hepatic Cholestasis	0.542	0.0543	#NUM!	ESR1,FGFR4,IKBKB,IL1R1,IL1RN,PPRC1,RARA,SLC10A2,SLC22A7,TGFB1
Wnt/Ca+ pathway	0.542	0.0645	-1	FZD5,PLCE1,SMO,WNT5B
BAG2 Signaling Pathway	0.536	0.0698	#NUM!	ANXA2,HSPA1L,MAPT
cAMP-mediated signaling	0.535	0.0529	0	ADORA1,AKAP2,AKAP5,CAMK2B,CAMK2G,DUSP1,GABBR2,GNAI1,PDE2A,PDE4C,PDE9A,VIPR1
RhoA Signaling	0.533	0.0569	0.447	CDC42EP1,EZR,LIMK2,MSN,NRP2,PKN1,SEMA3F
Role of JAK family kinases in IL-6-type Cytokine Signaling	0.523	0.08	#NUM!	OSMR,SOCS3
Tryptophan Degradation X (Mammalian, via Tryptamine)	0.523	0.08	#NUM!	ALDH1A1,ALDH1B1
Tryptophan Degradation III (Eukaryotic)	0.523	0.08	#NUM!	ACAT2,ACMSD
Ethanol Degradation IV	0.523	0.08	#NUM!	ALDH1A1,ALDH1B1
Inositol Pyrophosphates Biosynthesis	0.521	0.125	#NUM!	IP6K2
Superoxide Radicals Degradation	0.521	0.125	#NUM!	SOD3
Adenine and Adenosine Salvage III	0.521	0.125	#NUM!	ADAL
Salvage Pathways of Pyrimidine Deoxyribonucleotides	0.521	0.125	#NUM!	CDA
Sphingomyelin Metabolism	0.521	0.125	#NUM!	SMPD3
ERK/MAPK Signaling	0.519	0.0529	1.897	ATM,DUSP1,ELK3,ESR1,ETS1,FGFR4,FYN,GAB2,IRS2,RAP2B,TLN2
RANK Signaling in Osteoclasts	0.517	0.0577	0.447	ATM,FGFR4,GAB2,GSN,IKBKB,IRS2
Gα12/13 Signaling	0.51	0.0548	0.378	ATM,CDH1,CDH5,FGFR4,GAB2,IKBKB,IRS2,RAP2B
Adrenomedullin signaling pathway	0.503	0.0524	1	ATM,CTH,FGFR4,GAB2,GPR182,IL1RN,IRS2,NPR1,NPR2,PLCE1,RAP2B
Synaptic Long Term Depression	0.502	0.0529	1.667	CTH,GNAI1,GNAT1,NPR1,NPR2,PLA2G7,PLA2R1,PLAAT3,PLCE1,RAP2B
NAD Salvage Pathway II	0.5	0.0769	#NUM!	NT5E,PXYLP1
Dermatan Sulfate Biosynthesis (Late Stages)	0.485	0.0652	#NUM!	CHST15,DSE,Sult1d1
FAT10 Cancer Signaling Pathway	0.485	0.0652	#NUM!	IKBKB,TGFB1,TGFBR3
PFKFB4 Signaling Pathway	0.485	0.0652	#NUM!	GCK,PFKM,TGFB1
NGF Signaling	0.484	0.0547	0	ATM,FGFR4,GAB2,IKBKB,IRS2,RAP2B,SMPD3
Prostanoid Biosynthesis	0.479	0.111	#NUM!	PTGS1
Sucrose Degradation V (Mammalian)	0.479	0.111	#NUM!	GALM
D-myo-inositol (1,4,5)-Trisphosphate Biosynthesis	0.479	0.0741	#NUM!	PIP4K2A,PLCE1
Purine Ribonucleosides Degradation to Ribose-1-phosphate	0.479	0.111	#NUM!	ADAL
GDNF Family Ligand-Receptor Interactions	0.478	0.0575	1	ATM,FGFR4,GAB2,IRS2,RAP2B
CDK5 Signaling	0.475	0.0556	1.633	EGR1,LAMA5,LAMB1,MAPT,PPP1R1B,RAP2B
Melanocyte Development and Pigmentation Signaling	0.475	0.0556	1.342	ATM,FGFR4,GAB2,IRS2,KITLG,RAP2B
Phospholipase C Signaling	0.474	0.0506	0.905	AHNAK,ARHGEF17,FCGR2B,FYN,GNG11,GPLD1,PLCE1,PLD2,RAP2B,RHOB,RHOC,RHOU,ZAP70
UVB-Induced MAPK Signaling	0.46	0.0588	#NUM!	ATM,FGFR4,GAB2,IRS2
Eicosanoid Signaling	0.46	0.0588	#NUM!	PLA2G7,PLA2R1,PLAAT3,PTGS1
Crosstalk between Dendritic Cells and Natural Killer Cells	0.456	0.0562	#NUM!	CAMK2B,CAMK2G,CSF2RB,HLA-DRB5,TLN2
Regulation of IL-2 Expression in Activated and Anergic T Lymphocytes	0.456	0.0562	#NUM!	FYN,IKBKB,RAP2B,TGFB1,ZAP70
Graft-versus-Host Disease Signaling	0.455	0.0625	#NUM!	HLA-DQA1,HLA-DRB5,IL1RN
Triacylglycerol Biosynthesis	0.455	0.0625	#NUM!	LPIN1,Plpp1,PLPPR2
Type I Diabetes Mellitus Signaling	0.446	0.0541	0	HLA-DQA1,HLA-DRB5,IKBKB,IL1R1,IRF1,SOCS3
Ketogenesis	0.442	0.1	#NUM!	ACAT2
Calcium Transport I	0.442	0.1	#NUM!	ATP2B4
Mineralocorticoid Biosynthesis	0.442	0.1	#NUM!	Hsd3b4 (includes others)
Role of IL-17A in Arthritis	0.435	0.0571	#NUM!	ATM,FGFR4,GAB2,IRS2
EGF Signaling	0.435	0.0571	#NUM!	ATM,FGFR4,GAB2,IRS2
Hereditary Breast Cancer Signaling	0.434	0.0516	#NUM!	ATM,BRCA1,CCND1,CDK6,FGFR4,GAB2,IRS2,RAP2B
IL-1 Signaling	0.434	0.0549	#NUM!	GNAI1,GNAT1,GNG11,IKBKB,IL1R1
Amyotrophic Lateral Sclerosis Signaling	0.427	0.0531	1.342	ATM,FGFR4,GAB2,IRS2,PDGFC,SLC1A2
CREB Signaling in Neurons	0.42	0.0495	0.707	ATM,CAMK2B,CAMK2G,FGFR4,GAB2,GNAI1,GNAT1,GNG11,IRS2,PLCE1,RAP2B
Melatonin Signaling	0.412	0.0556	0	CAMK2B,CAMK2G,GNAI1,PLCE1
Pentose Phosphate Pathway	0.41	0.0909	#NUM!	G6PD
Purine Nucleotides De Novo Biosynthesis II	0.41	0.0909	#NUM!	IMPDH1
UDP-N-acetyl-D-galactosamine Biosynthesis II	0.41	0.0909	#NUM!	GCK
SAPK/JNK Signaling	0.409	0.0522	1.342	ATM,FGFR4,GAB2,GNG11,IRS2,RAP2B
Ephrin Receptor Signaling	0.409	0.05	1.134	EPHA2,FYN,GNAI1,GNAT1,GNG11,LIMK2,PDGFC,RAP2B,WIPF1
α-Adrenergic Signaling	0.395	0.0526	2	ADRA1A,GNAI1,GNG11,PYGB,RAP2B
FLT3 Signaling in Hematopoietic Progenitor Cells	0.395	0.0526	1.342	ATM,FGFR4,GAB2,IRS2,RAP2B
IL-17 Signaling	0.386	0.0521	#NUM!	ATM,FGFR4,GAB2,IRS2,RAP2B
Fatty Acid β-oxidation I	0.386	0.0625	#NUM!	ACSL4,SDS
Opioid Signaling Pathway	0.384	0.048	1.155	ARRB1,CAMK2B,CAMK2G,FYN,GNAI1,GNG11,GRK3,PDK1,PLD2,RAP2B,RGS16,RGS5
Cardiac β-adrenergic Signaling	0.382	0.05	#NUM!	AKAP2,AKAP5,GNG11,GRK3,PDE2A,PDE4C,PDE9A
Hematopoiesis from Multipotent Stem Cells	0.381	0.0833	#NUM!	KITLG
Guanosine Nucleotides Degradation III	0.381	0.0833	#NUM!	NT5E
TREM1 Signaling	0.38	0.0533	1	FCGR2B,NLRC5,NOD1,Tlr12
Salvage Pathways of Pyrimidine Ribonucleotides	0.377	0.0515	-0.447	CDA,CDK6,LIMK2,PKN1,UPP2
Triacylglycerol Degradation	0.374	0.0556	#NUM!	ABHD2,CES1,PNPLA7
Fatty Acid Activation	0.356	0.0769	#NUM!	ACSL4
Oleate Biosynthesis II (Animals)	0.356	0.0769	#NUM!	FADS2
NAD Phosphorylation and Dephosphorylation	0.356	0.0769	#NUM!	PXYLP1
Role of JAK2 in Hormone-like Cytokine Signaling	0.355	0.0588	#NUM!	IRS2,SOCS3
Ethanol Degradation II	0.355	0.0588	#NUM!	ALDH1A1,ALDH1B1
D-myo-inositol (1,4,5,6)-Tetrakisphosphate Biosynthesis	0.354	0.0486	-0.378	ALPL,CA3,DUSP1,MDP1,PPP1R1B,PXYLP1,SOCS3
D-myo-inositol (3,4,5,6)-tetrakisphosphate Biosynthesis	0.354	0.0486	-0.378	ALPL,CA3,DUSP1,MDP1,PPP1R1B,PXYLP1,SOCS3
G Beta Gamma Signaling	0.352	0.0492	1.633	CAV1,CAV2,GNAI1,GNAT1,GNG11,RAP2B
Role of Wnt/GSK-3β Signaling in the Pathogenesis of Influenza	0.35	0.0513	#NUM!	FZD5,SMO,TCF7L1,WNT5B
Tight Junction Signaling	0.342	0.0476	#NUM!	CLDN2,CLDN3,CLDN5,EPB41,JAM2,SPTAN1,TGFB1,VTI1A
IL-17A Signaling in Fibroblasts	0.34	0.0571	#NUM!	IKBKB,LCN2
Role of CHK Proteins in Cell Cycle Checkpoint Control	0.339	0.0526	#NUM!	ATM,BRCA1,E2F8
Glutamate Receptor Signaling	0.339	0.0526	#NUM!	GNG11,SLC17A8,SLC1A2
Phenylalanine Degradation IV (Mammalian, via Side Chain)	0.332	0.0714	#NUM!	GOT1
Gαi Signaling	0.33	0.048	0.447	ADORA1,CAV1,GABBR2,GNAI1,GNG11,RAP2B
B Cell Development	0.327	0.0556	#NUM!	HLA-DQA1,HLA-DRB5
Interferon Signaling	0.327	0.0556	#NUM!	IFIT3,IRF1
Dermatan Sulfate Biosynthesis	0.319	0.0508	#NUM!	CHST15,DSE,Sult1d1
Role of MAPK Signaling in the Pathogenesis of Influenza	0.314	0.0488	#NUM!	PLA2G7,PLA2R1,PLAAT3,RAP2B
Noradrenaline and Adrenaline Degradation	0.313	0.0541	#NUM!	ALDH1A1,ALDH1B1
NAD biosynthesis II (from tryptophan)	0.311	0.0667	#NUM!	QPRT
Retinoic acid Mediated Apoptosis Signaling	0.308	0.05	#NUM!	IRF1,RARA,RARG
Aldosterone Signaling in Epithelial Cells	0.306	0.046	0	ATM,DUSP1,FGFR4,GAB2,HSPA1L,IRS2,PLCE1,SMO
Fc Epsilon RI Signaling	0.296	0.0462	1.342	ATM,FGFR4,FYN,GAB2,IRS2,RAP2B
Extrinsic Prothrombin Activation Pathway	0.292	0.0625	#NUM!	F3
Glutaryl-CoA Degradation	0.292	0.0625	#NUM!	ACAT2
Vitamin-C Transport	0.292	0.0625	#NUM!	SLC23A1
BMP signaling pathway	0.289	0.0471	2	BMP10,BMP2,BMP5,RAP2B
ErbB Signaling	0.282	0.0459	1	ATM,FGFR4,GAB2,IRS2,RAP2B
Activation of IRF by Cytosolic Pattern Recognition Receptors	0.28	0.0476	#NUM!	IFIT2,IKBKB,IRF7
Renin-Angiotensin Signaling	0.277	0.0451	0.447	AGT,ATM,FGFR4,GAB2,IRS2,RAP2B
Mitochondrial L-carnitine Shuttle Pathway	0.273	0.0588	#NUM!	ACSL4
Role of PKR in Interferon Induction and Antiviral Response	0.267	0.0488	#NUM!	IKBKB,IRF1
3-phosphoinositide Degradation	0.267	0.0443	-0.378	ALPL,CA3,DUSP1,MDP1,PPP1R1B,PXYLP1,SOCS3
PXR/RXR Activation	0.263	0.0462	#NUM!	ALDH1A1,NR1I3,UGT1A10 (includes others)
Pyridoxal 5'-phosphate Salvage Pathway	0.263	0.0462	#NUM!	CDK6,LIMK2,PKN1
1D-myo-inositol Hexakisphosphate Biosynthesis II (Mammalian)	0.257	0.0556	#NUM!	ITPKB
D-myo-inositol (1,3,4)-trisphosphate Biosynthesis	0.257	0.0556	#NUM!	ITPKB
Calcium-induced T Lymphocyte Apoptosis	0.255	0.0455	#NUM!	HLA-DQA1,HLA-DRB5,ZAP70
Role of RIG1-like Receptors in Antiviral Innate Immunity	0.237	0.0455	#NUM!	IKBKB,IRF7
iNOS Signaling	0.228	0.0444	#NUM!	IKBKB,IRF1
Maturity Onset Diabetes of Young (MODY) Signaling	0.215	0.0476	#NUM!	GCK
Methionine Degradation I (to Homocysteine)	0.203	0.0455	#NUM!	PRMT1
Neuregulin Signaling	0	0.0208	#NUM!	DCN,RAP2B
Circadian Rhythm Signaling	0	0.0303	#NUM!	NR1D1
Synaptic Long Term Potentiation	0	0.031	0	CAMK2B,CAMK2G,PLCE1,RAP2B
Huntington's Disease Signaling	0	0.0317	0.447	ATM,FGFR4,GAB2,GNG11,HIP1,HSPA1L,IRS2,VTI1A
Mitochondrial Dysfunction	0	0.0234	#NUM!	APH1B,APP,NCSTN,UCP2
Role of BRCA1 in DNA Damage Response	0	0.0375	#NUM!	ATM,BRCA1,E2F8
MIF Regulation of Innate Immunity	0	0.0238	#NUM!	CD74
CCR5 Signaling in Macrophages	0	0.0213	#NUM!	GNAI1,GNG11
CD27 Signaling in Lymphocytes	0	0.0189	#NUM!	IKBKB
4-1BB Signaling in T Lymphocytes	0	0.0312	#NUM!	IKBKB
B Cell Activating Factor Signaling	0	0.0244	#NUM!	IKBKB
Role of Cytokines in Mediating Communication between Immune Cells	0	0.037	#NUM!	IL1RN,TGFB1
Cellular Effects of Sildenafil (Viagra)	0	0.0229	#NUM!	PDE2A,PDE4C,PLCE1
Agrin Interactions at Neuromuscular Junction	0	0.0256	#NUM!	LAMB1,RAP2B
Corticotropin Releasing Hormone Signaling	0	0.035	2	CTH,GNAI1,NPR1,NPR2,SMO
Mitotic Roles of Polo-Like Kinase	0	0.0152	#NUM!	TGFB1
GNRH Signaling	0	0.0347	0.816	CAMK2B,CAMK2G,EGR1,GNAI1,GNG11,RAP2B
Cholecystokinin/Gastrin-mediated Signaling	0	0.042	-0.447	IL1RN,RAP2B,RHOB,RHOC,RHOU
ATM Signaling	0	0.0309	#NUM!	ATM,BRCA1,SUV39H1
Androgen Signaling	0	0.0294	#NUM!	CCND1,GNAI1,GNAT1,GNG11
Primary Immunodeficiency Signaling	0	0.02	#NUM!	ZAP70
Allograft Rejection Signaling	0	0.0233	#NUM!	HLA-DQA1,HLA-DRB5
Autoimmune Thyroid Disease Signaling	0	0.0408	#NUM!	HLA-DQA1,HLA-DRB5
ERK5 Signaling	0	0.0139	#NUM!	RAP2B
G Protein Signaling Mediated by Tubby	0	0.0323	#NUM!	GNG11
Communication between Innate and Adaptive Immune Cells	0	0.0417	#NUM!	Ccl9,HLA-DRB5,IL1RN,Tlr12
Systemic Lupus Erythematosus Signaling	0	0.0293	#NUM!	ATM,FCGR2B,FGFR4,GAB2,IL1RN,IRS2,RAP2B
Cdc42 Signaling	0	0.0299	#NUM!	HLA-DQA1,HLA-DRB5,IQGAP1,LIMK2,WIPF1
EIF2 Signaling	0	0.0431	1.134	ATM,CCND1,FGFR4,GAB2,IRS2,RAP2B,RPL27,RPL5,RPS10,RPS12
April Mediated Signaling	0	0.0256	#NUM!	IKBKB
Regulation of eIF4 and p70S6K Signaling	0	0.0417	1	ATM,FGFR4,GAB2,IRS2,RAP2B,RPS10,RPS12
TWEAK Signaling	0	0.0286	#NUM!	IKBKB
Nur77 Signaling in T Lymphocytes	0	0.0339	#NUM!	HLA-DQA1,HLA-DRB5
Role of Lipids/Lipid Rafts in the Pathogenesis of Influenza	0	0.0435	#NUM!	FDPS
TNFR1 Signaling	0	0.04	#NUM!	CRADD,IKBKB
TNFR2 Signaling	0	0.0333	#NUM!	IKBKB
Role of Hypercytokinemia/hyperchemokinemia in the Pathogenesis of Influenza	0	0.0233	#NUM!	IL1RN
Antiproliferative Role of TOB in T Cell Signaling	0	0.0385	#NUM!	TGFB1
OX40 Signaling Pathway	0	0.0222	#NUM!	HLA-DQA1,HLA-DRB5
MIF-mediated Glucocorticoid Regulation	0	0.0294	#NUM!	CD74
Cell Cycle Control of Chromosomal Replication	0	0.0179	#NUM!	CDK6
Assembly of RNA Polymerase II Complex	0	0.04	#NUM!	TAF1,TAF4B
Differential Regulation of Cytokine Production in Intestinal Epithelial Cells by IL-17A and IL-17F	0	0.0435	#NUM!	LCN2
Dopamine-DARPP32 Feedback in cAMP Signaling	0	0.0184	#NUM!	GNAI1,PLCE1,PPP1R1B
Hematopoiesis from Pluripotent Stem Cells	0	0.0204	#NUM!	KITLG
Transcriptional Regulatory Network in Embryonic Stem Cells	0	0.0185	#NUM!	TCF7L1
nNOS Signaling in Neurons	0	0.0213	#NUM!	PFKM
Ephrin B Signaling	0	0.0417	#NUM!	GNAI1,GNAT1,GNG11
Netrin Signaling	0	0.0154	#NUM!	NTN1
Heparan Sulfate Biosynthesis	0	0.0361	#NUM!	CHST15,PNPLA7,Sult1d1
Heparan Sulfate Biosynthesis (Late Stages)	0	0.0395	#NUM!	CHST15,PNPLA7,Sult1d1
Pyrimidine Ribonucleotides De Novo Biosynthesis	0	0.0217	#NUM!	CTPS1
Chondroitin Sulfate Biosynthesis	0	0.0351	#NUM!	CHST15,Sult1d1
tRNA Charging	0	0.0256	#NUM!	Qars
Superpathway of D-myo-inositol (1,4,5)-trisphosphate Metabolism	0	0.0435	#NUM!	ITPKB
TCA Cycle II (Eukaryotic)	0	0.0417	#NUM!	FH
Pyrimidine Ribonucleotides Interconversion	0	0.0227	#NUM!	CTPS1
Glycolysis I	0	0.0385	#NUM!	PFKM
Chondroitin Sulfate Biosynthesis (Late Stages)	0	0.0408	#NUM!	CHST15,Sult1d1
Gαs Signaling	0	0.028	#NUM!	ADD3,GNG11,VIPR1
UVC-Induced MAPK Signaling	0	0.0385	#NUM!	RAP2B,SMPD3
HIPPO signaling	0	0.0118	#NUM!	CD44
Unfolded protein response	0	0.0179	#NUM!	HSPA1L
Estrogen Receptor Signaling	0	0.0292	#NUM!	ESR1,RAP2B,TAF1,TAF4B
Toll-like Receptor Signaling	0	0.0263	#NUM!	IKBKB,IL1RN
PI3K/AKT Signaling	0	0.0303	#NUM!	CCND1,GAB2,IKBKB,RAP2B
Protein Ubiquitination Pathway	0	0.0111	#NUM!	BRCA1,HSPA1L,SMO
FGF Signaling	0	0.0435	#NUM!	ATM,FGFR4,GAB2,IRS2
Cell Cycle: G2/M DNA Damage Checkpoint Regulation	0	0.0408	#NUM!	ATM,BRCA1
GABA Receptor Signaling	0	0.0316	#NUM!	ABAT,GABBR2,GABRA3
Phototransduction Pathway	0	0.0189	#NUM!	GNAT1
Sonic Hedgehog Signaling	0	0.0333	#NUM!	SMO
Dopamine Receptor Signaling	0	0.013	#NUM!	PPP1R1B
p38 MAPK Signaling	0	0.0424	1	DUSP1,IL1R1,IL1RN,MAPT,TGFB1
TGF-β Signaling	0	0.0417	#NUM!	BMP2,IRF7,RAP2B,TGFB1
Apoptosis Signaling	0	0.0404	0	GAS2,IKBKB,RAP2B,SPTAN1
Hypoxia Signaling in the Cardiovascular System	0	0.027	#NUM!	ATM,LDHA
GPCR-Mediated Integration of Enteroendocrine Signaling Exemplified by an L Cell	0	0.0411	#NUM!	GNAI1,PLCE1,VIPR1
GPCR-Mediated Nutrient Sensing in Enteroendocrine Cells	0	0.0268	#NUM!	GNAI1,GNG11,PLCE1
Gustation Pathway	0	0.0392	#NUM!	GNG11,P2RY1,P2RY4,PDE2A,PDE4C,PDE9A
Autophagy	0	0.0164	#NUM!	CTSS
Cancer Drug Resistance By Drug Efflux	0	0.0345	#NUM!	PDK1,RAP2B
Th17 Activation Pathway	0	0.033	#NUM!	AHR,IL1R1,SOCS3
SPINK1 Pancreatic Cancer Pathway	0	0.0333	#NUM!	CPM,TGFB1
NER Pathway	0	0.00971	#NUM!	LIG4
Endocannabinoid Neuronal Synapse Pathway	0	0.0234	#NUM!	GNAI1,GNG11,PLCE1
Calcium Signaling	0	0.034	0	AKAP5,ATP2B4,CAMK2B,CAMK2G,CHRNA2,RAP2B,RCAN2
