# Supplementary material for: MMAB promotes negative feedback control of cholesterol homeostasis
Source: Nat Commun. 2021 Nov 8;12:6448. doi: 10.1038/s41467-021-26787-7 (PMC8575900; doi:10.1038/s41467-021-26787-7)
Supplement: Supplementary file 11 — Source Data [file 41467_2021_26787_MOESM11_ESM.xlsx]

## Sheet: Figure 1
Figure 1c				Figure 1d											Figure 1e
															Steroid metabolic process GO: 0008202																Vesicle Mediated Transport:GO: 0016192																Cellular protein catabolic process: GO:0044257
siRNA	Robust Z-score			Protein metabolic process	Cellular protein metabolic process	Cellular macromolecule metabolic process	Regulation of biological quality	Lipid metabolic process	Establishment of localization	Anatomical structual development	System development	Transport	Organ development		#node1	node2	node1_string_id	node2_string_id	node1_external_id	node2_external_id	neighborhood	fusion	cooccurence	homology	coexpression	experimental	knowledge	textmining	combined_score		#node1	node2	node1_string_id	node2_string_id	node1_external_id	node2_external_id	neighborhood	fusion	cooccurence	homology	coexpression	experimental	knowledge	textmining	combined_score		#node1	node2	node1_string_id
1	-3.48704		log (P-value)	10.3778	9.55129	9.55129	8.34775	7.18575	7.11407	5.9393	5.86967	5.79317	5.79317		HMGCR	CYP51A1	1847097	1842119	ENSP00000287936	ENSP00000003100	0	0	0	0	0.288	0	0	0.562	0.675		LDLR	NPC1	1862854	1846078	ENSP00000454071	ENSP00000269228	0	0	0	0	0	0	0	0.507	0.507		CISH	PARK2	1860785
2	-3.29255														HMGCR	SC5DL	1847097	1845461	ENSP00000287936	ENSP00000264027	0	0	0	0	0.17	0.085	0	0.531	0.612		VPS41	HOOK3	1849177	1848762	ENSP00000309457	ENSP00000305699	0	0	0	0	0	0.556	0	0.104	0.585		UBD	PSMC4	1856602
3	-3.12313														SREBF2	NPC1	1854125	1846078	ENSP00000354476	ENSP00000269228	0	0	0	0	0	0	0	0.642	0.642		STXBP1	STX3	1855878	1852117	ENSP00000362399	ENSP00000338562	0	0	0	0	0	0.806	0.8	0.77	0.99		UBD	UBOX5	1856602
4	-3.09004														SREBF2	CYP51A1	1854125	1842119	ENSP00000354476	ENSP00000003100	0	0	0	0	0	0	0.9	0.502	0.948		STX12	CPLX2	1856019	1853863	ENSP00000363054	ENSP00000352544	0	0	0	0	0	0	0.9	0.045	0.9		PARK2	PSMC5	1854466
5	-3.03683														HMGCR	NPC1	1847097	1846078	ENSP00000287936	ENSP00000269228	0	0	0	0	0	0	0	0.584	0.584		STX3	GOSR1	1852117	1843045	ENSP00000338562	ENSP00000225724	0	0	0	0	0	0.285	0.54	0.403	0.786		UBD	SUMO4	1856602
6	-3.03361														SREBF2	SQLE	1854125	1845823	ENSP00000354476	ENSP00000265896	0	0	0	0	0	0	0.9	0.56	0.954		LDLR	CD36	1862854	1849038	ENSP00000454071	ENSP00000308165	0	0	0	0	0	0.576	0	0.66	0.849		PSMD4	PARK2	1854905
7	-3.01042														HMGCR	SQLE	1847097	1845823	ENSP00000287936	ENSP00000265896	0	0	0	0	0.384	0	0	0.659	0.78		CPLX2	GOSR1	1853863	1843045	ENSP00000352544	ENSP00000225724	0	0	0	0	0	0	0.72	0.117	0.742		UBD	PSMD7	1856602
8	-2.96543														LDLR	HMGCR	1862854	1847097	ENSP00000454071	ENSP00000287936	0	0	0	0	0.091	0	0	0.733	0.747		CPLX2	STX3	1853863	1852117	ENSP00000352544	ENSP00000338562	0	0	0	0	0	0.602	0.54	0.859	0.972		PSMC5	PSMC4	1849313
9	-2.94999														LDLR	SREBF2	1862854	1854125	ENSP00000454071	ENSP00000354476	0	0	0	0	0	0.576	0.9	0.96	0.998		STXBP1	VPS41	1855878	1849177	ENSP00000362399	ENSP00000309457	0	0	0	0	0	0.302	0	0.253	0.456		CD2AP	SUMO4	1853822
10	-2.91641														LDLR	NPC1	1862854	1846078	ENSP00000454071	ENSP00000269228	0	0	0	0	0	0	0	0.507	0.507		STX12	VPS41	1856019	1849177	ENSP00000363054	ENSP00000309457	0	0	0	0	0	0.509	0	0.679	0.835		PSMD4	UBOX5	1854905
11	-2.90351														SREBF2	SC5DL	1854125	1845461	ENSP00000354476	ENSP00000264027	0	0	0	0	0	0	0.9	0.519	0.949		STX12	STXBP1	1856019	1855878	ENSP00000363054	ENSP00000362399	0	0	0	0	0	0.329	0	0.401	0.581		PSMD4	PSMD7	1854905
12	-2.88997														LDLR	PCSK9	1862854	1848505	ENSP00000454071	ENSP00000303208	0	0	0	0	0	0.995	0	0.962	0.999		STX12	STX3	1856019	1852117	ENSP00000363054	ENSP00000338562	0	0	0	0.67	0	0.31	0.54	0.706	0.744		UBD	PSMC5	1856602
13	-2.85111														SREBF2	PCSK9	1854125	1848505	ENSP00000354476	ENSP00000303208	0	0	0	0	0	0	0	0.707	0.707		STXBP1	GOSR1	1855878	1843045	ENSP00000362399	ENSP00000225724	0	0	0	0	0	0.304	0	0.228	0.44		PSMD4	PSMC4	1854905
14	-2.84662														SC5DL	CYP51A1	1845461	1842119	ENSP00000264027	ENSP00000003100	0	0	0	0	0.413	0.95	0	0.787	0.993		STX12	GOSR1	1856019	1843045	ENSP00000363054	ENSP00000225724	0	0	0	0	0	0.875	0.72	0.325	0.974		UBD	PSMD4	1856602
15	-2.82261														SQLE	CYP51A1	1845823	1842119	ENSP00000265896	ENSP00000003100	0	0	0	0	0.88	0.304	0	0.765	0.978		LRP5	NPC1	1847475	1846078	ENSP00000294304	ENSP00000269228	0	0	0	0	0	0	0	0.468	0.468		PSMD4	PSMC5	1854905
16	-2.76794														SQLE	SC5DL	1845823	1845461	ENSP00000265896	ENSP00000264027	0	0	0	0	0.288	0.209	0	0.741	0.841																		PSMD7	PSMC4	1842741
17	-2.74523														SREBF2	HMGCR	1854125	1847097	ENSP00000354476	ENSP00000287936	0	0	0	0	0	0	0.9	0.875	0.987																		PSMC5	PSMD7	1849313
18	-2.7107														PCSK9	HMGCR	1848505	1847097	ENSP00000303208	ENSP00000287936	0	0	0	0	0	0	0	0.539	0.539
19	-2.67705
20	-2.66937
21	-2.66814
22	-2.66262
23	-2.66159
24	-2.65349
25	-2.62752
26	-2.60211
27	-2.5978
28	-2.5853
29	-2.58375
30	-2.57263
31	-2.56283
32	-2.53634
33	-2.52669
34	-2.52385
35	-2.52295
36	-2.51793
37	-2.50998
38	-2.49583
39	-2.49358
40	-2.49077
41	-2.4879
42	-2.47043
43	-2.46755
44	-2.46302
45	-2.45157
46	-2.44453
47	-2.44172
48	-2.42936
49	-2.42297
50	-2.42276
51	-2.40839
52	-2.40346
53	-2.4023
54	-2.39985
55	-2.3995
56	-2.39785
57	-2.39159
58	-2.39141
59	-2.38782
60	-2.37375
61	-2.37318
62	-2.37023
63	-2.36158
64	-2.36137
65	-2.35871
66	-2.35741
67	-2.34908
68	-2.34376
69	-2.34153
70	-2.33855
71	-2.33574
72	-2.32835
73	-2.32223
74	-2.32051
75	-2.31833
76	-2.31709
77	-2.30913
78	-2.30049
79	-2.29712
80	-2.29625
81	-2.29429
82	-2.29068
83	-2.28279
84	-2.28044
85	-2.2756
86	-2.26974
87	-2.26365
88	-2.2635
89	-2.26305
90	-2.26226
91	-2.25783
92	-2.25681
93	-2.25503
94	-2.25414
95	-2.24784
96	-2.24772
97	-2.2471
98	-2.24568
99	-2.24182
100	-2.23889
101	-2.23874
102	-2.23702
103	-2.22527
104	-2.21804
105	-2.21544
106	-2.21237
107	-2.21231
108	-2.21137
109	-2.20857
110	-2.20799
111	-2.20641
112	-2.20638
113	-2.20325
114	-2.20281
115	-2.20236
116	-2.19735
117	-2.19593
118	-2.19295
119	-2.19172
120	-2.19112
121	-2.18967
122	-2.18919
123	-2.18718
124	-2.18635
125	-2.18613
126	-2.18485
127	-2.18475
128	-2.18237
129	-2.18023
130	-2.17905
131	-2.17768
132	-2.17704
133	-2.17683
134	-2.17452
135	-2.1677
136	-2.16758
137	-2.16628
138	-2.16276
139	-2.162
140	-2.15892
141	-2.15749
142	-2.15707
143	-2.15589
144	-2.15546
145	-2.1529
146	-2.1527
147	-2.15226
148	-2.15017
149	-2.14169
150	-2.14075
151	-2.14026
152	-2.13909
153	-2.13675
154	-2.13629
155	-2.13608
156	-2.13544
157	-2.13485
158	-2.13421
159	-2.13385
160	-2.12732
161	-2.12341
162	-2.12322
163	-2.12268
164	-2.11906
165	-2.11771
166	-2.11577
167	-2.11516
168	-2.11386
169	-2.1116
170	-2.10946
171	-2.10855
172	-2.10788
173	-2.10463
174	-2.10167
175	-2.10105
176	-2.10104
177	-2.09937
178	-2.09837
179	-2.09618
180	-2.09606
181	-2.09533
182	-2.09352
183	-2.09256
184	-2.09232
185	-2.0919
186	-2.0916
187	-2.08953
188	-2.08722
189	-2.08659
190	-2.08513
191	-2.07971
192	-2.07668
193	-2.07533
194	-2.07467
195	-2.0746
196	-2.07451
197	-2.07072
198	-2.06941
199	-2.06893
200	-2.06434
201	-2.06327
202	-2.06188
203	-2.06168
204	-2.05981
205	-2.05914
206	-2.05788
207	-2.0574
208	-2.05024
209	-2.05018
210	-2.04914
211	-2.04889
212	-2.0479
213	-2.04517
214	-2.04454
215	-2.04133
216	-2.03997
217	-2.03698
218	-2.0362
219	-2.03597
220	-2.03486
221	-2.03228
222	-2.02826
223	-2.02705
224	-2.02672
225	-2.02663
226	-2.02585
227	-2.02456
228	-2.02359
229	-2.02265
230	-2.02195
231	-2.02158
232	-2.02135
233	-2.02083
234	-2.02074
235	-2.01984
236	-2.01907
237	-2.01849
238	-2.01534
239	-2.01359
240	-2.01291
241	-2.00677
242	-2.00524
243	-2.00437
244	-2.00363
245	-2.00306
246	-2.00248
247	-2.00161
248	-1.99895
249	-1.99846
250	-1.99803
251	-1.99676
252	-1.99655
253	-1.99525
254	-1.99357
255	-1.99203
256	-1.99136
257	-1.98984
258	-1.98695
259	-1.9868
260	-1.98618
261	-1.98601
262	-1.9848
263	-1.98298
264	-1.98249
265	-1.98146
266	-1.97735
267	-1.97723
268	-1.97705
269	-1.97652
270	-1.97509
271	-1.97118
272	-1.97037
273	-1.9689
274	-1.96753
275	-1.96709
276	-1.96414
277	-1.96172
278	-1.96082
279	-1.96034
280	-1.95978
281	-1.95721
282	-1.95693
283	-1.95662
284	-1.95536
285	-1.95318
286	-1.953
287	-1.95247
288	-1.95068
289	-1.95039
290	-1.95017
291	-1.94757
292	-1.94478
293	-1.94129
294	-1.94082
295	-1.9396
296	-1.93856
297	-1.93657
298	-1.93622
299	-1.93592
300	-1.932
301	-1.93132
302	-1.92974
303	-1.92855
304	-1.92848
305	-1.92652
306	-1.92652
307	-1.92422
308	-1.92111
309	-1.91863
310	-1.91292
311	-1.91232
312	-1.91188
313	-1.91099
314	-1.90996
315	-1.90968
316	-1.90893
317	-1.90819
318	-1.90718
319	-1.90666
320	-1.90595
321	-1.9052
322	-1.90478
323	-1.90206
324	-1.90186
325	-1.90134
326	-1.89968
327	-1.89938
328	-1.89758
329	-1.89744
330	-1.89611
331	-1.89525
332	-1.89495
333	-1.89468
334	-1.89381
335	-1.89217
336	-1.89196
337	-1.89132
338	-1.89132
339	-1.8904
340	-1.88925
341	-1.88834
342	-1.88826
343	-1.88724
344	-1.88572
345	-1.88453
346	-1.8841
347	-1.88396
348	-1.88363
349	-1.8827
350	-1.88184
351	-1.88136
352	-1.88087
353	-1.87635
354	-1.87568
355	-1.87473
356	-1.87371
357	-1.87351
358	-1.87345
359	-1.87115
360	-1.87076
361	-1.87061
362	-1.87037
363	-1.86897
364	-1.86768
365	-1.86742
366	-1.86641
367	-1.86611
368	-1.86584
369	-1.86541
370	-1.8653
371	-1.86518
372	-1.86427
373	-1.86384
374	-1.86265
375	-1.86249
376	-1.86176
377	-1.8609
378	-1.86006
379	-1.8592
380	-1.85874
381	-1.85815
382	-1.85808
383	-1.85579
384	-1.85555
385	-1.85529
386	-1.85461
387	-1.85442
388	-1.85403
389	-1.85195
390	-1.85165
391	-1.846
392	-1.84446
393	-1.84394
394	-1.84374
395	-1.84262
396	-1.84247
397	-1.84243
398	-1.84038
399	-1.84002
400	-1.83884
401	-1.83709
402	-1.83635
403	-1.83431
404	-1.83394
405	-1.83223
406	-1.83199
407	-1.83056
408	-1.83006
409	-1.8292
410	-1.82464
411	-1.8241
412	-1.82225
413	-1.82152
414	-1.81972
415	-1.81933
416	-1.81771
417	-1.81769
418	-1.81758
419	-1.81691
420	-1.81662
421	-1.81635
422	-1.81626
423	-1.81604
424	-1.81441
425	-1.81402
426	-1.81327
427	-1.81295
428	-1.81289
429	-1.81265
430	-1.81215
431	-1.81198
432	-1.81175
433	-1.8117
434	-1.81107
435	-1.81009
436	-1.81001
437	-1.80951
438	-1.80909
439	-1.80858
440	-1.80838
441	-1.80677
442	-1.80588
443	-1.80586
444	-1.80562
445	-1.80551
446	-1.80549
447	-1.80534
448	-1.8041
449	-1.80385
450	-1.80344
451	-1.80301
452	-1.80281
453	-1.80269
454	-1.80243
455	-1.80092
456	-1.79986
457	-1.79814
458	-1.79809
459	-1.79786
460	-1.79694
461	-1.79534
462	-1.79377
463	-1.79223
464	-1.79129
465	-1.79103
466	-1.79076
467	-1.79049
468	-1.79004
469	-1.78939
470	-1.78735
471	-1.78727
472	-1.78695
473	-1.7843
474	-1.78396
475	-1.78343
476	-1.78332
477	-1.78295
478	-1.78283
479	-1.78275
480	-1.78262
481	-1.78258
482	-1.78183
483	-1.78161
484	-1.78091
485	-1.77821
486	-1.77805
487	-1.77803
488	-1.77801
489	-1.77768
490	-1.77709
491	-1.77681
492	-1.77561
493	-1.77467
494	-1.77414
495	-1.77194
496	-1.77188
497	-1.77133
498	-1.77074
499	-1.77057
500	-1.76991
501	-1.76986
502	-1.76947
503	-1.76917
504	-1.76795
505	-1.76758
506	-1.76717
507	-1.76688
508	-1.76524
509	-1.76517
510	-1.76416
511	-1.76399
512	-1.76216
513	-1.76177
514	-1.76174
515	-1.76132
516	-1.76113
517	-1.76079
518	-1.75965
519	-1.75739
520	-1.75689
521	-1.75685
522	-1.75599
523	-1.75556
524	-1.75532
525	-1.75381
526	-1.75297
527	-1.75224
528	-1.75074
529	-1.74961
530	-1.74936
531	-1.74917
532	-1.74867
533	-1.74754
534	-1.74706
535	-1.74583
536	-1.74493
537	-1.74367
538	-1.7432
539	-1.74255
540	-1.742
541	-1.74171
542	-1.74102
543	-1.74075
544	-1.7406
545	-1.73977
546	-1.73911
547	-1.73863
548	-1.73792
549	-1.73761
550	-1.73711
551	-1.73653
552	-1.73542
553	-1.73501
554	-1.73232
555	-1.73177
556	-1.73014
557	-1.72965
558	-1.72746
559	-1.72694
560	-1.72689
561	-1.72618
562	-1.72546
563	-1.72544
564	-1.72474
565	-1.72409
566	-1.72406
567	-1.72349
568	-1.72224
569	-1.72162
570	-1.72134
571	-1.71994
572	-1.71899
573	-1.71766
574	-1.71765
575	-1.71739
576	-1.71636
577	-1.71599
578	-1.71578
579	-1.71572
580	-1.71565
581	-1.71489
582	-1.7132
583	-1.71298
584	-1.71246
585	-1.71169
586	-1.71084
587	-1.71053
588	-1.71031
589	-1.71023
590	-1.70989
591	-1.70963
592	-1.708
593	-1.70691
594	-1.70653
595	-1.70622
596	-1.70473
597	-1.70339
598	-1.70226
599	-1.70118
600	-1.69995
601	-1.69951
602	-1.69904
603	-1.69679
604	-1.69422
605	-1.69395
606	-1.69325
607	-1.69302
608	-1.69092
609	-1.69081
610	-1.68965
611	-1.68931
612	-1.68892
613	-1.68817
614	-1.68816
615	-1.68813
616	-1.68675
617	-1.68619
618	-1.68616
619	-1.68566
620	-1.68566
621	-1.6845
622	-1.68413
623	-1.68408
624	-1.68287
625	-1.68275
626	-1.68171
627	-1.68162
628	-1.68107
629	-1.68081
630	-1.68052
631	-1.68024
632	-1.67982
633	-1.67948
634	-1.67756
635	-1.67576
636	-1.67434
637	-1.67406
638	-1.67395
639	-1.67393
640	-1.67373
641	-1.67348
642	-1.67321
643	-1.67307
644	-1.67225
645	-1.67206
646	-1.67146
647	-1.67102
648	-1.67063
649	-1.67004
650	-1.66968
651	-1.66906
652	-1.66896
653	-1.66867
654	-1.66734
655	-1.66698
656	-1.66675
657	-1.66623
658	-1.66578
659	-1.66557
660	-1.66527
661	-1.66521
662	-1.66467
663	-1.6628
664	-1.66232
665	-1.66231
666	-1.66191
667	-1.66146
668	-1.66127
669	-1.66077
670	-1.65984
671	-1.65905
672	-1.65854
673	-1.65676
674	-1.65624
675	-1.65566
676	-1.65525
677	-1.65471
678	-1.65462
679	-1.65417
680	-1.65264
681	-1.65223
682	-1.65211
683	-1.65064
684	-1.65061
685	-1.65051
686	-1.65001
687	-1.64927
688	-1.64923
689	-1.64862
690	-1.64853
691	-1.64824
692	-1.64796
693	-1.64777
694	-1.64771
695	-1.64655
696	-1.64567
697	-1.64549
698	-1.6451
699	-1.64491
700	-1.64419
701	-1.64402
702	-1.64391
703	-1.64349
704	-1.6431
705	-1.64301
706	-1.6429
707	-1.64258
708	-1.64256
709	-1.64235
710	-1.6408
711	-1.64075
712	-1.64011
713	-1.64004
714	-1.63949
715	-1.63942
716	-1.63941
717	-1.63911
718	-1.63873
719	-1.63787
720	-1.63734
721	-1.63608
722	-1.63546
723	-1.63535
724	-1.63423
725	-1.63404
726	-1.63332
727	-1.63296
728	-1.63209
729	-1.63141
730	-1.63077
731	-1.63077
732	-1.63022
733	-1.63015
734	-1.62888
735	-1.6288
736	-1.62809
737	-1.62751
738	-1.62649
739	-1.62647
740	-1.62633
741	-1.62603
742	-1.62435
743	-1.62417
744	-1.62381
745	-1.62377
746	-1.62281
747	-1.62256
748	-1.62224
749	-1.62194
750	-1.621
751	-1.62032
752	-1.61963
753	-1.6173
754	-1.61673
755	-1.6167
756	-1.61637
757	-1.616
758	-1.61519
759	-1.61464
760	-1.6141
761	-1.61382
762	-1.61331
763	-1.61289
764	-1.61283
765	-1.61211
766	-1.61117
767	-1.61087
768	-1.61031
769	-1.60947
770	-1.60891
771	-1.6088
772	-1.60859
773	-1.60839
774	-1.6082
775	-1.60793
776	-1.6079
777	-1.60767
778	-1.6069
779	-1.6036
780	-1.60033
781	-1.60016
782	-1.59973
783	-1.59953
784	-1.59932
785	-1.59901
786	-1.59885
787	-1.5978
788	-1.59757
789	-1.59744
790	-1.59728
791	-1.59674
792	-1.596
793	-1.59584
794	-1.59561
795	-1.59554
796	-1.59526
797	-1.59497
798	-1.59473
799	-1.59456
800	-1.59339
801	-1.59326
802	-1.593
803	-1.59259
804	-1.59225
805	-1.59077
806	-1.58961
807	-1.58859
808	-1.58846
809	-1.58777
810	-1.58775
811	-1.58745
812	-1.5874
813	-1.58693
814	-1.58686
815	-1.58669
816	-1.58652
817	-1.58635
818	-1.58621
819	-1.58589
820	-1.58556
821	-1.58505
822	-1.58484
823	-1.58482
824	-1.58475
825	-1.58455
826	-1.58447
827	-1.58385
828	-1.58293
829	-1.58248
830	-1.58134
831	-1.58054
832	-1.57991
833	-1.57978
834	-1.57977
835	-1.57926
836	-1.5787
837	-1.57837
838	-1.57729
839	-1.57727
840	-1.57697
841	-1.57693
842	-1.5749
843	-1.57438
844	-1.57256
845	-1.57237
846	-1.57236
847	-1.57169
848	-1.57165
849	-1.57114
850	-1.56944
851	-1.56807
852	-1.56806
853	-1.56793
854	-1.56705
855	-1.56583
856	-1.56539
857	-1.56394
858	-1.56292
859	-1.56232
860	-1.5616
861	-1.56159
862	-1.56153
863	-1.56132
864	-1.56029
865	-1.56007
866	-1.55952
867	-1.55941
868	-1.5593
869	-1.55871
870	-1.55864
871	-1.55757
872	-1.5561
873	-1.55585
874	-1.55486
875	-1.55303
876	-1.55149
877	-1.5513
878	-1.5511
879	-1.55084
880	-1.55072
881	-1.54975
882	-1.54938
883	-1.54825
884	-1.54802
885	-1.54717
886	-1.54708
887	-1.54697
888	-1.54696
889	-1.54684
890	-1.54665
891	-1.54657
892	-1.54628
893	-1.54628
894	-1.54584
895	-1.54446
896	-1.54433
897	-1.54432
898	-1.5441
899	-1.54408
900	-1.54304
901	-1.54283
902	-1.54121
903	-1.54104
904	-1.54082
905	-1.54044
906	-1.53914
907	-1.53869
908	-1.5385
909	-1.53846
910	-1.53831
911	-1.53685
912	-1.53682
913	-1.53662
914	-1.53609
915	-1.53603
916	-1.53599
917	-1.53567
918	-1.53537
919	-1.53368
920	-1.5335
921	-1.53349
922	-1.53326
923	-1.53305
924	-1.53229
925	-1.53225
926	-1.53196
927	-1.53193
928	-1.53179
929	-1.53169
930	-1.5314
931	-1.53103
932	-1.53078
933	-1.53046
934	-1.52919
935	-1.52877
936	-1.52849
937	-1.52844
938	-1.52826
939	-1.52791
940	-1.5278
941	-1.52767
942	-1.52596
943	-1.52591
944	-1.52541
945	-1.52538
946	-1.5253
947	-1.52524
948	-1.52481
949	-1.5244
950	-1.52414
951	-1.52398
952	-1.5239
953	-1.52376
954	-1.52344
955	-1.52342
956	-1.52295
957	-1.5228
958	-1.5224
959	-1.52218
960	-1.5221
961	-1.52177
962	-1.52172
963	-1.52141
964	-1.5212
965	-1.52097
966	-1.52081
967	-1.52036
968	-1.52016
969	-1.5195
970	-1.51943
971	-1.51913
972	-1.51878
973	-1.51817
974	-1.51812
975	-1.51647
976	-1.51646
977	-1.51642
978	-1.51576
979	-1.51561
980	-1.51516
981	-1.51453
982	-1.51445
983	-1.51423
984	-1.51327
985	-1.51327
986	-1.51296
987	-1.51274
988	-1.5127
989	-1.51267
990	-1.51224
991	-1.51217
992	-1.51205
993	-1.51193
994	-1.51189
995	-1.51183
996	-1.51171
997	-1.51056
998	-1.5101
999	-1.50879
1000	-1.50824
1001	-1.50823
1002	-1.50788
1003	-1.5074
1004	-1.5073
1005	-1.50665
1006	-1.50658
1007	-1.50652
1008	-1.50609
1009	-1.50544
1010	-1.50473
1011	-1.50472
1012	-1.50431
1013	-1.50427
1014	-1.50378
1015	-1.50347
1016	-1.5034
1017	-1.50317
1018	-1.50269
1019	-1.50254
1020	-1.5024
1021	-1.50185
1022	-1.50171
1023	-1.50146
1024	-1.501
1025	-1.50036
1026	-1.50029
1027	-1.50018
1028	-1.50006
1029	-1.49961
1030	-1.49955
1031	-1.4995
1032	-1.49934
1033	-1.49841
1034	-1.49819
1035	-1.49782
1036	-1.49759
1037	-1.49665
1038	-1.49602
1039	-1.49575
1040	-1.49564
1041	-1.49537
1042	-1.49526
1043	-1.49507
1044	-1.4948
1045	-1.49478
1046	-1.49401
1047	-1.49391
1048	-1.49324
1049	-1.49296
1050	-1.49291
1051	-1.49252
1052	-1.49245
1053	-1.49237
1054	-1.49216
1055	-1.49197
1056	-1.49184
1057	-1.49044
1058	-1.4893
1059	-1.48896
1060	-1.48757
1061	-1.48721
1062	-1.48707
1063	-1.48698
1064	-1.48621
1065	-1.48572
1066	-1.48555
1067	-1.48554
1068	-1.48485
1069	-1.48453
1070	-1.48436
1071	-1.48409
1072	-1.48379
1073	-1.48357
1074	-1.4832
1075	-1.48111
1076	-1.48094
1077	-1.48045
1078	-1.48044
1079	-1.48043
1080	-1.48014
1081	-1.47998
1082	-1.47935
1083	-1.47922
1084	-1.47905
1085	-1.47863
1086	-1.47769
1087	-1.47736
1088	-1.4763
1089	-1.4763
1090	-1.47575
1091	-1.47537
1092	-1.4751
1093	-1.47499
1094	-1.47472
1095	-1.47466
1096	-1.47444
1097	-1.47392
1098	-1.47376
1099	-1.47347
1100	-1.47296
1101	-1.47283
1102	-1.47221
1103	-1.47179
1104	-1.47167
1105	-1.47101
1106	-1.47049
1107	-1.47045
1108	-1.46993
1109	-1.46983
1110	-1.4697
1111	-1.46956
1112	-1.46872
1113	-1.46864
1114	-1.46788
1115	-1.46784
1116	-1.46767
1117	-1.46762
1118	-1.46754
1119	-1.4671
1120	-1.46702
1121	-1.46663
1122	-1.4662
1123	-1.46593
1124	-1.4658
1125	-1.4654
1126	-1.46535
1127	-1.46527
1128	-1.46515
1129	-1.46482
1130	-1.46465
1131	-1.46465
1132	-1.46453
1133	-1.46443
1134	-1.46349
1135	-1.46244
1136	-1.46216
1137	-1.46211
1138	-1.46206
1139	-1.462
1140	-1.46198
1141	-1.46172
1142	-1.46168
1143	-1.46151
1144	-1.46138
1145	-1.46128
1146	-1.46096
1147	-1.46095
1148	-1.4606
1149	-1.45993
1150	-1.45983
1151	-1.45955
1152	-1.45902
1153	-1.4581
1154	-1.45751
1155	-1.45677
1156	-1.45665
1157	-1.45633
1158	-1.45605
1159	-1.45555
1160	-1.45542
1161	-1.45534
1162	-1.45482
1163	-1.45478
1164	-1.45463
1165	-1.45446
1166	-1.45356
1167	-1.4533
1168	-1.45329
1169	-1.45308
1170	-1.45306
1171	-1.45281
1172	-1.45248
1173	-1.45202
1174	-1.45194
1175	-1.4519
1176	-1.45109
1177	-1.45053
1178	-1.45039
1179	-1.4502
1180	-1.45008
1181	-1.44982
1182	-1.44931
1183	-1.44903
1184	-1.44856
1185	-1.44827
1186	-1.4475
1187	-1.44714
1188	-1.44572
1189	-1.44564
1190	-1.44494
1191	-1.44486
1192	-1.44466
1193	-1.44414
1194	-1.44357
1195	-1.44349
1196	-1.44348
1197	-1.44335
1198	-1.44152
1199	-1.44145
1200	-1.44069
1201	-1.44026
1202	-1.44008
1203	-1.43999
1204	-1.43966
1205	-1.43946
1206	-1.43927
1207	-1.4384
1208	-1.4381
1209	-1.43663
1210	-1.43662
1211	-1.43653
1212	-1.43505
1213	-1.43485
1214	-1.43482
1215	-1.43465
1216	-1.43436
1217	-1.43394
1218	-1.43359
1219	-1.43355
1220	-1.43351
1221	-1.43328
1222	-1.43277
1223	-1.43225
1224	-1.43138
1225	-1.43129
1226	-1.43098
1227	-1.43069
1228	-1.43049
1229	-1.43048
1230	-1.43044
1231	-1.42993
1232	-1.42932
1233	-1.42859
1234	-1.42839
1235	-1.42822
1236	-1.42811
1237	-1.4281
1238	-1.42798
1239	-1.42776
1240	-1.42771
1241	-1.42709
1242	-1.42683
1243	-1.42677
1244	-1.42622
1245	-1.42611
1246	-1.42593
1247	-1.42592
1248	-1.42584
1249	-1.42537
1250	-1.42452
1251	-1.42439
1252	-1.42429
1253	-1.42379
1254	-1.42322
1255	-1.42304
1256	-1.4229
1257	-1.42248
1258	-1.42191
1259	-1.42165
1260	-1.42118
1261	-1.42076
1262	-1.42047
1263	-1.42034
1264	-1.42018
1265	-1.4201
1266	-1.41997
1267	-1.41978
1268	-1.41972
1269	-1.41971
1270	-1.41934
1271	-1.41932
1272	-1.41883
1273	-1.4188
1274	-1.41877
1275	-1.41853
1276	-1.41847
1277	-1.41812
1278	-1.41762
1279	-1.41704
1280	-1.41573
1281	-1.41566
1282	-1.41551
1283	-1.41533
1284	-1.41529
1285	-1.41508
1286	-1.41494
1287	-1.4145
1288	-1.41439
1289	-1.4138
1290	-1.41372
1291	-1.41332
1292	-1.41268
1293	-1.41229
1294	-1.41083
1295	-1.41053
1296	-1.41034
1297	-1.41006
1298	-1.40999
1299	-1.40965
1300	-1.40883
1301	-1.40874
1302	-1.4079
1303	-1.40753
1304	-1.40749
1305	-1.40737
1306	-1.40703
1307	-1.40686
1308	-1.40601
1309	-1.40531
1310	-1.40525
1311	-1.40444
1312	-1.40417
1313	-1.40375
1314	-1.40344
1315	-1.40297
1316	-1.40292
1317	-1.40224
1318	-1.402
1319	-1.40168
1320	-1.40162
1321	-1.40141
1322	-1.40132
1323	-1.40107
1324	-1.40104
1325	-1.40091
1326	-1.4009
1327	-1.40047
1328	-1.39996
1329	-1.39939
1330	-1.39936
1331	-1.39911
1332	-1.39886
1333	-1.39879
1334	-1.39831
1335	-1.39816
1336	-1.39808
1337	-1.39742
1338	-1.39729
1339	-1.39664
1340	-1.39661
1341	-1.39638
1342	-1.3963
1343	-1.39589
1344	-1.39555
1345	-1.39545
1346	-1.39532
1347	-1.39495
1348	-1.39468
1349	-1.39448
1350	-1.39447
1351	-1.39438
1352	-1.39421
1353	-1.39396
1354	-1.39383
1355	-1.39374
1356	-1.39281
1357	-1.39133
1358	-1.39121
1359	-1.39119
1360	-1.39096
1361	-1.39
1362	-1.38959
1363	-1.38918
1364	-1.38905
1365	-1.38902
1366	-1.38901
1367	-1.38887
1368	-1.38877
1369	-1.38869
1370	-1.38865
1371	-1.38836
1372	-1.38823
1373	-1.3881
1374	-1.38787
1375	-1.38787
1376	-1.38778
1377	-1.38714
1378	-1.38669
1379	-1.38638
1380	-1.38597
1381	-1.38499
1382	-1.38449
1383	-1.38435
1384	-1.38422
1385	-1.384
1386	-1.38335
1387	-1.38267
1388	-1.38153
1389	-1.38129
1390	-1.38122
1391	-1.38119
1392	-1.38114
1393	-1.38009
1394	-1.37914
1395	-1.37895
1396	-1.37838
1397	-1.37836
1398	-1.37821
1399	-1.37732
1400	-1.37725
1401	-1.37692
1402	-1.37634
1403	-1.37613
1404	-1.37583
1405	-1.37569
1406	-1.37498
1407	-1.37451
1408	-1.37403
1409	-1.37374
1410	-1.37363
1411	-1.37331
1412	-1.37322
1413	-1.37313
1414	-1.37301
1415	-1.37215
1416	-1.37212
1417	-1.37185
1418	-1.37138
1419	-1.37117
1420	-1.37087
1421	-1.3708
1422	-1.37063
1423	-1.37048
1424	-1.3704
1425	-1.36822
1426	-1.36821
1427	-1.36794
1428	-1.36743
1429	-1.36737
1430	-1.36715
1431	-1.36701
1432	-1.36674
1433	-1.36665
1434	-1.36642
1435	-1.36624
1436	-1.36622
1437	-1.36563
1438	-1.36535
1439	-1.36446
1440	-1.36445
1441	-1.36435
1442	-1.36427
1443	-1.36416
1444	-1.36407
1445	-1.36373
1446	-1.3637
1447	-1.36276
1448	-1.3627
1449	-1.36249
1450	-1.36243
1451	-1.36079
1452	-1.3603
1453	-1.35989
1454	-1.35968
1455	-1.35942
1456	-1.35857
1457	-1.35838
1458	-1.3581
1459	-1.35797
1460	-1.35769
1461	-1.3573
1462	-1.35729
1463	-1.35722
1464	-1.35693
1465	-1.35674
1466	-1.35599
1467	-1.35568
1468	-1.35531
1469	-1.35519
1470	-1.3544
1471	-1.35437
1472	-1.35351
1473	-1.35345
1474	-1.35345
1475	-1.35312
1476	-1.35245
1477	-1.35204
1478	-1.35173
1479	-1.35167
1480	-1.35164
1481	-1.35146
1482	-1.35132
1483	-1.35132
1484	-1.351
1485	-1.35075
1486	-1.35075
1487	-1.35062
1488	-1.3505
1489	-1.34987
1490	-1.34924
1491	-1.34831
1492	-1.34766
1493	-1.3474
1494	-1.34731
1495	-1.34725
1496	-1.34693
1497	-1.34672
1498	-1.34666
1499	-1.34655
1500	-1.34652
1501	-1.34644
1502	-1.34591
1503	-1.34567
1504	-1.34475
1505	-1.34456
1506	-1.34438
1507	-1.34406
1508	-1.34371
1509	-1.3434
1510	-1.34301
1511	-1.34282
1512	-1.34271
1513	-1.34231
1514	-1.34219
1515	-1.3421
1516	-1.34208
1517	-1.34202
1518	-1.34201
1519	-1.34195
1520	-1.34175
1521	-1.34171
1522	-1.34163
1523	-1.34111
1524	-1.34069
1525	-1.34062
1526	-1.34057
1527	-1.34051
1528	-1.34042
1529	-1.34013
1530	-1.33975
1531	-1.33962
1532	-1.33932
1533	-1.33928
1534	-1.33824
1535	-1.33809
1536	-1.33785
1537	-1.33768
1538	-1.33694
1539	-1.33663
1540	-1.33654
1541	-1.33641
1542	-1.3363
1543	-1.33604
1544	-1.33567
1545	-1.33562
1546	-1.33488
1547	-1.33479
1548	-1.33473
1549	-1.33459
1550	-1.33436
1551	-1.33414
1552	-1.33399
1553	-1.33382
1554	-1.33374
1555	-1.33359
1556	-1.3335
1557	-1.33329
1558	-1.33297
1559	-1.33262
1560	-1.3324
1561	-1.33222
1562	-1.33191
1563	-1.33177
1564	-1.3316
1565	-1.33135
1566	-1.33111
1567	-1.33091
1568	-1.33068
1569	-1.33067
1570	-1.33062
1571	-1.33041
1572	-1.33033
1573	-1.3301
1574	-1.32999
1575	-1.32998
1576	-1.32912
1577	-1.32855
1578	-1.32855
1579	-1.32848
1580	-1.32844
1581	-1.32831
1582	-1.32753
1583	-1.32744
1584	-1.3274
1585	-1.32727
1586	-1.32725
1587	-1.32683
1588	-1.32677
1589	-1.32657
1590	-1.32647
1591	-1.32645
1592	-1.32549
1593	-1.32516
1594	-1.32507
1595	-1.32501
1596	-1.32473
1597	-1.32457
1598	-1.32452
1599	-1.32431
1600	-1.32416
1601	-1.32413
1602	-1.32359
1603	-1.32339
1604	-1.32326
1605	-1.32273
1606	-1.32265
1607	-1.32245
1608	-1.32188
1609	-1.32184
1610	-1.32099
1611	-1.32089
1612	-1.32083
1613	-1.32077
1614	-1.32063
1615	-1.3205
1616	-1.32033
1617	-1.3203
1618	-1.32018
1619	-1.32002
1620	-1.32
1621	-1.3197
1622	-1.31959
1623	-1.31952
1624	-1.31902
1625	-1.31886
1626	-1.31873
1627	-1.31867
1628	-1.31866
1629	-1.31824
1630	-1.31821
1631	-1.31805
1632	-1.31805
1633	-1.3174
1634	-1.31708
1635	-1.31676
1636	-1.31621
1637	-1.31619
1638	-1.31588
1639	-1.31562
1640	-1.31513
1641	-1.31487
1642	-1.31437
1643	-1.31414
1644	-1.31407
1645	-1.31398
1646	-1.31327
1647	-1.31325
1648	-1.31284
1649	-1.31263
1650	-1.31214
1651	-1.31175
1652	-1.31121
1653	-1.31056
1654	-1.31055
1655	-1.31015
1656	-1.31008
1657	-1.30987
1658	-1.30972
1659	-1.30965
1660	-1.30945
1661	-1.309
1662	-1.30839
1663	-1.30802
1664	-1.30719
1665	-1.30714
1666	-1.30701
1667	-1.30644
1668	-1.30635
1669	-1.30611
1670	-1.30608
1671	-1.30584
1672	-1.30584
1673	-1.30568
1674	-1.30541
1675	-1.30514
1676	-1.30496
1677	-1.30481
1678	-1.30461
1679	-1.30442
1680	-1.30382
1681	-1.30356
1682	-1.30355
1683	-1.30302
1684	-1.303
1685	-1.30282
1686	-1.30263
1687	-1.30253
1688	-1.30247
1689	-1.30243
1690	-1.30216
1691	-1.30113
1692	-1.30064
1693	-1.30049
1694	-1.29999
1695	-1.2998
1696	-1.29954
1697	-1.29931
1698	-1.29905
1699	-1.29876
1700	-1.29849
1701	-1.29812
1702	-1.29801
1703	-1.29764
1704	-1.29762
1705	-1.29754
1706	-1.29745
1707	-1.2972
1708	-1.29715
1709	-1.29712
1710	-1.29708
1711	-1.29703
1712	-1.29701
1713	-1.2967
1714	-1.29668
1715	-1.29611
1716	-1.29605
1717	-1.29506
1718	-1.29493
1719	-1.2949
1720	-1.29428
1721	-1.2938
1722	-1.29327
1723	-1.29317
1724	-1.29266
1725	-1.29249
1726	-1.29231
1727	-1.29228
1728	-1.29103
1729	-1.29101
1730	-1.29058
1731	-1.29046
1732	-1.2903
1733	-1.29026
1734	-1.29017
1735	-1.29011
1736	-1.2901
1737	-1.29005
1738	-1.28997
1739	-1.28983
1740	-1.28966
1741	-1.28943
1742	-1.28929
1743	-1.28927
1744	-1.28909
1745	-1.28903
1746	-1.28845
1747	-1.2883
1748	-1.28824
1749	-1.28817
1750	-1.28814
1751	-1.28811
1752	-1.28804
1753	-1.28801
1754	-1.28791
1755	-1.28774
1756	-1.28771
1757	-1.28742
1758	-1.28645
1759	-1.28615
1760	-1.2861
1761	-1.28594
1762	-1.28579
1763	-1.28571
1764	-1.28542
1765	-1.28537
1766	-1.28532
1767	-1.2852
1768	-1.2851
1769	-1.28426
1770	-1.28422
1771	-1.28421
1772	-1.28409
1773	-1.28402
1774	-1.28394
1775	-1.28384
1776	-1.28381
1777	-1.28365
1778	-1.28346
1779	-1.28331
1780	-1.2833
1781	-1.28298
1782	-1.28283
1783	-1.28275
1784	-1.28236
1785	-1.28236
1786	-1.28213
1787	-1.28203
1788	-1.28157
1789	-1.28146
1790	-1.28129
1791	-1.28121
1792	-1.28104
1793	-1.28089
1794	-1.28012
1795	-1.28009
1796	-1.27949
1797	-1.2793
1798	-1.27897
1799	-1.27891
1800	-1.27887
1801	-1.27864
1802	-1.27839
1803	-1.27831
1804	-1.27795
1805	-1.27781
1806	-1.27761
1807	-1.27734
1808	-1.27731
1809	-1.27712
1810	-1.27701
1811	-1.27696
1812	-1.27674
1813	-1.27648
1814	-1.27628
1815	-1.27625
1816	-1.27609
1817	-1.2759
1818	-1.2757
1819	-1.27555
1820	-1.27531
1821	-1.27526
1822	-1.27504
1823	-1.27476
1824	-1.27355
1825	-1.2732
1826	-1.27281
1827	-1.27261
1828	-1.27218
1829	-1.27194
1830	-1.27193
1831	-1.27178
1832	-1.27161
1833	-1.2716
1834	-1.27143
1835	-1.2714
1836	-1.27042
1837	-1.27028
1838	-1.27024
1839	-1.27009
1840	-1.26996
1841	-1.26871
1842	-1.26827
1843	-1.26807
1844	-1.26799
1845	-1.26782
1846	-1.26778
1847	-1.26766
1848	-1.26756
1849	-1.26754
1850	-1.26712
1851	-1.26706
1852	-1.26658
1853	-1.26651
1854	-1.26601
1855	-1.26569
1856	-1.26518
1857	-1.26495
1858	-1.26485
1859	-1.26464
1860	-1.26451
1861	-1.26427
1862	-1.2642
1863	-1.26336
1864	-1.26324
1865	-1.26294
1866	-1.26272
1867	-1.26262
1868	-1.26257
1869	-1.26209
1870	-1.2619
1871	-1.26095
1872	-1.26071
1873	-1.26013
1874	-1.25978
1875	-1.25977
1876	-1.2596
1877	-1.25936
1878	-1.25925
1879	-1.25911
1880	-1.25846
1881	-1.2578
1882	-1.25729
1883	-1.25724
1884	-1.25724
1885	-1.25715
1886	-1.25711
1887	-1.25701
1888	-1.2566
1889	-1.25621
1890	-1.25611
1891	-1.25608
1892	-1.25577
1893	-1.25564
1894	-1.25562
1895	-1.25533
1896	-1.2549
1897	-1.25462
1898	-1.25429
1899	-1.25413
1900	-1.25388
1901	-1.25339
1902	-1.25314
1903	-1.25308
1904	-1.25307
1905	-1.2528
1906	-1.25246
1907	-1.25184
1908	-1.25182
1909	-1.25174
1910	-1.25139
1911	-1.25107
1912	-1.25072
1913	-1.24997
1914	-1.2497
1915	-1.24934
1916	-1.24922
1917	-1.24916
1918	-1.24903
1919	-1.24888
1920	-1.24848
1921	-1.24665
1922	-1.24647
1923	-1.24597
1924	-1.24595
1925	-1.24574
1926	-1.24519
1927	-1.24518
1928	-1.24508
1929	-1.24491
1930	-1.24486
1931	-1.24482
1932	-1.24427
1933	-1.24413
1934	-1.2439
1935	-1.24352
1936	-1.24333
1937	-1.24302
1938	-1.24288
1939	-1.24245
1940	-1.24239
1941	-1.24187
1942	-1.24181
1943	-1.24144
1944	-1.24143
1945	-1.24116
1946	-1.24075
1947	-1.24075
1948	-1.24072
1949	-1.24065
1950	-1.24049
1951	-1.24003
1952	-1.24
1953	-1.23899
1954	-1.23887
1955	-1.23877
1956	-1.23876
1957	-1.23858
1958	-1.23831
1959	-1.23831
1960	-1.23812
1961	-1.23756
1962	-1.23741
1963	-1.23729
1964	-1.23718
1965	-1.23668
1966	-1.23613
1967	-1.23603
1968	-1.23602
1969	-1.23598
1970	-1.23596
1971	-1.23578
1972	-1.23484
1973	-1.23379
1974	-1.23377
1975	-1.23364
1976	-1.23333
1977	-1.2326
1978	-1.23246
1979	-1.23212
1980	-1.23212
1981	-1.23199
1982	-1.23176
1983	-1.23162
1984	-1.23157
1985	-1.23153
1986	-1.2313
1987	-1.23119
1988	-1.23116
1989	-1.23108
1990	-1.23055
1991	-1.23027
1992	-1.23018
1993	-1.2298
1994	-1.22954
1995	-1.2295
1996	-1.22916
1997	-1.22907
[truncated: 20,206 more rows]
[truncated: 12 more columns]

## Sheet: Figure 2
Figure 2a																	Figure 2b
	#node1	node2	node1_string_id	node2_string_id	node1_external_id	node2_external_id	neighborhood	fusion	cooccurence	homology	coexpression	experimental	knowledge	textmining	combined_score			Dharmacon					Ambion			Dharmacon
	SHANK2	ORAOV1	1852906	1846618	ENSP00000345193	ENSP00000279147	0	0	0	0	0	0	0	0.428	0.428		gene	robust z-score	SD	N		gene	robust z-score	SD	N	robust z-score	SD	N
	SC5DL	PTGIS	1845461	1843696	ENSP00000264027	ENSP00000244043	0	0	0	0	0.138	0.575	0	0.54	0.816		NS	0.0618452	0.321343	12		SLC6A4	2.71077	0.120588	3	2.5782	0.38843	32
	STX12	STXBP1	1856019	1855878	ENSP00000363054	ENSP00000362399	0	0	0	0	0	0.329	0	0.401	0.581		LDLR	-3.11181	0.160825	12		MMAB	2.39093	0.185253	3	1.46951	0.431344	32
	PSMD4	PSMD7	1854905	1842741	ENSP00000357879	ENSP00000219313	0	0	0	0	0.502	0.999	0.9	0.616	0.999		NPC1	1.51529	0.529925	12		UBOX5	6.77521	0.426592	3	2.34389	0.433287	32
	LDLR	ABCG5	1862854	1844808	ENSP00000454071	ENSP00000260645	0	0	0	0	0	0	0	0.7	0.7							TMEM14A	2.46051	0.528839	3	1.65728	0.341768	32
	LDLR	F5	1862854	1854661	ENSP00000454071	ENSP00000356771	0	0	0	0	0	0	0	0.454	0.455							YIF1A	3.34254	0.657187	3	0.271877	0.790841	32
	COPS8	COPS3	1853041	1846040	ENSP00000346340	ENSP00000268717	0	0	0	0	0.086	0.999	0.9	0.75	0.999							VPS41	2.70674	0.612564	3	0.624744	0.377714	32
	LDLR	SREBF2	1862854	1854125	ENSP00000454071	ENSP00000354476	0	0	0	0	0	0.576	0.9	0.96	0.998
	IL4	MMP2	1843288	1842719	ENSP00000231449	ENSP00000219070	0	0	0	0	0	0	0	0.414	0.414
	SREBF2	MED15	1854125	1845304	ENSP00000354476	ENSP00000263205	0	0	0	0	0	0.484	0	0.466	0.713
	IGF1	IL2	1848439	1843096	ENSP00000302665	ENSP00000226730	0	0	0	0	0	0	0	0.417	0.416
	DNAJC19	HSPA1A	1857545	1856351	ENSP00000372005	ENSP00000364802	0.462	0	0	0	0.105	0.244	0	0.317	0.718
	IL4	IL2	1843288	1843096	ENSP00000231449	ENSP00000226730	0	0	0	0	0	0	0.8	0.979	0.995
	HKDC1	GPD1	1853078	1848251	ENSP00000346643	ENSP00000301149	0	0	0	0	0.102	0	0	0.376	0.415
	CD2AP	ARHGAP17	1853822	1847199	ENSP00000352264	ENSP00000289968	0	0	0	0	0	0.545	0	0.085	0.566
	DNAJC19	TIMM13	1857545	1842490	ENSP00000372005	ENSP00000215570	0	0	0	0	0.16	0	0	0.372	0.45
	C5orf4	CYP51A1	1850263	1842119	ENSP00000320604	ENSP00000003100	0	0	0	0	0.45	0.488	0	0.497	0.845
	THADA	CDKAL1	1859082	1846405	ENSP00000385995	ENSP00000274695	0	0	0	0	0	0	0	0.7	0.7
	ADIPOQ	CD36	1850277	1849038	ENSP00000320709	ENSP00000308165	0	0	0	0	0	0	0	0.472	0.472
	F5	IGF1	1854661	1848439	ENSP00000356771	ENSP00000302665	0	0	0	0	0	0	0.9	0.151	0.911
	STX12	VPS41	1856019	1849177	ENSP00000363054	ENSP00000309457	0	0	0	0	0	0.509	0	0.679	0.835
	CD36	ABCG5	1849038	1844808	ENSP00000308165	ENSP00000260645	0	0	0	0	0	0	0	0.45	0.45
	UBD	SQLE	1856602	1845823	ENSP00000366249	ENSP00000265896	0	0	0	0	0	0.453	0	0	0.453
	CD36	IL4	1849038	1843288	ENSP00000308165	ENSP00000231449	0	0	0	0	0	0	0	0.896	0.896
	HMGCR	SC5DL	1847097	1845461	ENSP00000287936	ENSP00000264027	0	0	0	0	0.17	0.085	0	0.531	0.612
	CISH	STAT6	1860785	1848146	ENSP00000409346	ENSP00000300134	0	0	0	0	0	0.109	0.8	0.58	0.918
	PCSK9	ABCG5	1848505	1844808	ENSP00000303208	ENSP00000260645	0	0	0	0	0.071	0	0	0.512	0.527
	SHC1	IRS4	1860266	1855625	ENSP00000401303	ENSP00000361202	0	0	0	0	0	0	0	0.89	0.891
	ADH7	GPD1	1861470	1848251	ENSP00000420269	ENSP00000301149	0	0	0	0	0	0	0	0.616	0.616
	STAT6	IL4	1848146	1843288	ENSP00000300134	ENSP00000231449	0	0	0	0	0	0	0.9	0.972	0.997
	STX12	STX3	1856019	1852117	ENSP00000363054	ENSP00000338562	0	0	0	0.67	0	0.31	0.54	0.706	0.744
	EDNRA	SLC9A1	1849748	1845449	ENSP00000315011	ENSP00000263980	0	0	0	0	0	0	0.9	0.191	0.915
	SREBF2	CYP51A1	1854125	1842119	ENSP00000354476	ENSP00000003100	0	0	0	0	0	0	0.9	0.502	0.948
	IL2	MMP2	1843096	1842719	ENSP00000226730	ENSP00000219070	0	0	0	0	0	0	0	0.865	0.865
	LDLR	CD36	1862854	1849038	ENSP00000454071	ENSP00000308165	0	0	0	0	0	0.576	0	0.66	0.849
	CPLX2	GOSR1	1853863	1843045	ENSP00000352544	ENSP00000225724	0	0	0	0	0	0	0.72	0.117	0.742
	IL4	THPO	1843288	1842420	ENSP00000231449	ENSP00000204615	0	0	0	0	0	0	0	0.467	0.467
	MMAB	GALNT2	1862304	1854426	ENSP00000445920	ENSP00000355632	0	0	0	0	0	0	0	0.629	0.629
	UBD	PSMC5	1856602	1849313	ENSP00000366249	ENSP00000310572	0	0	0	0	0.112	0.286	0	0.139	0.406
	CALCRL	GPR182	1858000	1848136	ENSP00000376177	ENSP00000300098	0	0	0	0	0	0	0	0.812	0.812
	PSMD7	PSMC4	1842741	1842267	ENSP00000219313	ENSP00000157812	0	0	0	0	0.666	0.999	0.9	0.706	0.999
	PAX3	ETV5	1857980	1848893	ENSP00000375921	ENSP00000306894	0	0	0	0	0	0	0	0.461	0.461
	STAT6	IL2	1848146	1843096	ENSP00000300134	ENSP00000226730	0	0	0	0	0	0	0	0.58	0.58
	SHC1	THPO	1860266	1842420	ENSP00000401303	ENSP00000204615	0	0	0	0	0	0	0.9	0.563	0.954
	RBBP6	CPSF2	1849988	1848001	ENSP00000317872	ENSP00000298875	0	0	0	0	0	0.977	0	0.502	0.988
	STX12	CPLX2	1856019	1853863	ENSP00000363054	ENSP00000352544	0	0	0	0	0	0	0.9	0.045	0.9
	STXBP1	STX3	1855878	1852117	ENSP00000362399	ENSP00000338562	0	0	0	0	0	0.806	0.8	0.77	0.99
	STX12	GOSR1	1856019	1843045	ENSP00000363054	ENSP00000225724	0	0	0	0	0	0.875	0.72	0.325	0.974
	VPS41	VPS18	1849177	1842787	ENSP00000309457	ENSP00000220509	0	0	0	0	0	0.999	0.9	0.805	0.999
	UBD	UBOX5	1856602	1842644	ENSP00000366249	ENSP00000217173	0	0	0	0	0	0.36	0	0.211	0.473
	UBD	PSMD7	1856602	1842741	ENSP00000366249	ENSP00000219313	0	0	0	0	0	0.361	0	0.145	0.43
	THPO	TNFRSF1A	1842420	1842286	ENSP00000204615	ENSP00000162749	0	0	0	0	0	0	0	0.472	0.472
	CD2AP	FERMT2	1853822	1852634	ENSP00000352264	ENSP00000342858	0	0	0	0	0	0	0.36	0.126	0.416
	PSMC5	PSMC4	1849313	1842267	ENSP00000310572	ENSP00000157812	0	0	0.494	0.918	0.837	0.999	0.9	0.886	0.999
	ADH7	AKR1C1	1861470	1857297	ENSP00000420269	ENSP00000370254	0	0	0	0	0.076	0	0	0.466	0.486
	KL	CLCN5	1857155	1856432	ENSP00000369442	ENSP00000365256	0	0	0	0	0	0	0	0.44	0.44
	SHC1	IL2	1860266	1843096	ENSP00000401303	ENSP00000226730	0	0	0	0	0	0.576	0.9	0.896	0.995
	C5orf4	SC5DL	1850263	1845461	ENSP00000320604	ENSP00000264027	0	0	0	0.635	0.324	0.666	0	0.591	0.813
	STXBP1	SYT1	1855878	1844863	ENSP00000362399	ENSP00000261205	0	0	0	0	0	0	0	0.56	0.56
	F5	SERPINA10	1854661	1845038	ENSP00000356771	ENSP00000261994	0	0	0	0	0	0	0	0.562	0.562
	GNB2L1	CISH	1861691	1860785	ENSP00000426909	ENSP00000409346	0	0	0	0	0	0.573	0	0.092	0.595
	GSTK1	GSTM3	1861855	1844453	ENSP00000431049	ENSP00000256594	0	0	0	0	0	0	0.9	0.357	0.933
	LRP5	RGS3	1847475	1844692	ENSP00000294304	ENSP00000259406	0	0	0	0	0	0	0	0.44	0.44
	SHH	LRP5	1847842	1847475	ENSP00000297261	ENSP00000294304	0	0	0	0	0	0	0	0.474	0.474
	SQLE	SC5DL	1845823	1845461	ENSP00000265896	ENSP00000264027	0	0	0	0	0.288	0.209	0	0.741	0.841
	ADIPOQ	IL18	1850277	1846668	ENSP00000320709	ENSP00000280357	0	0	0	0	0	0	0	0.507	0.507
	PARK2	PSMC5	1854466	1849313	ENSP00000355865	ENSP00000310572	0	0	0	0	0	0.827	0	0.323	0.878
	UBD	PSMD4	1856602	1854905	ENSP00000366249	ENSP00000357879	0	0	0	0	0.074	0.46	0	0.529	0.744
	ARHGEF7	ARHGAP17	1856369	1847199	ENSP00000364893	ENSP00000289968	0	0	0	0	0	0	0.9	0.14	0.91
	KL	CYP27B1	1857155	1843152	ENSP00000369442	ENSP00000228606	0	0	0	0	0	0	0	0.621	0.621
	HCRT	CHRM3	1847406	1844372	ENSP00000293330	ENSP00000255380	0	0	0	0	0	0	0.9	0	0.9
	PSMD4	UBOX5	1854905	1842644	ENSP00000357879	ENSP00000217173	0	0	0	0	0	0.669	0	0.488	0.823
	PARK2	CPLX2	1854466	1853863	ENSP00000355865	ENSP00000352544	0	0	0	0	0	0	0	0.415	0.414
	PAX3	PSMD4	1857980	1854905	ENSP00000375921	ENSP00000357879	0	0	0	0	0	0.57	0	0.067	0.581
	PLCB1	GPR50	1852081	1842700	ENSP00000338185	ENSP00000218316	0	0	0	0	0	0	0	0.406	0.406
	PCSK9	KRT75	1848505	1844113	ENSP00000303208	ENSP00000252245	0	0	0	0	0.451	0	0	0.092	0.48
	SHC1	IL4	1860266	1843288	ENSP00000401303	ENSP00000231449	0	0	0	0	0	0	0.9	0.878	0.987
	THADA	PARK2	1859082	1854466	ENSP00000385995	ENSP00000355865	0	0	0	0	0	0	0	0.515	0.515
	SQLE	PTGIS	1845823	1843696	ENSP00000265896	ENSP00000244043	0	0	0	0	0.74	0.247	0	0.404	0.873
	CPSF2	PAPOLG	1848001	1843497	ENSP00000298875	ENSP00000238714	0	0	0	0	0.097	0.757	0	0.478	0.875
	B3GNT7	GALNT7	1847074	1845662	ENSP00000287590	ENSP00000265000	0	0	0	0	0	0	0.9	0.109	0.907
	MAP3K1	SPP1	1858732	1858269	ENSP00000382423	ENSP00000378517	0	0	0	0	0	0	0.9	0	0.9
	GNB2L1	SYT1	1861691	1844863	ENSP00000426909	ENSP00000261205	0	0	0	0	0	0.576	0	0.128	0.614
	SYT1	SLC17A7	1844863	1842841	ENSP00000261205	ENSP00000221485	0	0	0	0	0	0	0.9	0.53	0.951
	SHC1	IGF1	1860266	1848439	ENSP00000401303	ENSP00000302665	0	0	0	0	0	0	0.9	0.924	0.992
	CDKN1C	SHH	1860924	1847842	ENSP00000411552	ENSP00000297261	0	0	0	0	0	0	0	0.859	0.859
	LRP5	NPC1	1847475	1846078	ENSP00000294304	ENSP00000269228	0	0	0	0	0	0	0	0.468	0.468
	SQLE	CYP51A1	1845823	1842119	ENSP00000265896	ENSP00000003100	0	0	0	0	0.88	0.304	0	0.765	0.978
	ADIPOQ	MED15	1850277	1845304	ENSP00000320709	ENSP00000263205	0	0	0	0	0	0	0.9	0.042	0.9
	SCN4B	PSMC4	1850453	1842267	ENSP00000322460	ENSP00000157812	0	0	0	0	0	0	0	0.538	0.538
	SPP1	MMP2	1858269	1842719	ENSP00000378517	ENSP00000219070	0	0	0	0	0	0	0	0.91	0.91
	SREBF2	PCSK9	1854125	1848505	ENSP00000354476	ENSP00000303208	0	0	0	0	0	0	0	0.707	0.707
	C5orf4	CYP4A11	1850263	1849379	ENSP00000320604	ENSP00000311095	0	0	0	0	0.092	0.315	0	0.37	0.573
	STXBP1	VPS41	1855878	1849177	ENSP00000362399	ENSP00000309457	0	0	0	0	0	0.302	0	0.253	0.456
	IFT88	SHH	1850556	1847842	ENSP00000323580	ENSP00000297261	0	0	0	0	0	0	0	0.537	0.537
	PSMD4	PSMC4	1854905	1842267	ENSP00000357879	ENSP00000157812	0	0	0	0	0.841	0.999	0.9	0.718	0.999
	SREBF2	HMGCR	1854125	1847097	ENSP00000354476	ENSP00000287936	0	0	0	0	0	0	0.9	0.875	0.987
	CD36	HMGCR	1849038	1847097	ENSP00000308165	ENSP00000287936	0	0	0	0	0	0	0	0.419	0.418
	GNB2L1	UBD	1861691	1856602	ENSP00000426909	ENSP00000366249	0	0	0	0	0.199	0.376	0	0.374	0.659
	CTSE	PCSK9	1853647	1848505	ENSP00000350911	ENSP00000303208	0	0	0	0	0.14	0.25	0	0.423	0.595
	TCEA2	TTF1	1852708	1851645	ENSP00000343515	ENSP00000333920	0	0	0	0	0	0	0	0.543	0.543
	AGPAT6	GPD1	1858444	1848251	ENSP00000380184	ENSP00000301149	0.284	0	0	0	0	0	0.9	0.208	0.938
	C5orf4	PTGIS	1850263	1843696	ENSP00000320604	ENSP00000244043	0	0	0	0	0.45	0.488	0	0.497	0.845
	LDLR	NPC1	1862854	1846078	ENSP00000454071	ENSP00000269228	0	0	0	0	0	0	0	0.507	0.507
	GALNT2	GALNT7	1854426	1845662	ENSP00000355632	ENSP00000265000	0	0	0	0.849	0	0	0.9	0.626	0.909
	ADH7	ADHFE1	1861470	1858409	ENSP00000420269	ENSP00000379865	0	0	0	0	0	0.667	0	0.629	0.871
	HMGCR	ABCG5	1847097	1844808	ENSP00000287936	ENSP00000260645	0	0	0	0	0	0	0	0.642	0.642
	IGF1	IL4	1848439	1843288	ENSP00000302665	ENSP00000231449	0	0	0	0	0	0	0	0.472	0.472
	CD36	MMP2	1849038	1842719	ENSP00000308165	ENSP00000219070	0	0	0	0	0	0	0	0.405	0.405
	PDZK1	CD36	1852559	1849038	ENSP00000342143	ENSP00000308165	0	0	0	0	0.081	0	0	0.38	0.406
	DNAJC19	HSPA1L	1857545	1856352	ENSP00000372005	ENSP00000364805	0.462	0	0	0	0.105	0.244	0	0.317	0.718
	IL18	IL4	1846668	1843288	ENSP00000280357	ENSP00000231449	0	0	0	0	0	0	0	0.637	0.637
	PSMC5	THAP11	1849313	1848661	ENSP00000310572	ENSP00000304689	0	0	0	0	0	0.469	0	0	0.469
	KCNJ5	LACTB	1852277	1845023	ENSP00000339960	ENSP00000261893	0	0	0	0	0	0	0	0.482	0.482
	NPC1	MC3R	1846078	1843686	ENSP00000269228	ENSP00000243911	0	0	0	0	0	0	0	0.4	0.4
	EHMT1	SSRP1	1861338	1846565	ENSP00000417980	ENSP00000278412	0	0	0	0	0	0.415	0	0.199	0.511
	PRPF4	CPSF2	1856059	1848001	ENSP00000363313	ENSP00000298875	0	0	0	0	0.073	0	0.9	0	0.903
	PARK2	BBOX1	1854466	1845300	ENSP00000355865	ENSP00000263182	0	0	0	0	0	0	0	0.566	0.566
	MOAP1	TNFRSF1A	1848003	1842286	ENSP00000298894	ENSP00000162749	0	0	0	0	0	0.571	0	0.067	0.582
	CYP4A11	SC5DL	1849379	1845461	ENSP00000311095	ENSP00000264027	0	0	0	0	0.145	0.165	0	0.68	0.752
	MKS1	WDPCP	1858071	1846245	ENSP00000376827	ENSP00000272321	0	0	0	0	0	0	0	0.731	0.732
	CPLX2	SYT1	1853863	1844863	ENSP00000352544	ENSP00000261205	0	0	0	0	0.156	0	0	0.496	0.556
	ETV5	DUSP6	1848893	1846636	ENSP00000306894	ENSP00000279488	0	0	0	0	0	0	0	0.42	0.42
	SLC4A5	SLC9A1	1853599	1845449	ENSP00000350475	ENSP00000263980	0	0	0	0	0	0	0	0.463	0.463
	PLCB1	CHRM3	1852081	1844372	ENSP00000338185	ENSP00000255380	0	0	0	0	0	0	0.9	0.37	0.934
	EHD1	STAT6	1850255	1848146	ENSP00000320516	ENSP00000300134	0	0	0	0	0	0.479	0	0	0.479
	STAT6	IL18	1848146	1846668	ENSP00000300134	ENSP00000280357	0	0	0	0	0	0	0	0.45	0.45
	GSTK1	ADH7	1861855	1861470	ENSP00000431049	ENSP00000420269	0	0	0	0	0	0	0.9	0	0.9
	IL2	THPO	1843096	1842420	ENSP00000226730	ENSP00000204615	0	0	0	0	0	0	0	0.505	0.505
	STXBP1	GOSR1	1855878	1843045	ENSP00000362399	ENSP00000225724	0	0	0	0	0	0.304	0	0.228	0.44
	MKS1	IFT88	1858071	1850556	ENSP00000376827	ENSP00000323580	0	0	0	0	0	0	0	0.504	0.505
	IRS4	IGF1	1855625	1848439	ENSP00000361202	ENSP00000302665	0	0	0	0	0	0	0.9	0.381	0.935
	HMGCR	NPC1	1847097	1846078	ENSP00000287936	ENSP00000269228	0	0	0	0	0	0	0	0.584	0.584
	CYP4A11	SQLE	1849379	1845823	ENSP00000311095	ENSP00000265896	0	0	0	0	0.113	0.361	0	0.176	0.492
	SREBF2	NPC1	1854125	1846078	ENSP00000354476	ENSP00000269228	0	0	0	0	0	0	0	0.642	0.642
	F8	F9	1853973	1842692	ENSP00000353393	ENSP00000218099	0	0	0	0	0	0.576	0	0.417	0.742
	STXBP1	VPS18	1855878	1842787	ENSP00000362399	ENSP00000220509	0	0	0	0	0	0.363	0	0.488	0.66
	ADH7	GSTM3	1861470	1844453	ENSP00000420269	ENSP00000256594	0	0	0	0	0	0	0.9	0	0.9
	PAX3	SHH	1857980	1847842	ENSP00000375921	ENSP00000297261	0	0	0	0	0	0.221	0	0.699	0.756
	TNFRSF1A	MAP4K5	1842286	1842176	ENSP00000162749	ENSP00000013125	0	0	0	0	0	0	0.9	0.07	0.903
	GNB2L1	TNFRSF1A	1861691	1842286	ENSP00000426909	ENSP00000162749	0	0	0	0	0	0.576	0.9	0.197	0.962
	CDKN1C	MYH6	1860924	1853324	ENSP00000411552	ENSP00000348634	0	0	0	0	0	0	0	0.446	0.446
	F5	TFPI	1854661	1843343	ENSP00000356771	ENSP00000233156	0	0	0	0	0	0	0.8	0.725	0.942
	GNB2L1	IGF1	1861691	1848439	ENSP00000426909	ENSP00000302665	0	0	0	0	0	0	0.9	0.854	0.984
	CYP4A11	CYP51A1	1849379	1842119	ENSP00000311095	ENSP00000003100	0	0	0.521	0.635	0.139	0	0	0.607	0.448
	SREBF2	CD36	1854125	1849038	ENSP00000354476	ENSP00000308165	0	0	0	0	0	0	0	0.52	0.52
	KCNJ5	SCN4B	1852277	1850453	ENSP00000339960	ENSP00000322460	0	0	0	0	0	0	0	0.56	0.56
	SC5DL	CYP51A1	1845461	1842119	ENSP00000264027	ENSP00000003100	0	0	0	0	0.413	0.95	0	0.787	0.993
	CISH	IL2	1860785	1843096	ENSP00000409346	ENSP00000226730	0	0	0	0	0	0	0.9	0.413	0.938
	SHC1	ARHGEF7	1860266	1856369	ENSP00000401303	ENSP00000364893	0	0	0	0	0	0	0	0.569	0.569
	CD36	MED15	1849038	1845304	ENSP00000308165	ENSP00000263205	0	0	0	0	0	0	0.9	0	0.9
	VPS41	HOOK3	1849177	1848762	ENSP00000309457	ENSP00000305699	0	0	0	0	0	0.556	0	0.104	0.585
	SPP1	IGF1	1858269	1848439	ENSP00000378517	ENSP00000302665	0	0	0	0	0	0	0	0.407	0.407
	EIF2C1	AIP	1855852	1846617	ENSP00000362300	ENSP00000279146	0	0	0	0	0	0.481	0	0	0.481
	PDZK1	SLC9A1	1852559	1845449	ENSP00000342143	ENSP00000263980	0	0	0	0	0	0	0	0.466	0.467
	GNB2L1	EIF4A2	1861691	1850828	ENSP00000426909	ENSP00000326381	0	0	0	0	0.227	0	0	0.276	0.417
	ARHGEF7	SRGAP1	1856369	1853143	ENSP00000364893	ENSP00000347198	0	0	0	0	0	0	0.9	0.053	0.901
	RBBP6	PAPOLG	1849988	1843497	ENSP00000317872	ENSP00000238714	0	0	0	0	0	0.757	0	0	0.757
	TCEA2	SSRP1	1852708	1846565	ENSP00000343515	ENSP00000278412	0	0	0	0	0	0	0	0.636	0.636
	RUFY3	CPLX2	1857317	1853863	ENSP00000370394	ENSP00000352544	0	0	0	0	0.456	0	0	0.041	0.456
	PSEN2	FHL2	1854447	1850494	ENSP00000355747	ENSP00000322909	0	0	0	0	0	0.576	0	0.864	0.94
	KL	IGF1	1857155	1848439	ENSP00000369442	ENSP00000302665	0	0	0	0	0	0	0	0.505	0.505
	SREBF2	SC5DL	1854125	1845461	ENSP00000354476	ENSP00000264027	0	0	0	0	0	0	0.9	0.519	0.949
	IGF1	SHH	1848439	1847842	ENSP00000302665	ENSP00000297261	0	0	0	0	0	0	0	0.408	0.408
	TFPI	F9	1843343	1842692	ENSP00000233156	ENSP00000218099	0	0	0	0	0	0	0	0.72	0.72
	GPR182	SIAE	1848136	1845373	ENSP00000300098	ENSP00000263593	0	0	0	0	0	0	0	0.667	0.667
	STX3	SYT1	1852117	1844863	ENSP00000338562	ENSP00000261205	0	0	0	0	0.071	0.57	0	0.819	0.921
	SHANK2	KCNE3	1852906	1849309	ENSP00000345193	ENSP00000310557	0	0	0	0	0	0	0	0.681	0.681
	ARHGEF7	SHANK2	1856369	1852906	ENSP00000364893	ENSP00000345193	0	0	0	0.611	0	0.68	0	0.277	0.711
	GNB2L1	SHC1	1861691	1860266	ENSP00000426909	ENSP00000401303	0	0	0	0	0	0	0.9	0.325	0.929
	SERPINF1	MMP2	1844317	1842719	ENSP00000254722	ENSP00000219070	0	0	0	0	0.08	0	0	0.472	0.493
	STXBP1	PSMD7	1855878	1842741	ENSP00000362399	ENSP00000219313	0	0	0	0	0	0.577	0	0	0.577
	EHMT1	EIF2C1	1861338	1855852	ENSP00000417980	ENSP00000362300	0	0	0	0	0	0.202	0	0.375	0.479
	GALNT2	B3GNT7	1854426	1847074	ENSP00000355632	ENSP00000287590	0	0	0	0	0	0	0.9	0.065	0.902
	STXBP1	PLCB1	1855878	1852081	ENSP00000362399	ENSP00000338185	0	0	0	0	0	0	0	0.486	0.485
	GPR50	F9	1842700	1842692	ENSP00000218316	ENSP00000218099	0	0	0	0	0	0	0	0.606	0.606
	UBD	SUMO4	1856602	1850064	ENSP00000366249	ENSP00000318635	0	0	0	0	0.091	0.246	0	0.494	0.622
	LRP5	SERPINF1	1847475	1844317	ENSP00000294304	ENSP00000254722	0	0	0	0	0	0	0	0.483	0.484
	HMGCR	CYP51A1	1847097	1842119	ENSP00000287936	ENSP00000003100	0	0	0	0	0.288	0	0	0.562	0.675
	COPS3	PSMD7	1846040	1842741	ENSP00000268717	ENSP00000219313	0	0	0	0	0	0.341	0	0.135	0.405
	PSMD4	PSMC5	1854905	1849313	ENSP00000357879	ENSP00000310572	0	0	0	0	0.651	0.999	0.9	0.624	0.999
	PLCB1	EDNRA	1852081	1849748	ENSP00000338185	ENSP00000315011	0	0	0	0	0	0.08	0.9	0.053	0.905
	TNFRSF25	TNFRSF1A	1856753	1842286	ENSP00000367013	ENSP00000162749	0	0	0	0.686	0	0.576	0	0.567	0.649
	CPLX2	STX3	1853863	1852117	ENSP00000352544	ENSP00000338562	0	0	0	0	0	0.602	0.54	0.859	0.972
	UBD	PSMC4	1856602	1842267	ENSP00000366249	ENSP00000157812	0	0	0	0	0.115	0.382	0	0.139	0.487
	C5orf4	SQLE	1850263	1845823	ENSP00000320604	ENSP00000265896	0	0	0	0	0.357	0.729	0	0.37	0.88
	STX3	GOSR1	1852117	1843045	ENSP00000338562	ENSP00000225724	0	0	0	0	0	0.285	0.54	0.403	0.786
	IL18	IL2	1846668	1843096	ENSP00000280357	ENSP00000226730	0	0	0	0	0	0	0	0.583	0.583
	NPC1	ABCG5	1846078	1844808	ENSP00000269228	ENSP00000260645	0	0	0	0	0	0	0	0.539	0.539
	IRS4	IL4	1855625	1843288	ENSP00000361202	ENSP00000231449	0	0	0	0	0	0	0	0.439	0.439
	SREBF2	ABCG5	1854125	1844808	ENSP00000354476	ENSP00000260645	0	0	0	0	0	0	0	0.755	0.756
	BBOX1	TRIM47	1845300	1844328	ENSP00000263182	ENSP00000254816	0	0	0	0	0	0	0	0.511	0.511
	SREBF2	SQLE	1854125	1845823	ENSP00000354476	ENSP00000265896	0	0	0	0	0	0	0.9	0.56	0.954
	CD2AP	SUMO4	1853822	1850064	ENSP00000352264	ENSP00000318635	0	0	0	0	0	0	0	0.434	0.435
	CASP1	IL18	1860827	1846668	ENSP00000410076	ENSP00000280357	0	0	0	0	0.071	0.808	0.9	0.961	0.999
	POR	CYP51A1	1861450	1842119	ENSP00000419970	ENSP00000003100	0	0	0	0	0.07	0.093	0	0.454	0.499
	ADIPOQ	IGF1	1850277	1848439	ENSP00000320709	ENSP00000302665	0	0	0	0	0	0	0	0.937	0.937
	CISH	PARK2	1860785	1854466	ENSP00000409346	ENSP00000355865	0	0	0	0	0	0	0	0.537	0.537
	PCSK9	HMGCR	1848505	1847097	ENSP00000303208	ENSP00000287936	0	0	0	0	0	0	0	0.539	0.539
	COPS8	PSMD7	1853041	1842741	ENSP00000346340	ENSP00000219313	0	0	0	0	0.071	0.238	0	0.241	0.416
	PSMC5	PSMD7	1849313	1842741	ENSP00000310572	ENSP00000219313	0	0	0	0	0.736	0.999	0.9	0.538	0.999
	MAP3K1	CAPN3	1858732	1858465	ENSP00000382423	ENSP00000380349	0	0	0	0	0	0.964	0	0.064	0.965
	MAP3K1	TNFRSF1A	1858732	1842286	ENSP00000382423	ENSP00000162749	0	0	0	0	0	0	0.9	0.359	0.933
	CD2AP	NPC1	1853822	1846078	ENSP00000352264	ENSP00000269228	0	0	0	0	0	0	0	0.489	0.489
	CASP1	TNFRSF1A	1860827	1842286	ENSP00000410076	ENSP00000162749	0	0	0	0	0	0	0	0.407	0.407
	HMGCR	SQLE	1847097	1845823	ENSP00000287936	ENSP00000265896	0	0	0	0	0.384	0	0	0.659	0.78
	PSMD4	PARK2	1854905	1854466	ENSP00000357879	ENSP00000355865	0	0	0	0	0	0.996	0	0.482	0.998
	F5	F9	1854661	1842692	ENSP00000356771	ENSP00000218099	0	0	0	0	0	0	0	0.824	0.824
	IL18	MMP2	1846668	1842719	ENSP00000280357	ENSP00000219070	0	0	0	0	0	0	0	0.866	0.866
	LDLR	PCSK9	1862854	1848505	ENSP00000454071	ENSP00000303208	0	0	0	0	0	0.995	0	0.962	0.999
	EDNRA	CHRM3	1849748	1844372	ENSP00000315011	ENSP00000255380	0	0	0	0	0	0	0.9	0.073	0.903
	LDLR	HMGCR	1862854	1847097	ENSP00000454071	ENSP00000287936	0	0	0	0	0.091	0	0	0.733	0.747
	POR	CYP4A11	1861450	1849379	ENSP00000419970	ENSP00000311095	0	0.185	0	0	0	0	0	0.372	0.466
	STX12	VPS18	1856019	1842787	ENSP00000363054	ENSP00000220509	0	0	0	0	0	0.628	0	0.453	0.787
	UFC1	UNK	1854704	1847392	ENSP00000356982	ENSP00000293218	0	0	0	0	0	0.908	0	0	0.908
	EHMT1	PSMD4	1861338	1854905	ENSP00000417980	ENSP00000357879	0	0	0	0	0	0.391	0	0.171	0.473
	MAP3K1	MAP4K5	1858732	1842176	ENSP00000382423	ENSP00000013125	0	0	0	0.626	0	0	0.9	0.503	0.918
	EIF4A2	EIF3J	1850828	1845012	ENSP00000326381	ENSP00000261868	0	0	0	0	0	0	0.9	0.327	0.929
	UFC1	CDK5RAP3	1854704	1852848	ENSP00000356982	ENSP00000344683	0	0	0	0	0	0.662	0	0.328	0.763
	EHMT1	KDM4C	1861338	1857360	ENSP00000417980	ENSP00000370710	0	0	0	0	0	0.185	0	0.482	0.56
	CASP1	PSEN2	1860827	1854447	ENSP00000410076	ENSP00000355747	0	0	0	0	0	0.567	0	0.184	0.631
	PLCB1	HCRT	1852081	1847406	ENSP00000338185	ENSP00000293330	0	0	0	0	0	0	0.9	0	0.9
	PAX3	MYH6	1857980	1853324	ENSP00000375921	ENSP00000348634	0	0	0	0	0	0	0	0.487	0.487
	EDNRA	HCRT	1849748	1847406	ENSP00000315011	ENSP00000293330	0	0	0	0	0	0	0.9	0	0.9
	IGF1	MMP2	1848439	1842719	ENSP00000302665	ENSP00000219070	0	0	0	0	0	0	0.9	0.531	0.951
	FOXL1	SHH	1850817	1847842	ENSP00000326272	ENSP00000297261	0	0	0	0	0	0	0	0.451	0.451
	CASP1	PARK2	1860827	1854466	ENSP00000410076	ENSP00000355865	0	0	0	0	0	0.576	0	0.326	0.702

## Sheet: Figure 3
Figure 3b													Figure 3c						Figure 3d														Figure 3e
	Control				nLDL				Statin											LPDS				nLDL				Statin						Chow						HFD						Statin
SREBP2	0.968171	1.03407	0.998845		1.27456	1.58992	1.456		0.54055	0.488673	0.6539								LDLR	0.9	1.1	1		1.7	2	1.89		0.34	0.43	0.3739			SREBP2	1.12	0.9	1	1.28493	0.827932	1.04829	0.2	0.25	0.24	0.24892	0.16492	0.286	2.56	2.54	2.64	3.292
HMGCR	1.03706	0.964264	1		1.29011	1.63297	1.7654		0.629597	0.667806	0.43294								pSREBP2	1.02401	0.98	1		1.30892	1.28	1.456		6.87	4.92	5.3892			HMGCR	1.17	1.12	0.76	0.857302	1.2583	1	0.19	0.25	0.23	0.23792	0.27291	0.1769	6.87	5.78	3.35	2.5839
LDLR	0.907519	1.1019	1		1.376	1.48452	1.67854		0.598739	0.82645	0.3456								mSREBP2	0.975992	1.12	1		1.54141	1.587	1.79872		0.32	0.21	0.3298			MMAB	1	1.1	0.9	0.957391	1	1.16749	0.73	1.16	0.81	0.4563	0.9742	0.7362	2.28	3.11	2.44	3.2719
PCSK9	1.30202	1.02829	0.746907		1.58282	1.41667	1.8934		0.357868	0.399842	0.45632								MMAB	0.98	1.03	1		1.705	1.489	1.6537		0.679	0.789	0.5439			MVK	1	1.24	0.8	0.947302	1.16482	1	0.28	1.06	0.37	0.3278	0.4378	0.453	2.97	4.45	1.99	3.2802
INSIG1	1.05336	1.27899	0.742262		1.37793	2.04557	2.5432		0.3259	0.480464	0.34564
CYP51A	0.988514	0.954842	1.05946		1.56	1.66	1.78493		0.635	0.45	0.55439
MMAB	1.28257	1.10689	0.704394		1.11342	1.78386	1.8549		0.334033	0.452623	0.654092																						Bonferroni's multiple comparisons test	Mean Diff.	95.00% CI of diff.	Below threshold?	Summary	Adjusted P Value
MVK	1.03805	0.963341	1		1.3	1.8	1.54392		0.46	0.55	0.653043
																																	SREBP2
																																	Chow vs. HFD	0.7986	0.0003406 to 1.597	Yes	*	0.0499
Bonferroni's multiple comparisons test	Mean Diff.	95.00% CI of diff.	Below threshold?	Summary	Adjusted P Value														Bonferroni's multiple comparisons test	Mean Diff.	95.00% CI of diff.	Below threshold?	Summary	Adjusted P Value									Chow vs. Statin	-1.529	-2.327 to -0.7303	Yes	****	<0.0001
SREBP2																			LDLR														HMGCR
Control vs. nLDL	-0.4398	-0.8515 to -0.02806	Yes	*	0.0341														LPDS vs. nLDL	-0.8633	-1.465 to -0.2621	Yes	**	0.0043									Chow vs. HFD	0.8013	0.003101 to 1.600	Yes	*	0.0489
Control vs. Statin	0.4393	0.02758 to 0.8511	Yes	*	0.0343														LPDS vs. Statin	0.6187	0.01750 to 1.220	Yes	*	0.0429									Chow vs. Statin	-3.39	-4.188 to -2.592	Yes	****	<0.0001
HMGCR																			pSREBP2														MMAB
Control vs. nLDL	-0.5624	-0.9741 to -0.1506	Yes	**	0.0055														LPDS vs. nLDL	-0.347	-0.9482 to 0.2542	No	ns	0.3607									Chow vs. HFD	0.2097	-0.5885 to 1.008	No	ns	>0.9999
Control vs. Statin	0.4237	0.01192 to 0.8354	Yes	*	0.0426														LPDS vs. Statin	-4.725	-5.326 to -4.124	Yes	****	<0.0001									Chow vs. Statin	-1.975	-2.773 to -1.177	Yes	****	<0.0001
LDLR																			mSREBP2														MVK
Control vs. nLDL	-0.5099	-0.9216 to -0.09814	Yes	*	0.0123														LPDS vs. nLDL	-0.6104	-1.212 to -0.009181	Yes	*	0.0462									Chow vs. HFD	0.5373	-0.2610 to 1.335	No	ns	0.254
Control vs. Statin	0.4129	0.001137 to 0.8246	Yes	*	0.0492														LPDS vs. Statin	0.7454	0.1442 to 1.347	Yes	*	0.0135									Chow vs. Statin	-2.052	-2.851 to -1.254	Yes	****	<0.0001
PCSK9																			MMAB
Control vs. nLDL	-0.6052	-1.017 to -0.1935	Yes	**	0.0027														LPDS vs. nLDL	-0.6126	-1.214 to -0.01137	Yes	*	0.0453
Control vs. Statin	0.6211	0.2093 to 1.033	Yes	**	0.0021														LPDS vs. Statin	0.3327	-0.2685 to 0.9339	No	ns	0.3965
INSIG1
Control vs. nLDL	-0.964	-1.376 to -0.5523	Yes	****	<0.0001
Control vs. Statin	0.6409	0.2291 to 1.053	Yes	**	0.0015
CYP51A
Control vs. nLDL	-0.6674	-1.079 to -0.2556	Yes	***	0.001
Control vs. Statin	0.4545	0.04273 to 0.8662	Yes	*	0.0278
MMAB
Control vs. nLDL	-0.5528	-0.9645 to -0.1410	Yes	**	0.0064
Control vs. Statin	0.551	0.1393 to 0.9628	Yes	**	0.0065
MVK
Control vs. nLDL	-0.5475	-0.9592 to -0.1358	Yes	**	0.0069
Control vs. Statin	0.4461	0.03438 to 0.8579	Yes	*	0.0312
[truncated: 31 more columns]

## Sheet: Figure 4
Figure 4a							Figure 4b											Figure 4c											Figure 4d
Binding			Uptake					NS				siMMAB							NS			siMMAB								NS			siMMAB
NS	siMMAB		NS	siMMAB			LDLR	1.02	0.99	1	1.11	1.4	1.28	1.55	1.65			LDLR	0.946058	1.04972	1.00696	1.63769	2.33022	1.89152					Cholesterol	26510	28260	28855	22840	23175	21440
105	121.559		111	141			HMGCR	0.78	1.13	1.2	1	1.88	1.86	2.28	1.61			HMGCR	0.923382	1.05336	1.02811	1.73508	1.43396	1.52101					Cholestanol	25	30	35	25	20	20
95	134.615		98	122			SREBP2	1	0.97	1.09	1.01	1.44	1.63	1.32	1.35			pSREBP2	0.923382	1.05336	1.02811	1.11987	0.981686	0.998845					Zymostenol	120	150	145	110	115	105
100	135.931		100	130			CYP51A	0.86	1.05	1.06	1.1	1.79	1.25	1.58	1.82			mSREBP2	1.22338	0.853361	1.02811	1.58191	1.28046	1.41489					7-Dehydrocholesterol	85	80	75	65	65	60
							PCSK9	1.1	0.95	0.96	1.17	1.37	1.83	1.3	1.67			CYP51A	1.10463	1.00812	0.987373	1.63769	1.33022	1.39152					Lathosterol	60	120	95	80	110	110
							MMAB	1.07	1.21	0.93	0.9	0.3	0.18	0.05	0.24			MMAB	1.13744	0.944728	0.993045	0.286346	0.263492	0.301104					Zymosterol	1795	1695	1600	1160	1205	1125
Unpaired t test			Unpaired t test																										7, 24-Cholestadienol	295	420	340	270	270	260
P value	0.0048		P value	0.0149				P value	Mean of NS	Mean of siMMAB	Difference	SE of difference	t ratio	df	q value				P value	Mean of NS	Mean of siMMAB	Difference	SE of difference	t ratio	df	q value			Dihydrolanosterol	130	110	110	85	80	60
P value summary	**		P value summary	*			LDLR	0.002189	1.03	1.47	-0.44	0.08602	5.115	6	0.000553			LDLR	0.009615	1.001	1.953	-0.9522	0.2045	4.656	4	0.016186			Lanostherol	615	880	605	535	485	435
Significantly different (P < 0.05)?	Yes		Significantly different (P < 0.05)?	Yes			HMGCR	0.001854	1.028	1.908	-0.88	0.1665	5.286	6	0.000553			HMGCR	0.004573	1.002	1.563	-0.5617	0.09792	5.737	4	0.011548			Total Sterols	29550	31745	31860	25170	25525	23615
One- or two-tailed P value?	Two-tailed		One- or two-tailed P value?	Two-tailed			SREBP2	0.001364	1.018	1.435	-0.4175	0.07437	5.614	6	0.000553			pSREBP2	0.617652	1.002	1.033	-0.03185	0.05894	0.5403	4	0.519857
t, df	t=5.665, df=4		t, df	t=4.099, df=4			CYP51A	0.005834	1.018	1.61	-0.5925	0.1419	4.177	6	0.001179			mSREBP2	0.04718	1.035	1.426	-0.3908	0.1379	2.833	4	0.047652
							PCSK9	0.010648	1.045	1.543	-0.4975	0.1361	3.655	6	0.001792			CYP51A	0.01403	1.033	1.453	-0.4198	0.1007	4.17	4	0.017713				P value	Mean of NS	Mean of siMMAB	Difference	SE of difference	t ratio	df	q value
							MMAB	8.3e-05	1.028	0.1925	0.835	0.08905	9.377	6	8.4e-05			MMAB	0.000229	1.025	0.2836	0.7414	0.05891	12.58	4	0.001159			Cholesterol	0.003627	27875	22485	5390	881.9	6.112	4	0.010991
																													Cholestanol	0.066767	30	21.67	8.333	3.333	2.5	4	0.086234
																													Zymostenol	0.043439	138.3	110	28.33	9.718	2.915	4	0.065811
																													7-Dehydrocholesterol	0.00749	80	63.33	16.67	3.333	5	4	0.017022
																													Lathosterol	0.699282	91.67	100	-8.333	20.07	0.4152	4	0.635647
																													Zymosterol	0.000936	1697	1163	533.3	60.87	8.761	4	0.008504
																													7, 24-Cholestadienol	0.081512	351.7	266.7	85	36.7	2.316	4	0.086234
																													Dihydrolanosterol	0.014732	116.7	75	41.67	10.14	4.11	4	0.026784
																													Lanostherol	0.08538	700	485	215	94.56	2.274	4	0.086234
																													Total Sterols	0.002747	31052	24770	6282	953.3	6.589	4	0.010991

## Sheet: Figure 5
Figure 5b				Figure 5c				Figure 5d												Figure 5e				Figure 5f												Figure 5g				Figure 5h
									WT					MUT																						WT	MUT				WT			MUT
								Propionylcarnitine	0.1768	0.5474	0.756	0.5528	0.466	1.244	4.3683	4.4497	2.8323	3.608		NS	siMMAB				WT					MUT						1.02401	1.30892			Cholesterol	26601.3	30491.1	30712.3	14727.6	14585.8	18099.4
NS	siMMAB			NS	siMMAB			Succinate	0.3494	1.3461	1.1496	1.0255	1.4075	0.5352	1.2365	0.9745	0.6735	0.7321		90	169			LDLR	0.994815	1.00521	1.19127	0.839441	1	1.46155	1.22052	2.13243	1.41667	1.67307		0.975992	1.24141			Dihydrolanosterol	81.7	89.3	0	144.2	103.6	58.5
								Acetyl coA	0.9535	0.9535	2.6233	0.9535	0.9535	0.9535	1.2729	0.9999	1.0001	0.9768		110	120			HMGCR	1.05336	0.949342	1.12766	0.85165	1.04126	1.51047	1.58557	2.24752	2.20891	2.32678		1	1.4			8, 14--Cholestadienol	32.7	44.6	27.9	48.1	44.4	29.2
0.2879	1.0475			115.4	146.6															100	150			MUT	0.929805	1.07549	1.39152	0.911722	0.788218	0.0242646	0.0226397	0.0251494	0.0466062	0.0778406						7, 24-Cholestadienol	245.1	468.8	363.1	128.2	133.1	233.9
1.1773	1.2919			83.9	243.4																																			Lathosterol	1683	2455.4	4064.2	1266	1257.4	774.9
1.1335	1.3448			62.1	183.5																																			7-Dehydrocholesterol	2483.7	3348.2	10083.8	1618.6	1597.6	2441.5
0.2879																																								Desmosterol	784.3	959.8	1243	849.4	754.4	716.4
0.631																																								Lanostherol	359.5	446.4	153.6	400.6	340.2	277.8
																																								Total Sterols	32271.2	38303.6	46648	19182.7	18816.6	22631.6
																																				Unpaired t test
Unpaired t test with Welch's correction				Unpaired t test with Welch's correction					P value	Mean of WT	Mean of MUT	Difference	SE of difference	t ratio	df	q value				Unpaired t test					P value	Mean of WT	Mean of MUT	Difference	SE of difference	t ratio	df	q value				P value	0.0027				P value	Mean of WT	Mean of MUT	Difference	SE of difference	t ratio	df	q value
P value	0.0551			P value	0.0458			Propionylcarnitine	0.008423	0.4998	3.3	-2.801	0.5992	4.674	4.201	0.025522				P value	0.0395			LDLR	0.008341	1.006	1.581	-0.5747	0.1652	3.478	8	0.008424				P value summary	**			Cholesterol	0.001572	29268	15804	13464	1761	7.646	4	0.014289
P value summary	ns			P value summary	*			Succinate	0.353077	1.056	0.8304	0.2253	0.2263	0.9956	6.896	0.509827				P value summary	*			HMGCR	0.000707	1.005	1.976	-0.9712	0.1824	5.324	8	0.001072				Significantly different (P < 0.05)?	Yes			Dihydrolanosterol	0.298873	57	102.1	-45.1	37.81	1.193	4	0.388108
Significantly different (P < 0.05)?	No			Significantly different (P < 0.05)?	Yes			Acetyl-CoA	0.504779	1.287	1.041	0.2468	0.3391	0.7279	4.247	0.509827				Significantly different (P < 0.05)?	Yes			MUT	1.3e-05	1.019	0.0393	0.9801	0.1041	9.41	8	4e-05				One- or two-tailed P value?	Two-tailed			8, 14--Cholestadienol	0.510426	35.07	40.57	-5.5	7.621	0.7217	4	0.579972
One- or two-tailed P value?	Two-tailed			One- or two-tailed P value?	Two-tailed															One- or two-tailed P value?	Two-tailed															t, df	t=6.600, df=4			7, 24-Cholestadienol	0.057058	359	165.1	193.9	73.22	2.649	4	0.172886
Welch-corrected t, df	t=2.435, df=5.431			Welch-corrected t, df	t=3.234, df=3.104															t, df	t=3.011, df=4																			Lathosterol	0.085654	2734	1099	1635	719.9	2.271	4	0.194649
																																								7-Dehydrocholesterol	0.230274	5305	1886	3419	2418	1.414	4	0.348864
																																								Desmosterol	0.185901	995.7	773.4	222.3	139.4	1.595	4	0.337968
																																								Lanostherol	0.84388	319.8	339.5	-19.7	93.78	0.2101	4	0.852319
																																								Total Sterols	0.012206	39074	20210	18864	4342	4.345	4	0.055475

## Sheet: Figure 6
Figure 6a									Figure 6b									Figure 6c											Figure 6d								Figure 6e											Figure 6f
Vehicle	PA	MMA	Statin						Vehicle	PA	MMA	Statin							Vehicle			PA			ST				Vehicle	0.01mM	0.1mM PA	1mM PA	10mM PA	100mM PA				Vehicle			MMA			ST				Vehicle	10 uM MMA
90	164.267	161.954	188.432						100	143	154	144.526						LDLR	0.9	1.1	1	2.7	3.2	2.78468	3.5	4	3.02946		3.59727	3.51688	3.33601	3.64416	3.54368	4.42792			LDLR	1	0.973023	1.02698	1.72815	1.89349	2.51734	2.3495	5.24661	2.87007		6.77063	4.74779
110	155	135	167						97.1561	143.333	146.032	151.029						HMGCR	0.74125	1.25875	1	2.46242	3.05296	3.5067	4.0336	4.14963	4.62849		5.68399	5.58743	5.53601	5.6764	5.54368	5.49763			HMGCR	1	0.964058	1.0599	1.91251	2.20672	1.89567	3.80658	5.34876	4.12904		5.15102	3.85685
100	174	125	164						102.844	153.667	131.073	177.26						pSREBP2	1.20783	0.792174	1	0.391373	0.405504	0.31197	0.280303	0.149169	0.302531		4.32987	4.38746	4.89457	4.68974	4.27437	3.72792			pSREBP2	1.10023	0.981401	1	1.47019	2.29864	2.28818	0.548617	0.823928	0.662068		5.09432	5.2703
																		mSREBP2	1.19191	0.808088	1	1.48742	1.25306	2.18162	2.00505	1.68117	2.30647										mSREBP2	1	0.863457	1.16646	0.859153	1.20931	1.35155	2.79826	2.98195	2.63429
Bonferroni's multiple comparisons test	Mean Diff.	95.00% CI of diff.	Below threshold?	Summary	Adjusted P Value	A-?			Bonferroni's multiple comparisons test	Mean Diff.	95.00% CI of diff.	Below threshold?	Summary	Adjusted P Value	A-?			CYP51A	0.944325	1.05567	1	1.50906	1.92626	1.64305	3.27541	4.2648	4.36056		Bonferroni's multiple comparisons test	Mean Diff.	95.00% CI of diff.	Below threshold?	Summary	Adjusted P Value	A-?		CYP51A	1	0.996213	1.00473	2.5243	1.91925	2.27865	2.19813	3.26393	2.45297
Vehicle vs. PA	-64.42	-97.76 to -31.09	Yes	**	0.0012	B	PA		Vehicle vs. PA	-46.67	-73.66 to -19.67	Yes	**	0.0024	B	PA													Vehicle vs. 0.01mM	0.03979	-2.523 to 2.602	No	ns	>0.9999	B													Bonferroni's multiple comparisons test	Mean Diff.
Vehicle vs. MMA	-40.65	-73.99 to -7.315	Yes	*	0.0187	C	MMA		Vehicle vs. MMA	-43.7	-70.69 to -16.71	Yes	**	0.0037	C	MMA		Bonferroni's multiple comparisons test	Mean Diff.	95.00% CI of diff.	Below threshold?	Summary	Adjusted P Value						Vehicle vs. 0.1mM PA	-0.05182	-2.614 to 2.510	No	ns	>0.9999	C		Bonferroni's multiple comparisons test	Mean Diff.	95.00% CI of diff.	Below threshold?	Summary	Adjusted P Value						Vehicle vs. 10 uM MMA	1.047
Vehicle vs. Statin	-73.14	-106.5 to -39.81	Yes	***	0.0005	D	Statin		Vehicle vs. Statin	-57.61	-84.60 to -30.61	Yes	***	0.0006	D	Statin													Vehicle vs. 1mM PA	-0.1331	-2.695 to 2.429	No	ns	>0.9999	D													Vehicle vs. MMA 25µM	-0.5043
																		LDLR											Vehicle vs. 10mM PA	0.08314	-2.479 to 2.645	No	ns	>0.9999	E		LDLR											Vehicle vs. MMA 50µM	2.046
																		Vehicle vs. PA	-1.895	-2.522 to -1.268	Yes	****	<0.0001						Vehicle vs. 100mM PA	-0.01412	-2.576 to 2.548	No	ns	>0.9999	F		Vehicle vs. MMA	-1.046	-2.044 to -0.04860	Yes	*	0.0384						Vehicle vs. MMA 75µM	3.033
																		Vehicle vs. ST	-2.51	-3.137 to -1.883	Yes	****	<0.0001														Vehicle vs. ST	-2.489	-3.486 to -1.491	Yes	****	<0.0001						Vehicle vs. 100µM MA	3.892
																																																Vehicle vs. 1 mM	4.632
																		HMGCR																			HMGCR											Vehicle vs. 10 mM	4.727
																		Vehicle vs. PA	-2.007	-2.634 to -1.381	Yes	****	<0.0001														Vehicle vs. MMA	-0.997	-1.995 to 0.0007490	No	ns	0.0502
																		Vehicle vs. ST	-3.271	-3.897 to -2.644	Yes	****	<0.0001														Vehicle vs. ST	-3.42	-4.418 to -2.422	Yes	****	<0.0001
																		pSREBP2																			pSREBP2
																		Vehicle vs. PA	0.6304	0.003617 to 1.257	Yes	*	0.0485														Vehicle vs. MMA	-0.9918	-1.990 to 0.005938	No	ns	0.0516
																		Vehicle vs. ST	0.756	0.1292 to 1.383	Yes	*	0.0158														Vehicle vs. ST	0.349	-0.6487 to 1.347	No	ns	0.8313
																		mSREBP2																			mSREBP2
																		Vehicle vs. PA	-0.6407	-1.267 to -0.01393	Yes	*	0.0444														Vehicle vs. MMA	-0.13	-1.128 to 0.8677	No	ns	>0.9999
																		Vehicle vs. ST	-0.9976	-1.624 to -0.3708	Yes	**	0.0015														Vehicle vs. ST	-1.795	-2.793 to -0.7971	Yes	***	0.0004
																		CYP51A																			CYP51A
																		Vehicle vs. PA	-0.6928	-1.320 to -0.06602	Yes	*	0.0281														Vehicle vs. MMA	-1.24	-2.238 to -0.2427	Yes	*	0.0127
																		Vehicle vs. ST	-2.967	-3.594 to -2.340	Yes	****	<0.0001														Vehicle vs. ST	-1.638	-2.636 to -0.6403	Yes	**	0.0011
[truncated: 6 more columns]

## Sheet: Figure 7
Figure 7a																	Figure 7b						Figure 7c			Figure 7d										Figure 7g						Figure 7h
	CON ASO								MMAB ASO								CON ASO	MMAB ASO		CON ASO	MMAB ASO		CON ASO	MMAB ASO			CON ASO				MMAB ASO					Cholesterol Biosynthesis	GPP Biosynthesis	Mevalonate Pathway	LXR/RXR Activiation			CON ASO	MMAB ASO
Mmab	1.2	0.8	1.1	0.9	1	0.95			0.4	0.3	0.45	0.5	0.2	0.3	0.25		11.5	27.25		18.6	50		45.25	138		LDLR	0.725437	0.979591	0.944855	1.35012	1.45218	1.5664	1.386	1.4024		5.73	4.25	3.82	1.76			3.44788	1.96275
Mvk	1.15	0.85	1.1	0.9	1	0.95			1.15	0.85	1.1	0.9	1	0.95	1.5		15.5	36.25		31.1	73.4		62	31		CYP51A	0.958597	0.876169	0.921144	1.24409	1.4791	1.23189	1.20023	1.42337								2.12353	0.261254
																	17.25	33		23.8	92.4		118.25	102		MMAB	1.1	0.9	1.1	0.9	0.2	0.3	0.1	0.1								3.29582	0.221061
	P value	Mean of CON ASO	Mean of MMAB ASO	Difference	SE of difference	t ratio	df	q value									25.25	16.5		36.1	44.7		25.5	230.25																		2.29703	0.261254
Mmab	2e-06	0.9917	0.3429	0.6488	0.07002	9.266	11	2e-06									14.5	44		41.6	31.1		37.5	120.5																		4.85598	0.817256
Mvk	0.483051	0.9917	1.064	-0.07262	0.1	0.7259	11	0.243941									12	15		52.5	38		23.75	109.5																		6.36388	0.68328
																		26.75			38.2			108.25			P value	Mean of CON ASO	Mean of MMAB ASO	Difference	SE of difference	t ratio	df	q value									0.643087
																										LDLR	0.015879	1	1.452	-0.4517	0.1358	3.326	6	0.014462
																										CYP51A	0.021479	1	1.334	-0.3336	0.1081	3.087	6	0.014462								Mann Whitney test
																	Unpaired t test			Unpaired t test			Unpaired t test			MMAB	3.4e-05	1	0.175	0.825	0.075	11	6	6.8e-05								P value	0.0012
																	P value	0.0226		P value	0.0966		P value	0.0321																		Exact or approximate P value?	Exact
																	P value summary	*		P value summary	ns		P value summary	*																		P value summary	**
																	Significantly different (P < 0.05)?	Yes		Significantly different (P < 0.05)?	No		Significantly different (P < 0.05)?	Yes																		Significantly different (P < 0.05)?	Yes
																	One- or two-tailed P value?	Two-tailed		One- or two-tailed P value?	Two-tailed		One- or two-tailed P value?	Two-tailed																		One- or two-tailed P value?	Two-tailed
																	t, df	t=2.650, df=11		t, df	t=1.817, df=11		t, df	t=2.453, df=11																		Sum of ranks in column A,B	63 , 28
																																										Mann-Whitney U	0

## Sheet: Figure S1
Figure S1a														Figure S1b						Figure S1c								Figure S1d
																					MAI (DiI-LDL)			Robust Z-score				Left panel			Middle Panel			Right panel
Time (h)	LDLR				P-value		HMGCR				P-value										Mean	SD	N	Mean	SD	N		S1-HP-01	S2-HP-01		S2-HP-01	S3-HP-01		S1-HP-01	S3-HP-01
Control	0.91	1.03	1.17	0.85			1.08	0.85	1.07	1.07										NS	171.378	139.377	128	0.419497	0.317763	128		90.7046	82.4236		82.4236	70.4431		90.7046	70.4431
2	0.633976	0.775124	0.809	0.7	0.0180779	P1	0.87206	1.17895	0.946058	0.72951	0.461878	P6								siLDLR	98.1568	90.4042	128	-2.838	0.46549	128		79.3836	68.9734		68.9734	74.2808		79.3836	74.2808
4	0.418268	0.40123	0.61132	0.5	0.00101994	P2	0.802459	0.813661	0.61132	0.76	0.00987182	P7								siNPC1	201.595	168.936	128	1.62571	0.49326	128		67.598	60.2979		60.2979	55.7792		67.598	55.7792
6	0.234474	0.227273	0.543367	0.262429	0.000636421	P3	0.681838	0.509622	0.532185	0.325335	0.00152667	P8																83.0111	72.9796		72.9796	67.5416		83.0111	67.5416
12	0.425579	0.283712	0.4075	0.4714	0.000338398	P4	0.378273	0.485486	0.436786	0.400535	6.59606e-05	P9																66.0083	57.6802		57.6802	59.9744		66.0083	59.9744
U18	1.40688	1.28921	1.39075	1.5	0.00268603	P5	1.41667	1.47172	1.7411	1.6358	0.00106292	P10																62.7622	53.8976		53.8976	52.332		62.7622	52.332
																												69.7091	68.5059		68.5059	60.123		69.7091	60.123
Comparisons by two-sided unpaired student's t-test vs control treated cells																												59.005	46.0658		46.0658	51.4641		59.005	51.4641
																												98.5322	76.3721		76.3721	92.1812		98.5322	92.1812
																												61.3649	54.614		54.614	53.7977		61.3649	53.7977
																												66.0253	55.0794		55.0794	58.5841		66.0253	58.5841
																												53.8122	49.12		49.12	47.9891		53.8122	47.9891
																												56.337	52.774		52.774	46.8895		56.337	46.8895
																												84.9049	77.9841		77.9841	67.0018		84.9049	67.0018
																												68.9077	56.0187		56.0187	53.0461		68.9077	53.0461
																												61.2439	58.2309		58.2309	56.655		61.2439	56.655
																												87.6421	75.1317		75.1317	77.8377		87.6421	77.8377
																												81.8996	68.4673		68.4673	59.2174		81.8996	59.2174
																												76.8016	73.4648		73.4648	75.8547		76.8016	75.8547
																												78.351	72.3453		72.3453	67.9416		78.351	67.9416
																												58.6242	51.9266		51.9266	50.0871		58.6242	50.0871
																												66.7173	59.5705		59.5705	61.6823		66.7173	61.6823
																												65.3664	48.756		48.756	48.5828		65.3664	48.5828
																												99.9886	80.8729		80.8729	79.4973		99.9886	79.4973
																												72.5495	61.6022		61.6022	65.6358		72.5495	65.6358
																												69.7444	63.6616		63.6616	59.2661		69.7444	59.2661
																												67.2157	56.42		56.42	57.7514		67.2157	57.7514
																												56.1182	58.2262		58.2262	61.5784		56.1182	61.5784
																												59.2937	57.4147		57.4147	54.1566		59.2937	54.1566
																												62.047	58.4691		58.4691	57.3749		62.047	57.3749
																												66.8329	60.3924		60.3924	54.6887		66.8329	54.6887
																												60.4422	53.9344		53.9344	52.2596		60.4422	52.2596
																												62.7393	58.2595		58.2595	52.612		62.7393	52.612
																												59.5757	60.9173		60.9173	51.5917		59.5757	51.5917
																												88.6828	77.2867		77.2867	76.5344		88.6828	76.5344
																												58.8888	50.8695		50.8695	51.91		58.8888	51.91
																												85.4799	66.622		66.622	68.2628		85.4799	68.2628
																												73.1157	64.7533		64.7533	58.032		73.1157	58.032
																												57.561	48.4155		48.4155	46.5793		57.561	46.5793
																												82.293	87.4049		87.4049	73.9111		82.293	73.9111
																												63.9697	63.1596		63.1596	54.6969		63.9697	54.6969
																												54.8081	52.1129		52.1129	50.2168		54.8081	50.2168
																												59.914	50.8779		50.8779	51.2884		59.914	51.2884
																												67.3413	56.0639		56.0639	52.4106		67.3413	52.4106
																												62.2478	52.7677		52.7677	52.1436		62.2478	52.1436
																												79.1088	71.8551		71.8551	69.1934		79.1088	69.1934
																												61.9491	49.4707		49.4707	49.2657		61.9491	49.2657
																												88.0639	83.2017		83.2017	71.561		88.0639	71.561
																												75.6924	76.3384		76.3384	68.1897		75.6924	68.1897
																												60.0705	61.6822		61.6822	52.1679		60.0705	52.1679
																												77.6336	77.7754		77.7754	68.5784		77.6336	68.5784
																												57.679	51.6028		51.6028	47.4967		57.679	47.4967
																												62.8943	61.828		61.828	56.1176		62.8943	56.1176
																												68.3134	68.5404		68.5404	67.0674		68.3134	67.0674
																												77.0559	65.9452		65.9452	55.1109		77.0559	55.1109
																												58.9477	52.7365		52.7365	50.1896		58.9477	50.1896
																												67.4741	66.1093		66.1093	63.1506		67.4741	63.1506
																												63.3344	59.8755		59.8755	59.4326		63.3344	59.4326
																												59.4741	54.6272		54.6272	55.8958		59.4741	55.8958
																												73.74	59.6432		59.6432	61.8594		73.74	61.8594
																												73.2146	60.4113		60.4113	59.8695		73.2146	59.8695
																												83.5353	71.4656		71.4656	66.8465		83.5353	66.8465
																												68.6669	65.3509		65.3509	55.3747		68.6669	55.3747
																												61.0092	60.9072		60.9072	55.5868		61.0092	55.5868
																												72.1366	70.0064		70.0064	58.588		72.1366	58.588
																												64.2898	68.0753		68.0753	61.3854		64.2898	61.3854
																												68.6857	67.6692		67.6692	61.7947		68.6857	61.7947
																												67.9949	60.165		60.165	61.3684		67.9949	61.3684
																												54.8351	46.2245		46.2245	49.3675		54.8351	49.3675
																												78.9341	60.634		60.634	67.6178		78.9341	67.6178
																												63.5297	54.7395		54.7395	51.6149		63.5297	51.6149
																												83.0319	77.7393		77.7393	71.4672		83.0319	71.4672
																												69.3998	69.9417		69.9417	67.8797		69.3998	67.8797
																												63.4228	54.9455		54.9455	51.6386		63.4228	51.6386
																												66.8105	62.2868		62.2868	63.3378		66.8105	63.3378
																												46.8246	47.0301		47.0301	45.9287		46.8246	45.9287
																												60.6291	60.4182		60.4182	62.0673		60.6291	62.0673
																												58.4948	55.013		55.013	53.8144		58.4948	53.8144
																												60.6359	59.8112		59.8112	58.8224		60.6359	58.8224
																												74.1674	82.1929		82.1929	69.1575		74.1674	69.1575
																												59.7353	63.4823		63.4823	63.3516		59.7353	63.3516
																												58.8839	58.8468		58.8468	59.3562		58.8839	59.3562
																												65.6837	69.1806		69.1806	66.7703		65.6837	66.7703
																												62.942	59.1437		59.1437	60.3269		62.942	60.3269
																												69.9693	55.6695		55.6695	58.1488		69.9693	58.1488
																												64.7488	50.2417		50.2417	48.5115		64.7488	48.5115
																												60.9071	57.7935		57.7935	52.0986		60.9071	52.0986
																												62.9089	65.3479		65.3479	63.3865		62.9089	63.3865
																												82.3174	82.6182		82.6182	76.5953		82.3174	76.5953
																												60.5299	59.8039		59.8039	54.675		60.5299	54.675
																												65.8126	65.0586		65.0586	57.9376		65.8126	57.9376
																												63.2848	56.2395		56.2395	52.2905		63.2848	52.2905
																												58.5278	58.6464		58.6464	53.411		58.5278	53.411
																												71.653	68.6981		68.6981	70.7267		71.653	70.7267
																												46.9981	41.6019		41.6019	41.6239		46.9981	41.6239
																												87.09	75.1583		75.1583	72.6059		87.09	72.6059
																												73.8855	77.8006		77.8006	77.5613		73.8855	77.5613
																												66.2959	63.8232		63.8232	62.5322		66.2959	62.5322
																												84.3508	79.4763		79.4763	76.0965		84.3508	76.0965
																												81.2797	65.5405		65.5405	59.9982		81.2797	59.9982
																												69.8706	96.7734		96.7734	71.5074		69.8706	71.5074
																												48.4535	46.2769		46.2769	43.7345		48.4535	43.7345
																												56.4093	47.4707		47.4707	44.5941		56.4093	44.5941
																												71.4917	63.5785		63.5785	61.4404		71.4917	61.4404
																												72.7821	67.6278		67.6278	63.8201		72.7821	63.8201
																												57.9195	54.8901		54.8901	53.8064		57.9195	53.8064
																												48.3621	45.0887		45.0887	44.4336		48.3621	44.4336
																												77.2867	61.5013		61.5013	69.2099		77.2867	69.2099
																												57.8797	42.8276		42.8276	49.6539		57.8797	49.6539
																												73.3363	56.6332		56.6332	56.52		73.3363	56.52
																												65.827	53.9517		53.9517	55.1264		65.827	55.1264
																												56.3029	55.2835		55.2835	49.0902		56.3029	49.0902
																												56.7158	50.5663		50.5663	49.8415		56.7158	49.8415
																												65.0426	58.3111		58.3111	56.1962		65.0426	56.1962
																												69.8023	57.9931		57.9931	59.7815		69.8023	59.7815
																												68.8684	64.6894		64.6894	68.9806		68.8684	68.9806
																												57.3644	51.4509		51.4509	51.4093		57.3644	51.4093
																												82.9894	78.5652		78.5652	77.1272		82.9894	77.1272
																												67.1597	59.6632		59.6632	67.4071		67.1597	67.4071
																												83.3506	70.6551		70.6551	66.9879		83.3506	66.9879
																												27.0523	25.2488		25.2488	24.8146		27.0523	24.8146
																												64.9115	55.1328		55.1328	57.6909		64.9115	57.6909
																												63.5765	62.7377		62.7377	61.8485		63.5765	61.8485
																												51.4269	48.4631		48.4631	49.4103		51.4269	49.4103
																												58.1343	68.3106		68.3106	56.6861		58.1343	56.6861
																												59.5121	63.7265		63.7265	60.4015		59.5121	60.4015
																												59.9976	66.2949		66.2949	59.1547		59.9976	59.1547
																												71.38	62.8932		62.8932	57.0924		71.38	57.0924
																												58.582	57.1397		57.1397	58.3224		58.582	58.3224
																												64.2731	58.8072		58.8072	61.3889		64.2731	61.3889
																												73.0463	74.6085		74.6085	83.7585		73.0463	83.7585
																												69.6838	50.1278		50.1278	51.8649		69.6838	51.8649
																												64.4445	55.9175		55.9175	57.1323		64.4445	57.1323
																												60.6564	53.6175		53.6175	56.2262		60.6564	56.2262
																												60.2935	56.9507		56.9507	54.8289		60.2935	54.8289
																												59.344	59.4947		59.4947	54.6003		59.344	54.6003
																												47.1781	41.5154		41.5154	40.4886		47.1781	40.4886
																												69.9882	60.4023		60.4023	60.172		69.9882	60.172
																												74.2456	65.8035		65.8035	69.9127		74.2456	69.9127
																												58.6207	59.2495		59.2495	55.1858		58.6207	55.1858
																												77.3201	69.6984		69.6984	65.1198		77.3201	65.1198
																												76.9273	63.249		63.249	61.3546		76.9273	61.3546
																												56.8942	50.3471		50.3471	48.641		56.8942	48.641
																												81.4291	77.9226		77.9226	67.2885		81.4291	67.2885
																												28.2328	27.6839		27.6839	27.345		28.2328	27.345
																												60.343	52.8359		52.8359	48.203		60.343	48.203
																												64.2975	64.4902		64.4902	64.3384		64.2975	64.3384
																												57.1076	59.2192		59.2192	57.0536		57.1076	57.0536
																												52.7536	54.0489		54.0489	57.4321		52.7536	57.4321
																												63.9224	53.0282		53.0282	57.6405		63.9224	57.6405
																												66.9205	61.372		61.372	60.2448		66.9205	60.2448
																												66.9402	58.0391		58.0391	59.487		66.9402	59.487
																												65.9429	58.4417		58.4417	55.8464		65.9429	55.8464
																												66.3387	50.8221		50.8221	55.8416		66.3387	55.8416
																												58.6394	50.4989		50.4989	55.0756		58.6394	55.0756
																												65.6198	56.6679		56.6679	58.0341		65.6198	58.0341
																												63.3481	56.5407		56.5407	62.7132		63.3481	62.7132
																												56.785	50.673		50.673	51.7131		56.785	51.7131
																												72.3846	65.5134		65.5134	67.0961		72.3846	67.0961
																												65.6889	60.5256		60.5256	57.0605		65.6889	57.0605
																												60.7026	61.2888		61.2888	56.5377		60.7026	56.5377
																												56.7098	53.9757		53.9757	51.7193		56.7098	51.7193
																												73.977	56.7952		56.7952	62.2063		73.977	62.2063
																												60.9401	53.6825		53.6825	54.5509		60.9401	54.5509
																												56.3647	50.3406		50.3406	51.0515		56.3647	51.0515
																												63.9735	54.7071		54.7071	54.1373		63.9735	54.1373
																												63.8752	48.5541		48.5541	53.1196		63.8752	53.1196
																												86.5946	70.6374		70.6374	70.3502		86.5946	70.3502
																												24.9986	26.664		26.664	26.5545		24.9986	26.5545
																												63.7813	56.8926		56.8926	59.9395		63.7813	59.9395
																												67.068	59.2972		59.2972	64.4462		67.068	64.4462
																												51.8264	47.5559		47.5559	50.6559		51.8264	50.6559
																												51.595	48.9699		48.9699	49.7929		51.595	49.7929
																												59.4693	58.8406		58.8406	58.2006		59.4693	58.2006
																												57.9081	64.8985		64.8985	62.2426		57.9081	62.2426
																												66.6452	58.3256		58.3256	64.9017		66.6452	64.9017
																												45.5737	44.4036		44.4036	44.5176		45.5737	44.5176
																												55.6445	57.115		57.115	61.684		55.6445	61.684
																												60.7319	59.051		59.051	61.4676		60.7319	61.4676
																												62.7469	63.1927		63.1927	63.2797		62.7469	63.2797
																												62.408	56.5666		56.5666	64.3916		62.408	64.3916
																												51.554	51.8976		51.8976	53.6752		51.554	53.6752
																												58.2628	57.3393		57.3393	59.7552		58.2628	59.7552
																												54.5478	55.5332		55.5332	50.6204		54.5478	50.6204
																												51.2222	49.1666		49.1666	46.8139		51.2222	46.8139
																												57.415	50.6157		50.6157	57.8359		57.415	57.8359
																												48.2709	44.7064		44.7064	42.8772		48.2709	42.8772
																												64.2404	58.0714		58.0714	58.0515		64.2404	58.0515
																												56.4246	45.8214		45.8214	47.1978		56.4246	47.1978
																												69.2902	54.3175		54.3175	59.1232		69.2902	59.1232
																												55.7389	45.0747		45.0747	44.2865		55.7389	44.2865
																												81.2769	63.5575		63.5575	77.6435		81.2769	77.6435
																												27.4602	28.3244		28.3244	25.826		27.4602	25.826
																												73.2857	63.3642		63.3642	58.7342		73.2857	58.7342
																												59.6052	49.6679		49.6679	54.073		59.6052	54.073
																												61.1857	58.5678		58.5678	62.8858		61.1857	62.8858
																												62.5037	60.2854		60.2854	58.4188		62.5037	58.4188
																												61.3905	52.8745		52.8745	55.1317		61.3905	55.1317
																												69.7064	55.4808		55.4808	64.3494		69.7064	64.3494
																												59.7269	49.0141		49.0141	54.9469		59.7269	54.9469
																												55.4428	45.384		45.384	56.1156		55.4428	56.1156
																												60.4432	56.0303		56.0303	61.984		60.4432	61.984
																												61.9866	52.755		52.755	70.312		61.9866	70.312
																												72.0565	63.6761		63.6761	72.7349		72.0565	72.7349
																												57.8984	48.3839		48.3839	52.3441		57.8984	52.3441
																												57.2503	47.6309		47.6309	53.18		57.2503	53.18
																												58.2822	47.1928		47.1928	49.5401		58.2822	49.5401
																												61.9365	51.7394		51.7394	53.7148		61.9365	53.7148
																												60.5332	50.9042		50.9042	56.2374		60.5332	56.2374
																												64.5286	50.5203		50.5203	59.5833		64.5286	59.5833
																												67.1782	52.7563		52.7563	66.8945		67.1782	66.8945
																												58.3246	50.1484		50.1484	53.3208		58.3246	53.3208
																												54.8828	48.9198		48.9198	52.2339		54.8828	52.2339
																												58.2909	47.7923		47.7923	53.4588		58.2909	53.4588
																												79.1642	56.4719		56.4719	61.5481		79.1642	61.5481
																												26.3564	25.7386		25.7386	25.8967		26.3564	25.8967
																												28.3882	25.7968		25.7968	25.8127		28.3882	25.8127
																												56.5412	55.7194		55.7194	57.9669		56.5412	57.9669
																												26.5328	26.3507		26.3507	27.3622		26.5328	27.3622
																												37.4423	35.4397		35.4397	34.3004		37.4423	34.3004
																												57.6786	58.9224		58.9224	60.2356		57.6786	60.2356
																												54.6819	51.2964		51.2964	55.8227		54.6819	55.8227
																												89.7596	62.5495		62.5495	76.4048		89.7596	76.4048
																												52.8945	50.9841		50.9841	56.3906		52.8945	56.3906
																												61.241	63.1348		63.1348	65.806		61.241	65.806
																												60.2515	57.0452		57.0452	60.2585		60.2515	60.2585
																												74.9786	57.3428		57.3428	61.3495		74.9786	61.3495
																												71.7523	80.3228		80.3228	80.7073		71.7523	80.7073
																												47.4322	42.0463		42.0463	46.1347		47.4322	46.1347
																												60.9385	62.079		62.079	67.0611		60.9385	67.0611
																												66.4783	59.3215		59.3215	58.2225		66.4783	58.2225
																												56.0099	50.1171		50.1171	60.6112		56.0099	60.6112
																												62.6149	57.1401		57.1401	58.029		62.6149	58.029
																												74.0471	60.8783		60.8783	61.0299		74.0471	61.0299
																												63.7174	53.3339		53.3339	57.6356		63.7174	57.6356
																												65.3951	57.4631		57.4631	63.3369		65.3951	63.3369
																												53.5423	54.1809		54.1809	58.6091		53.5423	58.6091
																												76.2296	55.1591		55.1591	59.0139		76.2296	59.0139
																												72.944	50.4995		50.4995	64.4522		72.944	64.4522
																												26.1011	26.2763		26.2763	25.3565		26.1011	25.3565
																												82.1712	81.7961		81.7961	77.5114		82.1712	77.5114
																												59.5207	57.6851		57.6851	56.2348		59.5207	56.2348
																												27.0169	25.9248		25.9248	25.3475		27.0169	25.3475
																												74.6382	73.5014		73.5014	76.3889		74.6382	76.3889
																												77.2249	69.9701		69.9701	77.0274		77.2249	77.0274
																												65.3739	56.6532		56.6532	61.3135		65.3739	61.3135
																												74.9863	60.6456		60.6456	60.1249		74.9863	60.1249
																												60.7762	51.5712		51.5712	53.5202		60.7762	53.5202
																												77.8709	61.7791		61.7791	67.2581		77.8709	67.2581
																												51.4855	47.9166		47.9166	48.7467		51.4855	48.7467
																												55.5395	50.2498		50.2498	55.8522		55.5395	55.8522
																												62.2407	57.9293		57.9293	57.95		62.2407	57.95
																												60.4751	67.5458		67.5458	70.6162		60.4751	70.6162
																												68.6863	60.4648		60.4648	64.5833		68.6863	64.5833
																												60.3514	59.4929		59.4929	61.6402		60.3514	61.6402
																												61.6678	54.1854		54.1854	63.6446		61.6678	63.6446
																												59.4575	54.1497		54.1497	62.0142		59.4575	62.0142
																												67.2861	57.3317		57.3317	59.7559		67.2861	59.7559
																												52.5902	46.3605		46.3605	46.8006		52.5902	46.8006
																												62.0395	55.7081		55.7081	64.646		62.0395	64.646
																												69.1155	58.8444		58.8444	77.3184		69.1155	77.3184
																												74.0323	61.0121		61.0121	66.0161		74.0323	66.0161
																												64.8802	61.1538		61.1538	65.1211		64.8802	65.1211
																												26.929	26.2343		26.2343	25.8051		26.929	25.8051
																												74.6592	78.2202		78.2202	79.432		74.6592	79.432
																												41.597	44.5659		44.5659	41.978		41.597	41.978
																												25.1959	27.0755		27.0755	26.0205		25.1959	26.0205
																												82.2164	77.1358		77.1358	76.9054		82.2164	76.9054
																												39.2841	41.2674		41.2674	36.2406		39.2841	36.2406
																												97.5883	71.1552		71.1552	77.1128		97.5883	77.1128
																												59.4801	55.257		55.257	58.4502		59.4801	58.4502
																												82.5202	67.531		67.531	83.6206		82.5202	83.6206
																												60.4612	60.3487		60.3487	63.8226		60.4612	63.8226
																												67.9519	62.6365		62.6365	63.9285		67.9519	63.9285
																												54.9079	54.5812		54.5812	57.3527		54.9079	57.3527
																												56.1938	55.8757		55.8757	60.5797		56.1938	60.5797
																												47.9188	49.6417		49.6417	45.7366		47.9188	45.7366
																												49.3444	50.5204		50.5204	47.8916		49.3444	47.8916
																												73.9165	63.5589		63.5589	71.3674		73.9165	71.3674
																												67.629	63.6197		63.6197	67.8889		67.629	67.8889
																												72.4574	59.2651		59.2651	73.3122		72.4574	73.3122
																												59.4931	52.4915		52.4915	57.1789		59.4931	57.1789
																												57.9001	52.8971		52.8971	59.0324		57.9001	59.0324
																												77.9441	68.7305		68.7305	71.8112		77.9441	71.8112
																												89.2133	58.7		58.7	77.2947		89.2133	77.2947
																												59.3595	60.2551		60.2551	64.794		59.3595	64.794
																												63.62	57.0918		57.0918	59.3397		63.62	59.3397
																												25.7129	26.6795		26.6795	27.9741		25.7129	27.9741
																												78.8644	76.2831		76.2831	77.0749		78.8644	77.0749
																												51.6942	55.0045		55.0045	48.947		51.6942	48.947
																												24.8989	28.2392		28.2392	25.484		24.8989	25.484
																												75.7527	63.5913		63.5913	68.1325		75.7527	68.1325
																												61.7045	61.7307		61.7307	63.7804		61.7045	63.7804
																												54.9818	53.372		53.372	58.9069		54.9818	58.9069
																												44.9426	43.2376		43.2376	43.9124		44.9426	43.9124
																												60.1727	60.0759		60.0759	73.536		60.1727	73.536
																												72.9861	60.1223		60.1223	73.5695		72.9861	73.5695
																												72.1351	62.4104		62.4104	73.5294		72.1351	73.5294
																												70.9456	58.1643		58.1643	61.7485		70.9456	61.7485
																												55.0328	59.9072		59.9072	56.734		55.0328	56.734
																												64.1486	59.1534		59.1534	58.5922		64.1486	58.5922
																												41.8129	41.5905		41.5905	44.9469		41.8129	44.9469
																												86.3973	80.9893		80.9893	103.757		86.3973	103.757
																												64.0279	55.3187		55.3187	67.6379		64.0279	67.6379
																												61.5254	54.9913		54.9913	63.7952		61.5254	63.7952
																												63.9548	58.1566		58.1566	73.292		63.9548	73.292
																												61.1991	50.0936		50.0936	55.7875		61.1991	55.7875
																												76.0031	57.9634		57.9634	66.1726		76.0031	66.1726
																												55.7218	44.5066		44.5066	55.3768		55.7218	55.3768
																												65.9214	57.3625		57.3625	63.2408		65.9214	63.2408
																												77.1929	65.1909		65.1909	72.0564		77.1929	72.0564
																												24.8736	23.9091		23.9091	24.3133		24.8736	24.3133
																												77.6907	79.3277		79.3277	82.5622		77.6907	82.5622
																												55.4548	61.6436		61.6436	58.3864		55.4548	58.3864
																												23.2646	25.4735		25.4735	24.6531		23.2646	24.6531
																												62.8795	63.295		63.295	60.6687		62.8795	60.6687
																												59.3682	57.1433		57.1433	57.8358		59.3682	57.8358
																												64.2686	61.5817		61.5817	62.0106		64.2686	62.0106
																												65.5139	60.4427		60.4427	59.2368		65.5139	59.2368
																												52.6354	47.0007		47.0007	47.2399		52.6354	47.2399
																												53.9335	51.6681		51.6681	52.7455		53.9335	52.7455
																												53.2826	47.4787		47.4787	49.3783		53.2826	49.3783
																												55.5386	49.7189		49.7189	55.9		55.5386	55.9
																												73.1461	69.4653		69.4653	71.9682		73.1461	71.9682
																												59.4558	59.7322		59.7322	54.5946		59.4558	54.5946
																												80.7566	62.417		62.417	64.7369		80.7566	64.7369
																												58.4928	54.6664		54.6664	62.5919		58.4928	62.5919
																												57.6322	49.1005		49.1005	52.7473		57.6322	52.7473
																												57.4602	55.3215		55.3215	63.8955		57.4602	63.8955
																												65.7183	69.4797		69.4797	77.2998		65.7183	77.2998
																												58.9825	52.014		52.014	56.0413		58.9825	56.0413
																												57.6365	52.5232		52.5232	56.534		57.6365	56.534
																												53.975	51.2454		51.2454	55.385		53.975	55.385
																												58.7307	55.5534		55.5534	64.5354		58.7307	64.5354
																												65.1251	54.6744		54.6744	52.2371		65.1251	52.2371
																												24.5848	25.2892		25.2892	25.0289		24.5848	25.0289
																												81.6454	79.4975		79.4975	71.849		81.6454	71.849
																												54.773	59.0529		59.0529	56.9078		54.773	56.9078
																												76.3108	74.4743		74.4743	73.8534		76.3108	73.8534
																												49.9241	54.6129		54.6129	49.5722		49.9241	49.5722
																												59.5897	62.062		62.062	61.1255		59.5897	61.1255
																												57.7703	57.2359		57.2359	56.9312		57.7703	56.9312
																												61.768	63.0177		63.0177	60.4123		61.768	60.4123
																												69.7307	60.9871		60.9871	69.5732		69.7307	69.5732
																												75.2494	65.08		65.08	74.3923		75.2494	74.3923
																												66.2493	51.5495		51.5495	58.0046		66.2493	58.0046
																												57.5557	50.0292		50.0292	57.2873		57.5557	57.2873
																												68.272	64.9728		64.9728	61.0778		68.272	61.0778
																												58.2865	55.7376		55.7376	55.6016		58.2865	55.6016
																												56.3494	49.3093		49.3093	52.9556		56.3494	52.9556
																												58.6109	49.0566		49.0566	52.553		58.6109	52.553
																												71.823	66.5968		66.5968	70.6282		71.823	70.6282
																												66.3966	62.2096		62.2096	67.1669		66.3966	67.1669
																												55.9816	59.5456		59.5456	63.1216		55.9816	63.1216
																												71.2442	67.6525		67.6525	66.6205		71.2442	66.6205
																												66.6789	59.3294		59.3294	61.0829		66.6789	61.0829
																												60.079	54.8335		54.8335	57.9823		60.079	57.9823
																												56.8937	56.1578		56.1578	56.3849		56.8937	56.3849
																												78.2227	67.5605		67.5605	63.1174		78.2227	63.1174
																												25.0693	26.126		26.126	23.333		25.0693	23.333
																												70.651	69.5353		69.5353	68.575		70.651	68.575
																												57.2542	58.7376		58.7376	59.8518		57.2542	59.8518
																												71.5472	73.9303		73.9303	70.5517		71.5472	70.5517
																												57.8142	61.5155		61.5155	60.593		57.8142	60.593
																												62.969	62.1823		62.1823	58.9281		62.969	58.9281
																												66.0607	74.5421		74.5421	65.4657		66.0607	65.4657
																												70.6262	70.1881		70.1881	70.1637		70.6262	70.1637
																												47.6243	47.7895		47.7895	46.6435		47.6243	46.6435
																												59.2807	53.5293		53.5293	55.4378		59.2807	55.4378
																												55.2838	52.8514		52.8514	52.5977		55.2838	52.5977
																												72.1382	67.3401		67.3401	68.5933		72.1382	68.5933
																												56.0931	52.6815		52.6815	52.7279		56.0931	52.7279
																												61.8713	55.5703		55.5703	55.8416		61.8713	55.8416
																												56.1212	47.1177		47.1177	51.11		56.1212	51.11
																												43.0127	41.5641		41.5641	41.5166		43.0127	41.5166
																												79.2334	71.7375		71.7375	75.6377		79.2334	75.6377
																												68.5151	60.8601		60.8601	67.2644		68.5151	67.2644
																												56.2604	56.2579		56.2579	56.8304		56.2604	56.8304
																												83.2561	76.191		76.191	76.3612		83.2561	76.3612
																												72.3085	69.4139		69.4139	70.6618		72.3085	70.6618
																												72.2713	67.3029		67.3029	75.1006		72.2713	75.1006
																												69.6246	63.5169		63.5169	59.8816		69.6246	59.8816
																												55.3578	52.4855		52.4855	51.382		55.3578	51.382
																												25.703	26.6102		26.6102	23.2344		25.703	23.2344

## Sheet: Figure S2
Figure S2a								Figure S2b					Figure S2c									Figure S2d
													Left panel			Middle Panel			Right panel
	MAI			Robust Z-score				siRNA	Robust Z-score				Set 1	Set 2		Set 2	Set 3		Set 1	Set 3		Decrease					Increase
	Mean	SD	N	Mean	SD	N		1	-2.81484				513.927	515.784		515.784	395.697		513.927	395.697		Gene	siRNA 1	siRNA 2	siRNA 3		Gene	siRNA 1	siRNA 2	siRNA 3
NS	489.637	62.9525	90	0.179028	0.408295	90		2	-2.76346				468.054	193.843		193.843	480.879		468.054	480.879		ACDC	-0.154557	-0.726768	-0.699853		ABCC1	2.69158	1.41037	0.0703299
siLDLR	261.848	36.7588	90	-2.18006	0.450883	90		3	-2.71555				742.357	849.707		849.707	689.171		742.357	689.171		ADHFE1	-0.26244	-1.48415	-1.38614		ABCG5	2.83024	-0.327885	-0.327885
siNPC1	568.183	74.4185	90	1.13495	0.517181	90		4	-2.56144				407.246	416.197		416.197	405.921		407.246	405.921		ADMR	-2.31826	-0.206421	-0.737906		ADCK1	-0.195934	1.63987	0.812475
								5	-2.4008				491.614	521.111		521.111	509.878		491.614	509.878		AGER	-0.202759	-1.93236	-1.42864		ADH7	-0.330464	-0.509749	1.91526
								6	-2.31826				505.477	537.585		537.585	512.979		505.477	512.979		AIP	-1.2688	-0.167685	0.860003		AGTR2	0.316998	0.42391	0.478824
								7	-2.26907				722.53	951.766		951.766	670.77		722.53	670.77		AKR1C1	-0.131245	-1.45049	0.200605		ANG	-0.441364	0.769928	2.881
								8	-2.24426				573.854	584.467		584.467	580.181		573.854	580.181		ANKRD10	-1.55737	-0.243517	-1.58542		ARHGAP17	1.60266	1.04213	0.736976
								9	-2.2136				430.468	452.051		452.051	494.508		430.468	494.508		BBOX1	-1.2193	-1.66185	0.867342		ARHGEF7	0.167852	0.585745	0.0454616
								10	-2.19731				632.216	722.47		722.47	643.662		632.216	643.662		CAPN3	-1.70955	1.38132	1.56988		ATP6V1G2	0.949948	1.85873	0.0966767
								11	-2.18006				195.291	200.705		200.705	189.369		195.291	189.369		CD2AP	-0.129514	-1.42288	-1.83966		B3GNT7	0.469141	-1.11211	1.49601
								12	-2.11588				183.152	184.91		184.91	186.262		183.152	186.262		CD36	-0.174357	-0.802527	-0.728529		BTBD4	0.948809	-0.521513	0.0436482
								13	-2.11217				393.411	421.228		421.228	376.771		393.411	376.771		CDK5RAP3	-2.24426	-1.70486	-2.2136		C14orf147	0.597428	-1.59889	0.696218
								14	-2.08573				429.639	447.656		447.656	428.174		429.639	428.174		CDKN1C	-1.446	-1.30559	-0.556845		C20orf104		0.667823	-0.504187
								15	-2.04389				461.784	447.873		447.873	473.355		461.784	473.355		CHRM3	-1.33871	-0.513126	-1.04381		C5orf4	-1.15697	0.210673	1.38002
								16	-2.01519				505.958	534.393		534.393	538.669		505.958	538.669		COPB1	-2.71555	-2.81484	-2.4008		C6orf70	0.458107	-1.49715	1.89775
								17	-1.93236				420.943	408.308		408.308	437.46		420.943	437.46		COPEB	-1.53601	-0.941993	-0.897585		C7orf21	-0.0245664	-0.0559992	0.326155
								18	-1.93057				532.901	532.292		532.292	556.495		532.901	556.495		CTNS	-2.11588	-0.271357	-1.49909		C8orf21	-1.17226	-1.15616	0.661762
								19	-1.92521				497.934	492.978		492.978	497.184		497.934	497.184		DKFZp586M1819	1.75537	0.45523			C9orf127	0.449907	-1.71369	0.83036
								20	-1.86181				632.592	617.059		617.059	616.42		632.592	616.42		F8	-1.40033	-139000000000000	-0.309915		CACNA1I	-0.148739	1.85196	1.50406
								21	-1.84952				374.565	374.168		374.168	363.89		374.565	363.89		F9	-2.56144	-1.38224	0.0251136		CALCRL	0.167582	0.152637	-0.105198
								22	-1.83966				388.983	403.861		403.861	408.704		388.983	408.704		GALNT7	0.317002	-0.698878	-1.03694		CASP1	2.95996	1.01498	0.386636
								23	-1.81086				357.932	394.011		394.011	366.357		357.932	366.357		GPD1	0.0192862	0.205996	-1.76676		CBFA2T1	0.0439334	0.254548	-0.0696421
								24	-1.79129				486.048	478.895		478.895	458.716		486.048	458.716		GSTK1	0.657482	-0.385956	-0.773023		CDKAL1	0.419268	0.612763	0.141161
								25	-1.78302				287.709	288.092		288.092	256.925		287.709	256.925		HAPLN4	-0.977247	-1.0936	-1.45067		CEAL1	0.0978214	-0.612753	-0.664409
								26	-1.76676				271.255	285.326		285.326	284.301		271.255	284.301		HIC2	-0.680037	-1.50135	-2.01519		CHRNA9	0.574391	1.79172	1.093
								27	-1.75387				332.92	291.837		291.837	367.341		332.92	367.341		HLA-DQA1	-1.48937	-1.53168	-1.40723		CISH	0.0371236	-0.129262	0.719996
								28	-1.7285				508.364	312.695		312.695	555.424		508.364	555.424		HSD11B2	-0.508711	0.639502	-0.266804		CLCN5	-0.217442	-0.0910824	-0.389389
								29	-1.71886				486.628	536.145		536.145	548.779		486.628	548.779		IFT88	-0.862093	-1.7285	-1.92521		CLYBL	0.139983	0.10853	-0.533123
								30	-1.71642				548.346	445.887		445.887	548.291		548.346	548.291		IL4	-1.43264	-1.1203	-0.139062		COPS3	-0.960834	-0.0718559	0.278093
								31	-1.71369				531.497	329.051		329.051	501.852		531.497	501.852		KCNE3	-1.37253	0.17486	-1.84952		COPS8	0.151704	0.438185	1.83194
								32	-1.71369				531.768	550.977		550.977	527.073		531.768	527.073		KIAA1434	0.278653	-0.493074	-1.35449		CPLX2	4.11791	-1.2818	-1.08813
								33	-1.70955				626.493	595.485		595.485	634.536		626.493	634.536		KIF1B	-1.54638	0.496118	-1.78302		CPSF2	-0.490608	-0.776179	2.01774
								34	-1.70486				532.072	544.378		544.378	565.983		532.072	565.983		LOC340581	-0.0488859	-0.859928	-2.04389		CSE-C	0.761345	0.214958	0.398563
								35	-1.67831				219.515	245.164		245.164	218.171		219.515	218.171		LOC388789	-1.46023	-0.390572	-1.0602		CST9	-0.685065	-0.571885	0.226349
								36	-1.66366				606.212	549.837		549.837	563.835		606.212	563.835		LOXL2	-1.51711	-1.0998	-1.60205		CTSE	3.36599	0.298943	0.442829
								37	-1.66186				271.89	298.79		298.79	299.718		271.89	299.718		MAP3K1	-0.671811	-0.409287	0.284902		CYP27B1	0.240862	1.25702	0.784272
								38	-1.65				562.702	625.021		625.021	498.435		562.702	498.435		MAP4K5	-1.01047	-0.720498	-1.40984		CYP4A11	-0.14341	-0.638943	-0.264444
								39	-1.64607				682.003	669.463		669.463	642.362		682.003	642.362		MATN3	-1.71642	-0.80727	0.342517		CYP51A1	0.45292	-0.057709	1.97557
								40	-1.63922				556.83	545.839		545.839	545.558		556.83	545.558		MGLL	1.00009	-0.332083	-1.86181		DIPA	-0.617305	1.1452	-0.972235
								41	-1.62772				442.608	460.515		460.515	439.476		442.608	439.476		MOAP1	-0.829908	-1.62772	0.0571153		DKFZp434I099	-0.47576	-0.0165268	0.723922
								42	-1.62642				566.878	584.542		584.542	543.962		566.878	543.962		MT1F	-1.47775	-1.6212	-1.75387		DKFZp434N035	0.0974119	0.956049	0.0914082
								43	-1.6212				642.946	653.361		653.361	603.529		642.946	603.529		ONECUT2	-1.62091	-1.31154	0.591029		DKFZP564J0863	1.82323	1.62629	-0.608817
								44	-1.62091				548.103	545.168		545.168	545.252		548.103	545.252		OR1C1	0.354862	-2.26907	0.577018		DSCR1L2	0.0192328	1.75453
								45	-1.61245				338.787	340.344		340.344	326.658		338.787	326.658		PCDHGB3	-0.969868	-2.08573	-0.0769237		DUSP6	0.773056	1.42951	0.287917
								46	-1.60918				550.44	589.583		589.583	521.366		550.44	521.366		PLCB1	-0.620637	-1.60138	-1.60138		EDNRA	-1.02318	-0.462434	1.52821
								47	-1.60205				620.341	617.787		617.787	619.131		620.341	619.131		POR	0.0625794	1.34109	1.70448		EHD1	-0.0601803	-0.00869383	0.397536
								48	-1.60138				522.906	557.479		557.479	519.359		522.906	519.359		PPFIBP2	-0.309416	-1.93057	-1.42864		EHMT1	1.44579	-0.278792	0.603258
								49	-1.60138				562.965	598.091		598.091	628.304		562.965	628.304		RIN1	-0.326008	-0.737667	0.0390395		EIF2C1	-0.392344	-0.530382	0.790962
								50	-1.59889				579.851	558.525		558.525	519.78		579.851	519.78		SHC1	-2.19731	-0.0263186	-0.641385		EIF3S1	0.0594894	-1.41573	-0.223617
								51	-1.58542				253.083	528.165		528.165	446.792		253.083	446.792		SLC5A5	-1.63922	0.369655	0.638573		EIF4A2	-0.0195906	-0.7942	0.75922
								52	-1.57495				379.49	370.857		370.857	364.448		379.49	364.448		SLC7A1	-1.67831	0.164434	0.0146248		EMID2	-0.496777	2.52535
								53	-1.55737				357.716	353.668		353.668	395.707		357.716	395.707		SLC9A1	-0.757663	-0.386723	-1.79129		ETV5	0.0109921	0.991201	-0.196647
								54	-1.55695				424.797	413.198		413.198	442.987		424.797	442.987		TCEA2	-0.476035	-0.601923	-1.64607		F5	0.0712679	2.51571	0.620947
								55	-1.54638				869.061	781.82		781.82	814.952		869.061	814.952		TFPI	-2.76346	-0.586692	0.0145642		FHL2	0.259096	0.966423	1.54336
								56	-1.54438				527.074	534.32		534.32	458.057		527.074	458.057		TIMM13	-1.61245	-0.868821	-0.436748		FLJ10521	0.0771461	1.95262	-1.14225
								57	-1.53601				490.661	434.689		434.689	433.106		490.661	433.106		TPCN1	-0.559469	-0.190385	-1.65		FLJ20220	-0.362915	0.515207	0.0594431
								58	-1.53168				464.048	494.607		494.607	439.16		464.048	439.16		TRAM2	-1.48487	-1.54438	-0.175593		FLJ20321	-0.0163419	-0.997209	-0.405111
								59	-1.51711				430.455	461.116		461.116	442.672		430.455	442.672		UFC1	-0.477904	-0.430923	-0.477904		FLJ20345	-0.080834	-0.667886	-0.93278
								60	-1.50135				516.288	535.595		535.595	512.692		516.288	512.692		ZNF575	0.245241	-0.394464	-2.11217		FLJ22761	2.75941	-0.632401	-1.0968
								61	-1.49957				389.686	443.923		443.923	426.046		389.686	426.046		ZSWIM5	-1.71886	-0.423439	-1.66367		FLJ30656	-0.0450339	-0.198101	0.782704
								62	-1.49909				444.165	457.5		457.5	472.036		444.165	472.036							FOXL1	1.24856	0.935937	0.144165
								63	-1.49715				451.745	430.905		430.905	478.217		451.745	478.217							FRMD3	-0.198101	1.492	-0.374689
								64	-1.48937				391.51	419.711		419.711	283.875		391.51	283.875							GALNT2	0.898992	-0.897215	0.142342
								65	-1.48487				461.31	421.071		421.071	325.355		461.31	325.355							GBP3	1.46784	2.59188	0.917014
								66	-1.48415				366.992	353.92		353.92	363.663		366.992	363.663							GLUL	0.159375	0.629365	0.33308
								67	-1.47775				455.012	454.331		454.331	522.271		455.012	522.271							GNB2L1	-0.258869	1.5	-1.12941
								68	-1.46023				554.967	515.223		515.223	534.804		554.967	534.804							GOSR1	-0.0847219	0.420237	-0.543849
								69	-1.45067				402.065	411.266		411.266	399.784		402.065	399.784							GPR1	0.823659	1.40617	-1.24729
								70	-1.45049				425.018	413.55		413.55	409.641		425.018	409.641							GPR50	-0.763259	-0.947866	-0.938282
								71	-1.44851				417.473	435.592		435.592	434.912		417.473	434.912							GPR55	-0.402428	-0.77577	-1.25813
								72	-1.446				577.85	487.666		487.666	595.319		577.85	595.319							GPR97	0.561206	-1.57495	-0.642867
								73	-1.43264				574.181	382.018		382.018	476.337		574.181	476.337							GSTM3	1.86717	-1.16238	0.0369506
								74	-1.42864				504.754	519.981		519.981	520.995		504.754	520.995							Gup1	0.487925	-0.549406	1.47474
								75	-1.42864				591.814	482.411		482.411	487.056		591.814	487.056							HCRT	0.0817173	-0.160006	0.0391388
								76	-1.42287				294.355	347.576		347.576	507.656		294.355	507.656							HERC1	1.50398	-0.691412	1.58419
								77	-1.41573				789.943	614.366		614.366	499.45		789.943	499.45							HLA-DMA	1.6758	-0.809927
								78	-1.40984				480.446	471.697		471.697	530.848		480.446	530.848							HMGCL	0.427457	0.608279	0.881424
								79	-1.40723				540.526	233.688		233.688	504.471		540.526	504.471							HMGCR	0.205152	1.42656	1.53209
								80	-1.40033				469.065	315.918		315.918	627.236		469.065	627.236							HOOK3	1.89177	0.153216	0.153096
								81	-1.39				414.201	388.411		388.411	498.635		414.201	498.635							HSPA1A	0.92391	1.42339	0.897161
								82	-1.38613				347.958	486.274		486.274	188.187		347.958	188.187							HSPA1L	1.42837	0.613123	1.58641
								83	-1.38224				556.732	531.079		531.079	554.193		556.732	554.193							IGF1	-0.80359	0.801069	0.378978
								84	-1.37253				574.513	206.039		206.039	621.02		574.513	621.02							IHPK2	-0.629848	-1.00348	0.436346
								85	-1.35449				802.97	709.204		709.204	729.009		802.97	729.009							IL18	1.54861	2.46534	1.81628
								86	-1.35449				800.529	520.009		520.009	536.708		800.529	536.708							IL2	-1.04832	2.40055	-0.0387062
								87	-1.33871				373.908	321.548		321.548	363.539		373.908	363.539							IRS4	-1.03386	0.127105	0.633817
								88	-1.31154				661.624	530.875		530.875	319.131		661.624	319.131							IRTA2	-0.141489	1.74066	-0.537757
								89	-1.30559				315.848	297.383		297.383	315.864		315.848	315.864							JMJD2C	-0.272372	-0.643352	4.28696
								90	-1.2818				546.833	557.886		557.886	529.76		546.833	529.76							K6HF	-0.557035	0.321494	-0.178083
								91	-1.2688				579.933	551.347		551.347	574.329		579.933	574.329							KANK4	0.449907	-1.71369	0.83036
								92	-1.26101				567.936	551.801		551.801	581.201		567.936	581.201							KCNJ5	1.83286	0.951854	1.66608
								93	-1.25813				450.424	557.155		557.155	487.58		450.424	487.58							KIAA0999	0.90311	1.41552	-1.35449
								94	-1.24729				493.277	667.454		667.454	561.898		493.277	561.898							KIAA1727	0.252984	0.238577	2.32988
								95	-1.24408				807.378	816.68		816.68	695.144		807.378	695.144							KIR3DL1	0.600284	-0.711978	3.09194
								96	-1.2193				416.65	233.134		233.134	572.642		416.65	572.642							KL	1.49105	-0.306138	1.39927
								97	-1.17226				272.81	299.17		299.17	205.596		272.81	205.596							LACTB	1.44001	-1.81086	-1.49957
								98	-1.16238				295.914	280.712		280.712	274.336		295.914	274.336							LIP8	0.698782	-0.00628667	0.326155
								99	-1.15697				415.792	393.83		393.83	407.31		415.792	407.31							LIPI	2.21119	0.953395	0.270661
								100	-1.15616				433.581	466.257		466.257	399.901		433.581	399.901							LOC116236	-0.71524	0.123194	1.25304
								101	-1.14225				392.689	405.049		405.049	391.223		392.689	391.223							LOC155435	-0.499185	0.781953	-0.484932
								102	-1.12941				377.031	369.01		369.01	385.223		377.031	385.223							LOC286257	0.418738	0.101434	0.509354
								103	-1.1203				314.16	344.943		344.943	332.533		314.16	332.533							LOC338667	-0.163096	-0.0690213	0.212285
								104	-1.11211				419.035	324.904		324.904	370.233		419.035	370.233							LOC340581	-0.0488859	-0.859928	-2.04389
								105	-1.0998				416.68	406.337		406.337	184.538		416.68	184.538							LOC51057	0.605948	0.169891	1.75941
								106	-1.09855				488.16	503.59		503.59	487.297		488.16	487.297							LRP5	-0.6806	1.50012	0.259309
								107	-1.09679				554.354	520.774		520.774	345.275		554.354	345.275							LRRC28	0.538012	0.266158	-0.0550065
								108	-1.0936				600.076	601.385		601.385	594.991		600.076	594.991							MC3R	1.34456	1.91184	-1.09855
								109	-1.08813				462.201	434.06		434.06	447.353		462.201	447.353							MFGE8	0.461088	0.0867061	1.05626
								110	-1.0602				315.439	330.85		330.85	319.646		315.439	319.646							MGC20235	-0.115751	0.584888	-0.394803
								111	-1.04832				458.683	461.251		461.251	451.153		458.683	451.153							MGC33926	-1.26101	0.148467	1.45496
								112	-1.04381				384.041	390.543		390.543	401.544		384.041	401.544							MMAB	1.1234	1.82759	2.17452
								113	-1.03694				505.112	462.312		462.312	476.882		505.112	476.882							MMP13	1.5476	0.216959	2.5756
								114	-1.03386				596.689	608.803		608.803	632.913		596.689	632.913							MMP2	-0.855834	-0.509574	0.243564
								115	-1.02318				534.449	497.801		497.801	536.883		534.449	536.883							MYH6	0.570652	0.161974	2.00732
								116	-1.01047				355.652	354.882		354.882	369.867		355.652	369.867							NFKBIA	-0.323192	1.50836	0.644507
								117	-1.00348				351.029	342.758		342.758	341.221		351.029	341.221							NYD-SP17	2.65047	-0.728789	-0.0228652
								118	-0.997342				505.096	500.321		500.321	466.363		505.096	466.363							OBP2A	-0.139553	-0.997342	3.46163
								119	-0.997209				445.636	462.924		462.924	405.487		445.636	405.487							ORAOV1	1.38751	0.0704613	-0.261509
								120	-0.991954				523.321	544.357		544.357	516.865		523.321	516.865							PAPOLG	0.284856	2.64166	-0.706957
								121	-0.977247				582.312	304.112		304.112	606.817		582.312	606.817							PARK2	1.38143	-0.20478	2.47606
								122	-0.972235				257.034	818.099		818.099	587.681		257.034	587.681							PAX3	1.42777	0.213554	1.62175
								123	-0.969868				481.072	483.558		483.558	546.149		481.072	546.149							PCDHAC2	2.08502	1.69268	-0.738382
								124	-0.960834				525.296	178.037		178.037	474.665		525.296	474.665							PCQAP	-0.143107	1.82785	1.91019
								125	-0.947866				361.88	384.839		384.839	387.432		361.88	387.432							PCSK9	0.368754	1.4147	-0.319259
								126	-0.941993				549.753	723.677		723.677	542.342		549.753	542.342							PDZK1	-0.194025	-0.608423	0.585827
								127	-0.938282				439.071	402.125		402.125	485.654		439.071	485.654							PERP	1.60835	-0.138537	1.57361
								128	-0.933477				518.344	545		545	559.09		518.344	559.09							PLEKHC1	0.431379	0.849263	-0.378883
								129	-0.93278				271.776	290.707		290.707	290.089		271.776	290.089							pp9099	-0.736347	3.02389	-0.774094
								130	-0.897585				522.54	533.654		533.654	492.495		522.54	492.495							PPP1R14A	-0.532813	-0.162799	2.63771
								131	-0.897215				485.562	455.525		455.525	454.336		485.562	454.336							PRKWNK1	1.51195	1.96315	-0.752102
								132	-0.875779				543.777	574.072		574.072	510.164		543.777	510.164							PRPF4	-0.868027	1.47986	0.302136
								133	-0.868821				337.244	339.127		339.127	332.864		337.244	332.864							PSEN2	-0.42966	1.5101	-0.428694
								134	-0.868027				537.952	505.909		505.909	566.835		537.952	566.835							PSMC4	0.0712769	1.69155	0.480879
								135	-0.862093				401.3	424.556		424.556	374.805		401.3	374.805							PSMC5	-0.282458	0.746849	0.829862
								136	-0.859928				555.713	554.857		554.857	618.95		555.713	618.95							PSMD4	3.37489	-0.224877	0.735617
								137	-0.855834				664.953	603.668		603.668	681.637		664.953	681.637							PSMD7	0.13112	0.0339497	-0.666855
								138	-0.842278				512.527	523.007		523.007	575.984		512.527	575.984							PTGIS	0.0292429	0.582959	0.909313
								139	-0.829908				650.93	589.749		589.749	645.816		650.93	645.816							RBBP6	-0.644361	-0.19718	0.831276
								140	-0.817516				547.266	546.117		546.117	237.59		547.266	237.59							RGS3	-0.460481	-0.104162	1.28688
								141	-0.810168				470.075	625.781		625.781	619.938		470.075	619.938							RIPX	-0.127419	2.09679	0.573515
								142	-0.809927				573.404	222.44		222.44	532.881		573.404	532.881							RNUT1	0.23004	3.47255	0.438019
								143	-0.80727				461.559	501.997		501.997	479.588		461.559	479.588							SARDH	-0.133012	0.501001	1.83719
								144	-0.80359				560.042	532.739		532.739	525.853		560.042	525.853							SC5DL	-0.075956	-0.219225	1.94917
								145	-0.802527				496.47	537.159		537.159	500.863		496.47	500.863							SCN4B	1.71676	2.10493	2.68711
								146	-0.7942				484.333	579.626		579.626	578.685		484.333	578.685							SERPINA5	1.52538	-0.542105
								147	-0.786549				631.349	617.587		617.587	642.691		631.349	642.691							SERPINF1	0.0215914	0.355931	0.135279
								148	-0.776179				700.054	639.971		639.971	691.046		700.054	691.046							SEZ6L2	0.703618	0.379818	1.57292
								149	-0.77577				407.901	435.328		435.328	455.957		407.901	455.957							SFI1	-0.379813	-0.0836199	1.65779
								150	-0.774094				387.733	376.809		376.809	419.15		387.733	419.15							SHANK2	-0.288611	1.41564	0.740483
								151	-0.773023				181.974	163.933		163.933	283.343		181.974	283.343							SHH	1.64483	-0.766086	0.685036
								152	-0.767528				429.74	419.555		419.555	156.563		429.74	156.563							SLC17A7	-0.292884	0.451006	0.703768
								153	-0.766086				677.602	614.206		614.206	697.995		677.602	697.995							SLC23A2	0.608209	1.20169	-0.0964662
								154	-0.763259				587.759	560.932		560.932	570.469		587.759	570.469							SLC25A11	-0.991953	-0.00587808	1.41273
								155	-0.757663				336.924	356.274		356.274	346.845		336.924	346.845							SLC4A5	-1.24407	0.197405	0.422891
								156	-0.752102				562.793	407.729		407.729	514.393		562.793	514.393							SLC6A4	1.78393	0.384539	3.34577
								157	-0.738382				453.627	468.021		468.021	462.432		453.627	462.432							SMP3	-0.817516	-0.20995	0.928897
								158	-0.737906				598.839	465.797		465.797	332.01		598.839	332.01							SPP1	0.177094	1.01973	0.465453
								159	-0.737667				541.024	562.651		562.651	500.265		541.024	500.265							SQLE	0.455659	0.64235	1.62175
								160	-0.736347				630.107	667.984		667.984	679.617		630.107	679.617							SREBF2	0.745244	0.540128	1.93392
								161	-0.728789				474.944	449.648		449.648	476.213		474.944	476.213							SRGAP1	-0.492421	1.52457	-0.933477
								162	-0.72853				465.978	451.14		451.14	440.402		465.978	440.402							SSRP1	0.710472	0.426294	-0.810167
								163	-0.726768				628.138	543.721		543.721	299.166		628.138	299.166							STAT6	1.44587	0.554935	1.40676
								164	-0.720498				478.143	411.219		411.219	205.736		478.143	205.736							STX12	3.32187	0.206765	-1.44851
								165	-0.718176				510.722	419.062		419.062	508.834		510.722	508.834							STX3	0.62983	0.262107	0.216797
								166	-0.71524				508.036	529.943		529.943	533.115		508.036	533.115							STXBP1	1.51728	0.857279	0.501498
								167	-0.711978				425.586	419.811		419.811	427.481		425.586	427.481							SULT1A2	0.972527	1.43438	1.38218
								168	-0.706957				396.152	405.337		405.337	383.776		396.152	383.776							SUMO4	1.44915	0.371966	0.211862
								169	-0.699853				345.94	284.816		284.816	255.479		345.94	255.479							SYT1	4.1491	-0.0794554	0.188818
								170	-0.698878				299.494	287.505		287.505	273.836		299.494	273.836							SYTL5	-0.485596	0.0356667	-0.53793
								171	-0.691412				395.441	398.618		398.618	398.081		395.441	398.081							THADA	0.306544	0.34823	-0.786549
								172	-0.686282				596.219	229.829		229.829	626.686		596.219	626.686							THAP11	0.543068	0.504836	-0.291769
								173	-0.685065				349.13	349.968		349.968	337.014		349.13	337.014							THPO	0.411934	-0.302394	-1.62642
								174	-0.6806				559.01	513.496		513.496	555.954		559.01	555.954							TIM14	0.0493036	0.474908	0.25354
								175	-0.680037				472.686	451.612		451.612	506.78		472.686	506.78							TMEM14A	-0.0414522	-0.686282
								176	-0.671811				506.063	445.532		445.532	250.98		506.063	250.98							TMPO	-0.277184	0.195487	-1.60918
								177	-0.667886				453.926	512.606		512.606	770.128		453.926	770.128							TNFRSF1A	-0.667742	-0.718176	0.343774
								178	-0.667742				530.421	525.288		525.288	540.628		530.421	540.628							TNFRSF25	0.114275	0.323767	-0.0132843
								179	-0.666855				499.058	547.65		547.65	509.187		499.058	509.187							TRIM47	0.563306	0.140337	1.78635
								180	-0.664409				516.397	477.473		477.473	532.84		516.397	532.84							TTF1	0.468798	1.07379	-0.166989
								181	-0.644361				515.662	475.748		475.748	495.366		515.662	495.366							UBD	0.266881	0.290366	0.204638
								182	-0.643352				547.804	533.84		533.84	538.408		547.804	538.408							UBOX5	0.807245	-0.525182	2.68711
								183	-0.643097				564.171	577.329		577.329	619.606		564.171	619.606							ULK1	-0.767528	1.81865	3.2275
								184	-0.642867				783.648	318.974		318.974	566.888		783.648	566.888							USH1C	-0.624892	1.57069	1.84539
								185	-0.641385				659.136	369.942		369.942	692.342		659.136	692.342							VPS18	0.794654	0.60614	-0.504187
								186	-0.638943				535.396	549.157		549.157	491.81		535.396	491.81							VPS41	-0.643097	-0.284759	2.6662
								187	-0.632401				583.981	550.063		550.063	479.978		583.981	479.978							YIF1A	1.69657	2.48852	0.979811
								188	-0.629849				501.045	514.764		514.764	568.275		501.045	568.275							ZC3H5	0.818115	-0.875779	1.88634
								189	-0.624892				524.027	470.269		470.269	508.484		524.027	508.484							ZNF84	0.846339	-1.55695	1.48201
								190	-0.620637				551.131	388.652		388.652	535.875		551.131	535.875							ZPI	1.39663	-0.842278	0.467064
								191	-0.617305				698.514	694.641		694.641	656.698		698.514	656.698
								192	-0.612753				555.113	572.876		572.876	548.727		555.113	548.727
								193	-0.608816				956.877	534.949		534.949	677.823		956.877	677.823
								194	-0.608423				581.921	594.792		594.792	588.102		581.921	588.102
								195	-0.601923				381.266	287.632		287.632	512.893		381.266	512.893
								196	-0.586692				684.399	624.297		624.297	677.625		684.399	677.625
								197	-0.571885				630.802	573.393		573.393	598.563		630.802	598.563
								198	-0.559469				683.995	657.233		657.233	674.505		683.995	674.505
								199	-0.557035				408.731	364.995		364.995	386.414		408.731	386.414
								200	-0.556845				430.53	439.791		439.791	398.015		430.53	398.015
								201	-0.549406				756.634	798.028		798.028	704.556		756.634	704.556
								202	-0.543849				580.958	618.7		618.7	555.199		580.958	555.199
								203	-0.542106				305.251	316.774		316.774	296.322		305.251	296.322
								204	-0.537929				491.883	521.171		521.171	525.344		491.883	525.344
								205	-0.537757				504.321	498.062		498.062	496.946		504.321	496.946
								206	-0.533123				572.269	608.987		608.987	630.825		572.269	630.825
								207	-0.532813				514.157	573.58		573.58	523.207		514.157	523.207
								208	-0.530382				401.82	374.176		374.176	427.351		401.82	427.351
								209	-0.525182				419.149	173.64		173.64	398.306		419.149	398.306
								210	-0.521513				380.279	437.256		437.256	385.826		380.279	385.826
								211	-0.513126				188.797	565.176		565.176	239.71		188.797	239.71
								212	-0.509749				386.475	361.014		361.014	399.029		386.475	399.029
								213	-0.509574				534.258	665.367		665.367	536.256		534.258	536.256
								214	-0.508711				473.03	406.743		406.743	442.231		473.03	442.231
								215	-0.504187				666.09	576.8		576.8	646.112		666.09	646.112
								216	-0.504187				407.374	403.051		403.051	400.662		407.374	400.662
								217	-0.499185				221.794	586.124		586.124	492.378		221.794	492.378
								218	-0.496777				492.682	485.516		485.516	188.718		492.682	188.718
								219	-0.493074				873.177	797.716		797.716	754.354		873.177	754.354
								220	-0.492421				563.46	534.887		534.887	531.845		563.46	531.845
								221	-0.490608				353.817	388.782		388.782	343.325		353.817	343.325
								222	-0.485596				605.912	585.843		585.843	536.224		605.912	536.224
								223	-0.484932				491.634	506.197		506.197	502.086		491.634	502.086
								224	-0.477905				565.2	594.412		594.412	523.993		565.2	523.993
								225	-0.477905				483.929	473.809		473.809	488.427		483.929	488.427
								226	-0.476035				536.465	539.001		539.001	522.231		536.465	522.231
								227	-0.47576				584.495	506.262		506.262	531.873		584.495	531.873
								228	-0.462434				526.908	540.532		540.532	563.417		526.908	563.417
								229	-0.460481				592.35	500.331		500.331	573.708		592.35	573.708
								230	-0.441364				550.282	552.91		552.91	511.014		550.282	511.014
								231	-0.436748				758.053	883.127		883.127	741.965		758.053	741.965
								232	-0.430922				537.183	573.864		573.864	520.449		537.183	520.449
								233	-0.42966				511.041	514.9		514.9	505.31		511.041	505.31
								234	-0.428694				554.944	535.66		535.66	556.101		554.944	556.101
								235	-0.423439				485.461	481.159		481.159	501.533		485.461	501.533
								236	-0.409287				564.337	539.351		539.351	523.371		564.337	523.371
								237	-0.405111				282.243	274.155		274.155	292.223		282.243	292.223
								238	-0.402427				554.658	539.136		539.136	546.545		554.658	546.545
								239	-0.394803				657.954	560.002		560.002	620.551		657.954	620.551
								240	-0.394464				506.596	497.705		497.705	507.176		506.596	507.176
								241	-0.392344				258.723	258.736		258.736	282.637		258.723	282.637
								242	-0.390572				274.943	271.12		271.12	285.016		274.943	285.016
								243	-0.389389				224.065	228.686		228.686	254.294		224.065	254.294
								244	-0.386723				451.274	454.494		454.494	455.056		451.274	455.056
								245	-0.385956				572.851	545.713		545.713	560.788		572.851	560.788
								246	-0.379812				598.574	602.735		602.735	626.444		598.574	626.444
								247	-0.378883				526.49	500.475		500.475	511.835		526.49	511.835
								248	-0.374689				618.26	624.379		624.379	619.543		618.26	619.543
								249	-0.362915				407.17	415.898		415.898	428.135		407.17	428.135
								250	-0.332083				428.548	464.365		464.365	472.106		428.548	472.106
								251	-0.330464				294.972	301.901		301.901	308.601		294.972	308.601
								252	-0.327885				488.994	486.192		486.192	499.981		488.994	499.981
								253	-0.327885				450.807	452.184		452.184	476.588		450.807	476.588
								254	-0.326008				404.751	415.368		415.368	407.131		404.751	407.131
								255	-0.323192				397.065	402.683		402.683	414.08		397.065	414.08
								256	-0.319259				640.173	599.229		599.229	648.256		640.173	648.256
								257	-0.309915				483.245	496.127		496.127	480.949		483.245	480.949
								258	-0.309416				460.902	621.063		621.063	445.793		460.902	445.793
								259	-0.306138				512.365	485.289		485.289	524.284		512.365	524.284
								260	-0.302394				410.459	387.111		387.111	410.696		410.459	410.696
								261	-0.292884				720.668	714.99		714.99	674.13		720.668	674.13
								262	-0.291769				591.731	553.287		553.287	574.441		591.731	574.441
								263	-0.288611				493.239	476.925		476.925	476.861		493.239	476.861
								264	-0.284759				644.467	642.698		642.698	660.043		644.467	660.043
								265	-0.282458				371.681	556.081		556.081	541.774		371.681	541.774
								266	-0.278792				562.694	589.395		589.395	568.28		562.694	568.28
								267	-0.277184				383.213	404.645		404.645	408.24		383.213	408.24
								268	-0.272372				503.757	574.733		574.733	526.296		503.757	526.296
								269	-0.271357				348.63	349.4		349.4	341.283		348.63	341.283
								270	-0.266804				543.335	561.889		561.889	563.376		543.335	563.376
								271	-0.264444				437.098	464.156		464.156	425.534		437.098	425.534
								272	-0.26244				552.329	552.688		552.688	511.624		552.329	511.624
								273	-0.261508				298.314	293.191		293.191	322.211		298.314	322.211
								274	-0.258869				563.776	537.489		537.489	554.101		563.776	554.101
								275	-0.243517				475.14	475.629		475.629	478.376		475.14	478.376
								276	-0.224877				534.016	543.878		543.878	538.298		534.016	538.298
								277	-0.223617				444.569	453.242		453.242	445.255		444.569	445.255
								278	-0.219225				555.062	536.363		536.363	547.603		555.062	547.603
								279	-0.217442				502.206	514.494		514.494	488.807		502.206	488.807
								280	-0.20995				548.217	469.907		469.907	567.609		548.217	567.609
								281	-0.206421				463.909	487.239		487.239	469.638		463.909	469.638
								282	-0.204781				557.015	426.087		426.087	525.269		557.015	525.269
								283	-0.202759				368.442	363.281		363.281	372.185		368.442	372.185
								284	-0.198101				549.17	517.621		517.621	547.493		549.17	547.493
								285	-0.198101				522.743	485.365		485.365	500.431		522.743	500.431
								286	-0.19718				552.993	509.712		509.712	517.013		552.993	517.013
								287	-0.196647				565.249	477.301		477.301	530.603		565.249	530.603
								288	-0.195934				529.035	513.191		513.191	525.849		529.035	525.849
								289	-0.194025				485.743	468.962		468.962	476.923		485.743	476.923
								290	-0.190385				529.152	505.802		505.802	506.11		529.152	506.11
								291	-0.178083				496.172	477.008		477.008	502.847		496.172	502.847
								292	-0.175593				494.374	519.515		519.515	459.515		494.374	459.515
								293	-0.174357				531.172	528.912		528.912	537.905		531.172	537.905
								294	-0.167685				309.979	307.957		307.957	319.487		309.979	319.487
								295	-0.166989				457.756	425.378		425.378	409.764		457.756	409.764
								296	-0.163096				641.666	577.054		577.054	621.277		641.666	621.277
								297	-0.162799				730.581	834.925		834.925	735.733		730.581	735.733
								298	-0.160006				444.532	439.977		439.977	438.937		444.532	438.937
								299	-0.154557				533.658	577.159		577.159	552.976		533.658	552.976
								300	-0.148739				626.491	620.644		620.644	589.508		626.491	589.508
								301	-0.14341				503.33	525.821		525.821	534.946		503.33	534.946
								302	-0.143107				468.339	455.881		455.881	482.03		468.339	482.03
								303	-0.141489				522.346	563.56		563.56	555.93		522.346	555.93
								304	-0.139553				518.804	519.801		519.801	504.034		518.804	504.034
								305	-0.139062				338.679	358.414		358.414	350.555		338.679	350.555
								306	-0.138537				295.477	302.48		302.48	312.498		295.477	312.498
								307	-0.133012				687.927	664.542		664.542	650.395		687.927	650.395
								308	-0.131245				362.404	340.477		340.477	362.113		362.404	362.113
								309	-0.129514				485.505	499.049		499.049	492.062		485.505	492.062
								310	-0.129262				562.727	524.168		524.168	519.705		562.727	519.705
								311	-0.127419				461.861	438.007		438.007	437.911		461.861	437.911
								312	-0.115751				567.362	581.571		581.571	508.781		567.362	508.781
								313	-0.105198				269.777	286.07		286.07	253.291		269.777	253.291
								314	-0.104162				278.129	261.345		261.345	265		278.129	265
								315	-0.0964662				466.305	482.639		482.639	444.2		466.305	444.2
								316	-0.0910824				504.29	540.915		540.915	495.522		504.29	495.522
								317	-0.0847219				393.186	439.544		439.544	393.907		393.186	393.907
								318	-0.0836199				557.109	551.333		551.333	521.3		557.109	521.3
								319	-0.080834				417.345	453.323		453.323	421.908		417.345	421.908
								320	-0.0794554				527.263	547.148		547.148	517.865		527.263	517.865
								321	-0.0769237				445.202	454.601		454.601	445.962		445.202	445.962
								322	-0.075956				537.89	557.106		557.106	486.382		537.89	486.382
								323	-0.0718559				484.788	497.827		497.827	529.892		484.788	529.892
								324	-0.0696421				553.436	561.31		561.31	535.404		553.436	535.404
								325	-0.0690213				671.321	664.972		664.972	698.3		671.321	698.3
								326	-0.0601803				554.324	536.186		536.186	536.426		554.324	536.426
								327	-0.057709				614.436	666.995		666.995	629.934		614.436	629.934
								328	-0.0559992				560.568	550.508		550.508	525.463		560.568	525.463
								329	-0.0550065				554.842	586.068		586.068	552.534		554.842	552.534
								330	-0.0488859				510.194	584.783		584.783	521.807		510.194	521.807
								331	-0.0450339				500.522	476.433		476.433	460.102		500.522	460.102
								332	-0.0414522				563.882	505.489		505.489	527.936		563.882	527.936
								333	-0.0387062				486.962	483.803		483.803	468.545		486.962	468.545
								334	-0.0263186				541.996	540.689		540.689	500.326		541.996	500.326
								335	-0.0245664				588.047	562.911		562.911	531.748		588.047	531.748
								336	-0.0228652				513.934	516.513		516.513	475.952		513.934	475.952
								337	-0.0195906				677.821	563.51		563.51	152.683		677.821	152.683
								338	-0.0165268				791.291	720.31		720.31	507.893		791.291	507.893
								339	-0.0163419				366.429	325.054		325.054	348.812		366.429	348.812
								340	-0.0132843				397.139	397.932		397.932	468.733		397.139	468.733
								341	-0.00869383				289.262	305.151		305.151	301.581		289.262	301.581
								342	-0.00628667				646.913	644.931		644.931	562.61		646.913	562.61
								343	-0.00587808				646.212	181.76		181.76	643.861		646.212	643.861
								344	0.0109921				500.243	449.527		449.527	500.06		500.243	500.06
								345	0.0145642				671.407	513.942		513.942	535.001		671.407	535.001
								346	0.0146248				561.645	561.8		561.8	214.025		561.645	214.025
								347	0.0192328				227.023	318.657		318.657	655.104		227.023	655.104
								348	0.0192862				591.817				454.742		591.817	454.742
								349	0.0215914				507.897	434.501		434.501	487.797		507.897	487.797
								350	0.0251137				506.787	477.162		477.162	504.093		506.787	504.093
								351	0.0292429				437.91	429.128		429.128	454.832		437.91	454.832
								352	0.0339497				420.041	410.137		410.137	436.263		420.041	436.263
								353	0.0356667				537.383	654.811		654.811	509.913		537.383	509.913
								354	0.0369506				401.429	598.782		598.782	563.149		401.429	563.149
								355	0.0371236				419.186	344.614		344.614	394.022		419.186	394.022
								356	0.0390395				295.521	385.044		385.044	383.265		295.521	383.265
								357	0.0391388				457.785	477.404		477.404	447.023		457.785	447.023
								358	0.0436482				372.805	367.226		367.226	376.127		372.805	376.127
								359	0.0439334				349.725	471.892		471.892	404.019		349.725	404.019
								360	0.0454616				461.961	422.352		422.352	478.313		461.961	478.313
								361	0.0493036				203.618	278.885		278.885	243.724		203.618	243.724
								362	0.0571153				333.63	558.343		558.343	544.572		333.63	544.572
								363	0.0594431				391.8	358.781		358.781	352.155		391.8	352.155
								364	0.0594894				378.349	235.863		235.863	550.367		378.349	550.367
								365	0.0625794				765.499	628.074		628.074	522.156		765.499	522.156
								366	0.0703299				601.611	476.573		476.573	512.405		601.611	512.405
								367	0.0704613				553.914	551.557		551.557	531.722		553.914	531.722
								368	0.0712679				620.767	516.06		516.06	472.347		620.767	472.347
								369	0.0712769				541.666	203.718		203.718	434.228		541.666	434.228
								370	0.0771461				479.129	425.485		425.485	175.222		479.129	175.222
								371	0.0817173				702.96	815.085		815.085	935.49		702.96	935.49
								372	0.0867061				402.789	598.513		598.513	199.442		402.789	199.442
								373	0.0914082				304.527	239.826		239.826	332.228		304.527	332.228
								374	0.0966767				544.998	465.517		465.517	525.048		544.998	525.048
								375	0.0974119				677.331	161.819		161.819	425.237		677.331	425.237
								376	0.0978214				219.715	470.684		470.684	540.401		219.715	540.401
								377	0.101434				366.454	169.648		169.648	290.041		366.454	290.041
								378	0.10853				497.469	309.286		309.286	477.706		497.469	477.706
								379	0.114275				279.683	252.544		252.544	296.29		279.683	296.29
								380	0.123194				518.453	555.66		555.66	500.44		518.453	500.44
								381	0.127105				847.943	865.173		865.173	784.194		847.943	784.194
								382	0.131121				470.675	457.476		457.476	532.8		470.675	532.8
								383	0.135279				365.395	607.021		607.021	513.24		365.395	513.24
								384	0.139983				584.675	590.408		590.408	524.417		584.675	524.417
								385	0.140337
								386	0.141161
								387	0.142342
								388	0.144165
								389	0.148468
								390	0.151704
								391	0.152637
								392	0.153096
								393	0.153216
								394	0.159375
								395	0.161974
								396	0.164434
								397	0.167582
								398	0.167852
								399	0.169891
								400	0.17486
								401	0.177094
								402	0.179028
								403	0.188818
								404	0.195487
								405	0.197405
								406	0.200605
								407	0.204638
								408	0.205152
								409	0.205996
								410	0.206765
								411	0.210673
								412	0.211862
								413	0.212285
								414	0.213554
								415	0.214958
								416	0.216797
								417	0.216959
								418	0.226349
								419	0.23004
								420	0.238577
								421	0.240862
								422	0.243564
								423	0.245241
								424	0.252984
								425	0.25354
								426	0.254548
								427	0.259096
								428	0.259309
								429	0.262107
								430	0.266158
								431	0.266881
								432	0.270661
								433	0.278093
								434	0.278653
								435	0.284856
								436	0.284902
								437	0.287917
								438	0.290366
								439	0.298943
								440	0.302136
								441	0.306544
								442	0.316998
								443	0.317002
								444	0.321494
								445	0.323767
								446	0.326155
								447	0.326155
								448	0.33308
								449	0.342517
								450	0.343774
								451	0.34823
								452	0.354861
								453	0.355931
								454	0.368754
								455	0.369656
								456	0.371966
								457	0.378978
								458	0.379818
								459	0.384539
								460	0.386636
								461	0.397536
								462	0.398563
								463	0.411934
								464	0.418738
								465	0.419268
								466	0.420237
								467	0.422891
								468	0.42391
								469	0.426294
								470	0.427457
								471	0.431379
								472	0.436346
								473	0.438018
								474	0.438185
								475	0.442829
								476	0.449907
								477	0.449907
								478	0.451006
								479	0.45292
								480	0.45523
								481	0.455659
								482	0.458107
								483	0.461088
								484	0.465453
								485	0.467064
								486	0.468798
								487	0.469141
								488	0.474908
								489	0.478824
								490	0.480879
								491	0.487925
								492	0.496118
								493	0.501001
								494	0.501498
								495	0.504836
								496	0.509354
								497	0.515208
								498	0.538012
								499	0.540128
								500	0.543068
								501	0.554935
								502	0.561206
								503	0.563306
								504	0.570651
								505	0.573515
								506	0.574391
								507	0.577018
								508	0.582959
								509	0.584888
								510	0.585745
								511	0.585827
								512	0.591029
								513	0.597428
								514	0.600284
								515	0.603258
								516	0.605948
								517	0.60614
								518	0.608209
								519	0.608279
								520	0.612763
								521	0.613123
								522	0.620947
								523	0.629365
								524	0.62983
								525	0.633818
								526	0.638573
								527	0.639502
								528	0.64235
								529	0.644507
								530	0.657482
								531	0.661762
								532	0.667823
								533	0.685036
								534	0.696218
								535	0.698782
								536	0.703618
								537	0.703767
								538	0.710472
								539	0.719996
								540	0.723922
								541	0.735617
								542	0.736976
								543	0.740483
								544	0.745244
								545	0.746849
								546	0.75922
								547	0.761345
								548	0.769928
								549	0.773056
								550	0.781953
								551	0.782704
								552	0.784272
								553	0.790962
								554	0.794655
								555	0.801069
								556	0.807245
								557	0.812475
								558	0.818115
								559	0.823659
								560	0.829862
								561	0.83036
								562	0.83036
								563	0.831276
								564	0.846339
								565	0.849263
								566	0.857279
								567	0.860003
								568	0.867342
								569	0.881424
								570	0.897161
								571	0.898992
								572	0.90311
								573	0.909313
								574	0.917014
								575	0.92391
								576	0.928897
								577	0.935937
								578	0.948809
								579	0.949948
								580	0.951854
								581	0.953395
								582	0.956049
								583	0.966423
								584	0.972527
								585	0.979811
								586	0.991201
								587	1.00009
								588	1.01498
								589	1.01973
								590	1.04213
								591	1.05626
								592	1.07379
								593	1.093
								594	1.1234
								595	1.13495
								596	1.1452
								597	1.20169
								598	1.24856
								599	1.25304
								600	1.25702
								601	1.28688
								602	1.34109
								603	1.34456
								604	1.38002
								605	1.38132
								606	1.38143
								607	1.38218
								608	1.38751
								609	1.39663
								610	1.39927
								611	1.40617
								612	1.40677
								613	1.41037
								614	1.41273
								615	1.4147
								616	1.41552
								617	1.41565
								618	1.42339
								619	1.42656
								620	1.42777
								621	1.42837
								622	1.42951
								623	1.43438
								624	1.44001
								625	1.44579
								626	1.44587
								627	1.44915
								628	1.45496
								629	1.46784
								630	1.47474
								631	1.47986
								632	1.48201
								633	1.49105
								634	1.492
								635	1.49601
								636	1.5
								637	1.50012
								638	1.50398
								639	1.50406
								640	1.50836
								641	1.5101
								642	1.51195
								643	1.51728
								644	1.52457
								645	1.52537
								646	1.52821
								647	1.53208
								648	1.54336
								649	1.5476
								650	1.54861
								651	1.56988
								652	1.57069
								653	1.57292
								654	1.57361
								655	1.58418
								656	1.58641
								657	1.60266
								658	1.60834
								659	1.62175
								660	1.62175
								661	1.62629
								662	1.63986
								663	1.64483
								664	1.65779
								665	1.66608
								666	1.6758
								667	1.69155
								668	1.69268
								669	1.69657
								670	1.70448
								671	1.71676
								672	1.74066
								673	1.75453
								674	1.75537
								675	1.75941
								676	1.78393
								677	1.78635
								678	1.79172
								679	1.81628
								680	1.81865
								681	1.82323
								682	1.82759
								683	1.82785
								684	1.83194
								685	1.83286
								686	1.83719
								687	1.84539
								688	1.85196
								689	1.85873
								690	1.86717
								691	1.88634
								692	1.89177
								693	1.89775
								694	1.91019
								695	1.91184
								696	1.91526
								697	1.93392
								698	1.94917
								699	1.95262
								700	1.96315
								701	1.97557
								702	2.00732
								703	2.01774
								704	2.08502
								705	2.09679
								706	2.10493
								707	2.17452
								708	2.21119
								709	2.32988
								710	2.40055
								711	2.46534
								712	2.47606
								713	2.48852
								714	2.51571
								715	2.52535
								716	2.5756
								717	2.59188
								718	2.63771
								719	2.64166
								720	2.65047
								721	2.6662
								722	2.68711
								723	2.68711
								724	2.69158
								725	2.75941
								726	2.83024
								727	2.881
								728	2.95996
								729	3.02389
								730	3.09194
								731	3.2275
								732	3.32187
								733	3.34577
								734	3.36599
								735	3.37489
								736	3.46163
								737	3.47255
								738	4.11791
								739	4.1491
								740	4.28696

## Sheet: Figure S3
Figure S3
	UBOX5		TMEM14A		SLC6A4		YIF1A		MMAB		VPS41
Adipose	1	1	1	1	1	1	1	1	1	1	1	1
Brain	0.76313	0.8	0.955945	0.783	0.0893121	0.124	0.26334	0.151	0.325335	0.30566	0.685391	0.462
Kidney	0.505226	0.657	0.396392	0.457	0.308855	0.456	0.626332	0.795	0.678302	1.39959	0.613443	0.987
Liver	0.0886952	0.123	0.124567	0.098	0.0136023	0.0098	0.949342	1.21	0.61132	0.987	0.091823	0.234
Lung	0.550953	0.745	0.308855	0.457	329.698	237	0.596668	0.349896	0.721965	0.662045	0.450625	0.227
Ovary	1.01396	1.1	0.68302	0.3845	0.707107	1.234	0.858565	0.716	1.28788	0.965	0.787308	0.876
Skeletal Muscle	0.0921418	0.214	0.00942037	0.0032	0.0209777	0.034	0.211686	0.578344	0.145088	0.107549	0.0231154	0.0987
Small Intestine	0.673617	0.838	1.07923	1.242	142.025	124	1.04608	0.817902	0.719467	0.840896	0.607097	0.658
Spleen	0.779165	0.887	0.255253	0.367	0.307786	0.342	0.528509	0.301452	0.366021	0.477973	0.50874	0.389
Testes	0.876606	0.674	0.410371	0.764	0.929805	0.876	0.904379	0.888843	0.823591	1.55833	0.662045	0.239

[truncated: 5 more sheets: Figure S4, Figure S5, Figure S6, Figure S7, Figure S8]
